# Supplementary material for: Cell surface nucleolin interacts with and internalizes Bothrops asper Lys49 phospholipase A2 and mediates its toxic activity
Source: Sci Rep. 2018 Jul 13;8:10619. doi: 10.1038/s41598-018-28846-4 (PMC6045611; doi:10.1038/s41598-018-28846-4)
Supplement: Supplementary file 2 — Table S1 [file 41598_2018_28846_MOESM2_ESM.xlsx]

## Sheet: ProteinGroups
Protein IDs	Majority protein IDs	Peptide counts (all)	Peptide counts (razor+unique)	Peptide counts (unique)	Fasta headers	Number of proteins	Peptides	Razor + unique peptides	Unique peptides	Peptides CTRL	Peptides Mt-II	Razor + unique peptides CTRL	Razor + unique peptides Mt-II	Unique peptides CTRL	Unique peptides Mt-II	Sequence coverage [%]	Unique + razor sequence coverage [%]	Unique sequence coverage [%]	Mol. weight [kDa]	Sequence length	Sequence lengths	Q-value	Identification type CTRL	Identification type Mt-II	Sequence coverage CTRL [%]	Sequence coverage Mt-II [%]	Intensity CTRL	Intensity Mt-II	MS/MS Count CTRL	MS/MS Count Mt-II	MS/MS Count	Only identified by site	Reverse	Potential contaminant	id	Peptide IDs	Peptide is razor	Mod. peptide IDs	Evidence IDs	MS/MS IDs	Best MS/MS	Oxidation (M) site IDs	Oxidation (M) site positions
sp|P05213|TBA1B_MOUSE;sp|Q3UX10|TBAL3_MOUSE	sp|P05213|TBA1B_MOUSE	17;2	17;2	0;0	>sp|P05213|TBA1B_MOUSE Tubulin alpha-1B chain OS=Mus musculus GN=Tuba1b PE=1 SV=2	2	17	17	0	10	17	10	17	0	0	53.2	53.2	0	50.151	451	451;446	0	By matching	By matching	31	53.2	0	0	0	0	0				42	155;163;171;245;292;349;565;723;759;831;934;1004;1005;1096;1195;1308;1429	True;True;True;True;True;True;True;True;True;True;True;True;True;True;True;True;True	167;168;178;186;265;315;376;601;769;807;880;990;1064;1065;1161;1263;1382;1509	277;278;279;280;295;296;297;298;310;443;444;513;614;949;950;951;1222;1284;1403;1404;1577;1578;1579;1580;1705;1706;1856;1857;2035;2036;2239;2240;2433;2434	264;265;266;267;281;282;283;284;285;286;287;300;449;450;518;607;936;937;938;939;940;941;1203;1264;1372;1533;1534;1652;1653;1787;1788;1947;1948;2150;2151;2324;2325	264;281;300;449;518;607;940;1203;1264;1372;1534;1652;1653;1787;1947;2150;2324	31;32;33	302;313;377
sp|P68369|TBA1A_MOUSE;sp|P05214|TBA3_MOUSE	sp|P68369|TBA1A_MOUSE;sp|P05214|TBA3_MOUSE	16;13	1;1	0;0	>sp|P68369|TBA1A_MOUSE Tubulin alpha-1A chain OS=Mus musculus GN=Tuba1a PE=1 SV=1;>sp|P05214|TBA3_MOUSE Tubulin alpha-3 chain OS=Mus musculus GN=Tuba3a PE=1 SV=1	2	16	1	0	10	16	1	1	0	0	50.1	2.9	0	50.135	451	451;450	0	By matching	By matching	31	50.1	0	0	0	0	0				148	155;163;171;245;292;349;565;723;831;934;1004;1005;1195;1199;1308;1429	False;False;False;False;False;False;False;False;False;False;False;False;False;True;False;False	167;168;178;186;265;315;376;601;769;880;990;1064;1065;1263;1267;1382;1509	277;278;279;280;295;296;297;298;310;443;444;513;614;949;950;951;1222;1403;1404;1577;1578;1579;1580;1705;1706;2035;2036;2042;2043;2239;2240;2433;2434	264;265;266;267;281;282;283;284;285;286;287;300;449;450;518;607;936;937;938;939;940;941;1203;1372;1533;1534;1652;1653;1947;1948;1953;2150;2151;2324;2325	264;281;300;449;518;607;940;1203;1372;1534;1652;1653;1947;1953;2150;2324	31;32;33	302;313;377
sp|Q61781|K1C14_MOUSE;sp|Q8CCX5-2|KT222_MOUSE;sp|Q8CCX5|KT222_MOUSE;CON__Q8N1A0;sp|Q62168|K1H2_MOUSE;CON__P35900;sp|Q9D312|K1C20_MOUSE;CON__Q9D312;sp|Q6IFX3|K1C40_MOUSE;sp|Q8VCW2|K1C25_MOUSE;sp|Q9Z320|K1C27_MOUSE;tr|B1ATJ5|B1ATJ5_MOUSE;CON__A2AB72;sp|A6BLY7|K1C28_MOUSE;CON__Q7Z3Y9;sp|B1AQ75|KRT36_MOUSE;sp|A1L317|K1C24_MOUSE	sp|Q61781|K1C14_MOUSE	7;1;1;1;1;1;1;1;1;1;1;1;1;1;1;1;1	1;0;0;0;0;0;0;0;0;0;0;0;0;0;0;0;0	0;0;0;0;0;0;0;0;0;0;0;0;0;0;0;0;0	>sp|Q61781|K1C14_MOUSE Keratin, type I cytoskeletal 14 OS=Mus musculus GN=Krt14 PE=1 SV=2	17	7	1	0	7	3	1	0	0	0	16.3	2.5	0	52.866	484	484;254;294;295;407;424;431;431;439;446;448;453;453;462;468;473;512	1	By matching	By matching	16.3	8.9	0	0	0	0	0	+			185	80;330;479;698;732;1076;1371	True;False;False;False;False;False;False	85;357;510;511;741;778;1140;1447;1448	138;582;583;808;809;810;1178;1237;1820;2339;2340;2341;2342	130;583;794;795;796;1163;1217;1753;2243;2244;2245	130;583;795;1163;1217;1753;2243	2;3	125;278
CON__O76013	CON__O76013	3	1	1	>O76013 SWISS-PROT:O76013 Keratin, type I cuticular HA6 (Hair keratin, type I HA6)	1	3	1	1	1	2	0	1	0	1	6	1.9	1.9	52.247	467	467	0	By matching	By MS/MS	1.5	4.5	0	6484500	0	1	1			+	0	698;849;1012	False;True;False	741;899;1072	1178;1431;1716	1163;1395;1661	1163;1395;1661
CON__P78386	CON__P78386	2	2	1	>P78386 SWISS-PROT:P78386 Keratin, type II cuticular Hb5 (Hair keratin, type II Hb5) - Homo sapiens (Human).	1	2	2	1	1	2	1	2	0	1	4.7	4.7	2.8	55.802	507	507	0	By matching	By MS/MS	2	4.7	0	5618000	0	1	1			+	12	1202;1336	True;True	1270;1411	2047;2048;2283	1957;2192	1957;2192
CON__Q9UE12;CON__Q15323;sp|Q9D646|KRT34_MOUSE;CON__Q9D646;CON__Q14525;sp|Q497I4|KRT35_MOUSE;CON__Q497I4;CON__Q6NTB9;CON__O76009;CON__Q92764;CON__Q14532;CON__O76011;CON__Q8IUT8	CON__Q9UE12;CON__Q15323;sp|Q9D646|KRT34_MOUSE;CON__Q9D646;CON__Q14525;sp|Q497I4|KRT35_MOUSE;CON__Q497I4;CON__Q6NTB9;CON__O76009;CON__Q92764;CON__Q14532	4;4;3;3;3;3;3;2;2;2;2;1;1	1;1;1;1;1;1;1;1;1;1;1;1;1	1;1;1;1;1;1;1;1;1;1;1;1;1	>Q9UE12 TREMBL:Q9UE12 Type I hair keratin 1 - Homo sapiens (Human).;>Q15323 SWISS-PROT:Q15323 Keratin, type I cuticular HA1 (Hair keratin, type I HA1);>sp|Q9D646|KRT34_MOUSE Keratin, type I cuticular Ha4 OS=Mus musculus GN=Krt34 PE=2 SV=1;>Q9D646 TREMBL:Q9	13	4	1	1	3	3	1	1	1	1	10.3	2.9	2.9	47.237	416	416;416;392;392;404;455;455;404;404;425;448;394;436	0	By matching	By MS/MS	8.2	8.7	378630	6954600	0	1	1			+	13	698;798;856;1013	False;False;False;True	741;846;906;1073	1178;1346;1347;1441;1717;1718	1163;1327;1403;1662	1163;1327;1403;1662
CON__Q7RTS7;CON__Q32MB2;CON__Q14CN4-1;sp|Q6IME9|K2C72_MOUSE;CON__Q6IME9;CON__Q3SY84	CON__Q7RTS7;CON__Q32MB2;CON__Q14CN4-1;sp|Q6IME9|K2C72_MOUSE;CON__Q6IME9;CON__Q3SY84	3;3;2;2;2;2	1;1;1;1;1;1	1;1;1;1;1;1	>Q7RTS7 SWISS-PROT:Q7RTS7 Tax_Id=9606 Gene_Symbol=KRT74 Keratin, type II cytoskeletal 74;>Q32MB2 TREMBL:Q32MB2;Q86Y46 Tax_Id=9606 Gene_Symbol=KRT73 Keratin-73;>Q14CN4-1 SWISS-PROT:Q14CN4-1 Tax_Id=9606 Gene_Symbol=KRT72 Isoform 1 of Keratin, type II cytoske	6	3	1	1	3	2	1	0	1	0	5.1	2.3	2.3	57.865	529	529;540;511;520;520;523	0	By MS/MS	By matching	5.1	2.8	823710	0	1	0	1			+	14	346;372;776	False;True;False	373;401;824	610;611;649;1310;1311	603;640;1291	603;640;1291
CON__Q3SX09	CON__Q3SX09	1	1	1	>Q3SX09 TREMBL:Q3SX09 (Bos taurus) similar to HBG protein	1	1	1	1	0	1	0	1	0	1	9.5	9.5	9.5	22.06	201	201	0	By matching	By MS/MS	0	9.5	0	1837300	0	1	1			+	15	356	True	384	625	616	616
sp|Q61897|KT33B_MOUSE;CON__REFSEQ:XP_986630;sp|Q61765|K1H1_MOUSE;CON__A2A5Y0;sp|Q8K0Y2|KT33A_MOUSE;CON__O76015;CON__O76014;CON__Q6IFU5	sp|Q61897|KT33B_MOUSE;CON__REFSEQ:XP_986630;sp|Q61765|K1H1_MOUSE;CON__A2A5Y0	5;5;4;4;2;2;2;1	4;4;3;3;2;1;1;1	1;1;0;0;0;0;0;0	>sp|Q61897|KT33B_MOUSE Keratin, type I cuticular Ha3-II OS=Mus musculus GN=Krt33b PE=2 SV=2;>REFSEQ:XP_986630 Tax_Id=10090 Gene_Symbol=Krt33b keratin complex 1, acidic, gene 3;>sp|Q61765|K1H1_MOUSE Keratin, type I cuticular Ha1 OS=Mus musculus GN=Krt31 PE=	8	5	4	1	2	4	1	4	0	1	13.6	11.9	3	45.863	404	404;476;416;416;404;456;471;431	0	By matching	By MS/MS	5.4	11.9	0	8430000	0	1	1			+	18	698;798;856;1010;1012	False;True;True;True;True	741;846;906;1070;1072	1178;1346;1347;1441;1714;1716	1163;1327;1403;1659;1661	1163;1327;1403;1659;1661
REV__sp|Q01279|EGFR_MOUSE	REV__sp|Q01279|EGFR_MOUSE	1	1	1	>sp|Q01279|EGFR_MOUSE Epidermal growth factor receptor OS=Mus musculus GN=Egfr PE=1 SV=1	1	1	1	1	1	1	1	1	1	1	0	0	0	134.85	1210	1210	1	By matching	By MS/MS	0	0	263110	13843000	0	1	1	+	+		20	721	True	767	1218;1219;1220	1201	1201	17	384
REV__sp|Q5Y5T5|ZDHC8_MOUSE	REV__sp|Q5Y5T5|ZDHC8_MOUSE	1	1	1	>sp|Q5Y5T5|ZDHC8_MOUSE Probable palmitoyltransferase ZDHHC8 OS=Mus musculus GN=Zdhhc8 PE=1 SV=1	1	1	1	1	1	1	1	1	1	1	0	0	0	82.03	762	762	0.0075758	By MS/MS	By MS/MS	0	0	357530000	450630000	2	1	3		+		21	973	True	1033	1651;1652;1653;1654;1655	1604;1605;1606	1606
REV__sp|Q9R1X5|MRP5_MOUSE	REV__sp|Q9R1X5|MRP5_MOUSE	1	1	1	>sp|Q9R1X5|MRP5_MOUSE Multidrug resistance-associated protein 5 OS=Mus musculus GN=Abcc5 PE=1 SV=2	1	1	1	1	1	1	1	1	1	1	0	0	0	161.12	1436	1436	0.0039526	By MS/MS	By matching	0	0	148140000	89091000	2	0	2		+		22	1103	True	1168	1868;1869;1870	1796;1797	1797
REV__tr|Q5RL20|Q5RL20_MOUSE	REV__tr|Q5RL20|Q5RL20_MOUSE	1	1	1	>tr|Q5RL20|Q5RL20_MOUSE 39S ribosomal protein L43, mitochondrial OS=Mus musculus GN=Mrpl43 PE=2 SV=1	1	1	1	1	0	1	0	1	0	1	0	0	0	17.877	159	159	1	By matching	By MS/MS	0	0	0	19273000	0	1	1	+	+		23	980	True	1040	1665	1615	1615	18	4
sp|B1AZI6|THOC2_MOUSE	sp|B1AZI6|THOC2_MOUSE	1	1	1	>sp|B1AZI6|THOC2_MOUSE THO complex subunit 2 OS=Mus musculus GN=Thoc2 PE=1 SV=1	1	1	1	1	1	1	1	1	1	1	0.8	0.8	0.8	182.77	1594	1594	0	By matching	By MS/MS	0.8	0.8	113840	883770	0	1	1				25	1	True	1	1;2	4	4
tr|E9Q1Y3|E9Q1Y3_MOUSE;sp|E9Q414|APOB_MOUSE	tr|E9Q1Y3|E9Q1Y3_MOUSE;sp|E9Q414|APOB_MOUSE	1;1	1;1	1;1	>tr|E9Q1Y3|E9Q1Y3_MOUSE Apolipoprotein B-100 (Fragment) OS=Mus musculus GN=Apob PE=4 SV=1;>sp|E9Q414|APOB_MOUSE Apolipoprotein B-100 OS=Mus musculus GN=Apob PE=1 SV=1	2	1	1	1	0	1	0	1	0	1	0.2	0.2	0.2	503.9	4456	4456;4505	0.003861	By matching	By MS/MS	0	0.2	0	33962000	0	1	1				26	9	True	9	16	14	14
sp|E9Q4Z2|ACACB_MOUSE	sp|E9Q4Z2|ACACB_MOUSE	6	1	1	>sp|E9Q4Z2|ACACB_MOUSE Acetyl-CoA carboxylase 2 OS=Mus musculus GN=Acacb PE=1 SV=1	1	6	1	1	6	4	1	1	1	1	3.3	0.4	0.4	275.75	2448	2448	0	By MS/MS	By matching	3.3	2.4	1285700	358630	2	0	2				27	85;203;267;399;625;1328	True;False;False;False;False;False	90;221;288;430;667;1403	146;147;365;476;477;688;1067;1068;2273;2274	138;139;364;483;484;678;1059;1060;2183	139;364;484;678;1060;2183	20	288
tr|E9PZW0|E9PZW0_MOUSE;sp|E9Q557|DESP_MOUSE	tr|E9PZW0|E9PZW0_MOUSE;sp|E9Q557|DESP_MOUSE	1;1	1;1	1;1	>tr|E9PZW0|E9PZW0_MOUSE Desmoplakin OS=Mus musculus GN=Dsp PE=1 SV=1;>sp|E9Q557|DESP_MOUSE Desmoplakin OS=Mus musculus GN=Dsp PE=1 SV=1	2	1	1	1	1	0	1	0	1	0	0.4	0.4	0.4	261.42	2284	2284;2883	0.0074906	By MS/MS	By matching	0.4	0	893240	0	1	0	1				28	371	True	400	648	639	639
sp|E9Q5R7|NAL12_MOUSE	sp|E9Q5R7|NAL12_MOUSE	1	1	1	>sp|E9Q5R7|NAL12_MOUSE NACHT, LRR and PYD domains-containing protein 12 OS=Mus musculus GN=Nlrp12 PE=2 SV=1	1	1	1	1	0	1	0	1	0	1	1.1	1.1	1.1	119.32	1054	1054	1	By matching	By MS/MS	0	1.1	0	1111500	0	0	0	+			29	880	True	933	1481	1445	1445	21	1
sp|O35326|SRSF5_MOUSE;tr|Q9D8S5|Q9D8S5_MOUSE;sp|Q3TWW8|SRSF6_MOUSE;sp|Q8VE97|SRSF4_MOUSE;tr|Q542V3|Q542V3_MOUSE;tr|A2A837|A2A837_MOUSE	sp|O35326|SRSF5_MOUSE;tr|Q9D8S5|Q9D8S5_MOUSE;sp|Q3TWW8|SRSF6_MOUSE;sp|Q8VE97|SRSF4_MOUSE;tr|Q542V3|Q542V3_MOUSE;tr|A2A837|A2A837_MOUSE	1;1;1;1;1;1	1;1;1;1;1;1	1;1;1;1;1;1	>sp|O35326|SRSF5_MOUSE Serine/arginine-rich splicing factor 5 OS=Mus musculus GN=Srsf5 PE=1 SV=2;>tr|Q9D8S5|Q9D8S5_MOUSE MCG7614, isoform CRA_c OS=Mus musculus GN=Srsf5 PE=1 SV=1;>sp|Q3TWW8|SRSF6_MOUSE Serine/arginine-rich splicing factor 6 OS=Mus musculus	6	1	1	1	1	1	1	1	1	1	3.3	3.3	3.3	30.891	269	269;270;339;489;491;496	0	By MS/MS	By MS/MS	3.3	3.3	585720	11993000	1	1	2				33	762	True	810	1289;1290	1268;1269	1268
sp|Q9Z2X1-2|HNRPF_MOUSE;sp|Q9Z2X1|HNRPF_MOUSE;sp|O35737|HNRH1_MOUSE;tr|Q8C2Q7|Q8C2Q7_MOUSE	sp|Q9Z2X1-2|HNRPF_MOUSE;sp|Q9Z2X1|HNRPF_MOUSE;sp|O35737|HNRH1_MOUSE;tr|Q8C2Q7|Q8C2Q7_MOUSE	1;1;1;1	1;1;1;1	1;1;1;1	>sp|Q9Z2X1-2|HNRPF_MOUSE Isoform 2 of Heterogeneous nuclear ribonucleoprotein F OS=Mus musculus GN=Hnrnpf;>sp|Q9Z2X1|HNRPF_MOUSE Heterogeneous nuclear ribonucleoprotein F OS=Mus musculus GN=Hnrnpf PE=1 SV=3;>sp|O35737|HNRH1_MOUSE Heterogeneous nuclear ribo	4	1	1	1	0	1	0	1	0	1	4.3	4.3	4.3	43.685	395	395;415;449;472	0	By matching	By MS/MS	0	4.3	0	1569200	0	1	1				34	145	True	157	263	251	251
sp|O55135|IF6_MOUSE	sp|O55135|IF6_MOUSE	1	1	1	>sp|O55135|IF6_MOUSE Eukaryotic translation initiation factor 6 OS=Mus musculus GN=Eif6 PE=1 SV=2	1	1	1	1	0	1	0	1	0	1	9.8	9.8	9.8	26.511	245	245	0	By matching	By MS/MS	0	9.8	0	3182300	0	3	3				37	1235	True	1304	2106;2107	2010;2011;2012	2010
tr|D3Z036|D3Z036_MOUSE;sp|O88543|CSN3_MOUSE	tr|D3Z036|D3Z036_MOUSE;sp|O88543|CSN3_MOUSE	1;1	1;1	1;1	>tr|D3Z036|D3Z036_MOUSE COP9 signalosome complex subunit 3 (Fragment) OS=Mus musculus GN=Cops3 PE=4 SV=1;>sp|O88543|CSN3_MOUSE COP9 signalosome complex subunit 3 OS=Mus musculus GN=Cops3 PE=1 SV=3	2	1	1	1	0	1	0	1	0	1	11.3	11.3	11.3	11.465	106	106;423	0	By matching	By MS/MS	0	11.3	0	820720	0	1	1				40	131	True	143	236	224	224
sp|O88569-3|ROA2_MOUSE;sp|O88569-2|ROA2_MOUSE;sp|O88569|ROA2_MOUSE	sp|O88569-3|ROA2_MOUSE;sp|O88569-2|ROA2_MOUSE;sp|O88569|ROA2_MOUSE	1;1;1	1;1;1	1;1;1	>sp|O88569-3|ROA2_MOUSE Isoform 3 of Heterogeneous nuclear ribonucleoproteins A2/B1 OS=Mus musculus GN=Hnrnpa2b1;>sp|O88569-2|ROA2_MOUSE Isoform 2 of Heterogeneous nuclear ribonucleoproteins A2/B1 OS=Mus musculus GN=Hnrnpa2b1;>sp|O88569|ROA2_MOUSE Heteroge	3	1	1	1	1	1	1	1	1	1	5	5	5	32.46	301	301;341;353	0	By matching	By MS/MS	5	5	837700	9434200	0	2	2				41	437	True	468	744;745	734;735	734
sp|P14869|RLA0_MOUSE;tr|S4R1N1|S4R1N1_MOUSE	sp|P14869|RLA0_MOUSE;tr|S4R1N1|S4R1N1_MOUSE	12;8	1;1	1;1	>sp|P14869|RLA0_MOUSE 60S acidic ribosomal protein P0 OS=Mus musculus GN=Rplp0 PE=1 SV=3;>tr|S4R1N1|S4R1N1_MOUSE 60S acidic ribosomal protein P0 (Fragment) OS=Mus musculus GN=Rplp0 PE=3 SV=1	2	12	1	1	4	12	0	1	0	1	45.4	4.1	4.1	34.216	317	317;221	0	By matching	By MS/MS	24	45.4	0	65230000	0	1	1				59	47;48;50;177;275;276;447;469;470;492;575;1233	False;False;False;False;False;False;False;False;False;True;False;False	49;50;52;192;296;297;478;500;501;524;612;1302	75;76;77;78;79;81;82;83;317;318;487;488;762;763;764;795;796;831;970;2103	76;77;78;79;81;82;308;494;495;753;754;783;784;823;955;2008	76;79;81;308;494;495;753;783;784;823;955;2008	50	101
sp|P17897|LYZ1_MOUSE	sp|P17897|LYZ1_MOUSE	1	1	1	>sp|P17897|LYZ1_MOUSE Lysozyme C-1 OS=Mus musculus GN=Lyz1 PE=1 SV=1	1	1	1	1	1	1	1	1	1	1	8.1	8.1	8.1	16.794	148	148	0	By matching	By MS/MS	8.1	8.1	817900	3089300	0	1	1				64	1147	True	1212	1947;1948	1862	1862
tr|Q3KQM4|Q3KQM4_MOUSE;sp|P26369|U2AF2_MOUSE	tr|Q3KQM4|Q3KQM4_MOUSE;sp|P26369|U2AF2_MOUSE	1;1	1;1	1;1	>tr|Q3KQM4|Q3KQM4_MOUSE Splicing factor U2AF 65 kDa subunit OS=Mus musculus GN=U2af2 PE=2 SV=1;>sp|P26369|U2AF2_MOUSE Splicing factor U2AF 65 kDa subunit OS=Mus musculus GN=U2af2 PE=1 SV=3	2	1	1	1	0	1	0	1	0	1	7.2	7.2	7.2	33.901	307	307;475	0	By matching	By MS/MS	0	7.2	0	2392400	0	1	1				72	1153	True	1219	1962	1876	1876	65	48
sp|P30681|HMGB2_MOUSE	sp|P30681|HMGB2_MOUSE	1	1	1	>sp|P30681|HMGB2_MOUSE High mobility group protein B2 OS=Mus musculus GN=Hmgb2 PE=1 SV=3	1	1	1	1	1	0	1	0	1	0	3.8	3.8	3.8	24.162	210	210	0.0038168	By MS/MS	By matching	3.8	0	1596700	0	1	0	1				76	873	True	925	1467	1435	1435
tr|A2AR07|A2AR07_MOUSE;sp|P32067|LA_MOUSE	tr|A2AR07|A2AR07_MOUSE;sp|P32067|LA_MOUSE	1;1	1;1	1;1	>tr|A2AR07|A2AR07_MOUSE Lupus La protein homolog (Fragment) OS=Mus musculus GN=Ssb PE=4 SV=1;>sp|P32067|LA_MOUSE Lupus La protein homolog OS=Mus musculus GN=Ssb PE=1 SV=1	2	1	1	1	0	1	0	1	0	1	7.6	7.6	7.6	21.412	184	184;415	0	By matching	By MS/MS	0	7.6	0	1137100	0	1	1				77	482	True	514	813	799	799
tr|D3YV69|D3YV69_MOUSE;sp|P61294|RAB6B_MOUSE;sp|P35279-2|RAB6A_MOUSE;sp|P35279|RAB6A_MOUSE;sp|Q8BHD0|RB39A_MOUSE	tr|D3YV69|D3YV69_MOUSE;sp|P61294|RAB6B_MOUSE;sp|P35279-2|RAB6A_MOUSE;sp|P35279|RAB6A_MOUSE;sp|Q8BHD0|RB39A_MOUSE	1;1;1;1;1	1;1;1;1;1	1;1;1;1;1	>tr|D3YV69|D3YV69_MOUSE Ras-related protein Rab-6A OS=Mus musculus GN=Rab6a PE=3 SV=1;>sp|P61294|RAB6B_MOUSE Ras-related protein Rab-6B OS=Mus musculus GN=Rab6b PE=1 SV=1;>sp|P35279-2|RAB6A_MOUSE Isoform 2 of Ras-related protein Rab-6A OS=Mus musculus GN=R	5	1	1	1	1	1	1	1	1	1	6.3	6.3	6.3	19.961	175	175;208;208;208;217	0	By matching	By MS/MS	6.3	6.3	250500	3600600	0	1	1				78	814	True	863	1373;1374	1348	1348
sp|Q80WS3|FBLL1_MOUSE;sp|P35550|FBRL_MOUSE	sp|Q80WS3|FBLL1_MOUSE;sp|P35550|FBRL_MOUSE	1;1	1;1	1;1	>sp|Q80WS3|FBLL1_MOUSE rRNA/tRNA 2-O-methyltransferase fibrillarin-like protein 1 OS=Mus musculus GN=Fbll1 PE=2 SV=1;>sp|P35550|FBRL_MOUSE rRNA 2-O-methyltransferase fibrillarin OS=Mus musculus GN=Fbl PE=2 SV=2	2	1	1	1	1	1	1	1	1	1	4.5	4.5	4.5	33.338	314	314;327	0	By matching	By MS/MS	4.5	4.5	510150	6337500	0	1	1				79	207	True	225	373;374	370	370
tr|B1ARS0|B1ARS0_MOUSE;sp|P40124|CAP1_MOUSE	tr|B1ARS0|B1ARS0_MOUSE;sp|P40124|CAP1_MOUSE	1;1	1;1	1;1	>tr|B1ARS0|B1ARS0_MOUSE Adenylyl cyclase-associated protein (Fragment) OS=Mus musculus GN=Cap1 PE=1 SV=1;>sp|P40124|CAP1_MOUSE Adenylyl cyclase-associated protein 1 OS=Mus musculus GN=Cap1 PE=1 SV=4	2	1	1	1	0	1	0	1	0	1	13.4	13.4	13.4	17.894	164	164;474	0	By matching	By MS/MS	0	13.4	0	690090	0	1	1				82	414	True	445	713	701	701
tr|Q9DBX5|Q9DBX5_MOUSE;sp|P47713|PA24A_MOUSE	tr|Q9DBX5|Q9DBX5_MOUSE;sp|P47713|PA24A_MOUSE	1;1	1;1	1;1	>tr|Q9DBX5|Q9DBX5_MOUSE Cytosolic phospholipase A2 OS=Mus musculus GN=Pla2g4a PE=1 SV=1;>sp|P47713|PA24A_MOUSE Cytosolic phospholipase A2 OS=Mus musculus GN=Pla2g4a PE=1 SV=1	2	1	1	1	1	1	1	1	1	1	2	2	2	84.267	740	740;748	0	By matching	By MS/MS	2	2	245900	2953000	0	1	1				89	247	True	267	446;447	452	452
sp|P51908|ABEC1_MOUSE	sp|P51908|ABEC1_MOUSE	1	1	1	>sp|P51908|ABEC1_MOUSE C->U-editing enzyme APOBEC-1 OS=Mus musculus GN=Apobec1 PE=1 SV=1	1	1	1	1	1	1	1	1	1	1	6.6	6.6	6.6	27.521	229	229	0	By matching	By MS/MS	6.6	6.6	352450	18582000	0	1	1				98	1140	True	1205	1931;1932	1849	1849
sp|P53995|APC1_MOUSE	sp|P53995|APC1_MOUSE	1	1	1	>sp|P53995|APC1_MOUSE Anaphase-promoting complex subunit 1 OS=Mus musculus GN=Anapc1 PE=2 SV=2	1	1	1	1	0	1	0	1	0	1	0.6	0.6	0.6	215.99	1944	1944	0	By matching	By MS/MS	0	0.6	0	2371300	0	1	1				100	1392	True	1470	2375	2272	2272
sp|P60710|ACTB_MOUSE;tr|E9Q1F2|E9Q1F2_MOUSE;tr|E9Q5F4|E9Q5F4_MOUSE;tr|G3UZ07|G3UZ07_MOUSE;tr|E9Q606|E9Q606_MOUSE;tr|F8WGM8|F8WGM8_MOUSE;tr|E9Q2D1|E9Q2D1_MOUSE;tr|F6WX90|F6WX90_MOUSE;tr|V9GXQ2|V9GXQ2_MOUSE	sp|P60710|ACTB_MOUSE;tr|E9Q1F2|E9Q1F2_MOUSE;tr|E9Q5F4|E9Q5F4_MOUSE;tr|G3UZ07|G3UZ07_MOUSE	22;17;14;11;8;7;6;3;2	22;17;14;11;8;7;6;3;2	1;1;1;0;0;0;1;0;0	>sp|P60710|ACTB_MOUSE Actin, cytoplasmic 1 OS=Mus musculus GN=Actb PE=1 SV=1;>tr|E9Q1F2|E9Q1F2_MOUSE Actin, cytoplasmic 1 OS=Mus musculus GN=Actb PE=3 SV=1;>tr|E9Q5F4|E9Q5F4_MOUSE Actin, cytoplasmic 1 (Fragment) OS=Mus musculus GN=Actb PE=3 SV=1;>tr|G3UZ07	9	22	22	1	19	22	19	22	1	1	75.7	75.7	4.5	41.736	375	375;295;265;268;150;105;108;43;156	0	By MS/MS	By MS/MS	58.9	75.7	2458900	37692000	2	0	2				103	52;160;161;174;182;193;221;223;237;238;295;506;524;567;641;719;898;985;986;1163;1240;1262	True;True;True;True;True;True;True;True;True;True;True;True;True;True;True;True;True;True;True;True;True;True	54;175;176;189;198;199;210;211;239;240;242;243;257;258;318;319;538;558;559;603;683;764;765;954;1045;1046;1229;1310;1311;1335	86;87;289;290;291;292;314;326;327;346;347;348;349;396;397;398;399;402;403;404;405;406;407;429;430;431;432;433;517;518;519;520;850;851;852;883;884;885;886;887;953;954;1094;1095;1212;1213;1214;1215;1216;1513;1673;1674;1675;1676;1677;1678;1977;1978;1979;1980;1981;1982;2116;2117;2118;2119;2163;2164;2165	85;86;275;276;277;278;305;317;318;319;320;321;339;340;341;403;404;405;406;407;409;410;411;412;413;414;437;438;439;440;441;522;523;524;843;844;873;874;875;876;943;1082;1194;1195;1196;1197;1198;1199;1475;1621;1622;1623;1624;1625;1888;1889;1890;1891;1892;1893;1894;2019;2020;2021;2022;2023;2024;2059;2060;2061;2062	85;275;276;305;319;339;404;409;437;439;522;843;874;943;1082;1196;1475;1622;1625;1892;2020;2060	94;95;96;97;98;99;100;101;102;103;104;105;106	16;44;47;119;123;132;153;190;227;269;283;305;325
sp|P62315|SMD1_MOUSE	sp|P62315|SMD1_MOUSE	1	1	1	>sp|P62315|SMD1_MOUSE Small nuclear ribonucleoprotein Sm D1 OS=Mus musculus GN=Snrpd1 PE=2 SV=1	1	1	1	1	0	1	0	1	0	1	16.8	16.8	16.8	13.281	119	119	0.0039062	By matching	By MS/MS	0	16.8	0	503080	0	2	2				119	1410	True	1489	2403	2297;2298	2297
sp|P63268|ACTH_MOUSE;sp|P68134|ACTS_MOUSE;sp|P68033|ACTC_MOUSE;sp|P62737|ACTA_MOUSE;tr|D3YZY0|D3YZY0_MOUSE;tr|D3Z2K3|D3Z2K3_MOUSE	sp|P63268|ACTH_MOUSE;sp|P68134|ACTS_MOUSE;sp|P68033|ACTC_MOUSE;sp|P62737|ACTA_MOUSE;tr|D3YZY0|D3YZY0_MOUSE;tr|D3Z2K3|D3Z2K3_MOUSE	11;11;11;11;9;8	1;1;1;1;1;1	1;1;1;1;1;1	>sp|P63268|ACTH_MOUSE Actin, gamma-enteric smooth muscle OS=Mus musculus GN=Actg2 PE=1 SV=1;>sp|P68134|ACTS_MOUSE Actin, alpha skeletal muscle OS=Mus musculus GN=Acta1 PE=1 SV=1;>sp|P68033|ACTC_MOUSE Actin, alpha cardiac muscle 1 OS=Mus musculus GN=Actc1 P	6	11	1	1	11	11	1	1	1	1	27.4	4.3	4.3	41.876	376	376;377;377;377;270;195	0	By matching	By MS/MS	27.4	27.4	875360	112880000	0	3	3				123	52;160;161;221;237;238;295;524;567;1163;1433	False;False;False;False;False;False;False;False;False;False;True	54;175;176;239;240;257;258;318;319;558;559;603;1229;1513;1514	86;87;289;290;291;292;396;397;398;399;429;430;431;432;433;517;518;519;520;883;884;885;886;887;953;954;1977;1978;1979;1980;1981;1982;2439;2440;2441;2442	85;86;275;276;277;278;403;404;405;406;407;437;438;439;440;441;522;523;524;873;874;875;876;943;1888;1889;1890;1891;1892;1893;1894;2330;2331;2332	85;275;276;404;437;439;522;874;943;1892;2331	97;99;100;101;124	45;48;83;191;326
sp|P62862|RS30_MOUSE;tr|Q642K5|Q642K5_MOUSE	sp|P62862|RS30_MOUSE;tr|Q642K5|Q642K5_MOUSE	1;1	1;1	1;1	>sp|P62862|RS30_MOUSE 40S ribosomal protein S30 OS=Mus musculus GN=Fau PE=1 SV=1;>tr|Q642K5|Q642K5_MOUSE 40S ribosomal protein S30 OS=Mus musculus GN=Fau PE=1 SV=1	2	1	1	1	0	1	0	1	0	1	16.9	16.9	16.9	6.6478	59	59;133	0.0038911	By matching	By MS/MS	0	16.9	0	15237000	0	1	1				132	398	True	429	687	677	677
sp|P63260|ACTG_MOUSE;tr|B1ATY1|B1ATY1_MOUSE;tr|G3UYG0|G3UYG0_MOUSE	sp|P63260|ACTG_MOUSE;tr|B1ATY1|B1ATY1_MOUSE	22;11;8	1;1;1	1;1;1	>sp|P63260|ACTG_MOUSE Actin, cytoplasmic 2 OS=Mus musculus GN=Actg1 PE=1 SV=1;>tr|B1ATY1|B1ATY1_MOUSE Actin, cytoplasmic 2 OS=Mus musculus GN=Actg1 PE=3 SV=1	3	22	1	1	19	22	1	1	1	1	75.7	4.5	4.5	41.792	375	375;153;132	0	By MS/MS	By MS/MS	58.9	75.7	464090	13939000	1	2	3				142	52;160;161;174;182;221;223;237;238;280;295;506;524;567;641;719;898;985;986;1163;1240;1262	False;False;False;False;False;False;False;False;False;True;False;False;False;False;False;False;False;False;False;False;False;False	54;175;176;189;198;199;239;240;242;243;257;258;301;302;318;319;538;558;559;603;683;764;765;954;1045;1046;1229;1310;1311;1335	86;87;289;290;291;292;314;326;327;396;397;398;399;402;403;404;405;406;407;429;430;431;432;433;493;494;495;517;518;519;520;850;851;852;883;884;885;886;887;953;954;1094;1095;1212;1213;1214;1215;1216;1513;1673;1674;1675;1676;1677;1678;1977;1978;1979;1980;1981;1982;2116;2117;2118;2119;2163;2164;2165	85;86;275;276;277;278;305;317;318;319;320;321;403;404;405;406;407;409;410;411;412;413;414;437;438;439;440;441;499;500;501;522;523;524;843;844;873;874;875;876;943;1082;1194;1195;1196;1197;1198;1199;1475;1621;1622;1623;1624;1625;1888;1889;1890;1891;1892;1893;1894;2019;2020;2021;2022;2023;2024;2059;2060;2061;2062	85;275;276;305;319;404;409;437;439;499;522;843;874;943;1082;1196;1475;1622;1625;1892;2020;2060	94;95;97;98;99;100;101;102;103;104;105;106;150	16;44;47;119;123;132;153;190;227;269;283;305;325
tr|Q3UW83|Q3UW83_MOUSE;sp|P63325|RS10_MOUSE	tr|Q3UW83|Q3UW83_MOUSE;sp|P63325|RS10_MOUSE	1;1	1;1	1;1	>tr|Q3UW83|Q3UW83_MOUSE 40S ribosomal protein S10 OS=Mus musculus GN=Rps10 PE=1 SV=1;>sp|P63325|RS10_MOUSE 40S ribosomal protein S10 OS=Mus musculus GN=Rps10 PE=1 SV=1	2	1	1	1	0	1	0	1	0	1	5.8	5.8	5.8	18.371	154	154;165	0.003937	By matching	By MS/MS	0	5.8	0	2226500	0	1	1				145	536	True	571	902	894	894
sp|Q60817|NACA_MOUSE;sp|P70670|NACAM_MOUSE	sp|Q60817|NACA_MOUSE;sp|P70670|NACAM_MOUSE	1;1	1;1	1;1	>sp|Q60817|NACA_MOUSE Nascent polypeptide-associated complex subunit alpha OS=Mus musculus GN=Naca PE=1 SV=1;>sp|P70670|NACAM_MOUSE Nascent polypeptide-associated complex subunit alpha, muscle-specific form OS=Mus musculus GN=Naca PE=1 SV=2	2	1	1	1	1	1	1	1	1	1	6.5	6.5	6.5	23.384	215	215;2187	0	By matching	By MS/MS	6.5	6.5	256220	4884100	0	1	1				152	1125	True	1190	1907;1908	1829	1829
sp|P80314|TCPB_MOUSE	sp|P80314|TCPB_MOUSE	1	1	1	>sp|P80314|TCPB_MOUSE T-complex protein 1 subunit beta OS=Mus musculus GN=Cct2 PE=1 SV=4	1	1	1	1	1	1	1	1	1	1	2.2	2.2	2.2	57.477	535	535	0	By MS/MS	By MS/MS	2.2	2.2	727200	3822300	2	1	3				154	140	True	152	254;255	240;241;242	240
tr|E0CZA1|E0CZA1_MOUSE;sp|P80316|TCPE_MOUSE	tr|E0CZA1|E0CZA1_MOUSE;sp|P80316|TCPE_MOUSE	1;1	1;1	1;1	>tr|E0CZA1|E0CZA1_MOUSE T-complex protein 1 subunit epsilon (Fragment) OS=Mus musculus GN=Cct5 PE=3 SV=1;>sp|P80316|TCPE_MOUSE T-complex protein 1 subunit epsilon OS=Mus musculus GN=Cct5 PE=1 SV=1	2	1	1	1	1	1	1	1	1	1	8	8	8	21.525	199	199;541	0	By matching	By MS/MS	8	8	431720	5649400	0	2	2				156	1343	True	1418	2295;2296	2202;2203	2203
sp|P83882|RL36A_MOUSE	sp|P83882|RL36A_MOUSE	1	1	1	>sp|P83882|RL36A_MOUSE 60S ribosomal protein L36a OS=Mus musculus GN=Rpl36a PE=1 SV=2	1	1	1	1	1	1	1	1	1	1	8.5	8.5	8.5	12.441	106	106	0	By matching	By MS/MS	8.5	8.5	174560	126430000	0	1	1				159	729	True	775	1231;1232	1210	1210
sp|Q02257|PLAK_MOUSE	sp|Q02257|PLAK_MOUSE	1	1	1	>sp|Q02257|PLAK_MOUSE Junction plakoglobin OS=Mus musculus GN=Jup PE=1 SV=3	1	1	1	1	1	0	1	0	1	0	1.6	1.6	1.6	81.8	745	745	0	By MS/MS	By matching	1.6	0	1127900	0	2	0	2				168	785	True	833	1325	1305;1306	1305
sp|Q05D44|IF2P_MOUSE	sp|Q05D44|IF2P_MOUSE	1	1	1	>sp|Q05D44|IF2P_MOUSE Eukaryotic translation initiation factor 5B OS=Mus musculus GN=Eif5b PE=1 SV=2	1	1	1	1	0	1	0	1	0	1	1.1	1.1	1.1	137.61	1216	1216	0	By matching	By MS/MS	0	1.1	0	3275100	0	1	1				169	304	True	329	536	539	539
sp|Q07113|MPRI_MOUSE	sp|Q07113|MPRI_MOUSE	1	1	1	>sp|Q07113|MPRI_MOUSE Cation-independent mannose-6-phosphate receptor OS=Mus musculus GN=Igf2r PE=1 SV=1	1	1	1	1	0	1	0	1	0	1	0.3	0.3	0.3	273.81	2483	2483	0.0074627	By matching	By MS/MS	0	0.3	0	8617300	0	1	1				170	1258	True	1331	2157	2055	2055
tr|A2AW05|A2AW05_MOUSE;sp|Q08943|SSRP1_MOUSE;sp|Q08943-2|SSRP1_MOUSE	tr|A2AW05|A2AW05_MOUSE;sp|Q08943|SSRP1_MOUSE;sp|Q08943-2|SSRP1_MOUSE	1;1;1	1;1;1	1;1;1	>tr|A2AW05|A2AW05_MOUSE FACT complex subunit SSRP1 (Fragment) OS=Mus musculus GN=Ssrp1 PE=1 SV=1;>sp|Q08943|SSRP1_MOUSE FACT complex subunit SSRP1 OS=Mus musculus GN=Ssrp1 PE=1 SV=2;>sp|Q08943-2|SSRP1_MOUSE Isoform 2 of FACT complex subunit SSRP1 OS=Mus mu	3	1	1	1	1	1	1	1	1	1	2.2	2.2	2.2	71.527	623	623;708;713	0	By matching	By MS/MS	2.2	2.2	185310	1309600	0	2	2				171	42	True	44	69;70	70;71	71
sp|Q0VDN7|RUND1_MOUSE	sp|Q0VDN7|RUND1_MOUSE	1	1	1	>sp|Q0VDN7|RUND1_MOUSE RUN domain-containing protein 1 OS=Mus musculus GN=Rundc1 PE=2 SV=1	1	1	1	1	0	1	0	1	0	1	1.3	1.3	1.3	67.864	615	615	0.0037879	By matching	By MS/MS	0	1.3	0	30541000	0	1	1				172	1059	True	1121	1793	1730	1730
sp|Q3UV17|K22O_MOUSE	sp|Q3UV17|K22O_MOUSE	3	1	1	>sp|Q3UV17|K22O_MOUSE Keratin, type II cytoskeletal 2 oral OS=Mus musculus GN=Krt76 PE=2 SV=1	1	3	1	1	3	3	1	1	1	1	4	1.5	1.5	62.844	594	594	0	By MS/MS	By MS/MS	4	4	55604000	26333000	1	1	2				174	126;346;776	True;False;False	138;373;824	228;229;610;611;1310;1311	214;215;603;1291	215;603;1291
sp|Q5SYD0-2|MYO1D_MOUSE;sp|Q5SYD0|MYO1D_MOUSE	sp|Q5SYD0-2|MYO1D_MOUSE;sp|Q5SYD0|MYO1D_MOUSE	1;1	1;1	1;1	>sp|Q5SYD0-2|MYO1D_MOUSE Isoform 2 of Unconventional myosin-Id OS=Mus musculus GN=Myo1d;>sp|Q5SYD0|MYO1D_MOUSE Unconventional myosin-Id OS=Mus musculus GN=Myo1d PE=1 SV=1	2	1	1	1	1	1	1	1	1	1	1	1	1	109.28	944	944;1006	0.0075472	By matching	By MS/MS	1	1	381450	8864300	0	1	1				178	1317	True	1392	2256;2257	2166	2166
sp|Q62465|VAT1_MOUSE	sp|Q62465|VAT1_MOUSE	1	1	1	>sp|Q62465|VAT1_MOUSE Synaptic vesicle membrane protein VAT-1 homolog OS=Mus musculus GN=Vat1 PE=1 SV=3	1	1	1	1	1	1	1	1	1	1	3.9	3.9	3.9	43.096	406	406	1	By MS/MS	By matching	3.9	3.9	538720	4185800	2	0	2	+			189	496	True	528	836;837	829;830	830	197	274
tr|A2AU60|A2AU60_MOUSE;tr|A2AU61|A2AU61_MOUSE;sp|Q64012-2|RALY_MOUSE;tr|A2AU62|A2AU62_MOUSE;sp|Q64012|RALY_MOUSE	tr|A2AU60|A2AU60_MOUSE;tr|A2AU61|A2AU61_MOUSE;sp|Q64012-2|RALY_MOUSE;tr|A2AU62|A2AU62_MOUSE;sp|Q64012|RALY_MOUSE	1;1;1;1;1	1;1;1;1;1	1;1;1;1;1	>tr|A2AU60|A2AU60_MOUSE RNA-binding protein Raly (Fragment) OS=Mus musculus GN=Raly PE=1 SV=1;>tr|A2AU61|A2AU61_MOUSE RNA-binding protein Raly (Fragment) OS=Mus musculus GN=Raly PE=1 SV=1;>sp|Q64012-2|RALY_MOUSE Isoform 1 of RNA-binding protein Raly OS=Mus	5	1	1	1	0	1	0	1	0	1	8.5	8.5	8.5	15.57	141	141;211;296;298;312	0	By matching	By MS/MS	0	8.5	0	4657300	0	1	1				190	1298	True	1372	2223	2119	2119
tr|F8WIX8|F8WIX8_MOUSE;sp|Q64523|H2A2C_MOUSE;sp|Q6GSS7|H2A2A_MOUSE;sp|Q3THW5|H2AV_MOUSE;sp|P0C0S6|H2AZ_MOUSE;sp|Q64522|H2A2B_MOUSE;tr|G3UWL7|G3UWL7_MOUSE;tr|Q8R029|Q8R029_MOUSE;tr|Q3UA95|Q3UA95_MOUSE	tr|F8WIX8|F8WIX8_MOUSE;sp|Q64523|H2A2C_MOUSE;sp|Q6GSS7|H2A2A_MOUSE;sp|Q3THW5|H2AV_MOUSE;sp|P0C0S6|H2AZ_MOUSE;sp|Q64522|H2A2B_MOUSE	4;4;4;2;2;2;1;1;1	1;1;1;0;0;1;0;0;0	1;1;1;0;0;1;0;0;0	>tr|F8WIX8|F8WIX8_MOUSE Histone H2A OS=Mus musculus GN=Hist1h2al PE=3 SV=1;>sp|Q64523|H2A2C_MOUSE Histone H2A type 2-C OS=Mus musculus GN=Hist2h2ac PE=1 SV=3;>sp|Q6GSS7|H2A2A_MOUSE Histone H2A type 2-A OS=Mus musculus GN=Hist2h2aa1 PE=1 SV=3;>sp|Q3THW5|H2A	9	4	1	1	2	4	0	1	0	1	51.2	23.2	23.2	13.607	125	125;129;130;128;128;130;87;90;105	0	By matching	By MS/MS	12.8	51.2	0	2026400	0	5	5				191	57;513;1305;1370	False;False;True;False	59;547;1379;1446	94;95;867;868;2235;2337;2338	92;93;857;2142;2143;2144;2145;2146;2241;2242	93;857;2143;2242	198	47
sp|Q64674|SPEE_MOUSE	sp|Q64674|SPEE_MOUSE	1	1	1	>sp|Q64674|SPEE_MOUSE Spermidine synthase OS=Mus musculus GN=Srm PE=2 SV=1	1	1	1	1	1	1	1	1	1	1	2.3	2.3	2.3	33.995	302	302	1	By MS/MS	By MS/MS	2.3	2.3	112460	1443800	0	0	0	+			192	314	True	340	552;553	559;560	560	199	220
tr|E9PVC6|E9PVC6_MOUSE;tr|E9Q9E1|E9Q9E1_MOUSE;tr|E9PVC5|E9PVC5_MOUSE;sp|Q6NZJ6|IF4G1_MOUSE	tr|E9PVC6|E9PVC6_MOUSE;tr|E9Q9E1|E9Q9E1_MOUSE;tr|E9PVC5|E9PVC5_MOUSE;sp|Q6NZJ6|IF4G1_MOUSE	1;1;1;1	1;1;1;1	1;1;1;1	>tr|E9PVC6|E9PVC6_MOUSE Eukaryotic translation initiation factor 4 gamma 1 OS=Mus musculus GN=Eif4g1 PE=1 SV=1;>tr|E9Q9E1|E9Q9E1_MOUSE Eukaryotic translation initiation factor 4 gamma 1 OS=Mus musculus GN=Eif4g1 PE=1 SV=1;>tr|E9PVC5|E9PVC5_MOUSE Eukaryotic	4	1	1	1	0	1	0	1	0	1	1.1	1.1	1.1	171.28	1553	1553;1593;1594;1600	0	By matching	By MS/MS	0	1.1	0	3466000	0	1	1				195	459	True	490	780	771	771
tr|D3Z765|D3Z765_MOUSE;tr|E9Q715|E9Q715_MOUSE;tr|E9PX54|E9PX54_MOUSE;sp|Q9CYI4-2|LUC7L_MOUSE;sp|Q7TNC4-2|LC7L2_MOUSE;sp|Q7TNC4-3|LC7L2_MOUSE;tr|Q05CX5|Q05CX5_MOUSE;sp|Q9CYI4|LUC7L_MOUSE;sp|Q7TNC4-4|LC7L2_MOUSE;sp|Q7TNC4|LC7L2_MOUSE	tr|D3Z765|D3Z765_MOUSE;tr|E9Q715|E9Q715_MOUSE;tr|E9PX54|E9PX54_MOUSE;sp|Q9CYI4-2|LUC7L_MOUSE;sp|Q7TNC4-2|LC7L2_MOUSE;sp|Q7TNC4-3|LC7L2_MOUSE;tr|Q05CX5|Q05CX5_MOUSE;sp|Q9CYI4|LUC7L_MOUSE;sp|Q7TNC4-4|LC7L2_MOUSE;sp|Q7TNC4|LC7L2_MOUSE	1;1;1;1;1;1;1;1;1;1	1;1;1;1;1;1;1;1;1;1	1;1;1;1;1;1;1;1;1;1	>tr|D3Z765|D3Z765_MOUSE Putative RNA-binding protein Luc7-like 1 (Fragment) OS=Mus musculus GN=Luc7l PE=4 SV=1;>tr|E9Q715|E9Q715_MOUSE Putative RNA-binding protein Luc7-like 2 OS=Mus musculus GN=Luc7l2 PE=4 SV=1;>tr|E9PX54|E9PX54_MOUSE Putative RNA-binding	10	1	1	1	1	1	1	1	1	1	5.8	5.8	5.8	20.113	172	172;272;282;318;325;335;339;371;382;392	0	By matching	By MS/MS	5.8	5.8	197250	18348000	0	2	2				202	1311	True	1385	2245;2246;2247	2156;2157	2157
sp|Q80TA9|EPG5_MOUSE	sp|Q80TA9|EPG5_MOUSE	1	1	1	>sp|Q80TA9|EPG5_MOUSE Ectopic P granules protein 5 homolog OS=Mus musculus GN=Epg5 PE=2 SV=2	1	1	1	1	1	1	1	1	1	1	0.5	0.5	0.5	290.8	2572	2572	0	By matching	By MS/MS	0.5	0.5	272880	4180700	0	1	1				204	1288	True	1362	2208;2209	2106	2106	207	351
tr|Q3U5D0|Q3U5D0_MOUSE;tr|Q3TTL3|Q3TTL3_MOUSE;sp|Q80VP2|SPAT7_MOUSE	tr|Q3U5D0|Q3U5D0_MOUSE;tr|Q3TTL3|Q3TTL3_MOUSE;sp|Q80VP2|SPAT7_MOUSE	1;1;1	1;1;1	1;1;1	>tr|Q3U5D0|Q3U5D0_MOUSE Spermatogenesis-associated protein 7 homolog OS=Mus musculus GN=Spata7 PE=2 SV=1;>tr|Q3TTL3|Q3TTL3_MOUSE SPATA7 isoform OS=Mus musculus GN=Spata7 PE=2 SV=1;>sp|Q80VP2|SPAT7_MOUSE Spermatogenesis-associated protein 7 homolog OS=Mus m	3	1	1	1	1	1	1	1	1	1	1.7	1.7	1.7	46.98	415	415;550;582	0	By MS/MS	By matching	1.7	1.7	5500400	4225700	1	0	1				205	152	True	164	272;273	261	261
sp|Q80X50-2|UBP2L_MOUSE;sp|Q80X50-3|UBP2L_MOUSE;sp|Q80X50-4|UBP2L_MOUSE;sp|Q80X50|UBP2L_MOUSE;sp|Q80X50-5|UBP2L_MOUSE	sp|Q80X50-2|UBP2L_MOUSE;sp|Q80X50-3|UBP2L_MOUSE;sp|Q80X50-4|UBP2L_MOUSE;sp|Q80X50|UBP2L_MOUSE;sp|Q80X50-5|UBP2L_MOUSE	1;1;1;1;1	1;1;1;1;1	1;1;1;1;1	>sp|Q80X50-2|UBP2L_MOUSE Isoform 2 of Ubiquitin-associated protein 2-like OS=Mus musculus GN=Ubap2l;>sp|Q80X50-3|UBP2L_MOUSE Isoform 3 of Ubiquitin-associated protein 2-like OS=Mus musculus GN=Ubap2l;>sp|Q80X50-4|UBP2L_MOUSE Isoform 4 of Ubiquitin-associat	5	1	1	1	1	1	1	1	1	1	1.5	1.5	1.5	107.24	1014	1014;1068;1105;1107;1112	0.0075188	By MS/MS	By matching	1.5	1.5	505520	3629800	1	0	1				206	206	True	224	371;372	369	369
sp|Q8BFZ3|ACTBL_MOUSE	sp|Q8BFZ3|ACTBL_MOUSE	7	1	1	>sp|Q8BFZ3|ACTBL_MOUSE Beta-actin-like protein 2 OS=Mus musculus GN=Actbl2 PE=1 SV=1	1	7	1	1	5	7	0	1	0	1	26.1	4.8	4.8	42.004	376	376	1	By matching	By MS/MS	19.4	26.1	0	617390000	0	1	1	+			207	174;221;524;567;1163;1240;1261	False;False;False;False;False;False;True	189;239;240;558;559;603;1229;1310;1311;1334	314;396;397;398;399;883;884;885;886;887;953;954;1977;1978;1979;1980;1981;1982;2116;2117;2118;2119;2162	305;403;404;405;406;407;873;874;875;876;943;1888;1889;1890;1891;1892;1893;1894;2019;2020;2021;2022;2023;2024;2058	305;404;874;943;1892;2020;2058	97;100;101;106	45;48;154;191
tr|A2AL13|A2AL13_MOUSE;tr|E9Q7H5|E9Q7H5_MOUSE;tr|A2AL12|A2AL12_MOUSE;tr|B2RXM2|B2RXM2_MOUSE;tr|J3QNY1|J3QNY1_MOUSE;sp|Q8BG05-2|ROA3_MOUSE;sp|Q8BG05|ROA3_MOUSE	tr|A2AL13|A2AL13_MOUSE;tr|E9Q7H5|E9Q7H5_MOUSE;tr|A2AL12|A2AL12_MOUSE;tr|B2RXM2|B2RXM2_MOUSE;tr|J3QNY1|J3QNY1_MOUSE;sp|Q8BG05-2|ROA3_MOUSE;sp|Q8BG05|ROA3_MOUSE	1;1;1;1;1;1;1	1;1;1;1;1;1;1	1;1;1;1;1;1;1	>tr|A2AL13|A2AL13_MOUSE Heterogeneous nuclear ribonucleoprotein A3 (Fragment) OS=Mus musculus GN=Hnrnpa3 PE=4 SV=1;>tr|E9Q7H5|E9Q7H5_MOUSE Uncharacterized protein OS=Mus musculus GN=Gm8991 PE=4 SV=1;>tr|A2AL12|A2AL12_MOUSE Heterogeneous nuclear ribonucleop	7	1	1	1	1	1	1	1	1	1	11.3	11.3	11.3	18.41	194	194;300;318;351;357;357;379	0	By matching	By MS/MS	11.3	11.3	634280	9916000	0	1	1				208	1143	True	1208	1937;1938	1853	1853
tr|E9PW09|E9PW09_MOUSE;sp|Q8BH88|DEP1B_MOUSE	tr|E9PW09|E9PW09_MOUSE;sp|Q8BH88|DEP1B_MOUSE	1;1	1;1	1;1	>tr|E9PW09|E9PW09_MOUSE DEP domain-containing protein 1B OS=Mus musculus GN=Depdc1b PE=4 SV=1;>sp|Q8BH88|DEP1B_MOUSE DEP domain-containing protein 1B OS=Mus musculus GN=Depdc1b PE=2 SV=1	2	1	1	1	0	1	0	1	0	1	2.1	2.1	2.1	54.891	467	467;529	1	By matching	By MS/MS	0	2.1	0	894740	0	0	0	+			209	974	True	1034	1656	1607	1607	208	449
sp|Q8BIQ8|ZN770_MOUSE	sp|Q8BIQ8|ZN770_MOUSE	1	1	1	>sp|Q8BIQ8|ZN770_MOUSE Zinc finger protein 770 OS=Mus musculus GN=Znf770 PE=2 SV=1	1	1	1	1	0	1	0	1	0	1	2.3	2.3	2.3	81.251	705	705	1	By matching	By MS/MS	0	2.3	0	2066500	0	0	0	+			210	886	True	939	1488	1452	1452	209;210	1;7
sp|Q8BKC5|IPO5_MOUSE	sp|Q8BKC5|IPO5_MOUSE	1	1	1	>sp|Q8BKC5|IPO5_MOUSE Importin-5 OS=Mus musculus GN=Ipo5 PE=1 SV=3	1	1	1	1	0	1	0	1	0	1	2.3	2.3	2.3	123.59	1097	1097	0	By matching	By MS/MS	0	2.3	0	2253600	0	4	4				211	0	True	0	0	0;1;2;3	1
sp|Q8C1D8|IWS1_MOUSE	sp|Q8C1D8|IWS1_MOUSE	1	1	1	>sp|Q8C1D8|IWS1_MOUSE Protein IWS1 homolog OS=Mus musculus GN=Iws1 PE=1 SV=1	1	1	1	1	0	1	0	1	0	1	1.8	1.8	1.8	85.247	766	766	0.0038462	By matching	By MS/MS	0	1.8	0	5324900	0	1	1				213	592	True	630	1004	987	987
sp|Q8CG46-2|SMC5_MOUSE;sp|Q8CG46|SMC5_MOUSE	sp|Q8CG46-2|SMC5_MOUSE;sp|Q8CG46|SMC5_MOUSE	1;1	1;1	1;1	>sp|Q8CG46-2|SMC5_MOUSE Isoform 2 of Structural maintenance of chromosomes protein 5 OS=Mus musculus GN=Smc5;>sp|Q8CG46|SMC5_MOUSE Structural maintenance of chromosomes protein 5 OS=Mus musculus GN=Smc5 PE=2 SV=1	2	1	1	1	0	1	0	1	0	1	0.6	0.6	0.6	127.38	1087	1087;1101	0.0038314	By matching	By MS/MS	0	0.6	0	6942000	0	1	1				214	1048	True	1109	1777	1716	1716
sp|Q8JZM7|CDC73_MOUSE	sp|Q8JZM7|CDC73_MOUSE	1	1	1	>sp|Q8JZM7|CDC73_MOUSE Parafibromin OS=Mus musculus GN=Cdc73 PE=2 SV=1	1	1	1	1	0	1	0	1	0	1	1.5	1.5	1.5	60.576	531	531	0	By matching	By MS/MS	0	1.5	0	3397500	0	1	1				215	28	True	29	46;47	42;43	42
sp|Q8R4Y8-2|RTTN_MOUSE;sp|Q8R4Y8|RTTN_MOUSE	sp|Q8R4Y8-2|RTTN_MOUSE;sp|Q8R4Y8|RTTN_MOUSE	1;1	1;1	1;1	>sp|Q8R4Y8-2|RTTN_MOUSE Isoform 2 of Rotatin OS=Mus musculus GN=Rttn;>sp|Q8R4Y8|RTTN_MOUSE Rotatin OS=Mus musculus GN=Rttn PE=2 SV=2	2	1	1	1	0	1	0	1	0	1	1.2	1.2	1.2	67.587	602	602;2226	0	By matching	By MS/MS	0	1.2	0	36824000	0	1	1				218	1319	True	1394	2259	2168	2168
sp|Q8VI38|GBGT1_MOUSE	sp|Q8VI38|GBGT1_MOUSE	1	1	1	>sp|Q8VI38|GBGT1_MOUSE Globoside alpha-1,3-N-acetylgalactosaminyltransferase 1 OS=Mus musculus GN=Gbgt1 PE=2 SV=2	1	1	1	1	1	1	1	1	1	1	4.6	4.6	4.6	40.502	347	347	1	By MS/MS	By matching	4.6	4.6	115620000	228180000	1	0	1	+			222	1382	True	1459	2358;2359	2257	2257	233	281
sp|Q91VE6-2|MK67I_MOUSE;sp|Q91VE6|MK67I_MOUSE	sp|Q91VE6-2|MK67I_MOUSE;sp|Q91VE6|MK67I_MOUSE	1;1	1;1	1;1	>sp|Q91VE6-2|MK67I_MOUSE Isoform 2 of MKI67 FHA domain-interacting nucleolar phosphoprotein OS=Mus musculus GN=Nifk;>sp|Q91VE6|MK67I_MOUSE MKI67 FHA domain-interacting nucleolar phosphoprotein OS=Mus musculus GN=Nifk PE=1 SV=1	2	1	1	1	0	1	0	1	0	1	8.6	8.6	8.6	30.645	269	269;317	0	By matching	By MS/MS	0	8.6	0	3640100	0	1	1				223	55	True	57	92	90	90
sp|Q91WN1|DNJC9_MOUSE	sp|Q91WN1|DNJC9_MOUSE	1	1	1	>sp|Q91WN1|DNJC9_MOUSE DnaJ homolog subfamily C member 9 OS=Mus musculus GN=Dnajc9 PE=2 SV=2	1	1	1	1	0	1	0	1	0	1	4.2	4.2	4.2	30.059	259	259	0.0038023	By matching	By MS/MS	0	4.2	0	2649700	0	1	1				225	614	True	656	1047	1033	1033
sp|Q921I9|EXOS4_MOUSE	sp|Q921I9|EXOS4_MOUSE	1	1	1	>sp|Q921I9|EXOS4_MOUSE Exosome complex component RRP41 OS=Mus musculus GN=Exosc4 PE=2 SV=3	1	1	1	1	0	1	0	1	0	1	4.9	4.9	4.9	26.249	245	245	0	By matching	By MS/MS	0	4.9	0	1954200	0	1	1				226	56	True	58	93	91	91
sp|Q922F4|TBB6_MOUSE	sp|Q922F4|TBB6_MOUSE	6	1	1	>sp|Q922F4|TBB6_MOUSE Tubulin beta-6 chain OS=Mus musculus GN=Tubb6 PE=1 SV=1	1	6	1	1	5	6	1	1	1	1	18.6	3.4	3.4	50.09	447	447	0	By matching	By MS/MS	14.5	18.6	306750	6190200	0	1	1				227	12;94;383;448;717;958	True;False;False;False;False;False	12;99;100;413;479;761;762;1016	20;21;160;161;162;163;664;665;765;766;1207;1208;1209;1210;1621;1622	17;149;150;151;654;755;756;757;1187;1188;1189;1190;1191;1192;1571;1572;1573;1574	17;149;654;757;1189;1571	156;162;234	73;257;293
sp|Q99020|ROAA_MOUSE;tr|Q80XR6|Q80XR6_MOUSE;tr|Q20BD0|Q20BD0_MOUSE	sp|Q99020|ROAA_MOUSE;tr|Q80XR6|Q80XR6_MOUSE;tr|Q20BD0|Q20BD0_MOUSE	1;1;1	1;1;1	1;1;1	>sp|Q99020|ROAA_MOUSE Heterogeneous nuclear ribonucleoprotein A/B OS=Mus musculus GN=Hnrnpab PE=1 SV=1;>tr|Q80XR6|Q80XR6_MOUSE Heterogeneous nuclear ribonucleoprotein A/B OS=Mus musculus GN=Hnrnpab PE=1 SV=1;>tr|Q20BD0|Q20BD0_MOUSE Heterogeneous nuclear ri	3	1	1	1	1	1	1	1	1	1	4.9	4.9	4.9	30.831	285	285;311;332	0	By MS/MS	By MS/MS	4.9	4.9	426700	11488000	1	1	2				229	556	True	592	936;937	925;926	925
tr|F6TDE5|F6TDE5_MOUSE;tr|D3YZ62|D3YZ62_MOUSE;sp|Q99104|MYO5A_MOUSE;tr|D3Z4J3|D3Z4J3_MOUSE	tr|F6TDE5|F6TDE5_MOUSE;tr|D3YZ62|D3YZ62_MOUSE;sp|Q99104|MYO5A_MOUSE;tr|D3Z4J3|D3Z4J3_MOUSE	1;1;1;1	1;1;1;1	1;1;1;1	>tr|F6TDE5|F6TDE5_MOUSE Unconventional myosin-Va (Fragment) OS=Mus musculus GN=Myo5a PE=1 SV=1;>tr|D3YZ62|D3YZ62_MOUSE Unconventional myosin-Va OS=Mus musculus GN=Myo5a PE=1 SV=1;>sp|Q99104|MYO5A_MOUSE Unconventional myosin-Va OS=Mus musculus GN=Myo5a PE=1	4	1	1	1	0	1	0	1	0	1	2.4	2.4	2.4	67.002	585	585;1828;1853;1855	0	By matching	By MS/MS	0	2.4	0	2286500	0	1	1				230	1332	True	1407	2279	2188	2188
sp|Q99JX4|EIF3M_MOUSE	sp|Q99JX4|EIF3M_MOUSE	1	1	1	>sp|Q99JX4|EIF3M_MOUSE Eukaryotic translation initiation factor 3 subunit M OS=Mus musculus GN=Eif3m PE=2 SV=1	1	1	1	1	0	1	0	1	0	1	4.8	4.8	4.8	42.516	374	374	0	By matching	By MS/MS	0	4.8	0	1606500	0	2	2				231	1157	True	1223	1967	1880;1881	1880
sp|Q99ME9|NOG1_MOUSE	sp|Q99ME9|NOG1_MOUSE	1	1	1	>sp|Q99ME9|NOG1_MOUSE Nucleolar GTP-binding protein 1 OS=Mus musculus GN=Gtpbp4 PE=2 SV=3	1	1	1	1	0	1	0	1	0	1	1.9	1.9	1.9	74.112	634	634	0	By matching	By MS/MS	0	1.9	0	3020900	0	1	1				233	1209	True	1278	2060	1966	1966
sp|Q9CPP0|NPM3_MOUSE	sp|Q9CPP0|NPM3_MOUSE	1	1	1	>sp|Q9CPP0|NPM3_MOUSE Nucleoplasmin-3 OS=Mus musculus GN=Npm3 PE=2 SV=3	1	1	1	1	0	1	0	1	0	1	9.1	9.1	9.1	19.023	175	175	0	By matching	By MS/MS	0	9.1	0	4871900	0	1	1				235	4	True	4	7	7	7
tr|Q3UA72|Q3UA72_MOUSE;sp|Q9CPW4|ARPC5_MOUSE	tr|Q3UA72|Q3UA72_MOUSE;sp|Q9CPW4|ARPC5_MOUSE	1;1	1;1	1;1	>tr|Q3UA72|Q3UA72_MOUSE Actin-related protein 2/3 complex subunit 5 OS=Mus musculus GN=Arpc5 PE=2 SV=1;>sp|Q9CPW4|ARPC5_MOUSE Actin-related protein 2/3 complex subunit 5 OS=Mus musculus GN=Arpc5 PE=2 SV=3	2	1	1	1	1	1	1	1	1	1	13	13	13	9.6957	92	92;151	0	By matching	By MS/MS	13	13	199460	10717000	0	1	1				237	73	True	77	125;126	117	117
sp|Q9CY62-2|RN181_MOUSE;sp|Q9CY62|RN181_MOUSE;tr|D3YUJ1|D3YUJ1_MOUSE	sp|Q9CY62-2|RN181_MOUSE;sp|Q9CY62|RN181_MOUSE;tr|D3YUJ1|D3YUJ1_MOUSE	1;1;1	1;1;1	1;1;1	>sp|Q9CY62-2|RN181_MOUSE Isoform 2 of E3 ubiquitin-protein ligase RNF181 OS=Mus musculus GN=Rnf181;>sp|Q9CY62|RN181_MOUSE E3 ubiquitin-protein ligase RNF181 OS=Mus musculus GN=Rnf181 PE=2 SV=1;>tr|D3YUJ1|D3YUJ1_MOUSE E3 ubiquitin-protein ligase RNF181 OS=M	3	1	1	1	1	1	1	1	1	1	6.8	6.8	6.8	13.598	118	118;165;206	0.0039216	By MS/MS	By MS/MS	6.8	6.8	3485100	4350000	2	1	3				242	168	True	183	305;306	293;294;295	293
sp|Q9CYH6|RRS1_MOUSE	sp|Q9CYH6|RRS1_MOUSE	1	1	1	>sp|Q9CYH6|RRS1_MOUSE Ribosome biogenesis regulatory protein homolog OS=Mus musculus GN=Rrs1 PE=1 SV=1	1	1	1	1	0	1	0	1	0	1	3.3	3.3	3.3	41.551	365	365	0	By matching	By MS/MS	0	3.3	0	1708400	0	1	1				243	226	True	246	414	422	422
tr|D6RCI7|D6RCI7_MOUSE;tr|A2AMV1|A2AMV1_MOUSE;sp|Q9D0I8|MRT4_MOUSE	tr|D6RCI7|D6RCI7_MOUSE;tr|A2AMV1|A2AMV1_MOUSE;sp|Q9D0I8|MRT4_MOUSE	1;1;1	1;1;1	1;1;1	>tr|D6RCI7|D6RCI7_MOUSE mRNA turnover protein 4 homolog (Fragment) OS=Mus musculus GN=Mrto4 PE=3 SV=2;>tr|A2AMV1|A2AMV1_MOUSE RIKEN cDNA 2610012O22, isoform CRA_a OS=Mus musculus GN=Mrto4 PE=3 SV=1;>sp|Q9D0I8|MRT4_MOUSE mRNA turnover protein 4 homolog OS=M	3	1	1	1	1	1	1	1	1	1	24.6	24.6	24.6	7.1663	61	61;238;239	0	By matching	By MS/MS	24.6	24.6	184680	10931000	0	1	1				247	1127	True	1192	1911;1912	1831	1831
sp|Q9D7S7-2|RL22L_MOUSE;sp|Q9D7S7|RL22L_MOUSE	sp|Q9D7S7-2|RL22L_MOUSE;sp|Q9D7S7|RL22L_MOUSE	1;1	1;1	1;1	>sp|Q9D7S7-2|RL22L_MOUSE Isoform 2 of 60S ribosomal protein L22-like 1 OS=Mus musculus GN=Rpl22l1;>sp|Q9D7S7|RL22L_MOUSE 60S ribosomal protein L22-like 1 OS=Mus musculus GN=Rpl22l1 PE=1 SV=1	2	1	1	1	0	1	0	1	0	1	9.9	9.9	9.9	14.339	121	121;122	0	By matching	By MS/MS	0	9.9	0	10845000	0	1	1				250	1375	True	1452	2347	2249	2249
sp|Q9D8N0|EF1G_MOUSE	sp|Q9D8N0|EF1G_MOUSE	1	1	1	>sp|Q9D8N0|EF1G_MOUSE Elongation factor 1-gamma OS=Mus musculus GN=Eef1g PE=1 SV=3	1	1	1	1	1	1	1	1	1	1	3	3	3	50.06	437	437	0	By matching	By MS/MS	3	3	340950	2380600	0	1	1				253	5	True	5	8;9	8	8
sp|Q9ERD7|TBB3_MOUSE	sp|Q9ERD7|TBB3_MOUSE	9	1	1	>sp|Q9ERD7|TBB3_MOUSE Tubulin beta-3 chain OS=Mus musculus GN=Tubb3 PE=1 SV=1	1	9	1	1	7	9	0	1	0	1	27.1	3.8	3.8	50.418	450	450	0	By matching	By MS/MS	19.3	27.1	0	2940100	0	1	1				255	65;94;383;448;599;610;717;893;958	False;False;False;False;False;False;False;True;False	67;68;99;100;413;479;638;639;651;652;761;762;947;1016	107;108;109;110;160;161;162;163;664;665;765;766;1015;1016;1017;1018;1038;1039;1040;1041;1207;1208;1209;1210;1499;1621;1622	103;104;105;106;149;150;151;654;755;756;757;1000;1001;1002;1003;1004;1025;1026;1027;1187;1188;1189;1190;1191;1192;1461;1571;1572;1573;1574	105;149;654;757;1000;1025;1189;1461;1571	156;160;161;162;176	73;164;257;293;388
sp|Q9JM63|KCJ10_MOUSE	sp|Q9JM63|KCJ10_MOUSE	1	1	1	>sp|Q9JM63|KCJ10_MOUSE ATP-sensitive inward rectifier potassium channel 10 OS=Mus musculus GN=Kcnj10 PE=1 SV=1	1	1	1	1	0	1	0	1	0	1	1.8	1.8	1.8	42.432	379	379	1	By matching	By MS/MS	0	1.8	0	3112800	0	1	1	+			261	867	True	919	1458	1422	1422	251	41
tr|D3Z158|D3Z158_MOUSE;tr|Q8BML9|Q8BML9_MOUSE	tr|D3Z158|D3Z158_MOUSE;tr|Q8BML9|Q8BML9_MOUSE	1;1	1;1	1;1	>tr|D3Z158|D3Z158_MOUSE Protein Qars OS=Mus musculus GN=Qars PE=1 SV=1;>tr|Q8BML9|Q8BML9_MOUSE Glutaminyl-tRNA synthetase OS=Mus musculus GN=Qars PE=1 SV=1	2	1	1	1	0	1	0	1	0	1	2.5	2.5	2.5	81.525	720	720;775	0	By matching	By MS/MS	0	2.5	0	577130	0	2	2				270	148	True	160	266	254;255	255
tr|D6RHM4|D6RHM4_MOUSE	tr|D6RHM4|D6RHM4_MOUSE	1	1	1	>tr|D6RHM4|D6RHM4_MOUSE TCF3 fusion partner homolog OS=Mus musculus GN=Tfpt PE=4 SV=1	1	1	1	1	0	1	0	1	0	1	24.4	24.4	24.4	5.0889	45	45	0.003876	By matching	By MS/MS	0	24.4	0	10653000	0	1	1				271	868	True	920	1459	1423	1423
tr|E9Q070|E9Q070_MOUSE;tr|D3YVM5|D3YVM5_MOUSE	tr|E9Q070|E9Q070_MOUSE;tr|D3YVM5|D3YVM5_MOUSE	12;8	12;8	1;0	>tr|E9Q070|E9Q070_MOUSE Uncharacterized protein OS=Mus musculus GN=Gm8730 PE=3 SV=1;>tr|D3YVM5|D3YVM5_MOUSE 60S acidic ribosomal protein P0 (Fragment) OS=Mus musculus GN=Rplp0 PE=3 SV=1	2	12	12	1	4	12	4	12	0	1	46.7	46.7	5.4	34.216	317	317;145	0	By matching	By MS/MS	24	46.7	0	31636000	0	1	1				272	47;48;50;177;275;276;447;469;470;575;1233;1321	True;True;True;True;True;True;True;True;True;True;True;True	49;50;52;192;296;297;478;500;501;612;1302;1396	75;76;77;78;79;81;82;83;317;318;487;488;762;763;764;795;796;970;2103;2262	76;77;78;79;81;82;308;494;495;753;754;783;784;955;2008;2171	76;79;81;308;494;495;753;783;784;955;2008;2171	50	101
tr|E9Q8D0|E9Q8D0_MOUSE	tr|E9Q8D0|E9Q8D0_MOUSE	1	1	1	>tr|E9Q8D0|E9Q8D0_MOUSE Protein Dnajc21 OS=Mus musculus GN=Dnajc21 PE=1 SV=1	1	1	1	1	0	1	0	1	0	1	2.8	2.8	2.8	61.734	531	531	0	By matching	By MS/MS	0	2.8	0	8188600	0	1	1				274	758	True	806	1283	1263	1263
tr|F6QFD1|F6QFD1_MOUSE	tr|F6QFD1|F6QFD1_MOUSE	1	1	1	>tr|F6QFD1|F6QFD1_MOUSE cAMP-specific 3,5-cyclic phosphodiesterase 4D (Fragment) OS=Mus musculus GN=Pde4d PE=4 SV=1	1	1	1	1	0	1	0	1	0	1	1.1	1.1	1.1	85.44	754	754	0	By matching	By MS/MS	0	1.1	0	27091000	0	1	1				275	826	True	875	1395	1366	1366
tr|F6VUT6|F6VUT6_MOUSE	tr|F6VUT6|F6VUT6_MOUSE	1	1	1	>tr|F6VUT6|F6VUT6_MOUSE Protein Gm8251 OS=Mus musculus GN=Gm8251 PE=4 SV=1	1	1	1	1	0	1	0	1	0	1	0.8	0.8	0.8	225.96	1994	1994	1	By matching	By MS/MS	0	0.8	0	5778100	0	1	1	+			276	518	True	552	874	864	864	255	573
tr|Q792Z1|Q792Z1_MOUSE	tr|Q792Z1|Q792Z1_MOUSE	1	1	1	>tr|Q792Z1|Q792Z1_MOUSE MCG140784 OS=Mus musculus GN=Try10 PE=2 SV=1	1	1	1	1	1	1	1	1	1	1	4.1	4.1	4.1	26.221	246	246	0	By MS/MS	By matching	4.1	4.1	1893000	1913500	2	0	2				279	1204	True	1272;1273	2050;2051;2052	1959;1960	1960	260	109
tr|Q9CPN9|Q9CPN9_MOUSE	tr|Q9CPN9|Q9CPN9_MOUSE	1	1	1	>tr|Q9CPN9|Q9CPN9_MOUSE Protein 2210010C04Rik OS=Mus musculus GN=2210010C04Rik PE=2 SV=1	1	1	1	1	1	1	1	1	1	1	4.9	4.9	4.9	26.422	247	247	0	By MS/MS	By MS/MS	4.9	4.9	4199600	4405500	1	1	2				281	1449	True	1531	2466;2467	2350;2351	2351
CON__P01966	CON__P01966	2	2	2	>P01966 SWISS-PROT:P01966 (Bos taurus) Hemoglobin subunit alpha	1	2	2	2	2	2	2	2	2	2	16.9	16.9	16.9	15.184	142	142	0	By MS/MS	By MS/MS	16.9	16.9	1873300	16179000	3	2	5			+	2	871;1307	True;True	923;1381	1463;1464;2237;2238	1427;1428;1429;2148;2149	1427;2148	1	33
CON__P13647	CON__P13647	12	7	2	>P13647 SWISS-PROT:P13647 Tax_Id=9606 Gene_Symbol=KRT5 Keratin, type II cytoskeletal 5	1	12	7	2	11	7	7	2	2	2	19.7	13.4	4.4	62.378	590	590	0	By MS/MS	By matching	17.6	10.7	8302600	6418300	2	0	2			+	9	346;613;776;930;935;1001;1081;1177;1365;1390;1399;1401	False;True;False;False;False;True;True;True;True;True;False;True	373;655;824;986;991;1061;1146;1245;1441;1468;1478;1480	610;611;1045;1046;1310;1311;1569;1570;1571;1572;1581;1701;1831;2011;2330;2331;2373;2387;2388;2391	603;1032;1291;1528;1529;1535;1648;1761;1762;1921;2235;2270;2285;2288	603;1032;1291;1528;1535;1648;1761;1921;2235;2270;2285;2288
CON__Q9NSB4;sp|Q99M74|KRT82_MOUSE;tr|E9Q1Y9|E9Q1Y9_MOUSE;CON__Q61726;sp|Q9ERE2|KRT81_MOUSE;sp|P97861|KRT86_MOUSE;sp|Q6IMF0|KRT83_MOUSE	CON__Q9NSB4;sp|Q99M74|KRT82_MOUSE;tr|E9Q1Y9|E9Q1Y9_MOUSE;CON__Q61726;sp|Q9ERE2|KRT81_MOUSE;sp|P97861|KRT86_MOUSE;sp|Q6IMF0|KRT83_MOUSE	2;2;1;1;1;1;1	2;2;1;1;1;1;1	2;2;1;1;1;1;1	>Q9NSB4 SWISS-PROT:Q9NSB4 Keratin, type II cuticular Hb2 (Hair keratin, type II Hb2) - Homo sapiens (Human).;>sp|Q99M74|KRT82_MOUSE Keratin, type II cuticular Hb2 OS=Mus musculus GN=Krt82 PE=2 SV=2;>tr|E9Q1Y9|E9Q1Y9_MOUSE Protein 5430421N21Rik OS=Mus muscu	7	2	2	2	0	2	0	2	0	2	3.7	3.7	3.7	56.682	513	513;516;479;479;481;486;495	0	By matching	By MS/MS	0	3.7	0	14106000	0	2	2			+	17	125;706	True;True	137;749	227;1189	213;1172	213;1172
sp|O35988|SDC4_MOUSE	sp|O35988|SDC4_MOUSE	2	2	2	>sp|O35988|SDC4_MOUSE Syndecan-4 OS=Mus musculus GN=Sdc4 PE=1 SV=1	1	2	2	2	0	2	0	2	0	2	15.2	15.2	15.2	21.482	198	198	0	By matching	By MS/MS	0	15.2	0	10786000	0	2	2				35	326;1357	True;True	353;1433	571;2318	576;2224	576;2224
sp|P07091|S10A4_MOUSE;tr|D3YUT9|D3YUT9_MOUSE	sp|P07091|S10A4_MOUSE;tr|D3YUT9|D3YUT9_MOUSE	2;1	2;1	2;1	>sp|P07091|S10A4_MOUSE Protein S100-A4 OS=Mus musculus GN=S100a4 PE=1 SV=1;>tr|D3YUT9|D3YUT9_MOUSE Protein S100 OS=Mus musculus GN=S100a4 PE=3 SV=1	2	2	2	2	0	2	0	2	0	2	24.8	24.8	24.8	11.721	101	101;101	0	By matching	By MS/MS	0	24.8	0	9712600	0	4	4				43	129;311	True;True	141;337	233;234;546	220;221;222;548	220;548
tr|B0V2N8|B0V2N8_MOUSE;tr|B0V2N7|B0V2N7_MOUSE;sp|P07356|ANXA2_MOUSE;tr|B0V2N5|B0V2N5_MOUSE	tr|B0V2N8|B0V2N8_MOUSE;tr|B0V2N7|B0V2N7_MOUSE;sp|P07356|ANXA2_MOUSE;tr|B0V2N5|B0V2N5_MOUSE	2;2;2;1	2;2;2;1	2;2;2;1	>tr|B0V2N8|B0V2N8_MOUSE Annexin (Fragment) OS=Mus musculus GN=Anxa2 PE=1 SV=1;>tr|B0V2N7|B0V2N7_MOUSE Annexin (Fragment) OS=Mus musculus GN=Anxa2 PE=1 SV=1;>sp|P07356|ANXA2_MOUSE Annexin A2 OS=Mus musculus GN=Anxa2 PE=1 SV=2;>tr|B0V2N5|B0V2N5_MOUSE Annexin	4	2	2	2	2	2	2	2	2	2	11.9	11.9	11.9	19.596	176	176;196;339;272	0	By MS/MS	By matching	11.9	11.9	1628000	8580300	2	0	2				44	1222;1228	True;True	1291;1297	2087;2088;2095;2096	1994;2001	1994;2001
sp|P11983-2|TCPA_MOUSE;sp|P11983|TCPA_MOUSE	sp|P11983-2|TCPA_MOUSE;sp|P11983|TCPA_MOUSE	2;2	2;2	2;2	>sp|P11983-2|TCPA_MOUSE Isoform 2 of T-complex protein 1 subunit alpha OS=Mus musculus GN=Tcp1;>sp|P11983|TCPA_MOUSE T-complex protein 1 subunit alpha OS=Mus musculus GN=Tcp1 PE=1 SV=3	2	2	2	2	2	2	2	2	2	2	6.5	6.5	6.5	55.458	507	507;556	0	By MS/MS	By MS/MS	6.5	6.5	932120	8577800	1	4	5				51	1112;1435	True;True	1177;1517	1883;1884;1885;2446;2447	1808;1809;1810;1811;2335	1810;2335
sp|P14733|LMNB1_MOUSE	sp|P14733|LMNB1_MOUSE	2	2	2	>sp|P14733|LMNB1_MOUSE Lamin-B1 OS=Mus musculus GN=Lmnb1 PE=1 SV=3	1	2	2	2	2	2	2	2	2	2	4.4	4.4	4.4	66.785	588	588	0	By MS/MS	By MS/MS	4.4	4.4	1028800	8673400	1	1	2				58	132;828	True;True	144;877	237;238;1397;1398	225;1368	225;1368	49	282
tr|Q8CB58|Q8CB58_MOUSE;sp|P17225|PTBP1_MOUSE;tr|Q8BGJ5|Q8BGJ5_MOUSE;tr|Q922I7|Q922I7_MOUSE;tr|F7C521|F7C521_MOUSE;tr|F7DCW4|F7DCW4_MOUSE;tr|E9QMW9|E9QMW9_MOUSE;sp|Q8BHD7-2|PTBP3_MOUSE;sp|Q8BHD7|PTBP3_MOUSE;tr|G8JL74|G8JL74_MOUSE;tr|G3UXA6|G3UXA6_MOUSE	tr|Q8CB58|Q8CB58_MOUSE;sp|P17225|PTBP1_MOUSE;tr|Q8BGJ5|Q8BGJ5_MOUSE;tr|Q922I7|Q922I7_MOUSE;tr|F7C521|F7C521_MOUSE;tr|F7DCW4|F7DCW4_MOUSE;tr|E9QMW9|E9QMW9_MOUSE;sp|Q8BHD7-2|PTBP3_MOUSE;sp|Q8BHD7|PTBP3_MOUSE;tr|G8JL74|G8JL74_MOUSE;tr|G3UXA6|G3UXA6_MOUSE	2;2;2;2;1;1;1;1;1;1;1	2;2;2;2;1;1;1;1;1;1;1	2;2;2;2;1;1;1;1;1;1;1	>tr|Q8CB58|Q8CB58_MOUSE MCG13402, isoform CRA_d OS=Mus musculus GN=Ptbp1 PE=1 SV=1;>sp|P17225|PTBP1_MOUSE Polypyrimidine tract-binding protein 1 OS=Mus musculus GN=Ptbp1 PE=1 SV=2;>tr|Q8BGJ5|Q8BGJ5_MOUSE MCG13402, isoform CRA_a OS=Mus musculus GN=Ptbp1 PE=	11	2	2	2	0	2	0	2	0	2	6.3	6.3	6.3	52.63	489	489;527;529;555;104;107;353;520;523;551;554	0	By matching	By MS/MS	0	6.3	0	3664000	0	2	2				63	535;1372	True;True	570;1449	901;2343	892;893;2246	893;2246	51	49
sp|Q8CGP6|H2A1H_MOUSE;sp|Q8R1M2|H2AJ_MOUSE;sp|Q8CGP7|H2A1K_MOUSE;sp|Q8CGP5|H2A1F_MOUSE;sp|Q8BFU2|H2A3_MOUSE;sp|P22752|H2A1_MOUSE;tr|Q8CGP4|Q8CGP4_MOUSE;sp|P27661|H2AX_MOUSE	sp|Q8CGP6|H2A1H_MOUSE;sp|Q8R1M2|H2AJ_MOUSE;sp|Q8CGP7|H2A1K_MOUSE;sp|Q8CGP5|H2A1F_MOUSE;sp|Q8BFU2|H2A3_MOUSE;sp|P22752|H2A1_MOUSE;tr|Q8CGP4|Q8CGP4_MOUSE;sp|P27661|H2AX_MOUSE	5;5;5;5;5;5;4;3	5;5;5;5;5;5;4;3	2;2;2;2;2;2;1;1	>sp|Q8CGP6|H2A1H_MOUSE Histone H2A type 1-H OS=Mus musculus GN=Hist1h2ah PE=1 SV=3;>sp|Q8R1M2|H2AJ_MOUSE Histone H2A.J OS=Mus musculus GN=H2afj PE=1 SV=1;>sp|Q8CGP7|H2A1K_MOUSE Histone H2A type 1-K OS=Mus musculus GN=Hist1h2ak PE=1 SV=3;>sp|Q8CGP5|H2A1F_MO	8	5	5	2	3	5	3	5	1	2	58.6	58.6	31.2	13.95	128	128;129;130;130;130;130;129;143	0	By matching	By MS/MS	21.1	58.6	1545700	35156000	0	15	15				67	57;513;910;1304;1370	True;True;True;True;True	59;547;966;1378;1446	94;95;867;868;1534;1535;1536;1537;2231;2232;2233;2234;2337;2338	92;93;857;1495;1496;2129;2130;2131;2132;2133;2134;2135;2136;2137;2138;2139;2140;2141;2241;2242	93;857;1495;2133;2242
tr|Q99LB4|Q99LB4_MOUSE;sp|P24452|CAPG_MOUSE	tr|Q99LB4|Q99LB4_MOUSE;sp|P24452|CAPG_MOUSE	2;2	2;2	2;2	>tr|Q99LB4|Q99LB4_MOUSE Capping protein (Actin filament), gelsolin-like OS=Mus musculus GN=Capg PE=1 SV=1;>sp|P24452|CAPG_MOUSE Macrophage-capping protein OS=Mus musculus GN=Capg PE=1 SV=2	2	2	2	2	2	2	2	2	2	2	7.7	7.7	7.7	38.768	349	349;352	0	By MS/MS	By MS/MS	7.7	7.7	1564400	19864000	2	2	4				68	975;1442	True;True	1035;1524	1657;1658;2456;2457	1608;1609;2342;2343	1608;2342
tr|H3BL49|H3BL49_MOUSE;sp|P42932|TCPQ_MOUSE;tr|H3BLL1|H3BLL1_MOUSE;tr|H3BKG2|H3BKG2_MOUSE;tr|H3BJB6|H3BJB6_MOUSE	tr|H3BL49|H3BL49_MOUSE;sp|P42932|TCPQ_MOUSE;tr|H3BLL1|H3BLL1_MOUSE;tr|H3BKG2|H3BKG2_MOUSE;tr|H3BJB6|H3BJB6_MOUSE	2;2;1;1;1	2;2;1;1;1	2;2;1;1;1	>tr|H3BL49|H3BL49_MOUSE T-complex protein 1 subunit theta OS=Mus musculus GN=Cct8 PE=1 SV=1;>sp|P42932|TCPQ_MOUSE T-complex protein 1 subunit theta OS=Mus musculus GN=Cct8 PE=1 SV=3;>tr|H3BLL1|H3BLL1_MOUSE T-complex protein 1 subunit theta (Fragment) OS=Mu	5	2	2	2	1	2	1	2	1	2	4.5	4.5	4.5	53.082	489	489;548;132;158;239	0	By matching	By MS/MS	2.5	4.5	506420	6477100	0	2	2				85	340;740	True;True	367;787	601;1249;1250	596;1230	596;1230
sp|P43274|H14_MOUSE	sp|P43274|H14_MOUSE	6	2	2	>sp|P43274|H14_MOUSE Histone H1.4 OS=Mus musculus GN=Hist1h1e PE=1 SV=2	1	6	2	2	6	6	2	2	2	2	26	14.6	14.6	21.977	219	219	0	By MS/MS	By MS/MS	26	26	4138300	23662000	1	1	2				86	70;71;1078;1092;1093;1234	False;False;True;False;False;True	74;75;1142;1157;1158;1303	119;120;121;122;1823;1824;1848;1849;1850;1851;1852;2104;2105	112;113;114;1755;1778;1779;1780;1781;1782;2009	112;114;1755;1778;1781;2009
sp|P43275|H11_MOUSE	sp|P43275|H11_MOUSE	4	2	2	>sp|P43275|H11_MOUSE Histone H1.1 OS=Mus musculus GN=Hist1h1a PE=1 SV=2	1	4	2	2	4	4	2	2	2	2	19.7	15	15	21.785	213	213	0	By MS/MS	By MS/MS	19.7	19.7	2062000	28939000	1	2	3				87	1080;1092;1093;1101	True;False;False;True	1145;1157;1158;1166	1829;1830;1848;1849;1850;1851;1852;1864;1865	1759;1760;1778;1779;1780;1781;1782;1793	1759;1778;1781;1793
sp|P48036|ANXA5_MOUSE	sp|P48036|ANXA5_MOUSE	2	2	2	>sp|P48036|ANXA5_MOUSE Annexin A5 OS=Mus musculus GN=Anxa5 PE=1 SV=1	1	2	2	2	1	2	1	2	1	2	7.8	7.8	7.8	35.752	319	319	0	By MS/MS	By MS/MS	2.8	7.8	384580	7245300	1	2	3				95	458;1340	True;True	489;1415	779;2289;2290	770;2197;2198	770;2197
sp|P53395|ODB2_MOUSE	sp|P53395|ODB2_MOUSE	2	2	2	>sp|P53395|ODB2_MOUSE Lipoamide acyltransferase component of branched-chain alpha-keto acid dehydrogenase complex, mitochondrial OS=Mus musculus GN=Dbt PE=1 SV=2	1	2	2	2	2	0	2	0	2	0	4.6	4.6	4.6	53.246	482	482	0	By MS/MS	By matching	4.6	0	3846800	0	1	0	1				99	118;822	True;True	129;871	214;1389	197;1360	197;1360	90	444
sp|P60867|RS20_MOUSE	sp|P60867|RS20_MOUSE	2	2	2	>sp|P60867|RS20_MOUSE 40S ribosomal protein S20 OS=Mus musculus GN=Rps20 PE=1 SV=1	1	2	2	2	0	2	0	2	0	2	19.3	19.3	19.3	13.373	119	119	0	By matching	By MS/MS	0	19.3	0	70023000	0	3	3				105	752;1230	True;True	800;1299	1273;2099;2100	1256;2003;2004	1256;2004
sp|P61161|ARP2_MOUSE	sp|P61161|ARP2_MOUSE	2	2	2	>sp|P61161|ARP2_MOUSE Actin-related protein 2 OS=Mus musculus GN=Actr2 PE=1 SV=1	1	2	2	2	1	2	1	2	1	2	6.6	6.6	6.6	44.76	394	394	0	By matching	By MS/MS	3	6.6	629100	23606000	0	2	2				106	503;588	True;True	535;626	846;997;998	837;981	837;981	113	114
sp|P62320|SMD3_MOUSE	sp|P62320|SMD3_MOUSE	2	2	2	>sp|P62320|SMD3_MOUSE Small nuclear ribonucleoprotein Sm D3 OS=Mus musculus GN=Snrpd3 PE=1 SV=1	1	2	2	2	0	2	0	2	0	2	15.1	15.1	15.1	13.916	126	126	0	By matching	By MS/MS	0	15.1	0	8781100	0	2	2				120	375;1264	True;True	404;1337	654;2168	644;2064	644;2064	121	76
sp|P62843|RS15_MOUSE;tr|D3YTQ9|D3YTQ9_MOUSE	sp|P62843|RS15_MOUSE;tr|D3YTQ9|D3YTQ9_MOUSE	2;1	2;1	2;1	>sp|P62843|RS15_MOUSE 40S ribosomal protein S15 OS=Mus musculus GN=Rps15 PE=2 SV=2;>tr|D3YTQ9|D3YTQ9_MOUSE 40S ribosomal protein S15 OS=Mus musculus GN=Rps15 PE=3 SV=1	2	2	2	2	0	2	0	2	0	2	23.4	23.4	23.4	17.04	145	145;118	0	By matching	By MS/MS	0	23.4	0	7841900	0	3	3				128	265;497	True;True	286;529	473;838	480;481;831	481;831	130;131;132	28;34;70
sp|P62855|RS26_MOUSE	sp|P62855|RS26_MOUSE	2	2	2	>sp|P62855|RS26_MOUSE 40S ribosomal protein S26 OS=Mus musculus GN=Rps26 PE=2 SV=3	1	2	2	2	1	2	1	2	1	2	20.9	20.9	20.9	13.015	115	115	0	By matching	By MS/MS	13	20.9	206790	105330000	0	2	2				131	214;924	True;True	232;980	386;387;1560	393;1519	393;1519
sp|P63101|1433Z_MOUSE;tr|D3YXF4|D3YXF4_MOUSE;tr|D3YXN6|D3YXN6_MOUSE	sp|P63101|1433Z_MOUSE;tr|D3YXF4|D3YXF4_MOUSE;tr|D3YXN6|D3YXN6_MOUSE	2;1;1	2;1;1	2;1;1	>sp|P63101|1433Z_MOUSE 14-3-3 protein zeta/delta OS=Mus musculus GN=Ywhaz PE=1 SV=1;>tr|D3YXF4|D3YXF4_MOUSE 14-3-3 protein zeta/delta (Fragment) OS=Mus musculus GN=Ywhaz PE=4 SV=3;>tr|D3YXN6|D3YXN6_MOUSE 14-3-3 protein zeta/delta (Fragment) OS=Mus musculus	3	2	2	2	1	2	1	2	1	2	10.6	10.6	10.6	27.771	245	245;45;88	0	By MS/MS	By MS/MS	5.7	10.6	811770	10726000	1	1	2				141	376;1159	True;True	405;1225	655;1970;1971	645;1883	645;1883
tr|Q6ZWZ6|Q6ZWZ6_MOUSE;sp|P63323|RS12_MOUSE	tr|Q6ZWZ6|Q6ZWZ6_MOUSE;sp|P63323|RS12_MOUSE	2;2	2;2	2;2	>tr|Q6ZWZ6|Q6ZWZ6_MOUSE 40S ribosomal protein S12 OS=Mus musculus GN=Rps12 PE=1 SV=1;>sp|P63323|RS12_MOUSE 40S ribosomal protein S12 OS=Mus musculus GN=Rps12 PE=1 SV=2	2	2	2	2	0	2	0	2	0	2	23.5	23.5	23.5	14.515	132	132;132	0	By matching	By MS/MS	0	23.5	0	11949000	0	10	10				144	31;743	True;True	32;33;791	51;52;53;1261	47;48;49;50;51;52;53;54;55;1244	48;1244	154	12
sp|P68368|TBA4A_MOUSE;tr|A0A087WRB4|A0A087WRB4_MOUSE;tr|A0A087WQS4|A0A087WQS4_MOUSE;tr|A0A087WSB0|A0A087WSB0_MOUSE;tr|A0A087WSL5|A0A087WSL5_MOUSE;tr|A0A087WS35|A0A087WS35_MOUSE	sp|P68368|TBA4A_MOUSE	15;4;4;3;3;1	2;2;2;2;2;1	2;2;2;2;2;1	>sp|P68368|TBA4A_MOUSE Tubulin alpha-4A chain OS=Mus musculus GN=Tuba4a PE=1 SV=1	6	15	2	2	8	15	1	2	1	2	49.3	7.8	7.8	49.924	448	448;100;125;81;89;75	0	By matching	By MS/MS	24.6	49.3	349840	9256700	0	3	3				147	155;162;171;349;565;723;759;831;934;1004;1005;1096;1196;1308;1429	False;True;False;False;False;False;False;False;False;False;False;False;True;False;False	167;168;177;186;376;601;769;807;880;990;1064;1065;1161;1264;1382;1509	277;278;279;280;293;294;310;614;949;950;951;1222;1284;1403;1404;1577;1578;1579;1580;1705;1706;1856;1857;2037;2239;2240;2433;2434	264;265;266;267;279;280;300;607;936;937;938;939;940;941;1203;1264;1372;1533;1534;1652;1653;1787;1788;1949;2150;2151;2324;2325	264;279;300;607;940;1203;1264;1372;1534;1652;1653;1787;1949;2150;2324	31;32;33	302;313;377
sp|P70372|ELAV1_MOUSE	sp|P70372|ELAV1_MOUSE	2	2	2	>sp|P70372|ELAV1_MOUSE ELAV-like protein 1 OS=Mus musculus GN=Elavl1 PE=1 SV=2	1	2	2	2	1	2	1	2	1	2	7.4	7.4	7.4	36.169	326	326	0	By matching	By MS/MS	3.4	7.4	922370	18757000	0	2	2				151	1109;1344	True;True	1174;1419	1878;2297;2298	1804;2204	1804;2204
sp|P80313|TCPH_MOUSE	sp|P80313|TCPH_MOUSE	2	2	2	>sp|P80313|TCPH_MOUSE T-complex protein 1 subunit eta OS=Mus musculus GN=Cct7 PE=1 SV=1	1	2	2	2	1	2	1	2	1	2	6.2	6.2	6.2	59.652	544	544	0	By MS/MS	By MS/MS	2.2	6.2	477680	2857400	1	1	2				153	431;1129	True;True	462;1194	732;733;1915	724;1834	724;1834	169	382
tr|G5E839|G5E839_MOUSE;sp|P80315|TCPD_MOUSE	tr|G5E839|G5E839_MOUSE;sp|P80315|TCPD_MOUSE	2;2	2;2	2;2	>tr|G5E839|G5E839_MOUSE T-complex protein 1 subunit delta OS=Mus musculus GN=Cct4 PE=1 SV=1;>sp|P80315|TCPD_MOUSE T-complex protein 1 subunit delta OS=Mus musculus GN=Cct4 PE=1 SV=3	2	2	2	2	2	2	2	2	2	2	5.7	5.7	5.7	54.861	509	509;539	0	By MS/MS	By MS/MS	5.7	5.7	1155300	8603100	1	3	4				155	87;1313	True;True	92;1387	149;150;2250;2251	141;142;2160;2161	141;2160
sp|P80317|TCPZ_MOUSE;tr|E9QPA6|E9QPA6_MOUSE	sp|P80317|TCPZ_MOUSE;tr|E9QPA6|E9QPA6_MOUSE	2;1	2;1	2;1	>sp|P80317|TCPZ_MOUSE T-complex protein 1 subunit zeta OS=Mus musculus GN=Cct6a PE=1 SV=3;>tr|E9QPA6|E9QPA6_MOUSE T-complex protein 1 subunit zeta OS=Mus musculus GN=Cct6a PE=1 SV=1	2	2	2	2	1	2	1	2	1	2	7	7	7	58.004	531	531;532	0	By matching	By MS/MS	2.3	7	375340	4045000	0	3	3				157	450;904	True;True	481;960	768;769;1526	759;1487;1488	759;1488
tr|E9Q133|E9Q133_MOUSE;tr|Q3U0I3|Q3U0I3_MOUSE;sp|P80318|TCPG_MOUSE;tr|F6Q609|F6Q609_MOUSE	tr|E9Q133|E9Q133_MOUSE;tr|Q3U0I3|Q3U0I3_MOUSE;sp|P80318|TCPG_MOUSE;tr|F6Q609|F6Q609_MOUSE	2;2;2;1	2;2;2;1	2;2;2;1	>tr|E9Q133|E9Q133_MOUSE T-complex protein 1 subunit gamma OS=Mus musculus GN=Cct3 PE=3 SV=1;>tr|Q3U0I3|Q3U0I3_MOUSE T-complex protein 1 subunit gamma OS=Mus musculus GN=Cct3 PE=2 SV=1;>sp|P80318|TCPG_MOUSE T-complex protein 1 subunit gamma OS=Mus musculus	4	2	2	2	1	2	1	2	1	2	4.7	4.7	4.7	56.526	507	507;521;545;307	0	By matching	By MS/MS	2.2	4.7	541300	10072000	0	2	2				158	154;607	True;True	166;648	275;276;1033	263;1021	263;1021
sp|P84104-2|SRSF3_MOUSE;sp|P84104|SRSF3_MOUSE;sp|Q8BL97-3|SRSF7_MOUSE;tr|A2A4X6|A2A4X6_MOUSE;sp|Q8BL97-4|SRSF7_MOUSE;sp|Q8BL97-2|SRSF7_MOUSE;sp|Q8BL97|SRSF7_MOUSE	sp|P84104-2|SRSF3_MOUSE;sp|P84104|SRSF3_MOUSE;sp|Q8BL97-3|SRSF7_MOUSE;tr|A2A4X6|A2A4X6_MOUSE;sp|Q8BL97-4|SRSF7_MOUSE;sp|Q8BL97-2|SRSF7_MOUSE;sp|Q8BL97|SRSF7_MOUSE	2;2;1;1;1;1;1	2;2;1;1;1;1;1	2;2;1;1;1;1;1	>sp|P84104-2|SRSF3_MOUSE Isoform Short of Serine/arginine-rich splicing factor 3 OS=Mus musculus GN=Srsf3;>sp|P84104|SRSF3_MOUSE Serine/arginine-rich splicing factor 3 OS=Mus musculus GN=Srsf3 PE=1 SV=1;>sp|Q8BL97-3|SRSF7_MOUSE Isoform 3 of Serine/arginine	7	2	2	2	0	2	0	2	0	2	18.5	18.5	18.5	14.203	124	124;164;157;163;226;238;267	0	By matching	By MS/MS	0	18.5	0	11090000	0	2	2				161	45;949	True;True	47;1007	73;1607	74;1558	74;1558
sp|P97379-2|G3BP2_MOUSE;sp|P97379|G3BP2_MOUSE	sp|P97379-2|G3BP2_MOUSE;sp|P97379|G3BP2_MOUSE	2;2	2;2	2;2	>sp|P97379-2|G3BP2_MOUSE Isoform B of Ras GTPase-activating protein-binding protein 2 OS=Mus musculus GN=G3bp2;>sp|P97379|G3BP2_MOUSE Ras GTPase-activating protein-binding protein 2 OS=Mus musculus GN=G3bp2 PE=1 SV=2	2	2	2	2	1	2	1	2	1	2	6.7	6.7	6.7	50.784	449	449;482	0	By matching	By MS/MS	2.9	6.7	149590	13217000	0	2	2				164	805;1274	True;True	854;1347	1356;2185;2186	1336;2083	1336;2083
sp|Q3UZ39-3|LRRF1_MOUSE;sp|Q3UZ39|LRRF1_MOUSE	sp|Q3UZ39-3|LRRF1_MOUSE;sp|Q3UZ39|LRRF1_MOUSE	2;2	2;2	2;2	>sp|Q3UZ39-3|LRRF1_MOUSE Isoform 3 of Leucine-rich repeat flightless-interacting protein 1 OS=Mus musculus GN=Lrrfip1;>sp|Q3UZ39|LRRF1_MOUSE Leucine-rich repeat flightless-interacting protein 1 OS=Mus musculus GN=Lrrfip1 PE=1 SV=2	2	2	2	2	0	2	0	2	0	2	10.6	10.6	10.6	52.383	490	490;729	0	By matching	By MS/MS	0	10.6	0	32394000	0	3	3				175	37;490	True;True	39;522	60;828	62;820;821	62;820
sp|Q5SWD9-3|TSR1_MOUSE;sp|Q5SWD9|TSR1_MOUSE;sp|Q5SWD9-2|TSR1_MOUSE	sp|Q5SWD9-3|TSR1_MOUSE;sp|Q5SWD9|TSR1_MOUSE;sp|Q5SWD9-2|TSR1_MOUSE	2;2;1	2;2;1	2;2;1	>sp|Q5SWD9-3|TSR1_MOUSE Isoform 3 of Pre-rRNA-processing protein TSR1 homolog OS=Mus musculus GN=Tsr1;>sp|Q5SWD9|TSR1_MOUSE Pre-rRNA-processing protein TSR1 homolog OS=Mus musculus GN=Tsr1 PE=2 SV=1;>sp|Q5SWD9-2|TSR1_MOUSE Isoform 2 of Pre-rRNA-processing	3	2	2	2	0	2	0	2	0	2	7.9	7.9	7.9	43.018	382	382;803;681	0	By matching	By MS/MS	0	7.9	0	10967000	0	3	3				176	782;788	True;True	830;836	1321;1332	1301;1302;1314	1301;1314	180	231
sp|Q5XJE5|LEO1_MOUSE	sp|Q5XJE5|LEO1_MOUSE	2	2	2	>sp|Q5XJE5|LEO1_MOUSE RNA polymerase-associated protein LEO1 OS=Mus musculus GN=Leo1 PE=1 SV=2	1	2	2	2	0	2	0	2	0	2	3.7	3.7	3.7	75.596	667	667	0	By matching	By MS/MS	0	3.7	0	8078900	0	2	2				179	991;1349	True;True	1051;1425	1685;2304	1632;2210	1632;2210
tr|E9Q5B6|E9Q5B6_MOUSE;tr|F6ZV59|F6ZV59_MOUSE;tr|G5E8G0|G5E8G0_MOUSE;sp|Q60668-4|HNRPD_MOUSE;sp|Q60668-3|HNRPD_MOUSE;tr|G3X9W0|G3X9W0_MOUSE;sp|Q60668-2|HNRPD_MOUSE;sp|Q60668|HNRPD_MOUSE;tr|F6SHF3|F6SHF3_MOUSE	tr|E9Q5B6|E9Q5B6_MOUSE;tr|F6ZV59|F6ZV59_MOUSE;tr|G5E8G0|G5E8G0_MOUSE;sp|Q60668-4|HNRPD_MOUSE;sp|Q60668-3|HNRPD_MOUSE;tr|G3X9W0|G3X9W0_MOUSE;sp|Q60668-2|HNRPD_MOUSE;sp|Q60668|HNRPD_MOUSE;tr|F6SHF3|F6SHF3_MOUSE	2;2;2;2;2;2;2;2;1	2;2;2;2;2;2;2;2;1	2;2;2;2;2;2;2;2;1	>tr|E9Q5B6|E9Q5B6_MOUSE Heterogeneous nuclear ribonucleoprotein D0 (Fragment) OS=Mus musculus GN=Hnrnpd PE=1 SV=1;>tr|F6ZV59|F6ZV59_MOUSE Heterogeneous nuclear ribonucleoprotein D0 (Fragment) OS=Mus musculus GN=Hnrnpd PE=1 SV=1;>tr|G5E8G0|G5E8G0_MOUSE Hete	9	2	2	2	2	2	2	2	2	2	22.4	22.4	22.4	12.139	107	107;216;287;287;306;336;336;355;150	0	By matching	By MS/MS	22.4	22.4	681540	12680000	0	2	2				181	359;557	True;True	387;593	629;630;938;939	623;927	623;927
sp|Q60865|CAPR1_MOUSE	sp|Q60865|CAPR1_MOUSE	2	2	2	>sp|Q60865|CAPR1_MOUSE Caprin-1 OS=Mus musculus GN=Caprin1 PE=1 SV=2	1	2	2	2	1	2	1	2	1	2	3.3	3.3	3.3	78.168	707	707	0	By matching	By MS/MS	1.6	3.3	208710	26999000	0	2	2				182	796;1438	True;True	844;1520	1343;1344;2451	1324;2338	1324;2338
sp|Q62093|SRSF2_MOUSE	sp|Q62093|SRSF2_MOUSE	2	2	2	>sp|Q62093|SRSF2_MOUSE Serine/arginine-rich splicing factor 2 OS=Mus musculus GN=Srsf2 PE=1 SV=4	1	2	2	2	0	2	0	2	0	2	11.3	11.3	11.3	25.476	221	221	0	By matching	By MS/MS	0	11.3	0	21240000	0	2	2				188	188;1306	True;True	205;1380	337;2236	328;2147	328;2147	195;196	72;75
sp|Q6A0A9|F120A_MOUSE	sp|Q6A0A9|F120A_MOUSE	2	2	2	>sp|Q6A0A9|F120A_MOUSE Constitutive coactivator of PPAR-gamma-like protein 1 OS=Mus musculus GN=FAM120A PE=1 SV=2	1	2	2	2	0	2	0	2	0	2	3.3	3.3	3.3	121.64	1112	1112	0	By matching	By MS/MS	0	3.3	0	14740000	0	2	2				193	1133;1284	True;True	1198;1358	1920;2202	1838;2100	1838;2100
sp|Q6NSQ7|LTV1_MOUSE	sp|Q6NSQ7|LTV1_MOUSE	2	2	2	>sp|Q6NSQ7|LTV1_MOUSE Protein LTV1 homolog OS=Mus musculus GN=Ltv1 PE=2 SV=2	1	2	2	2	0	2	0	2	0	2	6.2	6.2	6.2	54.022	470	470	0	By matching	By MS/MS	0	6.2	0	3984500	0	3	3				194	806;1186	True;True	855;1254	1357;2022	1337;1338;1931	1337;1931
tr|Z4YJT3|Z4YJT3_MOUSE;sp|Q6ZQ58|LARP1_MOUSE	tr|Z4YJT3|Z4YJT3_MOUSE;sp|Q6ZQ58|LARP1_MOUSE	2;2	2;2	2;2	>tr|Z4YJT3|Z4YJT3_MOUSE La-related protein 1 OS=Mus musculus GN=Larp1 PE=1 SV=1;>sp|Q6ZQ58|LARP1_MOUSE La-related protein 1 OS=Mus musculus GN=Larp1 PE=1 SV=3	2	2	2	2	0	2	0	2	0	2	3.4	3.4	3.4	121.15	1072	1072;1072	0	By matching	By MS/MS	0	3.4	0	12542000	0	3	3				196	150;737	True;True	162;784	269;270;1245	258;259;1227	259;1227
sp|Q6ZWY3|RS27L_MOUSE;sp|Q6ZWU9|RS27_MOUSE;tr|D6RH49|D6RH49_MOUSE;tr|D3YYB0|D3YYB0_MOUSE	sp|Q6ZWY3|RS27L_MOUSE;sp|Q6ZWU9|RS27_MOUSE;tr|D6RH49|D6RH49_MOUSE;tr|D3YYB0|D3YYB0_MOUSE	2;2;1;1	2;2;1;1	2;2;1;1	>sp|Q6ZWY3|RS27L_MOUSE 40S ribosomal protein S27-like OS=Mus musculus GN=Rps27l PE=2 SV=3;>sp|Q6ZWU9|RS27_MOUSE 40S ribosomal protein S27 OS=Mus musculus GN=Rps27 PE=1 SV=3;>tr|D6RH49|D6RH49_MOUSE 40S ribosomal protein S27 OS=Mus musculus GN=Rps27l PE=3 SV	4	2	2	2	0	2	0	2	0	2	25	25	25	9.4771	84	84;84;77;105	0	By matching	By MS/MS	0	25	0	21599000	0	2	2				198	834;853	True;True	883;903	1407;1437	1376;1400	1376;1400	201	33
sp|Q8K2T8|PAF1_MOUSE	sp|Q8K2T8|PAF1_MOUSE	2	2	2	>sp|Q8K2T8|PAF1_MOUSE RNA polymerase II-associated factor 1 homolog OS=Mus musculus GN=Paf1 PE=2 SV=1	1	2	2	2	0	2	0	2	0	2	4.3	4.3	4.3	60.518	535	535	0	By matching	By MS/MS	0	4.3	0	6788000	0	2	2				217	367;545	True;True	396;580	642;917	634;908	634;908
tr|F7AA45|F7AA45_MOUSE;sp|Q8VH51-3|RBM39_MOUSE;tr|E9Q8F0|E9Q8F0_MOUSE;sp|Q8VH51-2|RBM39_MOUSE;sp|Q8VH51|RBM39_MOUSE;tr|B7ZD61|B7ZD61_MOUSE	tr|F7AA45|F7AA45_MOUSE;sp|Q8VH51-3|RBM39_MOUSE;tr|E9Q8F0|E9Q8F0_MOUSE;sp|Q8VH51-2|RBM39_MOUSE;sp|Q8VH51|RBM39_MOUSE;tr|B7ZD61|B7ZD61_MOUSE	2;2;2;2;2;1	2;2;2;2;2;1	2;2;2;2;2;1	>tr|F7AA45|F7AA45_MOUSE RNA-binding protein 39 (Fragment) OS=Mus musculus GN=Rbm39 PE=4 SV=1;>sp|Q8VH51-3|RBM39_MOUSE Isoform 3 of RNA-binding protein 39 OS=Mus musculus GN=Rbm39;>tr|E9Q8F0|E9Q8F0_MOUSE RNA-binding protein 39 OS=Mus musculus GN=Rbm39 PE=1	6	2	2	2	0	2	0	2	0	2	10.3	10.3	10.3	33.828	311	311;367;415;524;530;273	0	By matching	By MS/MS	0	10.3	0	8238500	0	2	2				221	1173;1327	True;True	1240;1402	2005;2272	1913;2182	1913;2182
sp|Q922K7|NOP2_MOUSE;tr|E9QN31|E9QN31_MOUSE	sp|Q922K7|NOP2_MOUSE;tr|E9QN31|E9QN31_MOUSE	2;2	2;2	2;2	>sp|Q922K7|NOP2_MOUSE Probable 28S rRNA (cytosine-C(5))-methyltransferase OS=Mus musculus GN=Nop2 PE=1 SV=1;>tr|E9QN31|E9QN31_MOUSE Probable 28S rRNA (cytosine-C(5))-methyltransferase OS=Mus musculus GN=Nop2 PE=4 SV=1	2	2	2	2	1	2	1	2	1	2	3.8	3.8	3.8	86.751	793	793;794	0	By matching	By MS/MS	1.9	3.8	254110	8612800	0	2	2				228	852;1331	True;True	902;1406	1435;1436;2278	1399;2187	1399;2187
sp|Q9D2G2|ODO2_MOUSE;sp|Q9D2G2-2|ODO2_MOUSE	sp|Q9D2G2|ODO2_MOUSE;sp|Q9D2G2-2|ODO2_MOUSE	2;1	2;1	2;1	>sp|Q9D2G2|ODO2_MOUSE Dihydrolipoyllysine-residue succinyltransferase component of 2-oxoglutarate dehydrogenase complex, mitochondrial OS=Mus musculus GN=Dlst PE=1 SV=1;>sp|Q9D2G2-2|ODO2_MOUSE Isoform 2 of Dihydrolipoyllysine-residue succinyltransferase co	2	2	2	2	0	2	0	2	0	2	3.5	3.5	3.5	48.994	454	454;201	0	By matching	By MS/MS	0	3.5	0	6585500	0	2	2				249	465;889	True;True	496;942	790;1492	778;1455	778;1455
sp|Q9JHJ0|TMOD3_MOUSE	sp|Q9JHJ0|TMOD3_MOUSE	2	2	2	>sp|Q9JHJ0|TMOD3_MOUSE Tropomodulin-3 OS=Mus musculus GN=Tmod3 PE=2 SV=1	1	2	2	2	0	2	0	2	0	2	8.8	8.8	8.8	39.502	352	352	0	By matching	By MS/MS	0	8.8	0	3334700	0	2	2				256	845;1003	True;True	895;1063	1427;1704	1391;1651	1391;1651
sp|Q9JKB3-2|YBOX3_MOUSE;sp|Q9JKB3|YBOX3_MOUSE	sp|Q9JKB3-2|YBOX3_MOUSE;sp|Q9JKB3|YBOX3_MOUSE	4;4	2;2	2;2	>sp|Q9JKB3-2|YBOX3_MOUSE Isoform 2 of Y-box-binding protein 3 OS=Mus musculus GN=Ybx3;>sp|Q9JKB3|YBOX3_MOUSE Y-box-binding protein 3 OS=Mus musculus GN=Ybx3 PE=1 SV=2	2	4	2	2	2	4	0	2	0	2	17.1	11.6	11.6	30.764	292	292;361	0	By matching	By MS/MS	5.5	17.1	0	27269000	0	2	2				259	406;912;913;1137	True;False;False;True	437;968;969;1202	698;1540;1541;1542;1543;1544;1545;1927;1928	686;1500;1501;1502;1503;1845;1846	686;1500;1503;1845
tr|H7BWZ3|H7BWZ3_MOUSE;sp|Q9JM76|ARPC3_MOUSE;tr|D3Z2F7|D3Z2F7_MOUSE;tr|D3Z2F8|D3Z2F8_MOUSE	tr|H7BWZ3|H7BWZ3_MOUSE;sp|Q9JM76|ARPC3_MOUSE;tr|D3Z2F7|D3Z2F7_MOUSE;tr|D3Z2F8|D3Z2F8_MOUSE	2;2;1;1	2;2;1;1	2;2;1;1	>tr|H7BWZ3|H7BWZ3_MOUSE Actin-related protein 2/3 complex subunit 3 OS=Mus musculus GN=Arpc3 PE=1 SV=1;>sp|Q9JM76|ARPC3_MOUSE Actin-related protein 2/3 complex subunit 3 OS=Mus musculus GN=Arpc3 PE=1 SV=3;>tr|D3Z2F7|D3Z2F7_MOUSE Actin-related protein 2/3 c	4	2	2	2	0	2	0	2	0	2	14.1	14.1	14.1	19.637	170	170;178;161;163	0	By matching	By MS/MS	0	14.1	0	8629600	0	2	2				262	240;755	True;True	260;803	436;1278	444;1260	444;1260	252	11
tr|E9Q616|E9Q616_MOUSE	tr|E9Q616|E9Q616_MOUSE	2	2	2	>tr|E9Q616|E9Q616_MOUSE Protein Ahnak OS=Mus musculus GN=Ahnak PE=1 SV=1	1	2	2	2	1	2	1	2	1	2	2.3	2.3	2.3	604.25	5656	5656	0	By matching	By MS/MS	0.6	2.3	537470	46733000	0	2	2				273	33;1276	True;True	35;1350	55;56;2189;2190	58;2090	58;2090
CON__P48668;CON__P04259;CON__P02538;sp|Q8VED5|K2C79_MOUSE;CON__Q8VED5	CON__P48668;CON__P04259;CON__P02538	11;11;11;4;4	3;3;3;0;0	3;3;3;0;0	>P48668 SWISS-PROT:P48668 Tax_Id=9606 Gene_Symbol=KRT6C Keratin, type II cytoskeletal 6C;>P04259 SWISS-PROT:P04259 Tax_Id=9606 Gene_Symbol=KRT6B Keratin, type II cytoskeletal 6B;>P02538 SWISS-PROT:P02538 Tax_Id=9606 Gene_Symbol=KRT6A Keratin, type II cytos	5	11	3	3	10	7	3	1	3	1	19.7	8.2	8.2	60.024	564	564;564;564;531;531	0	By MS/MS	By matching	17.6	10.3	4347600	768460	3	0	3			+	4	27;127;346;481;612;776;930;935;1001;1390;1399	True;False;False;True;True;False;False;False;False;False;False	28;139;373;513;654;824;986;991;1061;1468;1478	44;45;230;231;610;611;812;1044;1310;1311;1569;1570;1571;1572;1581;1701;2373;2387;2388	41;216;217;218;603;798;1031;1291;1528;1529;1535;1648;2270;2285	41;216;603;798;1031;1291;1528;1535;1648;2270;2285
sp|O35295|PURB_MOUSE	sp|O35295|PURB_MOUSE	3	3	3	>sp|O35295|PURB_MOUSE Transcriptional activator protein Pur-beta OS=Mus musculus GN=Purb PE=1 SV=3	1	3	3	3	1	3	1	3	1	3	21.6	21.6	21.6	33.901	324	324	0	By matching	By MS/MS	6.5	21.6	112580	20940000	0	4	4				32	433;434;435	True;True;True	464;465;466	736;737;738;739	726;727;728;729	726;728;729
sp|P07901|HS90A_MOUSE;tr|B7ZC50|B7ZC50_MOUSE;tr|A2A6A2|A2A6A2_MOUSE;tr|B7ZC49|B7ZC49_MOUSE	sp|P07901|HS90A_MOUSE	7;2;1;1	3;0;0;0	3;0;0;0	>sp|P07901|HS90A_MOUSE Heat shock protein HSP 90-alpha OS=Mus musculus GN=Hsp90aa1 PE=1 SV=4	4	7	3	3	5	7	2	3	2	3	10.9	4.5	4.5	84.787	733	733;201;98;103	0	By MS/MS	By MS/MS	8	10.9	2012000	20508000	2	2	4				45	24;89;231;286;946;1407;1417	False;True;True;False;True;False;False	24;94;251;309;1004;1486;1496	39;40;153;419;420;503;504;1601;1602;2400;2411;2412	34;35;36;37;144;430;508;1552;1553;2294;2305;2306	35;144;430;508;1552;2294;2305
sp|P16381|DDX3L_MOUSE;sp|Q62167|DDX3X_MOUSE;sp|Q62095|DDX3Y_MOUSE;sp|Q61496|DDX4_MOUSE;tr|Q3V086|Q3V086_MOUSE	sp|P16381|DDX3L_MOUSE;sp|Q62167|DDX3X_MOUSE;sp|Q62095|DDX3Y_MOUSE	3;3;2;1;1	3;3;2;1;1	3;3;2;1;1	>sp|P16381|DDX3L_MOUSE Putative ATP-dependent RNA helicase Pl10 OS=Mus musculus GN=D1Pas1 PE=2 SV=1;>sp|Q62167|DDX3X_MOUSE ATP-dependent RNA helicase DDX3X OS=Mus musculus GN=Ddx3x PE=1 SV=3;>sp|Q62095|DDX3Y_MOUSE ATP-dependent RNA helicase DDX3Y OS=Mus mu	5	3	3	3	2	3	2	3	2	3	4.7	4.7	4.7	73.14	660	660;662;658;702;728	0	By matching	By MS/MS	3.2	4.7	1046100	16467000	0	3	3				61	218;1126;1428	True;True;True	236;1191;1508	392;1909;1910;2431;2432	397;1830;2323	397;1830;2323
tr|S4R257|S4R257_MOUSE;sp|P16858|G3P_MOUSE;tr|S4R1W1|S4R1W1_MOUSE;tr|V9GXA7|V9GXA7_MOUSE;tr|D3YYI5|D3YYI5_MOUSE;tr|D3Z0Z9|D3Z0Z9_MOUSE;tr|S4R2G5|S4R2G5_MOUSE;sp|Q64467|G3PT_MOUSE	tr|S4R257|S4R257_MOUSE;sp|P16858|G3P_MOUSE;tr|S4R1W1|S4R1W1_MOUSE	3;3;2;1;1;1;1;1	3;3;2;1;1;1;1;1	3;3;2;1;1;1;1;1	>tr|S4R257|S4R257_MOUSE Glyceraldehyde-3-phosphate dehydrogenase (Fragment) OS=Mus musculus GN=Gapdh PE=3 SV=1;>sp|P16858|G3P_MOUSE Glyceraldehyde-3-phosphate dehydrogenase OS=Mus musculus GN=Gapdh PE=1 SV=2;>tr|S4R1W1|S4R1W1_MOUSE Glyceraldehyde-3-phospha	8	3	3	3	3	3	3	3	3	3	16.4	16.4	16.4	29.939	280	280;333;333;121;336;337;440;440	0	By MS/MS	By MS/MS	16.4	16.4	4451600	43152000	1	3	4				62	404;634;1358	True;True;True	435;676;1434	694;695;1082;1083;2319;2320	684;1072;2225;2226	684;1072;2225
sp|P42669|PURA_MOUSE	sp|P42669|PURA_MOUSE	3	3	3	>sp|P42669|PURA_MOUSE Transcriptional activator protein Pur-alpha OS=Mus musculus GN=Pura PE=1 SV=1	1	3	3	3	0	3	0	3	0	3	18.1	18.1	18.1	34.883	321	321	0	By matching	By MS/MS	0	18.1	0	26400000	0	4	4				84	358;472;750	True;True;True	386;503;798	628;798;1271	622;786;787;1254	622;786;1254
sp|P43276|H15_MOUSE	sp|P43276|H15_MOUSE	3	3	3	>sp|P43276|H15_MOUSE Histone H1.5 OS=Mus musculus GN=Hist1h1b PE=1 SV=2	1	3	3	3	3	2	3	2	3	2	17.5	17.5	17.5	22.576	223	223	0	By MS/MS	By MS/MS	17.5	12.1	9564300	58393000	4	2	6				88	74;147;1079	True;True;True	78;159;1143;1144	127;128;265;1825;1826;1827;1828	118;119;253;1756;1757;1758	118;253;1756
tr|F6QL70|F6QL70_MOUSE;tr|W4VSN7|W4VSN7_MOUSE;sp|P47915|RL29_MOUSE;tr|D3Z1N9|D3Z1N9_MOUSE;tr|F6VZG1|F6VZG1_MOUSE;tr|F6YH22|F6YH22_MOUSE	tr|F6QL70|F6QL70_MOUSE;tr|W4VSN7|W4VSN7_MOUSE;sp|P47915|RL29_MOUSE;tr|D3Z1N9|D3Z1N9_MOUSE	3;3;3;2;1;1	3;3;3;2;1;1	3;3;3;2;1;1	>tr|F6QL70|F6QL70_MOUSE Protein Gm17669 OS=Mus musculus GN=Gm17669 PE=4 SV=1;>tr|W4VSN7|W4VSN7_MOUSE MCG123916 OS=Mus musculus GN=Gm3550 PE=4 SV=1;>sp|P47915|RL29_MOUSE 60S ribosomal protein L29 OS=Mus musculus GN=Rpl29 PE=2 SV=2;>tr|D3Z1N9|D3Z1N9_MOUSE MC	6	3	3	3	1	3	1	3	1	3	18.2	18.2	18.2	16.966	154	154;160;160;160;148;154	0	By matching	By MS/MS	5.8	18.2	213070	344540000	0	3	3				91	100;410;704	True;True;True	106;441;747	174;705;706;1187	163;694;1170	163;694;1170
sp|P70168|IMB1_MOUSE	sp|P70168|IMB1_MOUSE	3	3	3	>sp|P70168|IMB1_MOUSE Importin subunit beta-1 OS=Mus musculus GN=Kpnb1 PE=1 SV=2	1	3	3	3	0	3	0	3	0	3	4.5	4.5	4.5	97.183	876	876	0	By matching	By MS/MS	0	4.5	0	4140700	0	4	4				150	13;702;869	True;True;True	13;745;921	22;1184;1460	18;1167;1424;1425	18;1167;1424	168	1
sp|Q60605-2|MYL6_MOUSE;sp|Q60605|MYL6_MOUSE;sp|Q8CI43|MYL6B_MOUSE	sp|Q60605-2|MYL6_MOUSE;sp|Q60605|MYL6_MOUSE	3;3;1	3;3;1	3;3;1	>sp|Q60605-2|MYL6_MOUSE Isoform Smooth muscle of Myosin light polypeptide 6 OS=Mus musculus GN=Myl6;>sp|Q60605|MYL6_MOUSE Myosin light polypeptide 6 OS=Mus musculus GN=Myl6 PE=1 SV=3	3	3	3	3	0	3	0	3	0	3	21.2	21.2	21.2	16.961	151	151;151;207	0	By matching	By MS/MS	0	21.2	0	37516000	0	2	2				180	86;258;596	True;True;True	91;279;634	148;465;1011	140;472;995	140;472;995	187	36
sp|Q61990-2|PCBP2_MOUSE;sp|Q61990-3|PCBP2_MOUSE;sp|Q61990|PCBP2_MOUSE;tr|E9Q7D8|E9Q7D8_MOUSE;sp|P57722-2|PCBP3_MOUSE;sp|P57722|PCBP3_MOUSE	sp|Q61990-2|PCBP2_MOUSE;sp|Q61990-3|PCBP2_MOUSE;sp|Q61990|PCBP2_MOUSE;tr|E9Q7D8|E9Q7D8_MOUSE;sp|P57722-2|PCBP3_MOUSE;sp|P57722|PCBP3_MOUSE	5;5;5;3;3;3	3;3;3;1;1;1	3;3;3;1;1;1	>sp|Q61990-2|PCBP2_MOUSE Isoform 2 of Poly(rC)-binding protein 2 OS=Mus musculus GN=Pcbp2;>sp|Q61990-3|PCBP2_MOUSE Isoform 3 of Poly(rC)-binding protein 2 OS=Mus musculus GN=Pcbp2;>sp|Q61990|PCBP2_MOUSE Poly(rC)-binding protein 2 OS=Mus musculus GN=Pcbp2 P	6	5	3	3	4	5	2	3	2	3	20.8	11.5	11.5	34.917	331	331;349;362;226;370;371	0	By matching	By MS/MS	16.9	20.8	1545800	29664000	0	3	3				187	324;539;580;602;854	False;True;True;False;True	351;574;618;642;904	568;569;905;906;981;1022;1023;1438;1439	573;574;898;966;1007;1008;1401	573;898;966;1007;1401	91	137
sp|Q9WV02-2|RBMX_MOUSE;tr|A2AFI3|A2AFI3_MOUSE;sp|Q91VM5|RMXL1_MOUSE;sp|Q9WV02|RBMX_MOUSE;tr|A2AFI4|A2AFI4_MOUSE;tr|S4R1F6|S4R1F6_MOUSE	sp|Q9WV02-2|RBMX_MOUSE;tr|A2AFI3|A2AFI3_MOUSE;sp|Q91VM5|RMXL1_MOUSE;sp|Q9WV02|RBMX_MOUSE;tr|A2AFI4|A2AFI4_MOUSE	3;3;3;3;2;1	3;3;3;3;2;1	3;3;3;3;2;1	>sp|Q9WV02-2|RBMX_MOUSE Isoform 2 of RNA-binding motif protein, X chromosome OS=Mus musculus GN=Rbmx;>tr|A2AFI3|A2AFI3_MOUSE RNA binding motif protein, X chromosome, isoform CRA_b OS=Mus musculus GN=Rbmx PE=4 SV=1;>sp|Q91VM5|RMXL1_MOUSE RNA binding motif p	6	3	3	3	1	3	1	3	1	3	14.2	14.2	14.2	31.414	289	289;301;388;391;103;263	0	By matching	By MS/MS	4.5	14.2	281160	10472000	0	3	3				224	232;423;738	True;True;True	252;454;785	421;722;1246;1247	431;713;1228	431;713;1228
sp|Q9CY58-4|PAIRB_MOUSE;sp|Q9CY58-3|PAIRB_MOUSE;sp|Q9CY58-2|PAIRB_MOUSE;sp|Q9CY58|PAIRB_MOUSE	sp|Q9CY58-4|PAIRB_MOUSE;sp|Q9CY58-3|PAIRB_MOUSE;sp|Q9CY58-2|PAIRB_MOUSE;sp|Q9CY58|PAIRB_MOUSE	3;3;3;3	3;3;3;3	3;3;3;3	>sp|Q9CY58-4|PAIRB_MOUSE Isoform 4 of Plasminogen activator inhibitor 1 RNA-binding protein OS=Mus musculus GN=Serbp1;>sp|Q9CY58-3|PAIRB_MOUSE Isoform 3 of Plasminogen activator inhibitor 1 RNA-binding protein OS=Mus musculus GN=Serbp1;>sp|Q9CY58-2|PAIRB_M	4	3	3	3	0	3	0	3	0	3	18.3	18.3	18.3	25.678	235	235;386;392;407	0	By matching	By MS/MS	0	18.3	0	4963200	0	4	4				241	350;1055;1064	True;True;True	377;1116;1126	615;1786;1798	608;1723;1735;1736	608;1723;1735
sp|Q9EPU0-2|RENT1_MOUSE;sp|Q9EPU0|RENT1_MOUSE	sp|Q9EPU0-2|RENT1_MOUSE;sp|Q9EPU0|RENT1_MOUSE	3;3	3;3	3;3	>sp|Q9EPU0-2|RENT1_MOUSE Isoform 2 of Regulator of nonsense transcripts 1 OS=Mus musculus GN=Upf1;>sp|Q9EPU0|RENT1_MOUSE Regulator of nonsense transcripts 1 OS=Mus musculus GN=Upf1 PE=1 SV=2	2	3	3	3	0	3	0	3	0	3	3.1	3.1	3.1	122.66	1113	1113;1124	0	By matching	By MS/MS	0	3.1	0	9292500	0	4	4				254	99;532;1398	True;True;True	105;567;1477	173;897;2386	162;887;888;2284	162;887;2284
sp|Q9WV32|ARC1B_MOUSE;tr|F6THG2|F6THG2_MOUSE	sp|Q9WV32|ARC1B_MOUSE;tr|F6THG2|F6THG2_MOUSE	3;2	3;2	3;2	>sp|Q9WV32|ARC1B_MOUSE Actin-related protein 2/3 complex subunit 1B OS=Mus musculus GN=Arpc1b PE=2 SV=4;>tr|F6THG2|F6THG2_MOUSE Actin-related protein 2/3 complex subunit 1B (Fragment) OS=Mus musculus GN=Arpc1b PE=4 SV=1	2	3	3	3	3	3	3	3	3	3	10.5	10.5	10.5	41.063	372	372;105	0	By matching	By MS/MS	10.5	10.5	1219100	44286000	0	5	5				265	142;905;959	True;True;True	154;961;1017	257;258;259;260;1527;1528;1623;1624	244;245;1489;1575;1576	245;1489;1575
tr|D3YU58|D3YU58_MOUSE;sp|Q9WVM3|APC7_MOUSE	tr|D3YU58|D3YU58_MOUSE;sp|Q9WVM3|APC7_MOUSE	3;3	3;3	3;3	>tr|D3YU58|D3YU58_MOUSE Anaphase-promoting complex subunit 7 OS=Mus musculus GN=Anapc7 PE=1 SV=1;>sp|Q9WVM3|APC7_MOUSE Anaphase-promoting complex subunit 7 OS=Mus musculus GN=Anapc7 PE=1 SV=3	2	3	3	3	0	3	0	3	0	3	10.7	10.7	10.7	56.167	503	503;565	0	By matching	By MS/MS	0	10.7	0	15527000	0	6	6				266	66;227;1362	True;True;True	69;247;1438	111;415;2326	107;423;424;425;426;2232	107;423;2232
sp|Q9Z204-4|HNRPC_MOUSE;sp|Q9Z204-3|HNRPC_MOUSE;sp|Q9Z204-2|HNRPC_MOUSE;sp|Q9Z204-5|HNRPC_MOUSE;sp|Q9Z204|HNRPC_MOUSE	sp|Q9Z204-4|HNRPC_MOUSE;sp|Q9Z204-3|HNRPC_MOUSE;sp|Q9Z204-2|HNRPC_MOUSE;sp|Q9Z204-5|HNRPC_MOUSE;sp|Q9Z204|HNRPC_MOUSE	3;3;3;3;3	3;3;3;3;3	3;3;3;3;3	>sp|Q9Z204-4|HNRPC_MOUSE Isoform 4 of Heterogeneous nuclear ribonucleoproteins C1/C2 OS=Mus musculus GN=Hnrnpc;>sp|Q9Z204-3|HNRPC_MOUSE Isoform 3 of Heterogeneous nuclear ribonucleoproteins C1/C2 OS=Mus musculus GN=Hnrnpc;>sp|Q9Z204-2|HNRPC_MOUSE Isoform C	5	3	3	3	1	3	1	3	1	3	13.4	13.4	13.4	32.223	292	292;293;300;306;313	0	By matching	By MS/MS	5.5	13.4	669040	21776000	0	3	3				267	422;876;1299	True;True;True	453;929;1373	721;1473;1474;2224	712;1439;2120	712;1439;2120	254	74
tr|Q91YZ8|Q91YZ8_MOUSE;tr|D3Z5M2|D3Z5M2_MOUSE;tr|A3KFU5|A3KFU5_MOUSE;tr|A3KFU8|A3KFU8_MOUSE;tr|Q6PHQ9|Q6PHQ9_MOUSE;tr|V9GXG3|V9GXG3_MOUSE	tr|Q91YZ8|Q91YZ8_MOUSE;tr|D3Z5M2|D3Z5M2_MOUSE;tr|A3KFU5|A3KFU5_MOUSE;tr|A3KFU8|A3KFU8_MOUSE;tr|Q6PHQ9|Q6PHQ9_MOUSE	7;7;7;7;7;3	3;3;3;3;3;1	3;3;3;3;3;1	>tr|Q91YZ8|Q91YZ8_MOUSE Poly(A) binding protein, cytoplasmic 4 OS=Mus musculus GN=Pabpc4 PE=2 SV=1;>tr|D3Z5M2|D3Z5M2_MOUSE Protein Gm10110 OS=Mus musculus GN=Gm10110 PE=4 SV=1;>tr|A3KFU5|A3KFU5_MOUSE Protein Pabpc4 OS=Mus musculus GN=Pabpc4 PE=4 SV=1;>tr|A	6	7	3	3	1	7	0	3	0	3	17.7	6	6	67.852	615	615;615;631;644;660;168	0	By matching	By MS/MS	2.8	17.7	0	17882000	0	3	3				268	103;284;390;424;624;633;1110	False;True;True;False;False;True;False	109;307;421;455;666;675;1175	178;500;676;723;1066;1081;1879;1880	166;506;664;714;1056;1057;1058;1071;1805	166;506;664;714;1058;1071;1805	72;73	564;576
CON__P00761	CON__P00761	4	4	4	>P00761 SWISS-PROT:P00761|TRYP_PIG Trypsin - Sus scrofa (Pig).	1	4	4	4	4	4	4	4	4	4	25.1	25.1	25.1	24.409	231	231	0	By MS/MS	By MS/MS	25.1	25.1	3503300000	5510100000	14	6	20			+	1	578;742;829;1267	True;True;True;True	615;616;790;878;1340	973;974;975;976;977;1255;1256;1257;1258;1259;1260;1399;1400;2172;2173;2174;2175	959;960;961;962;963;1235;1236;1237;1238;1239;1240;1241;1242;1243;1369;1370;2068;2069;2070;2071;2072	962;1236;1370;2070	0	94
CON__P12763	CON__P12763	4	4	4	>P12763 SWISS-PROT:P12763 (Bos taurus) Alpha-2-HS-glycoprotein precursor	1	4	4	4	3	4	3	4	3	4	14.2	14.2	14.2	38.418	359	359	0	By matching	By MS/MS	11.1	14.2	1461200	35003000	0	6	6			+	7	173;527;983;1018	True;True;True;True	188;562;1043;1078	312;313;891;892;1670;1725;1726	302;303;304;881;1618;1668	303;881;1618;1668
CON__Streptavidin	CON__Streptavidin	4	4	4	>Streptavidin (S.avidinii)	1	4	4	4	4	4	4	4	4	4	43.1	43.1	43.1	16.622	160	160	0	By MS/MS	By MS/MS	43.1	43.1	114210000	131740000	14	7	21			+	19	604;903;1150;1397	True;True;True;True	645;959;1215;1476	1026;1027;1028;1029;1522;1523;1524;1525;1953;1954;1955;1956;2383;2384;2385	1011;1012;1013;1014;1015;1016;1017;1018;1481;1482;1483;1484;1485;1486;1867;1868;1869;2280;2281;2282;2283	1011;1486;1867;2280
sp|A2A6Q5|CDC27_MOUSE;sp|A2A6Q5-3|CDC27_MOUSE;sp|A2A6Q5-2|CDC27_MOUSE;tr|Q8R568|Q8R568_MOUSE	sp|A2A6Q5|CDC27_MOUSE;sp|A2A6Q5-3|CDC27_MOUSE;sp|A2A6Q5-2|CDC27_MOUSE	4;4;3;1	4;4;3;1	4;4;3;1	>sp|A2A6Q5|CDC27_MOUSE Cell division cycle protein 27 homolog OS=Mus musculus GN=Cdc27 PE=1 SV=1;>sp|A2A6Q5-3|CDC27_MOUSE Isoform 3 of Cell division cycle protein 27 homolog OS=Mus musculus GN=Cdc27;>sp|A2A6Q5-2|CDC27_MOUSE Isoform 2 of Cell division cycle	4	4	4	4	1	4	1	4	1	4	7.3	7.3	7.3	91.841	825	825;831;830;399	0	By matching	By MS/MS	1.3	7.3	334480	19271000	0	4	4				24	2;442;626;1014	True;True;True;True	2;473;668;1074	3;4;755;1069;1719	5;745;1061;1663	5;745;1061;1663	19	464
sp|O54825|BYST_MOUSE	sp|O54825|BYST_MOUSE	4	4	4	>sp|O54825|BYST_MOUSE Bystin OS=Mus musculus GN=Bysl PE=1 SV=3	1	4	4	4	0	4	0	4	0	4	9.9	9.9	9.9	49.783	436	436	0	By matching	By MS/MS	0	9.9	0	11574000	0	4	4				36	261;262;403;1017	True;True;True;True	282;283;434;1077	469;470;693;1724	475;476;683;1667	475;476;683;1667
sp|O55142|RL35A_MOUSE	sp|O55142|RL35A_MOUSE	4	4	4	>sp|O55142|RL35A_MOUSE 60S ribosomal protein L35a OS=Mus musculus GN=Rpl35a PE=1 SV=2	1	4	4	4	0	4	0	4	0	4	23.6	23.6	23.6	12.554	110	110	0	By matching	By MS/MS	0	23.6	0	162570000	0	6	6				38	64;199;200;1345	True;True;True;True	66;217;218;1420;1421	106;357;358;359;2299;2300	102;354;355;356;2205;2206	102;354;356;2206	30	104
sp|O70133-3|DHX9_MOUSE;sp|O70133|DHX9_MOUSE;sp|O70133-2|DHX9_MOUSE;tr|A0A087WPL5|A0A087WPL5_MOUSE;tr|E9QNN1|E9QNN1_MOUSE;tr|Q3UR42|Q3UR42_MOUSE	sp|O70133-3|DHX9_MOUSE;sp|O70133|DHX9_MOUSE;sp|O70133-2|DHX9_MOUSE;tr|A0A087WPL5|A0A087WPL5_MOUSE;tr|E9QNN1|E9QNN1_MOUSE;tr|Q3UR42|Q3UR42_MOUSE	4;4;4;4;4;3	4;4;4;4;4;3	4;4;4;4;4;3	>sp|O70133-3|DHX9_MOUSE Isoform 3 of ATP-dependent RNA helicase A OS=Mus musculus GN=Dhx9;>sp|O70133|DHX9_MOUSE ATP-dependent RNA helicase A OS=Mus musculus GN=Dhx9 PE=1 SV=2;>sp|O70133-2|DHX9_MOUSE Isoform 2 of ATP-dependent RNA helicase A OS=Mus musculus	6	4	4	4	3	4	3	4	3	4	4.9	4.9	4.9	125.61	1164	1164;1380;1381;1383;1384;735	0	By MS/MS	By MS/MS	3.4	4.9	2292000	19663000	1	4	5				39	3;302;701;1244	True;True;True;True	3;326;744;1315	5;6;531;532;1182;1183;2126	6;534;535;1166;2032	6;534;1166;2032
sp|Q8CGP2|H2B1P_MOUSE;sp|Q8CGP1|H2B1K_MOUSE;sp|Q6ZWY9|H2B1C_MOUSE;sp|Q64525|H2B2B_MOUSE;sp|Q64478|H2B1H_MOUSE;sp|Q64475|H2B1B_MOUSE;sp|P10854|H2B1M_MOUSE;sp|P10853|H2B1F_MOUSE;tr|Q8CBB6|Q8CBB6_MOUSE;sp|Q8CGP2-2|H2B1P_MOUSE;tr|G3X9D5|G3X9D5_MOUSE;sp|Q9D2U9|H2B3A_MOUSE;sp|Q8CGP0|H2B3B_MOUSE;sp|Q64524|H2B2E_MOUSE;sp|P70696|H2B1A_MOUSE	sp|Q8CGP2|H2B1P_MOUSE;sp|Q8CGP1|H2B1K_MOUSE;sp|Q6ZWY9|H2B1C_MOUSE;sp|Q64525|H2B2B_MOUSE;sp|Q64478|H2B1H_MOUSE;sp|Q64475|H2B1B_MOUSE;sp|P10854|H2B1M_MOUSE;sp|P10853|H2B1F_MOUSE;tr|Q8CBB6|Q8CBB6_MOUSE;sp|Q8CGP2-2|H2B1P_MOUSE;tr|G3X9D5|G3X9D5_MOUSE;sp|Q9D2U9|H2B3A_MOUSE;sp|Q8CGP0|H2B3B_MOUSE;sp|Q64524|H2B2E_MOUSE;sp|P70696|H2B1A_MOUSE	4;4;4;4;4;4;4;4;4;4;3;3;3;3;2	4;4;4;4;4;4;4;4;4;4;3;3;3;3;2	4;4;4;4;4;4;4;4;4;4;3;3;3;3;2	>sp|Q8CGP2|H2B1P_MOUSE Histone H2B type 1-P OS=Mus musculus GN=Hist1h2bp PE=1 SV=3;>sp|Q8CGP1|H2B1K_MOUSE Histone H2B type 1-K OS=Mus musculus GN=Hist1h2bk PE=1 SV=3;>sp|Q6ZWY9|H2B1C_MOUSE Histone H2B type 1-C/E/G OS=Mus musculus GN=Hist1h2bc PE=1 SV=3;>sp	15	4	4	4	3	4	3	4	3	4	35.7	35.7	35.7	13.992	126	126;126;126;126;126;126;126;126;134;138;120;126;126;126;127	0	By MS/MS	By MS/MS	27	35.7	81408000	854940000	5	10	15				48	104;644;783;1031	True;True;True;True	110;111;112;686;831;1091	179;180;181;182;183;184;185;186;187;1098;1099;1100;1101;1322;1323;1751	167;168;169;170;171;172;173;174;175;1085;1086;1087;1088;1089;1303;1692	167;1085;1303;1692	39;40	60;63
sp|P28656|NP1L1_MOUSE;tr|E9PW66|E9PW66_MOUSE;sp|Q78ZA7|NP1L4_MOUSE	sp|P28656|NP1L1_MOUSE;tr|E9PW66|E9PW66_MOUSE	4;4;1	4;4;1	4;4;1	>sp|P28656|NP1L1_MOUSE Nucleosome assembly protein 1-like 1 OS=Mus musculus GN=Nap1l1 PE=1 SV=2;>tr|E9PW66|E9PW66_MOUSE Nucleosome assembly protein 1-like 1 OS=Mus musculus GN=Nap1l1 PE=1 SV=1	3	4	4	4	0	4	0	4	0	4	16.4	16.4	16.4	45.345	391	391;418;375	0	By matching	By MS/MS	0	16.4	0	79849000	0	5	5				74	402;722;963;1009	True;True;True;True	433;768;1021;1069	691;692;1221;1630;1713	681;682;1202;1582;1658	682;1202;1582;1658	68;69;70	42;43;184
sp|P47955|RLA1_MOUSE;tr|E9Q3T0|E9Q3T0_MOUSE	sp|P47955|RLA1_MOUSE	4;1	4;1	4;1	>sp|P47955|RLA1_MOUSE 60S acidic ribosomal protein P1 OS=Mus musculus GN=Rplp1 PE=2 SV=1	2	4	4	4	0	4	0	4	0	4	79.8	79.8	79.8	11.475	114	114;114	0	By matching	By MS/MS	0	79.8	0	256480000	0	11	11				92	7;76;143;144	True;True;True;True	7;80;155;156	12;13;130;131;261;262	10;11;121;122;123;124;246;247;248;249;250	10;122;246;248
sp|P59999|ARPC4_MOUSE;tr|E9PWA7|E9PWA7_MOUSE	sp|P59999|ARPC4_MOUSE	4;1	4;1	4;1	>sp|P59999|ARPC4_MOUSE Actin-related protein 2/3 complex subunit 4 OS=Mus musculus GN=Arpc4 PE=1 SV=3	2	4	4	4	2	4	2	4	2	4	25	25	25	19.667	168	168;91	0	By matching	By MS/MS	13.7	25	620590	47111000	0	4	4				101	36;309;1167;1329	True;True;True;True	38;335;1234;1404	59;543;544;1994;1995;2275	61;546;1905;2184	61;546;1905;2184
sp|P61514|RL37A_MOUSE	sp|P61514|RL37A_MOUSE	4	4	4	>sp|P61514|RL37A_MOUSE 60S ribosomal protein L37a OS=Mus musculus GN=Rpl37a PE=2 SV=2	1	4	4	4	0	4	0	4	0	4	45.7	45.7	45.7	10.275	92	92	0	By matching	By MS/MS	0	45.7	0	46284000	0	4	4				109	657;1246;1413;1446	True;True;True;True	699;1317;1492;1528	1118;2129;2406;2463	1105;2034;2301;2347	1105;2034;2301;2347
sp|P61979-3|HNRPK_MOUSE;tr|B2M1R6|B2M1R6_MOUSE;sp|P61979|HNRPK_MOUSE;sp|P61979-2|HNRPK_MOUSE;tr|H3BLL4|H3BLL4_MOUSE;tr|D3Z5X4|D3Z5X4_MOUSE;tr|D3YWG1|D3YWG1_MOUSE;tr|H3BLP7|H3BLP7_MOUSE;tr|H3BK96|H3BK96_MOUSE;tr|H3BKD0|H3BKD0_MOUSE;tr|Q8BT23|Q8BT23_MOUSE;tr|H3BKI8|H3BKI8_MOUSE	sp|P61979-3|HNRPK_MOUSE;tr|B2M1R6|B2M1R6_MOUSE;sp|P61979|HNRPK_MOUSE;sp|P61979-2|HNRPK_MOUSE;tr|H3BLL4|H3BLL4_MOUSE;tr|D3Z5X4|D3Z5X4_MOUSE;tr|D3YWG1|D3YWG1_MOUSE;tr|H3BLP7|H3BLP7_MOUSE;tr|H3BK96|H3BK96_MOUSE;tr|H3BKD0|H3BKD0_MOUSE	4;4;4;4;3;3;3;2;2;2;1;1	4;4;4;4;3;3;3;2;2;2;1;1	4;4;4;4;3;3;3;2;2;2;1;1	>sp|P61979-3|HNRPK_MOUSE Isoform 3 of Heterogeneous nuclear ribonucleoprotein K OS=Mus musculus GN=Hnrnpk;>tr|B2M1R6|B2M1R6_MOUSE Heterogeneous nuclear ribonucleoprotein K OS=Mus musculus GN=Hnrnpk PE=1 SV=1;>sp|P61979|HNRPK_MOUSE Heterogeneous nuclear rib	12	4	4	4	4	4	4	4	4	4	16.2	16.2	16.2	48.51	439	439;440;463;464;394;439;463;210;257;299;97;178	0	By MS/MS	By MS/MS	16.2	16.2	2132800	28674000	1	5	6				110	488;572;579;1176	True;True;True;True	520;609;617;1244	825;826;964;965;978;979;980;2009;2010	815;952;964;965;1919;1920	815;952;964;1919
sp|P62264|RS14_MOUSE;tr|D3YVF4|D3YVF4_MOUSE;tr|D3Z7I1|D3Z7I1_MOUSE	sp|P62264|RS14_MOUSE;tr|D3YVF4|D3YVF4_MOUSE;tr|D3Z7I1|D3Z7I1_MOUSE	4;2;2	4;2;2	4;2;2	>sp|P62264|RS14_MOUSE 40S ribosomal protein S14 OS=Mus musculus GN=Rps14 PE=2 SV=3;>tr|D3YVF4|D3YVF4_MOUSE 40S ribosomal protein S14 (Fragment) OS=Mus musculus GN=Rps14 PE=4 SV=1;>tr|D3Z7I1|D3Z7I1_MOUSE 40S ribosomal protein S14 (Fragment) OS=Mus musculus	3	4	4	4	3	4	3	4	3	4	30.5	30.5	30.5	16.273	151	151;119;138	0	By matching	By MS/MS	16.6	30.5	1718000	188910000	0	5	5				114	26;549;550;1229	True;True;True;True	26;27;584;585;1298	42;43;922;923;924;925;2097;2098	39;40;913;914;2002	39;913;914;2002	119	75
sp|P62849-2|RS24_MOUSE;sp|P62849-3|RS24_MOUSE;sp|P62849|RS24_MOUSE	sp|P62849-2|RS24_MOUSE;sp|P62849-3|RS24_MOUSE;sp|P62849|RS24_MOUSE	4;4;4	4;4;4	4;4;4	>sp|P62849-2|RS24_MOUSE Isoform 2 of 40S ribosomal protein S24 OS=Mus musculus GN=Rps24;>sp|P62849-3|RS24_MOUSE Isoform 3 of 40S ribosomal protein S24 OS=Mus musculus GN=Rps24;>sp|P62849|RS24_MOUSE 40S ribosomal protein S24 OS=Mus musculus GN=Rps24 PE=2 SV	3	4	4	4	0	4	0	4	0	4	36.2	36.2	36.2	15.069	130	130;131;133	0	By matching	By MS/MS	0	36.2	0	42278000	0	5	5				129	674;883;1239;1242	True;True;True;True	716;936;1308;1309;1313	1142;1484;2114;2115;2123	1126;1448;2017;2018;2028	1126;1448;2017;2028	133;134;135	1;23;74
sp|P62852|RS25_MOUSE	sp|P62852|RS25_MOUSE	4	4	4	>sp|P62852|RS25_MOUSE 40S ribosomal protein S25 OS=Mus musculus GN=Rps25 PE=1 SV=1	1	4	4	4	2	4	2	4	2	4	24	24	24	13.742	125	125	0	By MS/MS	By MS/MS	15.2	24	954880	137830000	1	4	5				130	10;215;761;795	True;True;True;True	10;233;809;843	17;18;388;1287;1288;1342	15;394;1266;1267;1323	15;394;1266;1323
sp|P68372|TBB4B_MOUSE;sp|Q9D6F9|TBB4A_MOUSE;tr|G3UZR1|G3UZR1_MOUSE;sp|A2AQ07|TBB1_MOUSE;CON__ENSEMBL:ENSBTAP00000025008	sp|P68372|TBB4B_MOUSE;sp|Q9D6F9|TBB4A_MOUSE	19;15;2;2;2	19;15;2;2;2	4;3;0;0;0	>sp|P68372|TBB4B_MOUSE Tubulin beta-4B chain OS=Mus musculus GN=Tubb4b PE=1 SV=1;>sp|Q9D6F9|TBB4A_MOUSE Tubulin beta-4A chain OS=Mus musculus GN=Tubb4a PE=1 SV=3	5	19	19	4	13	19	13	19	3	4	60	60	10.3	49.83	445	445;444;67;451;536	0	By MS/MS	By MS/MS	34.2	60	2252700	68513000	1	4	5				149	94;165;257;296;332;383;448;599;605;610;717;748;841;888;892;958;1089;1168;1427	True;True;True;True;True;True;True;True;True;True;True;True;True;True;True;True;True;True;True	99;100;180;278;320;359;413;479;638;639;646;651;652;761;762;796;890;891;941;946;1016;1154;1235;1507	160;161;162;163;300;301;464;521;585;586;664;665;765;766;1015;1016;1017;1018;1030;1031;1038;1039;1040;1041;1207;1208;1209;1210;1269;1419;1420;1490;1491;1497;1498;1621;1622;1845;1996;1997;2429;2430	149;150;151;289;290;471;525;585;586;654;755;756;757;1000;1001;1002;1003;1004;1019;1025;1026;1027;1187;1188;1189;1190;1191;1192;1252;1385;1386;1387;1454;1460;1571;1572;1573;1574;1774;1775;1906;2321;2322	149;289;471;525;585;654;757;1000;1019;1025;1189;1252;1385;1454;1460;1571;1775;1906;2321	156;157;158;159;160;161;162;163;164;165;166;167	1;73;147;164;233;257;267;293;321;323;330;388
sp|P84228|H32_MOUSE;tr|E0CZ27|E0CZ27_MOUSE;tr|F8WI35|F8WI35_MOUSE;sp|P84244|H33_MOUSE;sp|P68433|H31_MOUSE;sp|P02301|H3C_MOUSE;tr|E0CYN1|E0CYN1_MOUSE;tr|E0CYR7|E0CYR7_MOUSE	sp|P84228|H32_MOUSE;tr|E0CZ27|E0CZ27_MOUSE;tr|F8WI35|F8WI35_MOUSE;sp|P84244|H33_MOUSE;sp|P68433|H31_MOUSE;sp|P02301|H3C_MOUSE	4;3;3;3;3;3;1;1	4;3;3;3;3;3;1;1	4;3;3;3;3;3;1;1	>sp|P84228|H32_MOUSE Histone H3.2 OS=Mus musculus GN=Hist1h3b PE=1 SV=2;>tr|E0CZ27|E0CZ27_MOUSE Histone H3 (Fragment) OS=Mus musculus GN=H3f3a PE=3 SV=1;>tr|F8WI35|F8WI35_MOUSE Histone H3 OS=Mus musculus GN=H3f3a PE=3 SV=1;>sp|P84244|H33_MOUSE Histone H3.3	8	4	4	4	2	4	2	4	2	4	43.4	43.4	43.4	15.388	136	136;119;135;136;136;136;52;55	0	By MS/MS	By MS/MS	13.2	43.4	25517000	498940000	1	5	6				162	289;387;1148;1440	True;True;True;True	312;418;1213;1522	507;508;672;1949;1950;2454	511;660;1863;1864;1865;2340	511;660;1864;2340	171	91
sp|P97855|G3BP1_MOUSE	sp|P97855|G3BP1_MOUSE	4	4	4	>sp|P97855|G3BP1_MOUSE Ras GTPase-activating protein-binding protein 1 OS=Mus musculus GN=G3bp1 PE=1 SV=1	1	4	4	4	1	4	1	4	1	4	13.1	13.1	13.1	51.828	465	465	0	By matching	By MS/MS	2.4	13.1	114350	26050000	0	5	5				165	259;379;804;1152	True;True;True;True	280;408;853;1218	466;467;658;1355;1961	473;648;1334;1335;1875	473;648;1334;1875	175	109
sp|P99024|TBB5_MOUSE;sp|Q9CWF2|TBB2B_MOUSE;sp|Q7TMM9|TBB2A_MOUSE	sp|P99024|TBB5_MOUSE;sp|Q9CWF2|TBB2B_MOUSE;sp|Q7TMM9|TBB2A_MOUSE	19;12;12	5;1;1	4;0;0	>sp|P99024|TBB5_MOUSE Tubulin beta-5 chain OS=Mus musculus GN=Tubb5 PE=1 SV=1;>sp|Q9CWF2|TBB2B_MOUSE Tubulin beta-2B chain OS=Mus musculus GN=Tubb2b PE=1 SV=1;>sp|Q7TMM9|TBB2A_MOUSE Tubulin beta-2A chain OS=Mus musculus GN=Tubb2a PE=1 SV=1	3	19	5	4	13	19	4	5	3	4	65.8	19.4	16	49.67	444	444;445;445	0	By MS/MS	By MS/MS	33.8	65.8	9430000	170710000	4	10	14				166	65;95;257;332;383;400;448;599;610;619;717;748;841;864;892;958;1089;1168;1427	True;True;False;False;False;True;False;False;False;True;False;False;False;True;False;False;False;False;False	67;68;101;278;359;413;431;479;638;639;651;652;661;761;762;796;890;891;915;916;946;1016;1154;1235;1507	107;108;109;110;164;165;166;167;464;585;586;664;665;689;765;766;1015;1016;1017;1018;1038;1039;1040;1041;1057;1058;1207;1208;1209;1210;1269;1419;1420;1453;1454;1455;1497;1498;1621;1622;1845;1996;1997;2429;2430	103;104;105;106;152;153;154;155;156;471;585;586;654;679;755;756;757;1000;1001;1002;1003;1004;1025;1026;1027;1040;1041;1187;1188;1189;1190;1191;1192;1252;1385;1386;1387;1414;1415;1416;1417;1418;1419;1460;1571;1572;1573;1574;1774;1775;1906;2321;2322	105;153;471;585;654;679;757;1000;1025;1040;1189;1252;1385;1415;1460;1571;1775;1906;2321	158;159;160;161;162;163;164;166;167;176;177	73;147;164;233;257;267;321;323;330;363;388
tr|Q6ZWQ9|Q6ZWQ9_MOUSE;sp|Q3THE2|ML12B_MOUSE;sp|Q9CQ19|MYL9_MOUSE;tr|D3Z249|D3Z249_MOUSE;tr|D3YV37|D3YV37_MOUSE	tr|Q6ZWQ9|Q6ZWQ9_MOUSE;sp|Q3THE2|ML12B_MOUSE;sp|Q9CQ19|MYL9_MOUSE	4;4;2;1;1	4;4;2;1;1	4;4;2;1;1	>tr|Q6ZWQ9|Q6ZWQ9_MOUSE MCG5400 OS=Mus musculus GN=Myl12a PE=1 SV=1;>sp|Q3THE2|ML12B_MOUSE Myosin regulatory light chain 12B OS=Mus musculus GN=Myl12b PE=1 SV=2;>sp|Q9CQ19|MYL9_MOUSE Myosin regulatory light polypeptide 9 OS=Mus musculus GN=Myl9 PE=1 SV=3	5	4	4	4	0	4	0	4	0	4	27.9	27.9	27.9	19.895	172	172;172;172;58;107	0	By matching	By MS/MS	0	27.9	0	23086000	0	3	3				173	151;310;394;467	True;True;True;True	163;336;425;498	271;545;682;793	260;547;671;781	260;547;671;781	178;179	25;130
sp|Q6ZWV7|RL35_MOUSE;tr|G3UWD7|G3UWD7_MOUSE	sp|Q6ZWV7|RL35_MOUSE;tr|G3UWD7|G3UWD7_MOUSE	4;2	4;2	4;2	>sp|Q6ZWV7|RL35_MOUSE 60S ribosomal protein L35 OS=Mus musculus GN=Rpl35 PE=2 SV=1;>tr|G3UWD7|G3UWD7_MOUSE MCG123152 OS=Mus musculus GN=Gm10269 PE=3 SV=1	2	4	4	4	1	4	1	4	1	4	29.3	29.3	29.3	14.552	123	123;123	0	By matching	By MS/MS	8.1	29.3	273230	395110000	0	6	6				200	999;1341;1342;1423	True;True;True;True	1059;1416;1417;1502	1697;1698;2291;2292;2293;2294;2420	1642;1643;2199;2200;2201;2313	1643;2199;2201;2313
sp|Q99MN9|PCCB_MOUSE;tr|E9Q1J7|E9Q1J7_MOUSE;tr|D3YZC1|D3YZC1_MOUSE	sp|Q99MN9|PCCB_MOUSE;tr|E9Q1J7|E9Q1J7_MOUSE;tr|D3YZC1|D3YZC1_MOUSE	4;3;2	4;3;2	4;3;2	>sp|Q99MN9|PCCB_MOUSE Propionyl-CoA carboxylase beta chain, mitochondrial OS=Mus musculus GN=Pccb PE=1 SV=2;>tr|E9Q1J7|E9Q1J7_MOUSE Propionyl-CoA carboxylase beta chain, mitochondrial OS=Mus musculus GN=Pccb PE=1 SV=1;>tr|D3YZC1|D3YZC1_MOUSE Propionyl-CoA	3	4	4	4	4	1	4	1	4	1	10.7	10.7	10.7	58.408	541	541;504;256	0	By MS/MS	By matching	10.7	2.6	9264300	403100	5	0	5				234	242;429;851;1160	True;True;True;True	262;460;901;1226	438;439;730;1434;1972	446;721;722;1398;1884	446;721;1398;1884
sp|Q9D883|U2AF1_MOUSE;tr|G3UW94|G3UW94_MOUSE;tr|E9PWX6|E9PWX6_MOUSE;tr|E9PWM2|E9PWM2_MOUSE;tr|E9Q809|E9Q809_MOUSE;sp|Q8BGJ9-4|U2AF4_MOUSE;tr|F8WH71|F8WH71_MOUSE;tr|E9Q5Y2|E9Q5Y2_MOUSE;tr|E9PUZ3|E9PUZ3_MOUSE;sp|Q8BGJ9-2|U2AF4_MOUSE;tr|E9Q1I7|E9Q1I7_MOUSE;tr|E9Q5J3|E9Q5J3_MOUSE;sp|Q8BGJ9|U2AF4_MOUSE;sp|Q8BGJ9-3|U2AF4_MOUSE	sp|Q9D883|U2AF1_MOUSE;tr|G3UW94|G3UW94_MOUSE;tr|E9PWX6|E9PWX6_MOUSE;tr|E9PWM2|E9PWM2_MOUSE;tr|E9Q809|E9Q809_MOUSE;sp|Q8BGJ9-4|U2AF4_MOUSE;tr|F8WH71|F8WH71_MOUSE;tr|E9Q5Y2|E9Q5Y2_MOUSE;tr|E9PUZ3|E9PUZ3_MOUSE;sp|Q8BGJ9-2|U2AF4_MOUSE;tr|E9Q1I7|E9Q1I7_MOUSE;tr|E9Q5J3|E9Q5J3_MOUSE;sp|Q8BGJ9|U2AF4_MOUSE;sp|Q8BGJ9-3|U2AF4_MOUSE	4;3;2;2;2;2;2;2;2;2;2;2;2;2	4;3;2;2;2;2;2;2;2;2;2;2;2;2	4;3;2;2;2;2;2;2;2;2;2;2;2;2	>sp|Q9D883|U2AF1_MOUSE Splicing factor U2AF 35 kDa subunit OS=Mus musculus GN=U2af1 PE=1 SV=4;>tr|G3UW94|G3UW94_MOUSE MCG14259, isoform CRA_b OS=Mus musculus GN=U2af1 PE=4 SV=1;>tr|E9PWX6|E9PWX6_MOUSE Splicing factor U2AF 26 kDa subunit OS=Mus musculus GN=	14	4	4	4	0	4	0	4	0	4	14.6	14.6	14.6	27.815	239	239;239;37;46;102;143;146;181;187;188;210;216;220;259	0	By matching	By MS/MS	0	14.6	0	20534000	0	4	4				251	43;44;164;950	True;True;True;True	45;46;179;1008	71;72;299;1608	72;73;288;1559	72;73;288;1559
sp|Q9JIK5|DDX21_MOUSE	sp|Q9JIK5|DDX21_MOUSE	4	4	4	>sp|Q9JIK5|DDX21_MOUSE Nucleolar RNA helicase 2 OS=Mus musculus GN=Ddx21 PE=1 SV=3	1	4	4	4	3	4	3	4	3	4	5.4	5.4	5.4	93.55	851	851	0	By MS/MS	By MS/MS	4.1	5.4	1422300	17201000	2	3	5				257	111;499;982;1185	True;True;True;True	121;531;1042;1253	199;200;840;841;1668;1669;2021	185;186;833;1617;1930	185;833;1617;1930
tr|D3YYM6|D3YYM6_MOUSE;tr|Q91V55|Q91V55_MOUSE;sp|P97461|RS5_MOUSE	tr|D3YYM6|D3YYM6_MOUSE;tr|Q91V55|Q91V55_MOUSE;sp|P97461|RS5_MOUSE	4;4;3	4;4;3	4;4;3	>tr|D3YYM6|D3YYM6_MOUSE 40S ribosomal protein S5 (Fragment) OS=Mus musculus GN=Rps5 PE=1 SV=1;>tr|Q91V55|Q91V55_MOUSE 40S ribosomal protein S5 OS=Mus musculus GN=Rps5 PE=1 SV=1;>sp|P97461|RS5_MOUSE 40S ribosomal protein S5 OS=Mus musculus GN=Rps5 PE=1 SV=3	3	4	4	4	1	4	1	4	1	4	35.7	35.7	35.7	20.413	182	182;204;204	0	By matching	By MS/MS	9.3	35.7	361020	65405000	0	8	8				269	1183;1192;1348;1389	True;True;True;True	1251;1260;1424;1467	2018;2019;2030;2031;2303;2371;2372	1927;1928;1939;1940;2209;2267;2268;2269	1928;1940;2209;2268
CON__P02533;CON__P08779;sp|Q6IFX2|K1C42_MOUSE;CON__Q6IFX2;sp|Q61414|K1C15_MOUSE;CON__P19012;tr|B1AQ77|B1AQ77_MOUSE;CON__A2A4G1;sp|Q9Z2K1|K1C16_MOUSE;CON__Q9Z2K1;CON__Q3ZAW8;CON__P08727;CON__Q61782;sp|P05784|K1C18_MOUSE;CON__P05784;CON__Q99456	CON__P02533;CON__P08779	13;7;4;4;4;4;4;4;4;4;4;3;2;2;2;1	10;4;3;3;1;2;1;1;2;2;2;1;2;0;0;0	5;2;0;0;0;0;0;0;1;1;1;0;1;0;0;0	>P02533 SWISS-PROT:P02533 Tax_Id=9606 Gene_Symbol=KRT14 Keratin, type I cytoskeletal 14;>P08779 SWISS-PROT:P08779 Tax_Id=9606 Gene_Symbol=KRT16 Keratin, type I cytoskeletal 16	16	13	10	5	13	6	10	4	5	1	35.6	30.7	17.4	51.621	472	472;473;452;452;452;456;456;456;469;469;474;400;93;423;423;494	0	By MS/MS	By matching	35.6	17.2	18729000	659220	11	0	11			+	3	79;112;139;330;479;480;594;698;715;732;775;1076;1371	True;True;True;True;True;True;True;False;False;True;True;True;False	84;122;151;357;510;511;512;632;741;758;778;823;1140;1447;1448	136;137;201;253;582;583;808;809;810;811;1006;1007;1008;1178;1202;1203;1237;1309;1820;2339;2340;2341;2342	128;129;187;188;239;583;794;795;796;797;989;990;991;992;993;1163;1184;1217;1289;1290;1753;2243;2244;2245	129;188;239;583;795;797;992;1163;1184;1217;1289;1753;2243	2;3	119;272
sp|P14206|RSSA_MOUSE	sp|P14206|RSSA_MOUSE	5	5	5	>sp|P14206|RSSA_MOUSE 40S ribosomal protein SA OS=Mus musculus GN=Rpsa PE=1 SV=4	1	5	5	5	4	5	4	5	4	5	27.5	27.5	27.5	32.838	295	295	0	By matching	By MS/MS	18.3	27.5	1865700	37211000	0	5	5				57	23;69;337;790;1082	True;True;True;True;True	23;73;364;838;1147	38;117;118;595;596;1334;1335;1832;1833	33;111;591;1316;1763	33;111;591;1316;1763	48	10
sp|P15864|H12_MOUSE;sp|P43277|H13_MOUSE;sp|Q07133|H1T_MOUSE;tr|I7HFT9|I7HFT9_MOUSE	sp|P15864|H12_MOUSE;sp|P43277|H13_MOUSE	9;6;2;2	9;6;2;2	5;2;0;0	>sp|P15864|H12_MOUSE Histone H1.2 OS=Mus musculus GN=Hist1h1c PE=1 SV=2;>sp|P43277|H13_MOUSE Histone H1.3 OS=Mus musculus GN=Hist1h1d PE=1 SV=2	4	9	9	5	9	9	9	9	5	5	27.8	27.8	16	21.266	212	212;221;208;209	0	By MS/MS	By MS/MS	27.8	27.8	18211000	119010000	6	6	12				60	70;71;136;638;1071;1072;1073;1092;1093	True;True;True;True;True;True;True;True;True	74;75;148;680;1134;1135;1136;1157;1158	119;120;121;122;248;249;1087;1088;1089;1090;1810;1811;1812;1813;1814;1815;1848;1849;1850;1851;1852	112;113;114;232;233;234;235;236;1076;1077;1078;1746;1747;1748;1749;1778;1779;1780;1781;1782	112;114;232;1076;1746;1747;1749;1778;1781
sp|P61358|RL27_MOUSE;tr|A2A4Q0|A2A4Q0_MOUSE	sp|P61358|RL27_MOUSE	5;2	5;2	5;2	>sp|P61358|RL27_MOUSE 60S ribosomal protein L27 OS=Mus musculus GN=Rpl27 PE=1 SV=2	2	5	5	5	3	5	3	5	3	5	46.3	46.3	46.3	15.798	136	136;87	0	By matching	By MS/MS	20.6	46.3	1449900	711670000	0	8	8				108	921;1253;1379;1386;1444	True;True;True;True;True	977;1326;1456;1463;1464;1526	1555;1556;2150;2353;2354;2365;2366;2367;2368;2460;2461	1514;1515;2050;2254;2262;2263;2264;2345	1514;2050;2254;2263;2345	117	81
tr|F6SVV1|F6SVV1_MOUSE;sp|P62082|RS7_MOUSE	tr|F6SVV1|F6SVV1_MOUSE;sp|P62082|RS7_MOUSE	5;5	5;5	5;5	>tr|F6SVV1|F6SVV1_MOUSE Protein Gm9493 OS=Mus musculus GN=Gm9493 PE=4 SV=1;>sp|P62082|RS7_MOUSE 40S ribosomal protein S7 OS=Mus musculus GN=Rps7 PE=2 SV=1	2	5	5	5	0	5	0	5	0	5	28.6	28.6	28.6	21.882	192	192;194	0	By matching	By MS/MS	0	28.6	0	81955000	0	7	7				111	528;836;1213;1290;1291	True;True;True;True;True	563;885;1282;1364;1365	893;1410;2065;2211;2212	882;1378;1970;1971;1972;2110;2111	882;1378;1972;2110;2111
tr|F8WJ41|F8WJ41_MOUSE;sp|P62245|RS15A_MOUSE;tr|D3Z712|D3Z712_MOUSE;tr|D3YVB4|D3YVB4_MOUSE	tr|F8WJ41|F8WJ41_MOUSE;sp|P62245|RS15A_MOUSE;tr|D3Z712|D3Z712_MOUSE;tr|D3YVB4|D3YVB4_MOUSE	5;5;3;3	5;5;3;3	5;5;3;3	>tr|F8WJ41|F8WJ41_MOUSE 40S ribosomal protein S15a (Fragment) OS=Mus musculus GN=Rps15a PE=1 SV=1;>sp|P62245|RS15A_MOUSE 40S ribosomal protein S15a OS=Mus musculus GN=Rps15a PE=1 SV=2;>tr|D3Z712|D3Z712_MOUSE 40S ribosomal protein S15a (Fragment) OS=Mus mus	4	5	5	5	0	5	0	5	0	5	41.7	41.7	41.7	12.31	108	108;130;69;71	0	By matching	By MS/MS	0	41.7	0	114910000	0	6	6				113	353;635;884;1033;1388	True;True;True;True;True	381;677;937;1094;1466	620;621;1084;1485;1756;2370	612;613;1073;1449;1696;2266	613;1073;1449;1696;2266	118	4
sp|P62267|RS23_MOUSE	sp|P62267|RS23_MOUSE	5	5	5	>sp|P62267|RS23_MOUSE 40S ribosomal protein S23 OS=Mus musculus GN=Rps23 PE=1 SV=3	1	5	5	5	1	5	1	5	1	5	42.7	42.7	42.7	15.807	143	143	0	By matching	By MS/MS	7.7	42.7	377920	63981000	0	11	11				115	106;446;620;654;1259	True;True;True;True;True	114;477;662;696;1332	190;761;1059;1113;2158;2159	177;752;1042;1043;1044;1045;1046;1047;1048;1101;2056	177;752;1045;1101;2056
sp|P62281|RS11_MOUSE	sp|P62281|RS11_MOUSE	5	5	5	>sp|P62281|RS11_MOUSE 40S ribosomal protein S11 OS=Mus musculus GN=Rps11 PE=1 SV=3	1	5	5	5	2	5	2	5	2	5	34.2	34.2	34.2	18.431	158	158	0	By matching	By MS/MS	11.4	34.2	379530	196660000	0	7	7				117	183;248;251;260;1015	True;True;True;True;True	200;268;271;281;1075	328;329;448;449;454;468;1720;1721	322;453;454;455;460;474;1664	322;454;460;474;1664
sp|P62830|RL23_MOUSE;tr|A2A6F8|A2A6F8_MOUSE	sp|P62830|RL23_MOUSE	5;2	5;2	5;2	>sp|P62830|RL23_MOUSE 60S ribosomal protein L23 OS=Mus musculus GN=Rpl23 PE=1 SV=1	2	5	5	5	1	5	1	5	1	5	42.9	42.9	42.9	14.865	140	140;60	0	By matching	By MS/MS	14.3	42.9	358670	291610000	0	7	7				127	269;615;689;799;941	True;True;True;True;True	290;657;732;847;848;997	479;1048;1049;1050;1164;1348;1349;1590	486;1034;1035;1148;1328;1329;1543	486;1034;1148;1328;1543	128;129	60;62
sp|P62900|RL31_MOUSE	sp|P62900|RL31_MOUSE	5	5	5	>sp|P62900|RL31_MOUSE 60S ribosomal protein L31 OS=Mus musculus GN=Rpl31 PE=1 SV=1	1	5	5	5	2	5	2	5	2	5	41.6	41.6	41.6	14.463	125	125	0	By matching	By MS/MS	13.6	41.6	924280	312700000	0	7	7				134	336;344;860;914;1068	True;True;True;True;True	363;371;910;970;1131	593;594;606;607;1446;1546;1805;1806	590;600;601;1407;1504;1742;1743	590;601;1407;1504;1743	137;138	54;57
sp|P62983|RS27A_MOUSE;tr|E9Q9J0|E9Q9J0_MOUSE;tr|J3QK04|J3QK04_MOUSE;sp|P62984|RL40_MOUSE;tr|E9Q4P0|E9Q4P0_MOUSE;tr|E9Q5F6|E9Q5F6_MOUSE;tr|E9QNP0|E9QNP0_MOUSE;tr|Q5SX22|Q5SX22_MOUSE;sp|P0CG49|UBB_MOUSE;sp|P0CG50|UBC_MOUSE;tr|D3YYZ2|D3YYZ2_MOUSE	sp|P62983|RS27A_MOUSE;tr|E9Q9J0|E9Q9J0_MOUSE;tr|J3QK04|J3QK04_MOUSE;sp|P62984|RL40_MOUSE;tr|E9Q4P0|E9Q4P0_MOUSE;tr|E9Q5F6|E9Q5F6_MOUSE;tr|E9QNP0|E9QNP0_MOUSE;tr|Q5SX22|Q5SX22_MOUSE;sp|P0CG49|UBB_MOUSE;sp|P0CG50|UBC_MOUSE	5;3;3;3;3;3;3;3;3;3;1	5;3;3;3;3;3;3;3;3;3;1	5;3;3;3;3;3;3;3;3;3;1	>sp|P62983|RS27A_MOUSE Ubiquitin-40S ribosomal protein S27a OS=Mus musculus GN=Rps27a PE=1 SV=2;>tr|E9Q9J0|E9Q9J0_MOUSE Ubiquitin-60S ribosomal protein L40 (Fragment) OS=Mus musculus GN=Uba52 PE=1 SV=1;>tr|J3QK04|J3QK04_MOUSE MCG67952 OS=Mus musculus GN=Gm	11	5	5	5	2	5	2	5	2	5	44.9	44.9	44.9	17.951	156	156;96;128;128;193;201;232;236;305;734;122	0	By MS/MS	By MS/MS	18.6	44.9	10277000	119380000	1	5	6				139	172;271;325;608;1201	True;True;True;True;True	187;292;352;649;1269	311;481;570;1034;1035;2045;2046	301;488;575;1022;1955;1956	301;488;575;1022;1955	147	132
sp|P67984|RL22_MOUSE	sp|P67984|RL22_MOUSE	5	5	5	>sp|P67984|RL22_MOUSE 60S ribosomal protein L22 OS=Mus musculus GN=Rpl22 PE=1 SV=2	1	5	5	5	1	5	1	5	1	5	51.6	51.6	51.6	14.759	128	128	0	By matching	By MS/MS	10.2	51.6	222860	486720000	0	6	6				146	59;395;627;628;1412	True;True;True;True;True	61;426;669;670;1491	97;98;683;1070;1071;2405	95;672;673;1062;1063;2300	95;672;1062;1063;2300	155	34
sp|Q61656|DDX5_MOUSE;tr|Q8BTS0|Q8BTS0_MOUSE;tr|S4R1I6|S4R1I6_MOUSE;sp|Q501J6-2|DDX17_MOUSE;sp|Q501J6|DDX17_MOUSE;tr|Q3U741|Q3U741_MOUSE;tr|B1ARB9|B1ARB9_MOUSE	sp|Q61656|DDX5_MOUSE;tr|Q8BTS0|Q8BTS0_MOUSE;tr|S4R1I6|S4R1I6_MOUSE	5;5;4;2;2;2;1	5;5;4;2;2;2;1	5;5;4;2;2;2;1	>sp|Q61656|DDX5_MOUSE Probable ATP-dependent RNA helicase DDX5 OS=Mus musculus GN=Ddx5 PE=1 SV=2;>tr|Q8BTS0|Q8BTS0_MOUSE DEAD (Asp-Glu-Ala-Asp) box polypeptide 5 OS=Mus musculus GN=Ddx5 PE=1 SV=1;>tr|S4R1I6|S4R1I6_MOUSE MCG2872, isoform CRA_b OS=Mus muscul	7	5	5	5	2	5	2	5	2	5	9	9	9	69.289	614	614;615;406;407;650;652;183	0	By matching	By MS/MS	3.7	9	1100600	31279000	0	5	5				183	109;417;751;1039;1245	True;True;True;True;True	119;448;799;1100;1316	195;196;716;1272;1765;2127;2128	182;706;1255;1704;2033	182;706;1255;1704;2033
tr|G3UZ48|G3UZ48_MOUSE;tr|G3UZI2|G3UZI2_MOUSE;sp|Q7TMK9-2|HNRPQ_MOUSE;tr|G3V018|G3V018_MOUSE;sp|Q7TMK9|HNRPQ_MOUSE;tr|G3UXJ6|G3UXJ6_MOUSE;tr|G3UWM1|G3UWM1_MOUSE;tr|A2AW41|A2AW41_MOUSE;tr|F7B5B5|F7B5B5_MOUSE;tr|Q8VHM5|Q8VHM5_MOUSE;tr|G3UXU5|G3UXU5_MOUSE;tr|S4R1E9|S4R1E9_MOUSE	tr|G3UZ48|G3UZ48_MOUSE;tr|G3UZI2|G3UZI2_MOUSE;sp|Q7TMK9-2|HNRPQ_MOUSE;tr|G3V018|G3V018_MOUSE;sp|Q7TMK9|HNRPQ_MOUSE;tr|G3UXJ6|G3UXJ6_MOUSE;tr|G3UWM1|G3UWM1_MOUSE	5;5;5;5;5;4;3;2;2;2;1;1	5;5;5;5;5;4;3;2;2;2;1;1	5;5;5;5;5;4;3;2;2;2;1;1	>tr|G3UZ48|G3UZ48_MOUSE Heterogeneous nuclear ribonucleoprotein Q OS=Mus musculus GN=Syncrip PE=4 SV=1;>tr|G3UZI2|G3UZI2_MOUSE Heterogeneous nuclear ribonucleoprotein Q OS=Mus musculus GN=Syncrip PE=4 SV=1;>sp|Q7TMK9-2|HNRPQ_MOUSE Isoform 2 of Heterogeneou	12	5	5	5	1	5	1	5	1	5	13.6	13.6	13.6	52.062	464	464;527;562;588;623;448;196;270;531;632;67;72	0	By matching	By MS/MS	2.6	13.6	395900	24790000	0	5	5				201	60;217;931;1190;1369	True;True;True;True;True	62;235;987;1258;1445	99;391;1573;2027;2028;2336	96;396;1530;1937;2240	96;396;1530;1937;2240
sp|Q8K1B8|URP2_MOUSE	sp|Q8K1B8|URP2_MOUSE	5	5	5	>sp|Q8K1B8|URP2_MOUSE Fermitin family homolog 3 OS=Mus musculus GN=Fermt3 PE=1 SV=1	1	5	5	5	4	5	4	5	4	5	11	11	11	75.634	665	665	0	By MS/MS	By MS/MS	8.1	11	3304200	41594000	4	4	8				216	420;839;1130;1303;1378	True;True;True;True;True	451;888;1195;1377;1455	719;1414;1415;1916;1917;2229;2230;2351;2352	709;1381;1382;1835;2126;2127;2128;2252;2253	709;1381;1835;2126;2252
sp|Q9CVB6|ARPC2_MOUSE;tr|D3YXG6|D3YXG6_MOUSE;tr|A0A087WRT2|A0A087WRT2_MOUSE	sp|Q9CVB6|ARPC2_MOUSE;tr|D3YXG6|D3YXG6_MOUSE	5;4;1	5;4;1	5;4;1	>sp|Q9CVB6|ARPC2_MOUSE Actin-related protein 2/3 complex subunit 2 OS=Mus musculus GN=Arpc2 PE=1 SV=3;>tr|D3YXG6|D3YXG6_MOUSE Actin-related protein 2/3 complex subunit 2 OS=Mus musculus GN=Arpc2 PE=4 SV=1	3	5	5	5	1	5	1	5	1	5	26.7	26.7	26.7	34.357	300	300;284;26	0	By matching	By MS/MS	3	26.7	205660	25048000	0	6	6				239	239;570;906;1383;1411	True;True;True;True;True	259;606;962;1460;1490	434;435;959;960;1529;2360;2404	442;443;948;1490;2258;2299	442;948;1490;2258;2299
sp|Q9D0E1-2|HNRPM_MOUSE;sp|Q9D0E1|HNRPM_MOUSE;tr|B8JK33|B8JK33_MOUSE;tr|B8JK32|B8JK32_MOUSE;tr|F6W322|F6W322_MOUSE	sp|Q9D0E1-2|HNRPM_MOUSE;sp|Q9D0E1|HNRPM_MOUSE;tr|B8JK33|B8JK33_MOUSE;tr|B8JK32|B8JK32_MOUSE	5;5;4;4;1	5;5;4;4;1	5;5;4;4;1	>sp|Q9D0E1-2|HNRPM_MOUSE Isoform 2 of Heterogeneous nuclear ribonucleoprotein M OS=Mus musculus GN=Hnrnpm;>sp|Q9D0E1|HNRPM_MOUSE Heterogeneous nuclear ribonucleoprotein M OS=Mus musculus GN=Hnrnpm PE=1 SV=3;>tr|B8JK33|B8JK33_MOUSE Heterogeneous nuclear rib	5	5	5	5	4	5	4	5	4	5	8.8	8.8	8.8	73.74	690	690;729;640;679;243	0	By MS/MS	By MS/MS	7.2	8.8	2196600	20450000	1	4	5				246	6;46;355;600;874	True;True;True;True;True	6;48;383;640;926	10;11;74;623;624;1019;1020;1468;1469	9;75;615;1005;1436	9;75;615;1005;1436	243;244	552;556
sp|Q9D1R9|RL34_MOUSE;tr|D3YWC0|D3YWC0_MOUSE	sp|Q9D1R9|RL34_MOUSE	5;1	5;1	5;1	>sp|Q9D1R9|RL34_MOUSE 60S ribosomal protein L34 OS=Mus musculus GN=Rpl34 PE=1 SV=2	2	5	5	5	1	5	1	5	1	5	23.9	23.9	23.9	13.293	117	117;118	0	By matching	By MS/MS	8.5	23.9	87485	148740000	0	5	5				248	49;832;1043;1052;1065	True;True;True;True;True	51;881;1104;1113;1127	80;1405;1770;1781;1782;1799	80;1373;1709;1720;1737	80;1373;1709;1720;1737
sp|Q9JKF1|IQGA1_MOUSE	sp|Q9JKF1|IQGA1_MOUSE	5	5	5	>sp|Q9JKF1|IQGA1_MOUSE Ras GTPase-activating-like protein IQGAP1 OS=Mus musculus GN=Iqgap1 PE=1 SV=2	1	5	5	5	0	5	0	5	0	5	3.8	3.8	3.8	188.74	1657	1657	0	By matching	By MS/MS	0	3.8	0	14403000	0	5	5				260	90;320;739;964;1212	True;True;True;True;True	95;346;786;1022;1281	154;561;1248;1631;2064	145;567;1229;1583;1969	145;567;1229;1583;1969
tr|Q6ZWZ4|Q6ZWZ4_MOUSE;sp|P47964|RL36_MOUSE;tr|D3YX71|D3YX71_MOUSE	tr|Q6ZWZ4|Q6ZWZ4_MOUSE;sp|P47964|RL36_MOUSE	5;3;2	5;3;2	5;3;2	>tr|Q6ZWZ4|Q6ZWZ4_MOUSE 60S ribosomal protein L36 OS=Mus musculus GN=Rpl36 PE=2 SV=1;>sp|P47964|RL36_MOUSE 60S ribosomal protein L36 OS=Mus musculus GN=Rpl36 PE=2 SV=2	3	5	5	5	1	5	1	5	1	5	33.3	33.3	33.3	12.254	105	105;105;104	0	By matching	By MS/MS	8.6	33.3	144940	242120000	0	7	7				278	91;281;331;676;1434	True;True;True;True;True	96;303;304;358;718;1515;1516	155;496;497;584;1144;2443;2444;2445	146;502;503;584;1128;2333;2334	146;503;584;1128;2334	258;259	7;97
CON__Q3ZBS7	CON__Q3ZBS7	6	6	6	>Q3ZBS7 TREMBL:Q3ZBS7 (Bos taurus) Vitronectin	1	6	6	6	3	6	3	6	3	6	13.2	13.2	13.2	54.099	484	484	0	By MS/MS	By MS/MS	7.6	13.2	2175700	80486000	3	6	9			+	16	236;249;386;466;969;1061	True;True;True;True;True;True	256;269;417;497;1029;1123	428;450;451;670;671;791;792;1645;1795	436;456;457;458;659;779;780;1599;1732	436;456;659;779;1599;1732
tr|Q9CQM8|Q9CQM8_MOUSE;sp|O09167|RL21_MOUSE	tr|Q9CQM8|Q9CQM8_MOUSE;sp|O09167|RL21_MOUSE	6;6	6;6	6;6	>tr|Q9CQM8|Q9CQM8_MOUSE 60S ribosomal protein L21 OS=Mus musculus GN=Rpl21 PE=2 SV=1;>sp|O09167|RL21_MOUSE 60S ribosomal protein L21 OS=Mus musculus GN=Rpl21 PE=2 SV=3	2	6	6	6	0	6	0	6	0	6	41.9	41.9	41.9	18.579	160	160;160	0	By matching	By MS/MS	0	41.9	0	336780000	0	8	8				31	418;511;651;1221;1385;1430	True;True;True;True;True;True	449;543;544;693;1290;1462;1510	717;861;862;863;1110;2086;2363;2364;2435	707;851;852;853;1098;1993;2260;2261;2326	707;851;1098;1993;2261;2326	26;27;28;29	14;31;45;159
sp|P10126|EF1A1_MOUSE;sp|P62631|EF1A2_MOUSE;tr|D3Z3I8|D3Z3I8_MOUSE;tr|D3YZ68|D3YZ68_MOUSE	sp|P10126|EF1A1_MOUSE;sp|P62631|EF1A2_MOUSE	6;3;1;1	6;3;1;1	6;3;1;1	>sp|P10126|EF1A1_MOUSE Elongation factor 1-alpha 1 OS=Mus musculus GN=Eef1a1 PE=1 SV=3;>sp|P62631|EF1A2_MOUSE Elongation factor 1-alpha 2 OS=Mus musculus GN=Eef1a2 PE=1 SV=1	4	6	6	6	4	6	4	6	4	6	19.9	19.9	19.9	50.113	462	462;463;186;249	0	By MS/MS	By MS/MS	11.3	19.9	7623800	96283000	2	5	7				47	558;803;1028;1085;1292;1452	True;True;True;True;True;True	594;852;1088;1150;1366;1534	940;941;1353;1354;1745;1746;1838;2213;2214;2471	928;929;1333;1687;1688;1767;2112;2354	929;1333;1687;1767;2112;2354	36;37;38	276;404;410
sp|P11152|LIPL_MOUSE	sp|P11152|LIPL_MOUSE	6	6	6	>sp|P11152|LIPL_MOUSE Lipoprotein lipase OS=Mus musculus GN=Lpl PE=1 SV=3	1	6	6	6	4	6	4	6	4	6	17.5	17.5	17.5	53.109	474	474	0	By MS/MS	By MS/MS	11.8	17.5	4924900	149390000	3	9	12				49	123;181;315;457;623;825	True;True;True;True;True;True	135;197;341;488;665;874	221;222;223;224;324;325;554;555;778;1064;1065;1393;1394	210;211;315;316;561;769;1052;1053;1054;1055;1364;1365	211;315;561;769;1052;1365
sp|P14115|RL27A_MOUSE	sp|P14115|RL27A_MOUSE	6	6	6	>sp|P14115|RL27A_MOUSE 60S ribosomal protein L27a OS=Mus musculus GN=Rpl27a PE=2 SV=5	1	6	6	6	1	6	1	6	1	6	31.1	31.1	31.1	16.605	148	148	0	By matching	By MS/MS	7.4	31.1	360440	410450000	0	7	7				54	601;858;953;954;1188;1414	True;True;True;True;True;True	641;908;1011;1012;1256;1493	1021;1444;1611;1612;2024;2025;2407	1006;1405;1562;1563;1564;1935;2302	1006;1405;1562;1563;1935;2302
sp|P35979|RL12_MOUSE;tr|F8VQK7|F8VQK7_MOUSE	sp|P35979|RL12_MOUSE	6;1	6;1	6;1	>sp|P35979|RL12_MOUSE 60S ribosomal protein L12 OS=Mus musculus GN=Rpl12 PE=1 SV=2	2	6	6	6	2	6	2	6	2	6	54.5	54.5	54.5	17.804	165	165;162	0	By matching	By MS/MS	14.5	54.5	758440	1197000000	0	10	10				80	184;294;520;525;560;979	True;True;True;True;True;True	201;317;554;560;596;1039	330;331;515;516;876;877;888;889;943;944;1663;1664	323;520;521;866;867;877;878;931;1613;1614	323;520;867;877;931;1613
sp|P41105|RL28_MOUSE;tr|F6Z0X0|F6Z0X0_MOUSE	sp|P41105|RL28_MOUSE	6;1	6;1	6;1	>sp|P41105|RL28_MOUSE 60S ribosomal protein L28 OS=Mus musculus GN=Rpl28 PE=1 SV=2	2	6	6	6	2	6	2	6	2	6	33.6	33.6	33.6	15.733	137	137;85	0	By matching	By MS/MS	15.3	33.6	579220	321620000	0	7	7				83	501;669;909;929;1029;1067	True;True;True;True;True;True	533;711;965;985;1089;1129;1130	844;1136;1533;1567;1568;1747;1748;1802;1803;1804	835;1121;1494;1526;1527;1689;1740;1741	835;1121;1494;1526;1689;1741	75	8
sp|P60335|PCBP1_MOUSE	sp|P60335|PCBP1_MOUSE	8	8	6	>sp|P60335|PCBP1_MOUSE Poly(rC)-binding protein 1 OS=Mus musculus GN=Pcbp1 PE=1 SV=1	1	8	8	6	5	8	5	8	3	6	32.9	32.9	24.2	37.497	356	356	0	By matching	By MS/MS	19.4	32.9	2732700	90295000	0	6	6				102	68;324;538;581;602;855;989;1346	True;True;True;True;True;True;True;True	72;351;573;619;642;905;1049;1422	115;116;568;569;904;982;983;1022;1023;1440;1682;1683;2301	110;573;574;897;967;1007;1008;1402;1630;2207	110;573;897;967;1007;1402;1630;2207	91;92;93	137;179;186
sp|P62717|RL18A_MOUSE;tr|F6YJW4|F6YJW4_MOUSE	sp|P62717|RL18A_MOUSE	6;2	6;2	6;2	>sp|P62717|RL18A_MOUSE 60S ribosomal protein L18a OS=Mus musculus GN=Rpl18a PE=1 SV=1	2	6	6	6	2	6	2	6	2	6	34.7	34.7	34.7	20.732	176	176;174	0	By matching	By MS/MS	15.3	34.7	518090	698620000	0	9	9				122	178;222;401;555;918;1141	True;True;True;True;True;True	193;241;432;591;974;1206	319;320;400;401;690;934;935;1551;1933;1934	309;310;311;408;680;923;924;1509;1850	311;408;680;924;1509;1850
tr|A2A547|A2A547_MOUSE;sp|P84099|RL19_MOUSE	tr|A2A547|A2A547_MOUSE;sp|P84099|RL19_MOUSE	6;6	6;6	6;6	>tr|A2A547|A2A547_MOUSE Ribosomal protein L19 OS=Mus musculus GN=Rpl19 PE=3 SV=1;>sp|P84099|RL19_MOUSE 60S ribosomal protein L19 OS=Mus musculus GN=Rpl19 PE=1 SV=1	2	6	6	6	1	6	1	6	1	6	22.2	22.2	22.2	23.247	194	194;196	0	By matching	By MS/MS	8.8	22.2	370420	551750000	0	7	7				160	589;663;694;711;770;1381	True;True;True;True;True;True	627;705;737;754;818;1458	999;1127;1172;1173;1195;1300;2356;2357	982;1113;1158;1159;1177;1279;2256	982;1113;1159;1177;1279;2256	170	137
sp|Q8BP67|RL24_MOUSE;tr|F6RSK3|F6RSK3_MOUSE	sp|Q8BP67|RL24_MOUSE	6;1	6;1	6;1	>sp|Q8BP67|RL24_MOUSE 60S ribosomal protein L24 OS=Mus musculus GN=Rpl24 PE=1 SV=2	2	6	6	6	1	6	1	6	1	6	31.8	31.8	31.8	17.779	157	157;157	0	By matching	By MS/MS	8.3	31.8	856750	405760000	0	8	8				212	67;176;879;995;1286;1302	True;True;True;True;True;True	70;71;191;932;1055;1360;1376	112;113;114;316;1479;1480;1691;2205;2228	108;109;307;1443;1444;1637;2103;2125	108;307;1443;1637;2103;2125	211;212	1;91
tr|G3XA10|G3XA10_MOUSE;sp|Q8VEK3|HNRPU_MOUSE	tr|G3XA10|G3XA10_MOUSE;sp|Q8VEK3|HNRPU_MOUSE	6;6	6;6	6;6	>tr|G3XA10|G3XA10_MOUSE Heterogeneous nuclear ribonucleoprotein U, isoform CRA_b OS=Mus musculus GN=Hnrnpu PE=1 SV=1;>sp|Q8VEK3|HNRPU_MOUSE Heterogeneous nuclear ribonucleoprotein U OS=Mus musculus GN=Hnrnpu PE=1 SV=1	2	6	6	6	5	6	5	6	5	6	10.2	10.2	10.2	86.805	793	793;800	0	By MS/MS	By MS/MS	9.3	10.2	5166600	102340000	2	9	11				220	298;365;797;919;1142;1431	True;True;True;True;True;True	322;394;845;975;1207;1511	524;525;639;640;1345;1552;1553;1935;1936;2436;2437	527;528;632;1325;1326;1510;1511;1512;1851;1852;2327	528;632;1325;1510;1852;2327	232	510
tr|E9PYL9|E9PYL9_MOUSE;sp|Q9CXW4|RL11_MOUSE;tr|A2BH06|A2BH06_MOUSE;tr|E9PZB3|E9PZB3_MOUSE	tr|E9PYL9|E9PYL9_MOUSE;sp|Q9CXW4|RL11_MOUSE;tr|A2BH06|A2BH06_MOUSE;tr|E9PZB3|E9PZB3_MOUSE	6;6;5;3	6;6;5;3	6;6;5;3	>tr|E9PYL9|E9PYL9_MOUSE Uncharacterized protein OS=Mus musculus GN=Gm10036 PE=3 SV=1;>sp|Q9CXW4|RL11_MOUSE 60S ribosomal protein L11 OS=Mus musculus GN=Rpl11 PE=1 SV=4;>tr|A2BH06|A2BH06_MOUSE 60S ribosomal protein L11 (Fragment) OS=Mus musculus GN=Rpl11 PE	4	6	6	6	2	6	2	6	2	6	34.8	34.8	34.8	20.266	178	178;178;172;174	0	By MS/MS	By MS/MS	14.6	34.8	1008100	482610000	1	7	8				240	32;116;543;718;1326;1361	True;True;True;True;True;True	34;126;127;578;763;1401;1437	54;207;208;209;210;914;1211;2270;2271;2325	56;57;193;194;905;1193;2180;2181;2231	56;194;905;1193;2180;2231	242	12
sp|P47963|RL13_MOUSE	sp|P47963|RL13_MOUSE	7	7	7	>sp|P47963|RL13_MOUSE 60S ribosomal protein L13 OS=Mus musculus GN=Rpl13 PE=2 SV=3	1	7	7	7	4	7	4	7	4	7	33.2	33.2	33.2	24.305	211	211	0	By matching	By MS/MS	20.4	33.2	1982100	1297700000	0	8	8				94	254;427;652;716;1149;1197;1281	True;True;True;True;True;True;True	275;458;694;759;760;1214;1265;1355	460;727;1111;1204;1205;1206;1951;1952;2038;2039;2196;2197	467;718;1099;1185;1186;1866;1950;2095	467;718;1099;1186;1866;1950;2095	84	155
sp|P62806|H4_MOUSE	sp|P62806|H4_MOUSE	7	7	7	>sp|P62806|H4_MOUSE Histone H4 OS=Mus musculus GN=Hist1h4a PE=1 SV=2	1	7	7	7	6	7	6	7	6	7	52.4	52.4	52.4	11.367	103	103	0	By MS/MS	By MS/MS	51.5	52.4	72966000	1059300000	7	14	21				126	191;224;611;1049;1250;1251;1301	True;True;True;True;True;True;True	208;244;653;1110;1321;1322;1323;1324;1375	342;343;408;409;410;411;1042;1043;1778;2136;2137;2138;2139;2140;2141;2142;2143;2144;2145;2146;2147;2226;2227	335;336;415;416;417;418;1028;1029;1030;1717;2040;2041;2042;2043;2044;2045;2046;2047;2122;2123;2124	336;416;1028;1717;2042;2047;2122	127	85
sp|P62960|YBOX1_MOUSE;tr|A2BGG7|A2BGG7_MOUSE;sp|Q9Z2C8-2|YBOX2_MOUSE;tr|B2RUF0|B2RUF0_MOUSE;sp|Q9Z2C8|YBOX2_MOUSE	sp|P62960|YBOX1_MOUSE;tr|A2BGG7|A2BGG7_MOUSE	9;6;1;1;1	9;6;1;1;1	7;6;0;0;0	>sp|P62960|YBOX1_MOUSE Nuclease-sensitive element-binding protein 1 OS=Mus musculus GN=Ybx1 PE=1 SV=3;>tr|A2BGG7|A2BGG7_MOUSE Nuclease-sensitive element-binding protein 1 (Fragment) OS=Mus musculus GN=Ybx1 PE=1 SV=1	5	9	9	7	5	9	5	9	3	7	52.2	52.2	47.2	35.73	322	322;214;282;359;360	0	By MS/MS	By MS/MS	27.3	52.2	1394500	477080000	1	11	12				138	273;274;407;912;913;915;970;1057;1139	True;True;True;True;True;True;True;True;True	294;295;438;968;969;971;1030;1118;1119;1204	483;484;485;486;699;700;1540;1541;1542;1543;1544;1545;1547;1646;1647;1788;1789;1790;1930	490;491;492;493;687;688;1500;1501;1502;1503;1505;1600;1726;1727;1728;1848	490;491;687;1500;1503;1505;1600;1726;1848	146	216
sp|P63276|RS17_MOUSE	sp|P63276|RS17_MOUSE	7	7	7	>sp|P63276|RS17_MOUSE 40S ribosomal protein S17 OS=Mus musculus GN=Rps17 PE=1 SV=2	1	7	7	7	0	7	0	7	0	7	59.3	59.3	59.3	15.524	135	135	0	By matching	By MS/MS	0	59.3	0	136690000	0	12	12				143	229;230;534;747;773;1271;1272	True;True;True;True;True;True;True	249;250;569;795;821;1344;1345	417;418;899;900;1267;1268;1305;1306;2182;2183	428;429;890;891;1250;1251;1283;1284;1285;1286;2079;2080	428;429;891;1251;1284;2079;2080	151;152;153	58;105;126
tr|Q5SQB0|Q5SQB0_MOUSE;sp|Q61937|NPM_MOUSE;tr|Q9DAY9|Q9DAY9_MOUSE;tr|Q5SQB5|Q5SQB5_MOUSE;tr|E9Q5T3|E9Q5T3_MOUSE	tr|Q5SQB0|Q5SQB0_MOUSE;sp|Q61937|NPM_MOUSE;tr|Q9DAY9|Q9DAY9_MOUSE;tr|Q5SQB5|Q5SQB5_MOUSE;tr|E9Q5T3|E9Q5T3_MOUSE	7;7;6;6;5	7;7;6;6;5	7;7;6;6;5	>tr|Q5SQB0|Q5SQB0_MOUSE Nucleophosmin OS=Mus musculus GN=Npm1 PE=1 SV=1;>sp|Q61937|NPM_MOUSE Nucleophosmin OS=Mus musculus GN=Npm1 PE=1 SV=1;>tr|Q9DAY9|Q9DAY9_MOUSE Nucleophosmin OS=Mus musculus GN=Npm1 PE=1 SV=1;>tr|Q5SQB5|Q5SQB5_MOUSE Nucleophosmin OS=Mu	5	7	7	7	2	7	2	7	2	7	38.6	38.6	38.6	29.524	264	264;292;257;285;272	0	By MS/MS	By MS/MS	11.4	38.6	1927200	132220000	1	15	16				186	196;475;476;866;894;896;1280	True;True;True;True;True;True;True	214;506;507;918;948;949;951;952;1354	353;802;803;804;1457;1500;1501;1502;1503;1504;1505;1506;1507;1509;1510;2195	344;790;791;1421;1462;1463;1464;1465;1466;1467;1468;1469;1471;1472;1473;2094	344;790;791;1421;1462;1472;2094	188;189;190;191;192;193;194	1;5;7;9;65;81;248
sp|Q9CR57|RL14_MOUSE	sp|Q9CR57|RL14_MOUSE	7	7	7	>sp|Q9CR57|RL14_MOUSE 60S ribosomal protein L14 OS=Mus musculus GN=Rpl14 PE=1 SV=3	1	7	7	7	3	7	3	7	3	7	32.7	32.7	32.7	23.564	217	217	0	By MS/MS	By MS/MS	15.7	32.7	1817900	1380700000	1	10	11				238	8;97;180;844;895;1063;1270	True;True;True;True;True;True;True	8;103;195;196;894;950;1125;1343	14;15;169;170;322;323;1425;1426;1508;1797;2180;2181	12;13;158;313;314;1390;1470;1734;2076;2077;2078	12;158;313;1390;1470;1734;2078	240;241	55;104
sp|Q9CZX8|RS19_MOUSE;tr|D3YUT3|D3YUT3_MOUSE;tr|D3YUG3|D3YUG3_MOUSE;tr|D3Z5R8|D3Z5R8_MOUSE;tr|D3Z722|D3Z722_MOUSE;tr|S4R223|S4R223_MOUSE	sp|Q9CZX8|RS19_MOUSE;tr|D3YUT3|D3YUT3_MOUSE;tr|D3YUG3|D3YUG3_MOUSE;tr|D3Z5R8|D3Z5R8_MOUSE;tr|D3Z722|D3Z722_MOUSE;tr|S4R223|S4R223_MOUSE	7;6;6;6;6;4	7;6;6;6;6;4	7;6;6;6;6;4	>sp|Q9CZX8|RS19_MOUSE 40S ribosomal protein S19 OS=Mus musculus GN=Rps19 PE=1 SV=3;>tr|D3YUT3|D3YUT3_MOUSE 40S ribosomal protein S19 (Fragment) OS=Mus musculus GN=Rps19 PE=1 SV=2;>tr|D3YUG3|D3YUG3_MOUSE 40S ribosomal protein S19 (Fragment) OS=Mus musculus	6	7	7	7	0	7	0	7	0	7	41.4	41.4	41.4	16.085	145	145;133;138;177;212;72	0	By matching	By MS/MS	0	41.4	0	101300000	0	7	7				245	72;246;300;533;766;1062;1337	True;True;True;True;True;True;True	76;266;324;568;814;1124;1412	123;124;445;528;898;1294;1796;2284	115;116;451;530;531;889;1273;1733;2193	115;451;530;889;1273;1733;2193
sp|P14131|RS16_MOUSE	sp|P14131|RS16_MOUSE	8	8	8	>sp|P14131|RS16_MOUSE 40S ribosomal protein S16 OS=Mus musculus GN=Rps16 PE=2 SV=4	1	8	8	8	0	8	0	8	0	8	45.9	45.9	45.9	16.445	146	146	0	By matching	By MS/MS	0	45.9	0	253550000	0	9	9				55	96;212;293;342;439;473;778;1210	True;True;True;True;True;True;True;True	102;230;316;369;470;504;826;1279	168;383;514;603;750;751;799;1314;1315;2061	157;391;519;598;740;741;788;1294;1295;1967	157;391;519;598;741;788;1294;1967
sp|P24547|IMDH2_MOUSE	sp|P24547|IMDH2_MOUSE	8	8	8	>sp|P24547|IMDH2_MOUSE Inosine-5-monophosphate dehydrogenase 2 OS=Mus musculus GN=Impdh2 PE=1 SV=2	1	8	8	8	4	8	4	8	4	8	19.5	19.5	19.5	55.814	514	514	0	By matching	By MS/MS	11.1	19.5	1510800	57117000	0	8	8				69	363;697;802;846;936;1237;1263;1406	True;True;True;True;True;True;True;True	392;740;851;896;992;1306;1336;1485	636;1176;1177;1352;1428;1582;1583;2110;2111;2166;2167;2399	630;1162;1332;1392;1536;2015;2063;2293	630;1162;1332;1392;1536;2015;2063;2293
sp|P35980|RL18_MOUSE;tr|G3UZJ6|G3UZJ6_MOUSE;tr|G3UZK4|G3UZK4_MOUSE;tr|G3UYV6|G3UYV6_MOUSE;tr|G3UX28|G3UX28_MOUSE	sp|P35980|RL18_MOUSE;tr|G3UZJ6|G3UZJ6_MOUSE;tr|G3UZK4|G3UZK4_MOUSE	8;6;4;2;1	8;6;4;2;1	8;6;4;2;1	>sp|P35980|RL18_MOUSE 60S ribosomal protein L18 OS=Mus musculus GN=Rpl18 PE=2 SV=3;>tr|G3UZJ6|G3UZJ6_MOUSE 60S ribosomal protein L18 (Fragment) OS=Mus musculus GN=Rpl18 PE=3 SV=1;>tr|G3UZK4|G3UZK4_MOUSE 60S ribosomal protein L18 OS=Mus musculus GN=Rpl18 PE	5	8	8	8	1	8	1	8	1	8	34.6	34.6	34.6	21.644	188	188;126;136;57;80	0	By matching	By MS/MS	6.9	34.6	337590	1081600000	0	8	8				81	494;595;1060;1131;1169;1223;1224;1225	True;True;True;True;True;True;True;True	526;633;1122;1196;1236;1292;1293;1294	834;1009;1010;1794;1918;1998;2089;2090;2091;2092	827;994;1731;1836;1907;1995;1996;1997;1998	827;994;1731;1836;1907;1995;1996;1997
sp|P60843|IF4A1_MOUSE;tr|Q8BTU6|Q8BTU6_MOUSE;sp|P10630|IF4A2_MOUSE;sp|P10630-2|IF4A2_MOUSE;tr|E9Q561|E9Q561_MOUSE	sp|P60843|IF4A1_MOUSE;tr|Q8BTU6|Q8BTU6_MOUSE;sp|P10630|IF4A2_MOUSE;sp|P10630-2|IF4A2_MOUSE	8;5;5;5;3	8;5;5;5;3	8;5;5;5;3	>sp|P60843|IF4A1_MOUSE Eukaryotic initiation factor 4A-I OS=Mus musculus GN=Eif4a1 PE=1 SV=1;>tr|Q8BTU6|Q8BTU6_MOUSE Eukaryotic initiation factor 4A-II OS=Mus musculus GN=Eif4a2 PE=2 SV=1;>sp|P10630|IF4A2_MOUSE Eukaryotic initiation factor 4A-II OS=Mus mus	5	8	8	8	7	8	7	8	7	8	26.8	26.8	26.8	46.153	406	406;362;407;408;312	0	By MS/MS	By MS/MS	22.2	26.8	7096700	90155000	11	7	18				104	204;301;451;504;656;815;872;1330	True;True;True;True;True;True;True;True	222;325;482;536;698;864;924;1405	366;367;529;530;770;847;848;1116;1117;1375;1376;1465;1466;2276;2277	365;532;533;760;838;839;840;841;1104;1349;1350;1430;1431;1432;1433;1434;2185;2186	365;533;760;838;1104;1349;1430;2185	107;108;109;110;111;112	149;178;187;302;306;375
sp|P62301|RS13_MOUSE	sp|P62301|RS13_MOUSE	8	8	8	>sp|P62301|RS13_MOUSE 40S ribosomal protein S13 OS=Mus musculus GN=Rps13 PE=1 SV=2	1	8	8	8	4	8	4	8	4	8	44.4	44.4	44.4	17.222	151	151	0	By matching	By MS/MS	19.9	44.4	1444500	248160000	0	10	10				118	233;454;462;463;464;655;756;840	True;True;True;True;True;True;True;True	253;485;493;494;495;697;804;889	422;774;785;786;787;788;789;1114;1115;1279;1280;1416;1417;1418	432;764;775;776;777;1102;1103;1261;1383;1384	432;764;775;776;777;1103;1261;1384
sp|P62751|RL23A_MOUSE;tr|D3YTY6|D3YTY6_MOUSE	sp|P62751|RL23A_MOUSE	8;3	8;3	8;3	>sp|P62751|RL23A_MOUSE 60S ribosomal protein L23a OS=Mus musculus GN=Rpl23a PE=1 SV=1	2	8	8	8	3	8	3	8	3	8	43.6	43.6	43.6	17.695	156	156;151	0	By matching	By MS/MS	16	43.6	1091200	1210200000	0	15	15				124	384;548;667;708;859;928;1350;1351	True;True;True;True;True;True;True;True	414;415;583;709;751;909;984;1426;1427	666;667;921;1132;1133;1191;1192;1445;1565;1566;2305;2306;2307;2308;2309;2310	655;656;912;1117;1118;1174;1406;1523;1524;1525;2211;2212;2213;2214;2215;2216	655;912;1118;1174;1406;1523;2211;2213	125	87
sp|P62754|RS6_MOUSE	sp|P62754|RS6_MOUSE	8	8	8	>sp|P62754|RS6_MOUSE 40S ribosomal protein S6 OS=Mus musculus GN=Rps6 PE=1 SV=1	1	8	8	8	3	8	3	8	3	8	33.3	33.3	33.3	28.68	249	249	0	By matching	By MS/MS	12.9	33.3	1328200	324360000	0	13	13				125	213;415;653;753;794;862;863;927	True;True;True;True;True;True;True;True	231;446;695;801;842;912;913;914;983	384;385;714;1112;1274;1275;1340;1341;1449;1450;1451;1452;1564	392;702;703;704;1100;1257;1258;1322;1410;1411;1412;1413;1522	392;702;1100;1258;1322;1410;1413;1522	126	32
sp|P62889|RL30_MOUSE	sp|P62889|RL30_MOUSE	8	8	8	>sp|P62889|RL30_MOUSE 60S ribosomal protein L30 OS=Mus musculus GN=Rpl30 PE=2 SV=2	1	8	8	8	0	8	0	8	0	8	59.1	59.1	59.1	12.784	115	115	0	By matching	By MS/MS	0	59.1	0	424280000	0	13	13				133	677;678;847;848;1075;1106;1189;1273	True;True;True;True;True;True;True;True	719;720;721;897;898;1138;1139;1171;1257;1346	1145;1146;1147;1148;1429;1430;1818;1819;1873;2026;2184	1129;1130;1131;1132;1133;1393;1394;1751;1752;1801;1936;2081;2082	1131;1133;1393;1394;1751;1801;1936;2081	136	65
sp|P62918|RL8_MOUSE	sp|P62918|RL8_MOUSE	8	8	8	>sp|P62918|RL8_MOUSE 60S ribosomal protein L8 OS=Mus musculus GN=Rpl8 PE=2 SV=2	1	8	8	8	3	8	3	8	3	8	35.8	35.8	35.8	28.024	257	257	0	By MS/MS	By MS/MS	10.9	35.8	1614400	1049900000	1	14	15				137	119;134;135;156;169;453;650;1309	True;True;True;True;True;True;True;True	130;131;146;147;169;184;484;692;1383	215;216;240;241;242;243;244;245;246;247;281;307;308;773;1109;2241	198;199;200;201;227;228;229;230;231;268;296;297;763;1097;2152	199;228;231;268;296;763;1097;2152	145	107
sp|P99027|RLA2_MOUSE	sp|P99027|RLA2_MOUSE	8	8	8	>sp|P99027|RLA2_MOUSE 60S acidic ribosomal protein P2 OS=Mus musculus GN=Rplp2 PE=1 SV=3	1	8	8	8	0	8	0	8	0	8	73.9	73.9	73.9	11.651	115	115	0	By matching	By MS/MS	0	73.9	0	699860000	0	13	13				167	583;584;658;712;713;714;922;1447	True;True;True;True;True;True;True;True	621;622;700;755;756;757;978;1529	988;989;990;1119;1196;1197;1198;1199;1200;1201;1557;2464	971;972;973;1106;1178;1179;1180;1181;1182;1183;1516;1517;2348	971;973;1106;1178;1181;1183;1517;2348
sp|Q61753|SERA_MOUSE;tr|F6ZSB7|F6ZSB7_MOUSE	sp|Q61753|SERA_MOUSE	8;3	8;3	8;3	>sp|Q61753|SERA_MOUSE D-3-phosphoglycerate dehydrogenase OS=Mus musculus GN=Phgdh PE=1 SV=3	2	8	8	8	8	8	8	8	8	8	17.8	17.8	17.8	56.585	533	533;149	0	By MS/MS	By MS/MS	17.8	17.8	9318400	82231000	7	7	14				184	61;440;478;493;591;902;1206;1368	True;True;True;True;True;True;True;True	63;471;509;525;629;958;1275;1444	100;101;752;753;806;807;832;833;1002;1003;1520;1521;2054;2055;2334;2335	97;98;742;743;793;824;825;826;985;986;1479;1480;1962;2238;2239	97;742;793;824;985;1479;1962;2238
sp|Q7TPV4|MBB1A_MOUSE	sp|Q7TPV4|MBB1A_MOUSE	8	8	8	>sp|Q7TPV4|MBB1A_MOUSE Myb-binding protein 1A OS=Mus musculus GN=Mybbp1a PE=1 SV=2	1	8	8	8	6	8	6	8	6	8	8.3	8.3	8.3	152.04	1344	1344	0	By MS/MS	By MS/MS	5.8	8.3	6072800	62772000	4	10	14				203	38;98;115;149;760;830;968;1124	True;True;True;True;True;True;True;True	40;104;125;161;808;879;1028;1189	61;171;172;205;206;267;268;1285;1286;1401;1402;1643;1644;1905;1906	63;159;160;161;191;192;256;257;1265;1371;1597;1598;1827;1828	63;160;191;256;1265;1371;1597;1827	206	190
sp|Q99JY9|ARP3_MOUSE;tr|A0A087WRA1|A0A087WRA1_MOUSE;tr|A0A087WP86|A0A087WP86_MOUSE;tr|A0A087WQ14|A0A087WQ14_MOUSE;tr|A0A087WS98|A0A087WS98_MOUSE;tr|A0A087WQ83|A0A087WQ83_MOUSE;tr|A0A087WPR6|A0A087WPR6_MOUSE	sp|Q99JY9|ARP3_MOUSE;tr|A0A087WRA1|A0A087WRA1_MOUSE;tr|A0A087WP86|A0A087WP86_MOUSE;tr|A0A087WQ14|A0A087WQ14_MOUSE	8;5;4;4;3;2;1	8;5;4;4;3;2;1	8;5;4;4;3;2;1	>sp|Q99JY9|ARP3_MOUSE Actin-related protein 3 OS=Mus musculus GN=Actr3 PE=1 SV=3;>tr|A0A087WRA1|A0A087WRA1_MOUSE Actin-related protein 3 (Fragment) OS=Mus musculus GN=Actr3 PE=4 SV=1;>tr|A0A087WP86|A0A087WP86_MOUSE Actin-related protein 3 (Fragment) OS=Mus	7	8	8	8	1	8	1	8	1	8	30.6	30.6	30.6	47.357	418	418;216;155;161;129;70;41	0	By matching	By MS/MS	2.6	30.6	264810	42758000	0	8	8				232	39;250;378;495;800;925;1214;1445	True;True;True;True;True;True;True;True	41;270;407;527;849;981;1283;1527	62;452;453;657;835;1350;1561;2066;2462	64;459;647;828;1330;1520;1973;1974;2346	64;459;647;828;1330;1520;1973;2346	235;236	93;327
tr|Q6ZWZ7|Q6ZWZ7_MOUSE;sp|Q9CPR4|RL17_MOUSE;tr|B2RY53|B2RY53_MOUSE;tr|F6YKV1|F6YKV1_MOUSE	tr|Q6ZWZ7|Q6ZWZ7_MOUSE;sp|Q9CPR4|RL17_MOUSE	8;8;3;1	8;8;3;1	8;8;3;1	>tr|Q6ZWZ7|Q6ZWZ7_MOUSE 60S ribosomal protein L17 OS=Mus musculus GN=Rpl17 PE=2 SV=1;>sp|Q9CPR4|RL17_MOUSE 60S ribosomal protein L17 OS=Mus musculus GN=Rpl17 PE=2 SV=3	4	8	8	8	0	8	0	8	0	8	46.7	46.7	46.7	21.397	184	184;184;190;195	0	By matching	By MS/MS	0	46.7	0	458720000	0	14	14				236	317;318;456;603;1041;1066;1425;1441	True;True;True;True;True;True;True;True	343;344;487;643;644;1102;1128;1504;1523	557;558;559;776;777;1024;1025;1767;1800;1801;2423;2424;2455	563;564;565;766;767;768;1009;1010;1706;1738;1739;2316;2317;2341	563;565;767;1010;1706;1738;2316;2341	237;238;239	94;140;148
sp|P13020-2|GELS_MOUSE;sp|P13020|GELS_MOUSE;CON__Q3SX14;tr|A6PWS5|A6PWS5_MOUSE	sp|P13020-2|GELS_MOUSE;sp|P13020|GELS_MOUSE;CON__Q3SX14	9;8;6;3	9;8;6;3	9;8;6;3	>sp|P13020-2|GELS_MOUSE Isoform 2 of Gelsolin OS=Mus musculus GN=Gsn;>sp|P13020|GELS_MOUSE Gelsolin OS=Mus musculus GN=Gsn PE=1 SV=3;>Q3SX14 TREMBL:Q3SX14 (Bos taurus) Similar to Gelsolin	4	9	9	9	5	9	5	9	5	9	16.4	16.4	16.4	80.762	731	731;780;781;251	0	By matching	By MS/MS	8.9	16.4	2011600	157990000	0	10	10			+	53	53;75;235;529;1027;1083;1355;1376;1418	True;True;True;True;True;True;True;True;True	55;79;255;564;1087;1148;1431;1453;1497	88;89;129;425;426;427;894;1743;1744;1834;1835;2315;2348;2413;2414	87;120;434;435;883;884;1686;1764;2221;2250;2307	87;120;435;883;1686;1764;2221;2250;2307	44;45	382;388
sp|P51410|RL9_MOUSE;tr|D3Z629|D3Z629_MOUSE;tr|D3YZT0|D3YZT0_MOUSE;tr|S4R1R7|S4R1R7_MOUSE	sp|P51410|RL9_MOUSE;tr|D3Z629|D3Z629_MOUSE	9;6;2;2	9;6;2;2	9;6;2;2	>sp|P51410|RL9_MOUSE 60S ribosomal protein L9 OS=Mus musculus GN=Rpl9 PE=1 SV=2;>tr|D3Z629|D3Z629_MOUSE 60S ribosomal protein L9 OS=Mus musculus GN=Rpl9 PE=1 SV=1	4	9	9	9	2	9	2	9	2	9	64.1	64.1	64.1	21.881	192	192;166;80;191	0	By matching	By MS/MS	8.9	64.1	434350	559750000	0	21	21				97	197;201;370;500;648;1161;1187;1193;1198	True;True;True;True;True;True;True;True;True	215;219;399;532;690;1227;1255;1261;1266	354;355;360;646;647;842;843;1106;1107;1973;2023;2032;2033;2040;2041	345;346;347;348;349;350;351;352;357;638;834;1094;1095;1885;1932;1933;1934;1941;1942;1951;1952	346;357;638;834;1094;1885;1933;1942;1952	89	80
tr|F6YVP7|F6YVP7_MOUSE;sp|P62270|RS18_MOUSE;tr|S4R1N6|S4R1N6_MOUSE	tr|F6YVP7|F6YVP7_MOUSE;sp|P62270|RS18_MOUSE;tr|S4R1N6|S4R1N6_MOUSE	9;9;8	9;9;8	9;9;8	>tr|F6YVP7|F6YVP7_MOUSE Uncharacterized protein OS=Mus musculus GN=Gm10260 PE=3 SV=2;>sp|P62270|RS18_MOUSE 40S ribosomal protein S18 OS=Mus musculus GN=Rps18 PE=1 SV=3;>tr|S4R1N6|S4R1N6_MOUSE 40S ribosomal protein S18 OS=Mus musculus GN=Rps18 PE=3 SV=1	3	9	9	9	2	9	2	9	2	9	48	48	48	17.671	152	152;152;107	0	By MS/MS	By MS/MS	15.1	48	347210	206080000	1	10	11				116	51;531;606;1044;1117;1316;1334;1335;1443	True;True;True;True;True;True;True;True;True	53;566;647;1105;1182;1390;1391;1409;1410;1525	84;85;896;1032;1771;1892;2254;2255;2281;2282;2458;2459	83;84;886;1020;1710;1818;2164;2165;2190;2191;2344	83;886;1020;1710;1818;2164;2190;2191;2344	120	71
sp|P62911|RL32_MOUSE;tr|A2AD25|A2AD25_MOUSE;sp|P17932|RL32P_MOUSE	sp|P62911|RL32_MOUSE	9;3;1	9;3;1	9;3;1	>sp|P62911|RL32_MOUSE 60S ribosomal protein L32 OS=Mus musculus GN=Rpl32 PE=1 SV=2	3	9	9	9	1	9	1	9	1	9	48.9	48.9	48.9	15.86	135	135;135;135	0	By matching	By MS/MS	9.6	48.9	141070	439390000	0	12	12				136	11;306;368;369;377;477;516;517;1162	True;True;True;True;True;True;True;True;True	11;331;332;397;398;406;508;550;551;1228	19;538;539;643;644;645;656;805;872;873;1974;1975;1976	16;541;542;635;636;637;646;792;862;863;1886;1887	16;541;635;636;646;792;862;863;1886	142;143;144	55;69;90
sp|Q6ZWN5|RS9_MOUSE;tr|F7CJS8|F7CJS8_MOUSE;tr|D3YWH9|D3YWH9_MOUSE;tr|Q9CXW7|Q9CXW7_MOUSE;tr|D3YUV6|D3YUV6_MOUSE;tr|D3Z673|D3Z673_MOUSE	sp|Q6ZWN5|RS9_MOUSE;tr|F7CJS8|F7CJS8_MOUSE;tr|D3YWH9|D3YWH9_MOUSE;tr|Q9CXW7|Q9CXW7_MOUSE	9;7;7;7;1;1	9;7;7;7;1;1	9;7;7;7;1;1	>sp|Q6ZWN5|RS9_MOUSE 40S ribosomal protein S9 OS=Mus musculus GN=Rps9 PE=1 SV=3;>tr|F7CJS8|F7CJS8_MOUSE 40S ribosomal protein S9 (Fragment) OS=Mus musculus GN=Rps9 PE=1 SV=1;>tr|D3YWH9|D3YWH9_MOUSE 40S ribosomal protein S9 OS=Mus musculus GN=Rps9 PE=1 SV=1	6	9	9	9	1	9	1	9	1	9	32	32	32	22.591	194	194;135;136;139;58;79	0	By matching	By MS/MS	4.1	32	348890	241340000	0	9	9				197	547;564;675;736;754;818;878;1040;1051	True;True;True;True;True;True;True;True;True	582;600;717;783;802;867;931;1101;1112	920;948;1143;1244;1276;1277;1380;1478;1766;1780	911;935;1127;1226;1259;1353;1442;1705;1719	911;935;1127;1226;1259;1353;1442;1705;1719	200	92
tr|E9QAZ2|E9QAZ2_MOUSE;sp|Q9CZM2|RL15_MOUSE;tr|B8JKK2|B8JKK2_MOUSE	tr|E9QAZ2|E9QAZ2_MOUSE;sp|Q9CZM2|RL15_MOUSE	9;9;4	9;9;4	9;9;4	>tr|E9QAZ2|E9QAZ2_MOUSE Ribosomal protein L15 OS=Mus musculus GN=Gm10020 PE=3 SV=1;>sp|Q9CZM2|RL15_MOUSE 60S ribosomal protein L15 OS=Mus musculus GN=Rpl15 PE=2 SV=4	3	9	9	9	2	9	2	9	2	9	42.2	42.2	42.2	24.077	204	204;204;107	0	By matching	By MS/MS	7.8	42.2	831680	821130000	0	15	15				244	357;411;948;961;993;1053;1115;1333;1420	True;True;True;True;True;True;True;True;True	385;442;1006;1019;1053;1114;1180;1408;1499	626;627;707;708;1605;1606;1627;1688;1689;1783;1889;1890;2280;2416	617;618;619;620;621;695;696;1556;1557;1580;1635;1721;1816;2189;2309	618;695;1557;1580;1635;1721;1816;2189;2309
sp|P11499|HS90B_MOUSE;tr|E9Q3D6|E9Q3D6_MOUSE;tr|E9PX27|E9PX27_MOUSE;tr|D3Z1R1|D3Z1R1_MOUSE;tr|E9Q0C3|E9Q0C3_MOUSE;sp|P08113|ENPL_MOUSE	sp|P11499|HS90B_MOUSE	14;4;3;2;2;1	14;4;3;2;2;1	10;3;2;1;2;1	>sp|P11499|HS90B_MOUSE Heat shock protein HSP 90-beta OS=Mus musculus GN=Hsp90ab1 PE=1 SV=3	6	14	14	10	11	13	11	13	8	9	25.8	25.8	19.3	83.28	724	724;189;112;76;161;802	0	By MS/MS	By MS/MS	16.6	24.6	15035000	121360000	4	9	13				50	22;24;88;286;308;321;544;746;947;1097;1215;1300;1407;1417	True;True;True;True;True;True;True;True;True;True;True;True;True;True	22;24;93;309;334;347;579;794;1005;1162;1284;1374;1486;1496	37;39;40;151;152;503;504;541;542;562;563;915;916;1266;1603;1604;1858;1859;2067;2068;2069;2070;2225;2400;2411;2412	32;34;35;36;37;143;508;544;545;568;906;907;1249;1554;1555;1789;1975;1976;2121;2294;2305;2306	32;35;143;508;544;568;907;1249;1554;1789;1975;2121;2294;2305	41;42	93;363
sp|P19253|RL13A_MOUSE;tr|E9Q5A0|E9Q5A0_MOUSE;tr|S4R281|S4R281_MOUSE	sp|P19253|RL13A_MOUSE;tr|E9Q5A0|E9Q5A0_MOUSE;tr|S4R281|S4R281_MOUSE	10;9;6	10;9;6	10;9;6	>sp|P19253|RL13A_MOUSE 60S ribosomal protein L13a OS=Mus musculus GN=Rpl13a PE=1 SV=4;>tr|E9Q5A0|E9Q5A0_MOUSE 60S ribosomal protein L13a OS=Mus musculus GN=Rpl13a PE=3 SV=1;>tr|S4R281|S4R281_MOUSE 60S ribosomal protein L13a OS=Mus musculus GN=Rpl13a PE=3 S	3	10	10	10	2	10	2	10	2	10	37.9	37.9	37.9	23.464	203	203;423;148	0	By matching	By MS/MS	9.4	37.9	798260	791240000	0	12	12				65	34;175;645;700;707;899;1324;1325;1436;1437	True;True;True;True;True;True;True;True;True;True	36;190;687;743;750;955;1399;1400;1518;1519	57;315;1102;1181;1190;1514;1515;2267;2268;2269;2448;2449;2450	59;306;1090;1165;1173;1476;2176;2177;2178;2179;2336;2337	59;306;1090;1165;1173;1476;2176;2178;2336;2337	52	118
sp|P61255|RL26_MOUSE;tr|B1ARA3|B1ARA3_MOUSE;tr|B1ARA5|B1ARA5_MOUSE	sp|P61255|RL26_MOUSE;tr|B1ARA3|B1ARA3_MOUSE;tr|B1ARA5|B1ARA5_MOUSE	10;7;7	10;7;7	10;7;7	>sp|P61255|RL26_MOUSE 60S ribosomal protein L26 OS=Mus musculus GN=Rpl26 PE=1 SV=1;>tr|B1ARA3|B1ARA3_MOUSE 60S ribosomal protein L26 (Fragment) OS=Mus musculus GN=Rpl26 PE=4 SV=1;>tr|B1ARA5|B1ARA5_MOUSE 60S ribosomal protein L26 OS=Mus musculus GN=Rpl26 PE	3	10	10	10	3	10	3	10	3	10	40.7	40.7	40.7	17.258	145	145;103;143	0	By matching	By MS/MS	17.2	40.7	499140	443630000	0	13	13				107	194;382;508;639;765;877;1121;1421;1422;1448	True;True;True;True;True;True;True;True;True;True	212;412;540;681;813;930;1186;1500;1501;1530	350;663;855;856;1091;1092;1293;1475;1476;1477;1899;1900;2417;2418;2419;2465	342;653;846;847;1079;1272;1440;1441;1823;2310;2311;2312;2349	342;653;847;1079;1272;1440;1823;2310;2312;2349	114;115;116	1;47;143
tr|I7HLV2|I7HLV2_MOUSE;sp|Q6ZWV3|RL10_MOUSE;sp|P86048|RL10L_MOUSE;tr|B7FAU6|B7FAU6_MOUSE	tr|I7HLV2|I7HLV2_MOUSE;sp|Q6ZWV3|RL10_MOUSE;sp|P86048|RL10L_MOUSE	10;10;8;3	10;10;8;3	10;10;8;3	>tr|I7HLV2|I7HLV2_MOUSE 60S ribosomal protein L10 (Fragment) OS=Mus musculus GN=Rpl10 PE=4 SV=1;>sp|Q6ZWV3|RL10_MOUSE 60S ribosomal protein L10 OS=Mus musculus GN=Rpl10 PE=1 SV=3;>sp|P86048|RL10L_MOUSE 60S ribosomal protein L10-like OS=Mus musculus GN=Rpl1	4	10	10	10	1	10	1	10	1	10	49.3	49.3	49.3	23.072	201	201;214;214;167	0	By matching	By MS/MS	6	49.3	197390	490990000	0	19	19				199	287;288;380;381;408;749;881;1050;1275;1312	True;True;True;True;True;True;True;True;True;True	310;311;409;410;411;439;797;934;1111;1348;1349;1386	505;506;659;660;661;662;701;702;703;1270;1482;1779;2187;2188;2248;2249	509;510;649;650;651;652;689;690;1253;1446;1718;2084;2085;2086;2087;2088;2089;2158;2159	509;510;649;652;690;1253;1446;1718;2085;2159	202;203;204;205	52;102;136;184
sp|Q9JJ28|FLII_MOUSE	sp|Q9JJ28|FLII_MOUSE	10	10	10	>sp|Q9JJ28|FLII_MOUSE Protein flightless-1 homolog OS=Mus musculus GN=Flii PE=1 SV=1	1	10	10	10	0	10	0	10	0	10	10.3	10.3	10.3	144.8	1271	1271	0	By matching	By MS/MS	0	10.3	0	59009000	0	9	9				258	25;498;692;705;789;865;952;1232;1354;1373	True;True;True;True;True;True;True;True;True;True	25;530;735;748;837;917;1010;1301;1430;1450	41;839;1170;1188;1333;1456;1610;2102;2314;2344	38;832;1155;1171;1315;1420;1561;2007;2220;2247	38;832;1155;1171;1315;1420;1561;2007;2220;2247	250	1
tr|Q5XJF6|Q5XJF6_MOUSE;sp|P53026|RL10A_MOUSE;tr|D6RE43|D6RE43_MOUSE	tr|Q5XJF6|Q5XJF6_MOUSE;sp|P53026|RL10A_MOUSE	10;9;2	10;9;2	10;9;2	>tr|Q5XJF6|Q5XJF6_MOUSE Ribosomal protein OS=Mus musculus GN=Rpl10a PE=1 SV=1;>sp|P53026|RL10A_MOUSE 60S ribosomal protein L10a OS=Mus musculus GN=Rpl10a PE=1 SV=3	3	10	10	10	2	10	2	10	2	10	46.1	46.1	46.1	24.831	217	217;217;58	0	By matching	By MS/MS	12.9	46.1	542470	869320000	0	16	16				277	54;157;158;241;374;385;393;585;695;1322	True;True;True;True;True;True;True;True;True;True	56;170;171;172;173;261;403;416;424;623;738;1397	90;91;282;283;284;285;286;437;652;653;668;669;679;680;681;991;992;1174;2263;2264	88;89;269;270;271;272;273;445;643;657;658;669;670;974;975;1160;2172;2173	89;270;272;445;643;658;670;974;1160;2172	256;257	85;144
sp|P62242|RS8_MOUSE	sp|P62242|RS8_MOUSE	11	11	11	>sp|P62242|RS8_MOUSE 40S ribosomal protein S8 OS=Mus musculus GN=Rps8 PE=1 SV=2	1	11	11	11	4	11	4	11	4	11	58.2	58.2	58.2	24.205	208	208	0	By matching	By MS/MS	23.1	58.2	2052300	514070000	0	14	14				112	21;305;569;618;696;726;769;838;907;1042;1404	True;True;True;True;True;True;True;True;True;True;True	21;330;605;660;739;772;817;887;963;1103;1483	35;36;537;956;957;958;1055;1056;1175;1227;1299;1412;1413;1530;1768;1769;2396	31;540;945;946;947;1039;1161;1207;1278;1380;1491;1707;1708;2291	31;540;946;1039;1161;1207;1278;1380;1491;1708;2291
sp|P63017|HSP7C_MOUSE;tr|Q504P4|Q504P4_MOUSE;sp|P17156|HSP72_MOUSE;tr|D3Z5E2|D3Z5E2_MOUSE;tr|D3YW43|D3YW43_MOUSE;sp|P16627|HS71L_MOUSE;sp|Q61696|HS71A_MOUSE;sp|P17879|HS71B_MOUSE;sp|P20029|GRP78_MOUSE	sp|P63017|HSP7C_MOUSE;tr|Q504P4|Q504P4_MOUSE	11;10;5;4;3;3;3;3;2	11;10;5;4;3;3;3;3;2	11;10;5;4;3;3;3;3;2	>sp|P63017|HSP7C_MOUSE Heat shock cognate 71 kDa protein OS=Mus musculus GN=Hspa8 PE=1 SV=1;>tr|Q504P4|Q504P4_MOUSE Heat shock cognate 71 kDa protein OS=Mus musculus GN=Hspa8 PE=1 SV=1	9	11	11	11	11	11	11	11	11	11	22.8	22.8	22.8	70.87	646	646;627;633;116;158;641;641;642;655	0	By MS/MS	By MS/MS	22.8	22.8	17029000	173690000	12	9	21				140	190;573;574;955;956;1026;1146;1243;1252;1285;1360	True;True;True;True;True;True;True;True;True;True;True	207;610;611;1013;1014;1086;1211;1314;1325;1359;1436	340;341;966;967;968;969;1613;1614;1615;1616;1741;1742;1943;1944;1945;1946;2124;2125;2148;2149;2203;2204;2323;2324	332;333;334;953;954;1565;1566;1567;1684;1685;1859;1860;1861;2029;2030;2031;2048;2049;2101;2102;2230	332;953;954;1565;1566;1685;1861;2029;2048;2101;2230	148;149	61;549
sp|Q9WTI7-2|MYO1C_MOUSE;sp|Q9WTI7-3|MYO1C_MOUSE;sp|Q9WTI7|MYO1C_MOUSE;sp|Q9WTI7-4|MYO1C_MOUSE	sp|Q9WTI7-2|MYO1C_MOUSE;sp|Q9WTI7-3|MYO1C_MOUSE;sp|Q9WTI7|MYO1C_MOUSE;sp|Q9WTI7-4|MYO1C_MOUSE	11;11;11;10	11;11;11;10	11;11;11;10	>sp|Q9WTI7-2|MYO1C_MOUSE Isoform 2 of Unconventional myosin-Ic OS=Mus musculus GN=Myo1c;>sp|Q9WTI7-3|MYO1C_MOUSE Isoform 3 of Unconventional myosin-Ic OS=Mus musculus GN=Myo1c;>sp|Q9WTI7|MYO1C_MOUSE Unconventional myosin-Ic OS=Mus musculus GN=Myo1c PE=1 SV	4	11	11	11	5	11	5	11	5	11	13	13	13	118.15	1028	1028;1044;1063;963	0	By matching	By MS/MS	7.1	13	1979100	76219000	0	13	13				264	133;228;348;421;568;781;787;891;965;1007;1338	True;True;True;True;True;True;True;True;True;True;True	145;248;375;452;604;829;835;945;1023;1067;1413	239;416;613;720;955;1319;1320;1330;1331;1496;1632;1633;1709;1710;2285;2286	226;427;605;606;710;711;944;1300;1313;1459;1584;1655;2194	226;427;605;710;944;1300;1313;1459;1584;1655;2194	253	571
CON__P02769;CON__P02768-1	CON__P02769	12;1	12;1	12;1	>P02769 SWISS-PROT:P02769 (Bos taurus) Bovine serum albumin precursor	2	12	12	12	12	12	12	12	12	12	24.1	24.1	24.1	69.293	607	607;609	0	By MS/MS	By MS/MS	24.1	24.1	22539000	99023000	14	11	25			+	5	189;334;405;515;691;744;850;857;885;1054;1172;1416	True;True;True;True;True;True;True;True;True;True;True;True	206;361;436;549;734;792;900;907;938;1115;1239;1495	338;339;589;590;696;697;870;871;1166;1167;1168;1169;1262;1263;1432;1433;1442;1443;1486;1487;1784;1785;2003;2004;2409;2410	329;330;331;588;685;859;860;861;1150;1151;1152;1153;1154;1245;1246;1247;1396;1397;1404;1450;1451;1722;1911;1912;2304	329;588;685;859;1154;1245;1396;1404;1451;1722;1912;2304	4	469
sp|P25444|RS2_MOUSE;tr|D3YVC1|D3YVC1_MOUSE;tr|D3YWJ3|D3YWJ3_MOUSE;tr|E9Q1N8|E9Q1N8_MOUSE;tr|F6YTZ4|F6YTZ4_MOUSE;tr|J3QMG5|J3QMG5_MOUSE;tr|D3Z536|D3Z536_MOUSE	sp|P25444|RS2_MOUSE;tr|D3YVC1|D3YVC1_MOUSE;tr|D3YWJ3|D3YWJ3_MOUSE;tr|E9Q1N8|E9Q1N8_MOUSE;tr|F6YTZ4|F6YTZ4_MOUSE;tr|J3QMG5|J3QMG5_MOUSE;tr|D3Z536|D3Z536_MOUSE	12;11;11;9;9;9;6	12;11;11;9;9;9;6	12;11;11;9;9;9;6	>sp|P25444|RS2_MOUSE 40S ribosomal protein S2 OS=Mus musculus GN=Rps2 PE=2 SV=3;>tr|D3YVC1|D3YVC1_MOUSE 40S ribosomal protein S2 (Fragment) OS=Mus musculus GN=Rps2 PE=3 SV=1;>tr|D3YWJ3|D3YWJ3_MOUSE 40S ribosomal protein S2 OS=Mus musculus GN=Rps2 PE=3 SV=1	7	12	12	12	1	12	1	12	1	12	40.3	40.3	40.3	31.231	293	293;269;302;272;274;293;292	0	By matching	By MS/MS	3.8	40.3	1711800	431350000	0	17	17				70	30;146;409;416;491;559;665;784;823;1105;1128;1255	True;True;True;True;True;True;True;True;True;True;True;True	31;158;440;447;523;595;707;832;872;1170;1193;1328	50;264;704;715;829;830;942;1130;1324;1390;1391;1872;1913;1914;2153	46;252;691;692;693;705;822;930;1115;1304;1361;1362;1799;1800;1832;1833;2052	46;252;692;705;822;930;1115;1304;1362;1799;1833;2052	62;63	215;216
sp|P26039|TLN1_MOUSE;tr|F6S1V7|F6S1V7_MOUSE;sp|Q71LX4|TLN2_MOUSE;tr|E9PUM4|E9PUM4_MOUSE	sp|P26039|TLN1_MOUSE	12;1;1;1	12;1;1;1	12;1;1;1	>sp|P26039|TLN1_MOUSE Talin-1 OS=Mus musculus GN=Tln1 PE=1 SV=2	4	12	12	12	6	12	6	12	6	12	8.8	8.8	8.8	269.82	2541	2541;122;2375;2542	0	By MS/MS	By MS/MS	4.1	8.8	3144300	45843000	5	15	20				71	92;153;484;489;710;780;793;1094;1178;1203;1217;1374	True;True;True;True;True;True;True;True;True;True;True;True	97;165;516;521;753;828;841;1159;1246;1271;1286;1451	156;157;274;816;817;827;1194;1317;1318;1339;1853;1854;2012;2049;2073;2074;2345;2346	147;262;802;803;804;816;817;818;819;1176;1298;1299;1320;1321;1783;1784;1922;1958;1979;2248	147;262;802;818;1176;1298;1321;1783;1922;1958;1979;2248	64	1606
sp|P47962|RL5_MOUSE;tr|D3YYV8|D3YYV8_MOUSE	sp|P47962|RL5_MOUSE;tr|D3YYV8|D3YYV8_MOUSE	12;9	12;9	12;9	>sp|P47962|RL5_MOUSE 60S ribosomal protein L5 OS=Mus musculus GN=Rpl5 PE=1 SV=3;>tr|D3YYV8|D3YYV8_MOUSE 60S ribosomal protein L5 (Fragment) OS=Mus musculus GN=Rpl5 PE=4 SV=1	2	12	12	12	2	12	2	12	2	12	41.4	41.4	41.4	34.4	297	297;163	0	By matching	By MS/MS	10.1	41.4	748690	828250000	0	21	21				93	209;282;283;412;413;512;553;945;988;1045;1310;1426	True;True;True;True;True;True;True;True;True;True;True;True	227;305;306;443;444;545;546;588;589;1003;1048;1106;1384;1505;1506	378;498;499;709;710;711;712;864;865;866;929;930;931;1600;1681;1772;2242;2243;2244;2425;2426;2427;2428	381;504;505;697;698;699;700;854;855;856;918;919;920;1551;1629;1711;2153;2154;2155;2318;2319;2320	381;504;505;698;699;855;920;1551;1629;1711;2154;2319	77;78;79;80;81;82;83	73;200;208;212;235;236;239
sp|P62908|RS3_MOUSE;tr|D3YV43|D3YV43_MOUSE	sp|P62908|RS3_MOUSE;tr|D3YV43|D3YV43_MOUSE	12;7	12;7	12;7	>sp|P62908|RS3_MOUSE 40S ribosomal protein S3 OS=Mus musculus GN=Rps3 PE=1 SV=1;>tr|D3YV43|D3YV43_MOUSE 40S ribosomal protein S3 OS=Mus musculus GN=Rps3 PE=1 SV=1	2	12	12	12	2	12	2	12	2	12	60.5	60.5	60.5	26.674	243	243;191	0	By matching	By MS/MS	10.7	60.5	943840	392430000	0	15	15				135	19;35;195;299;360;396;441;455;598;649;671;1181	True;True;True;True;True;True;True;True;True;True;True;True	19;37;213;323;388;427;472;486;636;637;691;713;1249	33;58;351;352;526;527;631;684;754;775;1013;1014;1108;1138;2015	29;60;343;529;624;674;675;744;765;997;998;999;1096;1123;1925	29;60;343;529;624;674;744;765;998;1096;1123;1925	139;140;141	157;189;236
sp|P97351|RS3A_MOUSE	sp|P97351|RS3A_MOUSE	12	12	12	>sp|P97351|RS3A_MOUSE 40S ribosomal protein S3a OS=Mus musculus GN=Rps3a PE=1 SV=3	1	12	12	12	3	12	3	12	3	12	47.3	47.3	47.3	29.885	264	264	0	By matching	By MS/MS	12.5	47.3	578860	225890000	0	17	17				163	18;107;333;642;681;734;757;791;908;1238;1296;1297	True;True;True;True;True;True;True;True;True;True;True;True	18;115;116;360;684;724;781;805;839;964;1307;1370;1371	31;32;191;192;587;588;1096;1152;1242;1281;1282;1336;1531;1532;2112;2113;2221;2222	26;27;28;178;179;587;1083;1137;1138;1224;1262;1317;1492;1493;2016;2117;2118	26;178;587;1083;1137;1224;1262;1317;1493;2016;2117;2118	172;173;174	38;103;229
CON__P35908;CON__O95678;CON__Q01546;CON__Q5XKE5;sp|Q6NXH9|K2C73_MOUSE;CON__Q6NXH9;CON__Q7Z794;CON__P12035;sp|Q6IFZ9|K2C74_MOUSE;sp|Q9R0H5|K2C71_MOUSE;CON__Q9R0H5;CON__P19013	CON__P35908	21;4;4;3;3;3;3;3;2;2;2;2	18;3;3;3;2;2;1;2;1;1;1;2	13;0;1;1;0;0;0;1;0;0;0;0	>P35908 SWISS-PROT:P35908 Tax_Id=9606 Gene_Symbol=KRT2 Keratin, type II cytoskeletal 2 epidermal	12	21	18	13	20	18	17	15	13	10	34.4	30.1	22.3	65.865	645	645;551;638;535;539;539;578;629;495;524;524;594	0	By MS/MS	By MS/MS	32.6	30.5	50279000	78291000	16	5	21			+	11	127;244;253;346;373;428;486;509;554;776;935;966;1069;1116;1164;1165;1236;1279;1399;1402;1424	True;True;True;True;False;True;True;True;False;True;True;True;True;True;True;True;True;True;False;True;True	139;264;274;373;402;459;518;541;590;824;991;1024;1132;1181;1230;1231;1305;1353;1478;1481;1503	230;231;442;458;459;610;611;650;651;728;729;821;822;857;858;932;933;1310;1311;1581;1634;1635;1807;1891;1983;1984;1985;1986;1987;1988;1989;2108;2109;2193;2194;2387;2388;2392;2393;2421;2422	216;217;218;448;465;466;603;641;642;719;720;811;812;813;848;921;922;1291;1535;1585;1744;1817;1895;1896;1897;1898;1899;2013;2014;2093;2285;2289;2314;2315	216;448;466;603;641;719;811;848;921;1291;1535;1585;1744;1817;1895;1899;2013;2093;2285;2289;2314	16	473
sp|P27659|RL3_MOUSE;tr|A0A087WNS0|A0A087WNS0_MOUSE;tr|A0A087WQK0|A0A087WQK0_MOUSE;tr|Q9CQ09|Q9CQ09_MOUSE;tr|E9PWZ3|E9PWZ3_MOUSE	sp|P27659|RL3_MOUSE	13;4;4;2;2	13;4;4;2;2	13;4;4;2;2	>sp|P27659|RL3_MOUSE 60S ribosomal protein L3 OS=Mus musculus GN=Rpl3 PE=1 SV=3	5	13	13	13	1	13	1	13	1	13	32	32	32	46.109	403	403;180;188;240;407	0	By matching	By MS/MS	3	32	404330	1065700000	0	25	25				73	192;322;510;561;562;679;683;733;943;1095;1248;1249;1256	True;True;True;True;True;True;True;True;True;True;True;True;True	209;348;349;542;597;598;722;726;779;780;1001;1160;1319;1320;1329	344;345;564;565;859;860;945;946;1149;1155;1238;1239;1240;1241;1597;1598;1855;2132;2133;2134;2135;2154	337;338;569;570;571;849;850;932;933;1134;1141;1218;1219;1220;1221;1222;1223;1549;1785;1786;2036;2037;2038;2039;2053	338;569;849;932;933;1134;1141;1220;1549;1786;2037;2039;2053	66;67	216;332
sp|P62702|RS4X_MOUSE;tr|Q3V1Z5|Q3V1Z5_MOUSE;tr|V9GWY0|V9GWY0_MOUSE	sp|P62702|RS4X_MOUSE;tr|Q3V1Z5|Q3V1Z5_MOUSE;tr|V9GWY0|V9GWY0_MOUSE	13;10;8	13;10;8	13;10;8	>sp|P62702|RS4X_MOUSE 40S ribosomal protein S4, X isoform OS=Mus musculus GN=Rps4x PE=2 SV=2;>tr|Q3V1Z5|Q3V1Z5_MOUSE 40S ribosomal protein S4 OS=Mus musculus GN=Rps4l PE=2 SV=1;>tr|V9GWY0|V9GWY0_MOUSE 40S ribosomal protein S4 OS=Mus musculus GN=Gm15013 PE=	3	13	13	13	1	13	1	13	1	13	49.4	49.4	49.4	29.597	263	263;262;266	0	By matching	By MS/MS	3.8	49.4	120210	349450000	0	20	20				121	270;352;452;468;519;563;824;837;1174;1347;1395;1396;1432	True;True;True;True;True;True;True;True;True;True;True;True;True	291;379;380;483;499;553;599;873;886;1241;1242;1423;1474;1475;1512	480;618;619;771;772;794;875;947;1392;1411;2006;2007;2302;2379;2380;2381;2382;2438	487;610;611;761;762;782;865;934;1363;1379;1914;1915;1916;1917;2208;2277;2278;2279;2328;2329	487;611;762;782;865;934;1363;1379;1915;2208;2277;2279;2328	122;123	87;182
sp|P29341|PABP1_MOUSE;tr|Q9D4E6|Q9D4E6_MOUSE;tr|Q62029|Q62029_MOUSE;tr|F6ZAX1|F6ZAX1_MOUSE;tr|A2A5N3|A2A5N3_MOUSE;tr|Q8C7D3|Q8C7D3_MOUSE	sp|P29341|PABP1_MOUSE;tr|Q9D4E6|Q9D4E6_MOUSE	18;10;6;2;2;1	18;10;6;2;2;1	14;9;4;1;1;1	>sp|P29341|PABP1_MOUSE Polyadenylate-binding protein 1 OS=Mus musculus GN=Pabpc1 PE=1 SV=2;>tr|Q9D4E6|Q9D4E6_MOUSE Protein Pabpc6 OS=Mus musculus GN=Pabpc6 PE=2 SV=1	6	18	18	14	6	18	6	18	5	14	33	33	21.7	70.67	636	636;643;628;118;607;381	0	By matching	By MS/MS	11	33	2221900	335880000	0	16	16				75	77;103;285;362;389;424;426;505;624;629;643;932;933;977;1091;1100;1110;1439	True;True;True;True;True;True;True;True;True;True;True;True;True;True;True;True;True;True	81;82;109;308;391;420;455;457;537;666;671;685;988;989;1037;1156;1165;1175;1521	132;133;178;501;502;634;635;675;723;726;849;1066;1072;1073;1074;1097;1574;1575;1576;1661;1847;1863;1879;1880;2452;2453	125;126;166;507;629;663;714;717;842;1056;1057;1058;1064;1065;1084;1531;1532;1611;1777;1792;1805;2339	125;166;507;629;663;714;717;842;1058;1065;1084;1531;1532;1611;1777;1792;1805;2339	71;72;73;74	72;383;584;596
CON__P04264;CON__H-INV:HIT000016045;tr|E9Q0F0|E9Q0F0_MOUSE	CON__P04264	26;2;1	26;2;1	15;0;0	>P04264 SWISS-PROT:P04264 Tax_Id=9606 Gene_Symbol=KRT1 Keratin, type II cytoskeletal 1	3	26	26	15	25	23	25	23	15	12	43.2	43.2	28.6	66.017	644	644;99;1068	0	By MS/MS	By MS/MS	41.3	39	156110000	109630000	25	5	30			+	6	29;243;252;373;391;436;554;725;792;821;890;930;942;996;1086;1098;1099;1104;1113;1118;1138;1208;1218;1219;1399;1400	True;True;True;True;True;True;True;True;True;True;True;True;True;True;True;True;True;True;True;True;True;True;True;True;True;True	30;263;272;273;402;422;467;590;771;840;870;943;944;986;998;999;1000;1056;1151;1163;1164;1169;1178;1183;1203;1277;1287;1288;1478;1479	48;49;440;441;455;456;457;650;651;677;740;741;742;743;932;933;1225;1226;1337;1338;1387;1388;1493;1494;1495;1569;1570;1571;1572;1591;1592;1593;1594;1595;1596;1692;1693;1839;1840;1860;1861;1862;1871;1886;1887;1893;1894;1929;2058;2059;2075;2076;2077;2078;2079;2080;2081;2387;2388;2389;2390	44;45;447;461;462;463;464;641;642;665;666;730;731;732;733;921;922;1206;1318;1319;1359;1456;1457;1458;1528;1529;1544;1545;1546;1547;1548;1638;1639;1768;1769;1770;1790;1791;1798;1812;1813;1814;1819;1847;1965;1980;1981;1982;1983;1984;1985;1986;1987;1988;2285;2286;2287	44;447;462;641;665;730;921;1206;1318;1359;1457;1528;1545;1638;1769;1790;1791;1798;1812;1819;1847;1965;1980;1982;2285;2286	5;6;7;8	259;262;469;493
sp|P47911|RL6_MOUSE;tr|E9PUX4|E9PUX4_MOUSE	sp|P47911|RL6_MOUSE;tr|E9PUX4|E9PUX4_MOUSE	15;13	15;13	15;13	>sp|P47911|RL6_MOUSE 60S ribosomal protein L6 OS=Mus musculus GN=Rpl6 PE=1 SV=3;>tr|E9PUX4|E9PUX4_MOUSE 60S ribosomal protein L6 OS=Mus musculus GN=Gm5428 PE=3 SV=1	2	15	15	15	3	15	3	15	3	15	43.2	43.2	43.2	33.509	296	296;296	0	By matching	By MS/MS	8.8	43.2	1409400	1557000000	0	22	22				90	159;167;397;514;521;522;523;670;1000;1132;1144;1277;1278;1450;1451	True;True;True;True;True;True;True;True;True;True;True;True;True;True;True	174;182;428;548;555;556;557;712;1060;1197;1209;1351;1352;1532;1533	287;288;304;685;686;869;878;879;880;881;882;1137;1699;1700;1919;1939;1940;2191;2192;2468;2469;2470	274;292;676;858;868;869;870;871;872;1122;1644;1645;1646;1647;1837;1854;1855;1856;1857;2091;2092;2352;2353	274;292;676;858;868;870;872;1122;1645;1837;1855;2091;2092;2352;2353	76	289
tr|Q8CG29|Q8CG29_MOUSE;tr|G3V011|G3V011_MOUSE;sp|P70248|MYO1F_MOUSE;tr|G3UZR3|G3UZR3_MOUSE	tr|Q8CG29|Q8CG29_MOUSE;tr|G3V011|G3V011_MOUSE;sp|P70248|MYO1F_MOUSE	20;14;13;1	16;10;9;1	16;10;9;1	>tr|Q8CG29|Q8CG29_MOUSE Myosin IF OS=Mus musculus GN=Myo1f PE=1 SV=1;>tr|G3V011|G3V011_MOUSE Unconventional myosin-If OS=Mus musculus GN=Myo1f PE=4 SV=1;>sp|P70248|MYO1F_MOUSE Unconventional myosin-If OS=Mus musculus GN=Myo1f PE=1 SV=1	4	20	16	16	8	20	5	16	5	16	24.1	19.9	19.9	125.21	1098	1098;785;1099;98	0	By matching	By MS/MS	8.7	24.1	1396000	154080000	0	21	21				280	40;93;130;166;186;210;290;323;474;617;630;735;1021;1114;1180;1289;1367;1391;1394;1409	False;True;True;True;True;False;True;True;True;False;True;True;True;True;True;True;True;False;True;True	42;98;142;181;203;228;313;350;505;659;672;782;1081;1179;1248;1363;1443;1469;1473;1488	63;64;158;159;235;302;303;334;379;380;381;509;566;567;800;801;1053;1054;1075;1076;1243;1731;1888;2014;2210;2333;2374;2378;2402	65;66;148;223;291;325;382;383;384;385;386;387;512;513;572;789;1038;1066;1225;1671;1672;1673;1815;1924;2107;2108;2109;2237;2271;2276;2296	65;148;223;291;325;382;513;572;789;1038;1066;1225;1672;1815;1924;2108;2237;2271;2276;2296	261;262;263;264;265	22;93;662;669;1018
CON__P35527	CON__P35527	18	17	17	>P35527 SWISS-PROT:P35527 Tax_Id=9606 Gene_Symbol=KRT9 Keratin, type I cytoskeletal 9	1	18	17	17	17	15	16	14	16	14	40.9	39.8	39.8	62.129	623	623	0	By MS/MS	By MS/MS	38.8	34.3	199260000	115300000	39	11	50			+	10	208;291;354;392;438;443;444;582;640;715;897;987;992;1032;1088;1151;1207;1211	True;True;True;True;True;True;True;True;True;False;True;True;True;True;True;True;True;True	226;314;382;423;469;474;475;620;682;758;953;1047;1052;1092;1093;1153;1216;1217;1276;1280	375;376;377;510;511;512;622;678;746;747;748;749;756;757;758;984;985;986;987;1093;1202;1203;1511;1512;1679;1680;1686;1687;1752;1753;1754;1755;1843;1844;1957;1958;1959;1960;2056;2057;2062;2063	371;372;373;374;375;376;377;378;379;380;514;515;516;517;614;667;668;736;737;738;739;746;747;748;749;750;968;969;970;1080;1081;1184;1474;1626;1627;1628;1633;1634;1693;1694;1695;1772;1773;1870;1871;1872;1873;1874;1963;1964;1968	372;514;614;667;736;747;749;969;1081;1184;1474;1628;1633;1693;1773;1873;1963;1968	11;12;13;14;15	157;234;245;269;326
sp|P12970|RL7A_MOUSE;tr|F6VBB8|F6VBB8_MOUSE;tr|V9GX35|V9GX35_MOUSE;tr|F6SSI5|F6SSI5_MOUSE	sp|P12970|RL7A_MOUSE	18;7;3;2	18;7;3;2	18;7;3;2	>sp|P12970|RL7A_MOUSE 60S ribosomal protein L7a OS=Mus musculus GN=Rpl7a PE=2 SV=2	4	18	18	18	5	18	5	18	5	18	51.5	51.5	51.5	29.976	266	266;267;225;269	0	By MS/MS	By MS/MS	23.3	51.5	1960000	1807300000	1	30	31				52	62;63;120;530;668;680;684;693;767;875;917;1170;1171;1226;1227;1260;1356;1380	True;True;True;True;True;True;True;True;True;True;True;True;True;True;True;True;True;True	64;65;132;565;710;723;727;736;815;927;928;973;1237;1238;1295;1296;1333;1432;1457	102;103;104;105;217;895;1134;1135;1150;1151;1156;1171;1295;1296;1470;1471;1472;1549;1550;1999;2000;2001;2002;2093;2094;2160;2161;2316;2317;2355	99;100;101;202;203;204;205;206;885;1119;1120;1135;1136;1142;1156;1157;1274;1275;1437;1438;1507;1508;1908;1909;1910;1999;2000;2057;2222;2223;2255	99;101;205;885;1120;1136;1142;1156;1274;1438;1507;1908;1910;1999;2000;2057;2222;2255	43	177
CON__P13645;sp|P02535-3|K1C10_MOUSE;tr|A2A513|A2A513_MOUSE;sp|P02535-2|K1C10_MOUSE;sp|P02535|K1C10_MOUSE;CON__P02535-1;sp|P08730-2|K1C13_MOUSE;CON__Q148H6;CON__Q7Z3Y7;CON__Q7Z3Z0;CON__Q7Z3Y8;CON__Q2M2I5	CON__P13645	24;8;8;8;8;8;4;3;3;2;2;2	24;8;8;8;8;8;4;3;3;2;2;2	19;4;4;4;4;4;0;1;1;1;1;0	>P13645 SWISS-PROT:P13645 Tax_Id=9606 Gene_Symbol=KRT10 Keratin, type I cytoskeletal 10	12	24	24	19	23	23	23	23	18	19	48.4	48.4	42.5	59.51	593	593;462;561;561;570;570;311;464;486;450;459;525	0	By MS/MS	By MS/MS	43.8	47.2	219880000	310070000	40	19	59			+	8	41;81;187;312;483;485;609;698;715;731;768;967;1022;1023;1024;1077;1087;1111;1135;1136;1194;1323;1371;1405	True;True;True;True;True;True;True;True;True;True;True;True;True;True;True;True;True;True;True;True;True;True;True;True	43;86;204;338;515;517;650;741;758;777;816;1025;1026;1027;1082;1083;1084;1141;1152;1176;1200;1201;1262;1398;1447;1448;1484	65;66;67;68;139;140;335;336;547;548;549;814;815;818;819;820;1036;1037;1178;1202;1203;1235;1236;1297;1298;1636;1637;1638;1639;1640;1641;1642;1732;1733;1734;1735;1736;1737;1738;1739;1821;1822;1841;1842;1881;1882;1922;1923;1924;1925;1926;2034;2265;2266;2339;2340;2341;2342;2397;2398	67;68;69;131;132;326;327;549;550;551;552;553;554;800;801;805;806;807;808;809;810;1023;1024;1163;1184;1213;1214;1215;1216;1276;1277;1586;1587;1588;1589;1590;1591;1592;1593;1594;1595;1596;1674;1675;1676;1677;1678;1679;1680;1681;1682;1754;1771;1806;1807;1840;1841;1842;1843;1844;1943;1944;1945;1946;2174;2175;2243;2244;2245;2292	67;131;326;549;800;805;1024;1163;1184;1213;1277;1594;1676;1677;1678;1754;1771;1806;1840;1843;1944;2175;2243;2292	3;9;10	150;306;321
sp|P14148|RL7_MOUSE;tr|F6XI62|F6XI62_MOUSE	sp|P14148|RL7_MOUSE;tr|F6XI62|F6XI62_MOUSE	19;17	19;17	19;17	>sp|P14148|RL7_MOUSE 60S ribosomal protein L7 OS=Mus musculus GN=Rpl7 PE=1 SV=2;>tr|F6XI62|F6XI62_MOUSE 60S ribosomal protein L7 (Fragment) OS=Mus musculus GN=Rpl7 PE=1 SV=1	2	19	19	19	0	19	0	19	0	19	51.9	51.9	51.9	31.419	270	270;279	0	By matching	By MS/MS	0	51.9	0	1925300000	0	29	29				56	58;138;264;361;537;632;636;660;682;685;690;994;1155;1156;1241;1265;1266;1352;1353	True;True;True;True;True;True;True;True;True;True;True;True;True;True;True;True;True;True;True	60;150;285;389;390;572;674;678;702;725;728;733;1054;1221;1222;1312;1338;1339;1428;1429	96;252;472;632;633;903;1079;1080;1085;1122;1153;1154;1157;1165;1690;1965;1966;2120;2121;2122;2169;2170;2171;2311;2312;2313	94;238;478;479;625;626;627;628;895;896;1069;1070;1074;1108;1139;1140;1143;1149;1636;1878;1879;2025;2026;2027;2065;2066;2067;2217;2218;2219	94;238;478;625;896;1069;1074;1108;1139;1143;1149;1636;1878;1879;2027;2065;2067;2217;2218	46;47	154;209
sp|E9Q634|MYO1E_MOUSE	sp|E9Q634|MYO1E_MOUSE	24	24	20	>sp|E9Q634|MYO1E_MOUSE Unconventional myosin-Ie OS=Mus musculus GN=Myo1e PE=1 SV=1	1	24	24	20	10	24	10	24	7	20	23.5	23.5	19.2	126.82	1107	1107	0	By MS/MS	By MS/MS	10	23.5	4342200	240060000	3	21	24				30	40;108;179;210;219;279;297;388;617;622;631;827;951;978;990;1108;1179;1295;1339;1366;1391;1408;1415;1419	True;True;True;True;True;True;True;True;True;True;True;True;True;True;True;True;True;True;True;True;True;True;True;True	42;117;118;194;228;237;300;321;419;659;664;673;876;1009;1038;1050;1173;1247;1369;1414;1442;1469;1487;1494;1498	63;64;193;194;321;379;380;381;393;394;492;522;523;673;674;1053;1054;1062;1063;1077;1078;1396;1609;1662;1684;1876;1877;2013;2219;2220;2287;2288;2332;2374;2401;2408;2415	65;66;180;181;312;382;383;384;385;386;387;398;399;498;526;661;662;1038;1051;1067;1068;1367;1560;1612;1631;1803;1923;2116;2195;2196;2236;2271;2295;2303;2308	65;181;312;382;398;498;526;661;1038;1051;1067;1367;1560;1612;1631;1803;1923;2116;2195;2236;2271;2295;2303;2308	22;23;24;25	126;515;577;690
sp|P09405|NUCL_MOUSE	sp|P09405|NUCL_MOUSE	22	22	22	>sp|P09405|NUCL_MOUSE Nucleolin OS=Mus musculus GN=Ncl PE=1 SV=2	1	22	22	22	13	22	13	22	13	22	31.8	31.8	31.8	76.722	707	707	0	By MS/MS	By MS/MS	20.9	31.8	6626700	497050000	4	27	31				46	83;101;102;263;327;343;364;425;449;460;461;502;647;730;911;939;940;997;1074;1158;1216;1283	True;True;True;True;True;True;True;True;True;True;True;True;True;True;True;True;True;True;True;True;True;True	88;107;108;284;354;370;393;456;480;491;492;534;689;776;967;995;996;1057;1137;1224;1285;1357	143;144;175;176;177;471;572;573;604;605;637;638;724;725;767;781;782;783;784;845;1104;1105;1233;1234;1538;1539;1588;1589;1694;1816;1817;1968;1969;2071;2072;2199;2200;2201	135;164;165;477;577;599;631;715;716;758;772;773;774;836;1092;1093;1211;1212;1497;1498;1499;1541;1542;1640;1750;1882;1977;1978;2097;2098;2099	135;164;165;477;577;599;631;716;758;772;774;836;1093;1212;1497;1541;1542;1640;1750;1882;1977;2097	34;35	419;627
sp|Q9D8E6|RL4_MOUSE	sp|Q9D8E6|RL4_MOUSE	24	24	24	>sp|Q9D8E6|RL4_MOUSE 60S ribosomal protein L4 OS=Mus musculus GN=Rpl4 PE=1 SV=3	1	24	24	24	2	24	2	24	2	24	50.6	50.6	50.6	47.153	419	419	0	By matching	By MS/MS	6.2	50.6	2111400	1879300000	0	34	34				252	16;17;110;268;347;471;551;552;661;662;709;720;727;763;882;923;944;971;972;1016;1047;1090;1123;1393	True;True;True;True;True;True;True;True;True;True;True;True;True;True;True;True;True;True;True;True;True;True;True;True	16;17;120;289;374;502;586;587;703;704;752;766;773;811;935;979;1002;1031;1032;1076;1108;1155;1188;1471;1472	29;30;197;198;478;612;797;926;927;928;1123;1124;1125;1126;1193;1217;1228;1291;1483;1558;1559;1599;1648;1649;1650;1722;1723;1775;1776;1846;1903;1904;2376;2377	24;25;183;184;485;604;785;915;916;917;1109;1110;1111;1112;1175;1200;1208;1270;1447;1518;1550;1601;1602;1603;1665;1666;1714;1715;1776;1825;1826;2273;2274;2275	24;25;184;485;604;785;916;917;1110;1111;1175;1200;1208;1270;1447;1518;1550;1601;1603;1666;1715;1776;1825;2275	245;246;247;248;249	95;138;281;284;285
sp|P48678|LMNA_MOUSE;sp|P48678-2|LMNA_MOUSE;sp|P48678-3|LMNA_MOUSE;tr|D3YUF7|D3YUF7_MOUSE	sp|P48678|LMNA_MOUSE;sp|P48678-2|LMNA_MOUSE;sp|P48678-3|LMNA_MOUSE	25;24;18;6	25;24;18;6	25;24;18;6	>sp|P48678|LMNA_MOUSE Prelamin-A/C OS=Mus musculus GN=Lmna PE=1 SV=2;>sp|P48678-2|LMNA_MOUSE Isoform C of Prelamin-A/C OS=Mus musculus GN=Lmna;>sp|P48678-3|LMNA_MOUSE Isoform C2 of Prelamin-A/C OS=Mus musculus GN=Lmna	4	25	25	25	22	25	22	25	22	25	39.8	39.8	39.8	74.237	665	665;574;462;117	0	By MS/MS	By MS/MS	35.9	39.8	37215000	357280000	17	25	42				96	14;15;117;121;255;256;546;621;673;703;728;764;811;817;820;887;926;957;1084;1107;1122;1154;1166;1268;1269	True;True;True;True;True;True;True;True;True;True;True;True;True;True;True;True;True;True;True;True;True;True;True;True;True	14;15;128;133;276;277;581;663;715;746;774;812;860;866;869;940;982;1015;1149;1172;1187;1220;1232;1233;1341;1342	23;24;25;26;27;28;211;212;213;218;219;461;462;463;918;919;1060;1061;1140;1141;1185;1186;1229;1230;1292;1368;1369;1378;1379;1383;1384;1385;1386;1489;1562;1563;1617;1618;1619;1620;1836;1837;1874;1875;1901;1902;1963;1964;1990;1991;1992;1993;2176;2177;2178;2179	19;20;21;22;23;195;196;207;208;468;469;470;909;910;1049;1050;1125;1168;1169;1209;1271;1344;1345;1352;1357;1358;1453;1521;1568;1569;1570;1765;1766;1802;1824;1877;1900;1901;1902;1903;1904;2073;2074;2075	19;23;196;207;468;469;909;1049;1125;1168;1209;1271;1344;1352;1358;1453;1521;1569;1765;1802;1824;1877;1900;2073;2075	85;86;87;88	187;352;464;540
sp|Q5SWU9|ACACA_MOUSE;sp|Q5SWU9-2|ACACA_MOUSE;tr|V9GWS0|V9GWS0_MOUSE;tr|V9GXY1|V9GXY1_MOUSE;tr|D3Z0B3|D3Z0B3_MOUSE;tr|V9GWR9|V9GWR9_MOUSE;tr|V9GWS1|V9GWS1_MOUSE	sp|Q5SWU9|ACACA_MOUSE;sp|Q5SWU9-2|ACACA_MOUSE	30;30;6;4;3;2;2	30;30;6;4;3;2;2	25;25;3;4;0;2;2	>sp|Q5SWU9|ACACA_MOUSE Acetyl-CoA carboxylase 1 OS=Mus musculus GN=Acaca PE=1 SV=1;>sp|Q5SWU9-2|ACACA_MOUSE Isoform 2 of Acetyl-CoA carboxylase 1 OS=Mus musculus GN=Acaca	7	30	30	25	30	10	30	10	25	7	17.7	17.7	14.6	265.25	2345	2345;2383;312;228;146;84;87	0	By MS/MS	By matching	17.7	6.4	43178000	7959100	35	0	35				177	170;198;203;211;267;272;366;399;445;487;566;576;590;593;625;745;779;801;916;1034;1035;1056;1184;1200;1205;1247;1294;1328;1359;1364	True;True;True;True;True;True;True;True;True;True;True;True;True;True;True;True;True;True;True;True;True;True;True;True;True;True;True;True;True;True	185;216;221;229;288;293;395;430;476;519;602;613;628;631;667;793;827;850;972;1095;1096;1117;1252;1268;1274;1318;1368;1403;1435;1440	309;356;365;382;476;477;482;641;688;759;760;823;824;952;971;1000;1001;1005;1067;1068;1264;1265;1316;1351;1548;1757;1758;1787;2020;2044;2053;2130;2131;2217;2218;2273;2274;2321;2322;2329	298;299;353;364;388;389;390;483;484;489;633;678;751;814;942;956;957;983;984;988;1059;1060;1248;1296;1297;1331;1506;1697;1698;1699;1724;1725;1929;1954;1961;2035;2114;2115;2183;2227;2228;2229;2234	298;353;364;390;484;489;633;678;751;814;942;956;984;988;1060;1248;1297;1331;1506;1697;1698;1725;1929;1954;1961;2035;2115;2183;2227;2234	20;181;182;183;184;185;186	155;348;987;1658;2078;2246;2340
sp|P20152|VIME_MOUSE;sp|P31001|DESM_MOUSE;tr|A2AKJ2|A2AKJ2_MOUSE;sp|P15331-3|PERI_MOUSE;tr|G5E846|G5E846_MOUSE;sp|P15331|PERI_MOUSE;tr|G3X981|G3X981_MOUSE;sp|P15331-2|PERI_MOUSE;tr|D3YZ35|D3YZ35_MOUSE;sp|P46660|AINX_MOUSE;sp|P08551|NFL_MOUSE;sp|P08553|NFM_MOUSE	sp|P20152|VIME_MOUSE	38;5;4;4;4;4;4;4;1;1;1;1	38;5;4;4;4;4;4;4;1;1;1;1	35;2;4;2;2;2;2;2;0;0;0;0	>sp|P20152|VIME_MOUSE Vimentin OS=Mus musculus GN=Vim PE=1 SV=3	12	38	38	35	35	38	35	38	32	35	73.4	73.4	69.5	53.687	466	466;469;102;461;475;475;507;507;470;501;543;848	0	By MS/MS	By MS/MS	72.5	73.4	108570000	1463500000	24	46	70				66	205;225;277;278;313;328;329;335;338;339;345;586;587;616;664;687;688;741;777;786;808;809;810;861;870;938;984;1011;1019;1030;1036;1037;1058;1119;1220;1254;1287;1293	True;True;True;True;True;True;True;True;True;True;True;True;True;True;True;True;True;True;True;True;True;True;True;True;True;True;True;True;True;True;True;True;True;True;True;True;True;True	223;245;298;299;339;355;356;362;365;366;372;624;625;658;706;730;731;788;789;825;834;857;858;859;911;922;994;1044;1071;1079;1090;1097;1098;1120;1184;1289;1327;1361;1367	368;369;370;412;413;489;490;491;550;551;574;575;576;577;578;579;580;581;591;592;597;598;599;600;608;609;993;994;995;996;1051;1052;1128;1129;1159;1160;1161;1162;1163;1251;1252;1253;1254;1312;1313;1326;1327;1328;1329;1360;1361;1362;1363;1364;1365;1366;1367;1447;1448;1461;1462;1586;1587;1671;1672;1715;1727;1728;1749;1750;1759;1760;1761;1762;1791;1792;1895;1896;2082;2083;2084;2085;2151;2152;2206;2207…	366;367;368;419;420;421;496;497;555;556;557;558;578;579;580;581;582;589;592;593;594;595;602;976;977;978;979;980;1036;1037;1114;1145;1146;1147;1231;1232;1233;1234;1292;1293;1307;1308;1309;1310;1311;1312;1340;1341;1342;1343;1408;1409;1426;1539;1540;1619;1620;1660;1669;1690;1691;1700;1701;1702;1729;1820;1821;1989;1990;1991;1992;2051;2104;2105;2113	366;419;496;497;555;579;582;589;593;595;602;976;977;1037;1114;1146;1147;1231;1292;1307;1341;1342;1343;1408;1426;1540;1619;1660;1669;1691;1700;1702;1729;1820;1990;2051;2104;2113	53;54;55;56;57;58;59;60;61	14;154;183;193;344;347;372;376;391
tr|E9Q3W4|E9Q3W4_MOUSE;sp|Q9QXS1-15|PLEC_MOUSE;sp|Q9QXS1-10|PLEC_MOUSE;sp|Q9QXS1-9|PLEC_MOUSE;sp|Q9QXS1-12|PLEC_MOUSE;sp|Q9QXS1-11|PLEC_MOUSE;sp|Q9QXS1-13|PLEC_MOUSE;sp|Q9QXS1-5|PLEC_MOUSE;sp|Q9QXS1-3|PLEC_MOUSE;sp|Q9QXS1-16|PLEC_MOUSE;sp|Q9QXS1-4|PLEC_MOUSE;sp|Q9QXS1-14|PLEC_MOUSE;sp|Q9QXS1-6|PLEC_MOUSE;sp|Q9QXS1-7|PLEC_MOUSE;sp|Q9QXS1-8|PLEC_MOUSE;sp|Q9QXS1-2|PLEC_MOUSE;sp|Q9QXS1|PLEC_MOUSE;tr|…	tr|E9Q3W4|E9Q3W4_MOUSE;sp|Q9QXS1-15|PLEC_MOUSE;sp|Q9QXS1-10|PLEC_MOUSE;sp|Q9QXS1-9|PLEC_MOUSE;sp|Q9QXS1-12|PLEC_MOUSE;sp|Q9QXS1-11|PLEC_MOUSE;sp|Q9QXS1-13|PLEC_MOUSE;sp|Q9QXS1-5|PLEC_MOUSE;sp|Q9QXS1-3|PLEC_MOUSE;sp|Q9QXS1-16|PLEC_MOUSE;sp|Q9QXS1-4|PLEC_MOUSE;sp|Q9QXS1-14|PLEC_MOUSE;sp|Q9QXS1-6|PLEC_MOUSE;sp|Q9QXS1-7|PLEC_MOUSE;sp|Q9QXS1-8|PLEC_MOUSE;sp|Q9QXS1-2|PLEC_MOUSE;sp|Q9QXS1|PLEC_MOUSE	35;35;35;35;35;35;35;35;35;35;35;35;35;35;35;35;35;12;3;3;1;1;1;1;1	35;35;35;35;35;35;35;35;35;35;35;35;35;35;35;35;35;12;3;3;1;1;1;1;1	35;35;35;35;35;35;35;35;35;35;35;35;35;35;35;35;35;12;3;3;1;1;1;1;1	>tr|E9Q3W4|E9Q3W4_MOUSE Plectin OS=Mus musculus GN=Plec PE=1 SV=1;>sp|Q9QXS1-15|PLEC_MOUSE Isoform PLEC-1H of Plectin OS=Mus musculus GN=Plec;>sp|Q9QXS1-10|PLEC_MOUSE Isoform PLEC-1D of Plectin OS=Mus musculus GN=Plec;>sp|Q9QXS1-9|PLEC_MOUSE Isoform PLEC-1	25	35	35	35	30	29	30	29	30	29	10.4	10.4	10.4	499.1	4386	4386;4449;4511;4516;4521;4526;4534;4543;4543;4544;4548;4550;4572;4577;4589;4686;4691;1646;499;676;5895;7351;7353;7354;7355	0	By MS/MS	By MS/MS	8.7	9	34468000	134700000	32	7	39				263	113;114;124;128;185;220;234;266;307;341;430;432;507;577;699;771;772;774;807;813;833;842;843;976;998;1006;1038;1070;1102;1134;1145;1318;1320;1384;1387	True;True;True;True;True;True;True;True;True;True;True;True;True;True;True;True;True;True;True;True;True;True;True;True;True;True;True;True;True;True;True;True;True;True;True	123;124;136;140;202;238;254;287;333;368;461;463;539;614;742;819;820;822;856;862;882;892;893;1036;1058;1066;1099;1133;1167;1199;1210;1393;1395;1461;1465	202;203;204;225;226;232;332;333;395;423;424;474;475;540;602;731;734;735;853;854;972;1179;1180;1301;1302;1303;1304;1307;1308;1358;1359;1371;1372;1406;1421;1422;1423;1424;1659;1660;1695;1696;1707;1708;1763;1764;1808;1809;1866;1867;1921;1941;1942;2258;2260;2261;2361;2362;2369	189;190;212;219;324;400;401;402;433;482;543;597;723;725;845;958;1164;1280;1281;1282;1287;1288;1339;1347;1374;1375;1388;1389;1610;1641;1654;1703;1745;1794;1795;1839;1858;2167;2169;2170;2259;2265	189;190;212;219;324;400;433;482;543;597;723;725;845;958;1164;1281;1282;1287;1339;1347;1375;1388;1389;1610;1641;1654;1703;1745;1794;1839;1858;2167;2169;2259;2265
sp|Q8VDD5|MYH9_MOUSE;sp|Q61879|MYH10_MOUSE;tr|Q5SV64|Q5SV64_MOUSE;tr|Q3UH59|Q3UH59_MOUSE;tr|E9QPE7|E9QPE7_MOUSE;tr|F2Z494|F2Z494_MOUSE;sp|O08638-2|MYH11_MOUSE;sp|O08638|MYH11_MOUSE;tr|Q8BXF2|Q8BXF2_MOUSE	sp|Q8VDD5|MYH9_MOUSE	56;8;8;8;5;4;4;4;2	56;8;8;8;5;4;4;4;2	53;6;6;6;2;4;1;1;2	>sp|Q8VDD5|MYH9_MOUSE Myosin-9 OS=Mus musculus GN=Myh9 PE=1 SV=4	9	56	56	53	30	56	30	56	28	53	33.8	33.8	32.5	226.37	1960	1960;1976;2007;2013;1938;120;1938;1972;231	0	By MS/MS	By MS/MS	19.5	33.8	12699000	732770000	8	69	77				219	20;78;82;84;105;122;137;141;202;216;303;316;319;351;419;526;540;541;542;571;597;637;646;659;666;672;686;724;812;816;819;835;900;901;920;937;960;962;981;1002;1008;1020;1025;1046;1120;1175;1182;1191;1231;1257;1282;1314;1315;1363;1377;1403	True;True;True;True;True;True;True;True;True;True;True;True;True;True;True;True;True;True;True;True;True;True;True;True;True;True;True;True;True;True;True;True;True;True;True;True;True;True;True;True;True;True;True;True;True;True;True;True;True;True;True;True;True;True;True;True	20;83;87;89;113;134;149;153;220;234;327;328;342;345;378;450;561;575;576;577;607;608;635;679;688;701;708;714;729;770;861;865;868;884;956;957;976;993;1018;1020;1041;1062;1068;1080;1085;1107;1185;1243;1250;1259;1300;1330;1356;1388;1389;1439;1454;1482	34;134;135;141;142;145;188;189;220;250;251;256;361;362;363;364;389;390;533;534;535;556;560;616;617;718;890;907;908;909;910;911;912;913;961;962;963;1012;1086;1103;1120;1121;1131;1139;1158;1223;1224;1370;1377;1381;1382;1408;1409;1516;1517;1518;1519;1554;1584;1585;1625;1626;1628;1629;1666;1667;1702;1703;1711;1712;1729;1730;1740;1773;1774;1897;1898;2008;2016;2017;2029;2101;2155;2156;2198;2252;2253;23…	30;127;133;134;136;137;176;209;237;243;358;359;360;361;362;363;395;536;537;538;562;566;609;708;879;880;899;900;901;902;903;904;949;950;951;996;1075;1091;1107;1116;1124;1144;1204;1205;1346;1351;1354;1355;1356;1377;1477;1478;1513;1537;1538;1577;1578;1579;1581;1616;1649;1650;1656;1657;1670;1683;1712;1713;1822;1918;1926;1938;2005;2006;2054;2096;2162;2163;2233;2251;2290	30;127;133;136;176;209;237;243;360;395;536;562;566;609;708;879;899;902;904;949;996;1075;1091;1107;1116;1124;1144;1204;1346;1351;1356;1377;1477;1478;1513;1537;1578;1581;1616;1649;1657;1670;1683;1712;1822;1918;1926;1938;2006;2054;2096;2162;2163;2233;2251;2290	213;214;215;216;217;218;219;220;221;222;223;224;225;226;227;228;229;230;231	86;137;161;162;329;337;365;627;871;874;879;1009;1190;1489;1506;1510;1537;1797;1910

## Sheet: Peptides
Sequence	N-term cleavage window	C-term cleavage window	Amino acid before	First amino acid	Second amino acid	Second last amino acid	Last amino acid	Amino acid after	A Count	R Count	N Count	D Count	C Count	Q Count	E Count	G Count	H Count	I Count	L Count	K Count	M Count	F Count	P Count	S Count	T Count	W Count	Y Count	V Count	U Count	Length	Missed cleavages	Mass	Proteins	Leading razor protein	Start position	End position	Unique (Groups)	Unique (Proteins)	Charges	PEP	Score	Identification type CTRL	Identification type Mt-II	Experiment CTRL	Experiment Mt-II	Intensity CTRL	Intensity Mt-II	Reverse	Potential contaminant
AAAAAEQQQFYLLLGNLLSPDNVVR	________________	LSPDNVVRKQAEETYE	M	A	A	V	R	K	5	1	2	1	0	3	1	1	0	0	5	0	0	1	1	1	0	0	1	2	0	25	0	2700.42	sp|Q8BKC5|IPO5_MOUSE	sp|Q8BKC5|IPO5_MOUSE	2	26	yes	yes	3	1.4409e-05	100.76	By matching	By MS/MS		1	0	2253600
AAAAVVVPAEWIK	________________	VVPAEWIKNWEKSGRG	M	A	A	I	K	N	5	0	0	0	0	0	1	0	0	1	0	1	0	0	1	0	0	1	0	3	0	13	0	1323.76	sp|B1AZI6|THOC2_MOUSE	sp|B1AZI6|THOC2_MOUSE	2	14	yes	yes	2	0.006421	65.179	By matching	By MS/MS	1	1	113840	883770
AAAEGLMSLLR	IQAFNLQKAAAEGLMS	EGLMSLLREMGKGYLA	K	A	A	L	R	E	3	1	0	0	0	0	1	1	0	0	3	0	1	0	0	1	0	0	0	0	0	11	0	1130.61	sp|A2A6Q5|CDC27_MOUSE;sp|A2A6Q5-3|CDC27_MOUSE	sp|A2A6Q5|CDC27_MOUSE	458	468	yes	no	2	0.0013498	94.767	By matching	By MS/MS	1	1	334480	4669800
AAECNIVVTQPR	DDFIQNDRAAECNIVV	NIVVTQPRRISAVAVA	R	A	A	P	R	R	2	1	1	0	1	1	1	0	0	1	0	0	0	0	1	0	1	0	0	2	0	12	0	1356.68	sp|O70133-3|DHX9_MOUSE;sp|O70133|DHX9_MOUSE;sp|O70133-2|DHX9_MOUSE;tr|A0A087WPL5|A0A087WPL5_MOUSE;tr|E9QNN1|E9QNN1_MOUSE;tr|Q3UR42|Q3UR42_MOUSE	sp|O70133-3|DHX9_MOUSE	221	232	yes	no	2	0.015315	70.438	By MS/MS	By matching	1	1	1063100	6489800
AAGAAAALAFLNQESR	________________	AFLNQESRARAGGVGG	M	A	A	S	R	A	7	1	1	0	0	1	1	1	0	0	2	0	0	1	0	1	0	0	0	0	0	16	0	1559.81	sp|Q9CPP0|NPM3_MOUSE	sp|Q9CPP0|NPM3_MOUSE	2	17	yes	yes	2	1.2163e-06	130.72	By matching	By MS/MS		1	0	4871900
AAGTLYTYPENWR	________________	YTYPENWRAFKALIAA	M	A	A	W	R	A	2	1	1	0	0	0	1	1	0	0	1	0	0	0	1	0	2	1	2	0	0	13	0	1540.73	sp|Q9D8N0|EF1G_MOUSE	sp|Q9D8N0|EF1G_MOUSE	2	14	yes	yes	2	0.00079286	90.412	By matching	By MS/MS	1	1	340950	2380600
AAGVEAAAEVAATEPK	________________	EVAATEPKMEEESGAP	M	A	A	P	K	M	7	0	0	0	0	0	3	1	0	0	0	1	0	0	1	0	1	0	0	2	0	16	0	1483.75	sp|Q9D0E1-2|HNRPM_MOUSE;sp|Q9D0E1|HNRPM_MOUSE;tr|B8JK33|B8JK33_MOUSE;tr|B8JK32|B8JK32_MOUSE	sp|Q9D0E1-2|HNRPM_MOUSE	2	17	yes	no	2	4.8223e-09	149.59	By matching	By MS/MS	1	1	963030	4850300
AAGVSVEPFWPGLFAK	DKINALIKAAGVSVEP	FWPGLFAKALANVNIG	K	A	A	A	K	A	3	0	0	0	0	0	1	2	0	0	1	1	0	2	2	1	0	1	0	2	0	16	0	1674.88	sp|P47955|RLA1_MOUSE;tr|E9Q3T0|E9Q3T0_MOUSE	sp|P47955|RLA1_MOUSE	34	49	yes	no	2;3	0.00037175	98.943	By matching	By MS/MS		2	0	75819000
AAIAAAAAAAAAK	PKKAAVAKAAIAAAAA	AAAAAAAKAKVPAKKA	K	A	A	A	K	A	11	0	0	0	0	0	0	0	0	1	0	1	0	0	0	0	0	0	0	0	0	13	0	1040.6	sp|Q9CR57|RL14_MOUSE	sp|Q9CR57|RL14_MOUSE	148	160	yes	yes	2	1.2312e-07	152.07	By MS/MS	By MS/MS	1	1	956270	711450000
AALQALR	KPSLLIQKAALQALRK	KAALQALRKMELEDEV	K	A	A	L	R	K	3	1	0	0	0	1	0	0	0	0	2	0	0	0	0	0	0	0	0	0	0	7	0	741.45	tr|E9Q1Y3|E9Q1Y3_MOUSE;sp|E9Q414|APOB_MOUSE	tr|E9Q1Y3|E9Q1Y3_MOUSE	513	519	yes	no	2	0.0094867	105.27	By matching	By MS/MS		1	0	33962000
AALQELLSK	KIRGSLARAALQELLS	ALQELLSKGLIKLVSK	R	A	A	S	K	G	2	0	0	0	0	1	1	0	0	0	3	1	0	0	0	1	0	0	0	0	0	9	0	971.565	sp|P62852|RS25_MOUSE	sp|P62852|RS25_MOUSE	86	94	yes	yes	2	0.0014759	112.85	By matching	By MS/MS	1	1	361220	34306000
AALRPLVKPK	________________	LRPLVKPKIVKKRTKK	M	A	A	P	K	I	2	1	0	0	0	0	0	0	0	0	2	2	0	0	2	0	0	0	0	1	0	10	2	1091.72	sp|P62911|RL32_MOUSE;tr|A2AD25|A2AD25_MOUSE;sp|P17932|RL32P_MOUSE	sp|P62911|RL32_MOUSE	2	11	yes	no	2	0.023957	72.928	By matching	By MS/MS		1	0	8377200
AALVDLEPGTMDSVR	SSKKYVPRAALVDLEP	PGTMDSVRSGPFGQLF	R	A	A	V	R	S	2	1	0	2	0	0	1	1	0	0	2	0	1	0	1	1	1	0	0	2	0	15	0	1572.78	sp|Q922F4|TBB6_MOUSE	sp|Q922F4|TBB6_MOUSE	63	77	yes	yes	2	0.00025239	98.592	By matching	By MS/MS	1	1	306750	6190200
AAVENLPTFLVELSR	AAQKFLERAAVENLPT	TFLVELSRVLANPGNS	R	A	A	S	R	V	2	1	1	0	0	0	2	0	0	0	3	0	0	1	1	1	1	0	0	2	0	15	0	1657.9	sp|P70168|IMB1_MOUSE	sp|P70168|IMB1_MOUSE	28	42	yes	yes	2	0.029316	56.339	By matching	By MS/MS		1	0	750340
AAYEAELGDAR	SREVSGIKAAYEAELG	EAELGDARKTLDSVAK	K	A	A	A	R	K	4	1	0	1	0	0	2	1	0	0	1	0	0	0	0	0	0	0	1	0	0	11	0	1164.54	sp|P48678|LMNA_MOUSE;sp|P48678-2|LMNA_MOUSE;tr|D3YUF7|D3YUF7_MOUSE	sp|P48678|LMNA_MOUSE	79	89	yes	no	2	5.0267e-07	153.95	By MS/MS	By MS/MS	1	1	2585400	18111000
AAYEAELGDARK	SREVSGIKAAYEAELG	AELGDARKTLDSVAKE	K	A	A	R	K	T	4	1	0	1	0	0	2	1	0	0	1	1	0	0	0	0	0	0	1	0	0	12	1	1292.64	sp|P48678|LMNA_MOUSE;sp|P48678-2|LMNA_MOUSE;tr|D3YUF7|D3YUF7_MOUSE	sp|P48678|LMNA_MOUSE	79	90	yes	no	2;3	0.0034926	78.705	By MS/MS	By matching	2	2	1786400	14522000
ACARPLISVYSEK	________________	LISVYSEKGESSGKNV	M	A	C	E	K	G	2	1	0	0	1	0	1	0	0	1	1	1	0	0	1	2	0	0	1	1	0	13	1	1492.77	sp|Q9D8E6|RL4_MOUSE	sp|Q9D8E6|RL4_MOUSE	2	14	yes	yes	2	0.00015665	103.3	By matching	By MS/MS		1	0	16139000
ACARPLISVYSEKGESSGK	________________	EKGESSGKNVTLPAVF	M	A	C	G	K	N	2	1	0	0	1	0	2	2	0	1	1	2	0	0	1	4	0	0	1	1	0	19	2	2038.02	sp|Q9D8E6|RL4_MOUSE	sp|Q9D8E6|RL4_MOUSE	2	20	yes	yes	3	7.6692e-06	116.6	By matching	By MS/MS		1	0	23321000
ACQSIYPLHDVFVR	SIGKDIEKACQSIYPL	PLHDVFVRKVKMLKKP	K	A	C	V	R	K	1	1	0	1	1	1	0	0	1	1	1	0	0	1	1	1	0	0	1	2	0	14	0	1703.85	sp|P97351|RS3A_MOUSE	sp|P97351|RS3A_MOUSE	200	213	yes	yes	2;3	0.0017492	78.401	By matching	By MS/MS		2	0	26487000
ACYGVLR	LGGLAVRRACYGVLRF	RACYGVLRFIMESGAK	R	A	C	L	R	F	1	1	0	0	1	0	0	1	0	0	1	0	0	0	0	0	0	0	1	1	0	7	0	837.417	sp|P62908|RS3_MOUSE;tr|D3YV43|D3YV43_MOUSE	sp|P62908|RS3_MOUSE	118	124	yes	no	2	0.028557	79.454	By matching	By MS/MS		1	0	7040000
ADFCIIHYAGK	KPKQLKDKADFCIIHY	CIIHYAGKVDYKADEW	K	A	D	G	K	V	2	0	0	1	1	0	0	1	1	2	0	1	0	1	0	0	0	0	1	0	0	11	0	1293.62	sp|Q8VDD5|MYH9_MOUSE;sp|Q61879|MYH10_MOUSE;tr|Q5SV64|Q5SV64_MOUSE;tr|Q3UH59|Q3UH59_MOUSE	sp|Q8VDD5|MYH9_MOUSE	566	576	yes	no	3	0.0038065	75.387	By matching	By MS/MS		1	0	5679900
ADGYVLEGK	SRPGQCGRADGYVLEG	DGYVLEGKELEFYLRK	R	A	D	G	K	E	1	0	0	1	0	0	1	2	0	0	1	1	0	0	0	0	0	0	1	1	0	9	0	950.471	sp|P62242|RS8_MOUSE	sp|P62242|RS8_MOUSE	185	193	yes	yes	2	5.2667e-06	150.81	By matching	By MS/MS	1	1	716760	21226000
ADHGEPIGR	AGGSFTVRADHGEPIG	DHGEPIGRGTKVILHL	R	A	D	G	R	G	1	1	0	1	0	0	1	2	1	1	0	0	0	0	1	0	0	0	0	0	0	9	0	950.457	sp|P11499|HS90B_MOUSE	sp|P11499|HS90B_MOUSE	169	177	yes	yes	3	0.017068	60.91	By MS/MS	By matching	1		199830	0
ADHQPLTEASYVNLPTIALCNTDSPLR	LLVVTDPRADHQPLTE	CNTDSPLRYVDIAIPC	R	A	D	L	R	Y	3	1	2	2	1	1	1	0	1	1	4	0	0	0	3	2	3	0	1	1	0	27	0	2995.47	sp|P14206|RSSA_MOUSE	sp|P14206|RSSA_MOUSE	129	155	yes	yes	3	0.00031367	73.574	By matching	By MS/MS		1	0	2872400
ADLINNLGTIAK	DTGIGMTKADLINNLG	NNLGTIAKSGTKAFME	K	A	D	A	K	S	2	0	2	1	0	0	0	1	0	2	2	1	0	0	0	0	1	0	0	0	0	12	0	1241.7	sp|P07901|HS90A_MOUSE;tr|B7ZC50|B7ZC50_MOUSE;sp|P11499|HS90B_MOUSE	sp|P11499|HS90B_MOUSE	96	107	no	no	2	2.7688e-05	131.79	By MS/MS	By MS/MS	1	1	2856900	22589000
ADLTALFLPR	TEKTDQMKADLTALFL	LTALFLPRQPPMPLAE	K	A	D	P	R	Q	2	1	0	1	0	0	0	0	0	0	3	0	0	1	1	0	1	0	0	0	0	10	0	1115.63	sp|Q9JJ28|FLII_MOUSE	sp|Q9JJ28|FLII_MOUSE	875	884	yes	yes	2	1.9467e-06	144.65	By matching	By MS/MS		1	0	4897500
ADRDESSPYAAMLAAQDVAQR	VTGGMKVKADRDESSP	AAQDVAQRCKELGITA	K	A	D	Q	R	C	6	2	0	3	0	2	1	0	0	0	1	0	1	0	1	2	0	0	1	1	0	21	1	2264.05	sp|P62264|RS14_MOUSE;tr|D3YVF4|D3YVF4_MOUSE;tr|D3Z7I1|D3Z7I1_MOUSE	sp|P62264|RS14_MOUSE	64	84	yes	no	3	0.00019064	99.407	By matching	By MS/MS		2	0	21492000
ADTLTDEINFLR	NKVELQAKADTLTDEI	TDEINFLRALYDAELS	K	A	D	L	R	A	1	1	1	2	0	0	1	0	0	1	2	0	0	1	0	0	2	0	0	0	0	12	0	1406.7	CON__P48668;CON__P04259;CON__P02538	CON__P48668	288	299	yes	no	2	5.4111e-05	123.95	By MS/MS	By matching	1	1	1317800	768460		+
ADVLSVLR	________________	ADVLSVLRQYNIQKKE	M	A	D	L	R	Q	1	1	0	1	0	0	0	0	0	0	2	0	0	0	0	1	0	0	0	2	0	8	0	871.513	sp|Q8JZM7|CDC73_MOUSE	sp|Q8JZM7|CDC73_MOUSE	2	9	yes	yes	1;2	0.0024318	95.502	By matching	By MS/MS		2	0	3397500
AEAESLYQSK	EDIAQKSKAEAESLYQ	AESLYQSKYEELQITA	K	A	E	S	K	Y	2	0	0	0	0	1	2	0	0	0	1	1	0	0	0	2	0	0	1	0	0	10	0	1124.54	CON__P04264	CON__P04264	367	376	yes	yes	2	0.0010589	110.84	By MS/MS	By MS/MS	1	1	10084000	7641600		+
AEDKEWIPVTK	GRGARGGKAEDKEWIP	KEWIPVTKLGRLVKDM	K	A	E	T	K	L	1	0	0	1	0	0	2	0	0	1	0	2	0	0	1	0	1	1	0	1	0	11	1	1314.68	sp|P25444|RS2_MOUSE;tr|D3YVC1|D3YVC1_MOUSE;tr|D3YWJ3|D3YWJ3_MOUSE;tr|E9Q1N8|E9Q1N8_MOUSE;tr|F6YTZ4|F6YTZ4_MOUSE;tr|J3QMG5|J3QMG5_MOUSE;tr|D3Z536|D3Z536_MOUSE	sp|P25444|RS2_MOUSE	55	65	yes	no	2	5.2992e-06	150.49	By matching	By MS/MS		1	0	17021000
AEEGIAAGGVMDVNTALQEVLK	________________	TALQEVLKTALIHDGL	M	A	E	L	K	T	4	0	1	1	0	1	3	3	0	1	2	1	1	0	0	0	1	0	0	3	0	22	0	2214.12	tr|Q6ZWZ6|Q6ZWZ6_MOUSE;sp|P63323|RS12_MOUSE	tr|Q6ZWZ6|Q6ZWZ6_MOUSE	2	23	yes	no	2;3	9.745e-28	227.4	By matching	By MS/MS		3	0	7809400
AEEILEK	HCTVRGAKAEEILEKG	KAEEILEKGLKVREYE	K	A	E	E	K	G	1	0	0	0	0	0	3	0	0	1	1	1	0	0	0	0	0	0	0	0	0	7	0	830.439	tr|E9PYL9|E9PYL9_MOUSE;sp|Q9CXW4|RL11_MOUSE;tr|A2BH06|A2BH06_MOUSE;tr|E9PZB3|E9PZB3_MOUSE	tr|E9PYL9|E9PYL9_MOUSE	79	85	yes	no	2	0.0071264	110.12	By matching	By MS/MS		1	0	46699000
AEGPEVDVNLPK	KFSVPGFKAEGPEVDV	EVDVNLPKADLDISGT	K	A	E	P	K	A	1	0	1	1	0	0	2	1	0	0	1	1	0	0	2	0	0	0	0	2	0	12	0	1266.65	tr|E9Q616|E9Q616_MOUSE	tr|E9Q616|E9Q616_MOUSE	763	774	yes	no	3	0.03363	42.843	By matching	By MS/MS		2	0	41969000
AEGQVLVLDGR	________________	QVLVLDGRGHLLGRLA	M	A	E	G	R	G	1	1	0	1	0	1	1	2	0	0	2	0	0	0	0	0	0	0	0	2	0	11	0	1155.62	sp|P19253|RL13A_MOUSE;tr|S4R281|S4R281_MOUSE	sp|P19253|RL13A_MOUSE	2	12	yes	no	2	5.0496e-10	176.05	By matching	By MS/MS		1	0	61155000
AELNEFLTR	FVADGIFKAELNEFLT	ELNEFLTRELAEDGYS	K	A	E	T	R	E	1	1	1	0	0	0	2	0	0	0	2	0	0	1	0	0	1	0	0	0	0	9	0	1091.56	sp|P62908|RS3_MOUSE;tr|D3YV43|D3YV43_MOUSE	sp|P62908|RS3_MOUSE	19	27	yes	no	2	2.6616e-12	190.96	By matching	By MS/MS		1	0	52680000
AENFFILR	FMRFMMMRAENFFILR	AENFFILRRKPVEGYD	R	A	E	L	R	R	1	1	1	0	0	0	1	0	0	1	1	0	0	2	0	0	0	0	0	0	0	8	0	1008.54	sp|P59999|ARPC4_MOUSE;tr|E9PWA7|E9PWA7_MOUSE	sp|P59999|ARPC4_MOUSE	98	105	yes	no	2	1.2581e-07	172.21	By matching	By MS/MS		1	0	4797100
AENQRPAEDSALSPGPLAGAK	GVSHPGEKAENQRPAE	PGPLAGAKCEQQVQSQ	K	A	E	A	K	C	5	1	1	1	0	1	2	2	0	0	2	1	0	0	3	2	0	0	0	0	0	21	1	2078.04	sp|Q3UZ39-3|LRRF1_MOUSE;sp|Q3UZ39|LRRF1_MOUSE	sp|Q3UZ39-3|LRRF1_MOUSE	51	71	yes	no	3	0.032739	67.579	By matching	By MS/MS		1	0	10644000
AEPATPAEAAQSDR	AEMKSPTKAEPATPAE	AEAAQSDRHSLLEHSR	K	A	E	D	R	H	5	1	0	1	0	1	2	0	0	0	0	0	0	0	2	1	1	0	0	0	0	14	0	1412.65	sp|Q7TPV4|MBB1A_MOUSE	sp|Q7TPV4|MBB1A_MOUSE	10	23	yes	yes	2	0.018806	65.467	By matching	By MS/MS		1	0	4575200
AEPEDHYFLLTEPPLNTPENR	QVIFKYLRAEPEDHYF	PLNTPENREYTAEIMF	R	A	E	N	R	E	1	1	2	1	0	0	4	0	1	0	3	0	0	1	4	0	2	0	1	0	0	21	0	2481.18	sp|Q99JY9|ARP3_MOUSE;tr|A0A087WRA1|A0A087WRA1_MOUSE;tr|A0A087WP86|A0A087WP86_MOUSE;tr|A0A087WQ14|A0A087WQ14_MOUSE;tr|A0A087WS98|A0A087WS98_MOUSE;tr|A0A087WQ83|A0A087WQ83_MOUSE	sp|Q99JY9|ARP3_MOUSE	103	123	yes	no	3	0.00083855	83.393	By matching	By MS/MS		1	0	6480200
AEQEEYVQEGIR	IFIELTLKAEQEEYVQ	EYVQEGIRWTPIEYFN	K	A	E	I	R	W	1	1	0	0	0	2	4	1	0	1	0	0	0	0	0	0	0	0	1	1	0	12	0	1449.67	sp|E9Q634|MYO1E_MOUSE;tr|Q8CG29|Q8CG29_MOUSE;tr|G3V011|G3V011_MOUSE;sp|P70248|MYO1F_MOUSE	sp|E9Q634|MYO1E_MOUSE	423	434	no	no	2	3.2637e-51	293.47	By MS/MS	By MS/MS	1	1	876000	32097000
AETECQNTEYQQLLDIK	EEQLQQIRAETECQNT	YQQLLDIKIRLENEIQ	R	A	E	I	K	I	1	0	1	1	1	3	3	0	0	1	2	1	0	0	0	0	2	0	1	0	0	17	0	2081.96	CON__P13645	CON__P13645	423	439	yes	yes	2;3	1.1121e-30	248.54	By MS/MS	By MS/MS	2	2	4307100	11134000		+
AETLEFNDIFQEVK	________________	NDIFQEVKGSMNDGRL	M	A	E	V	K	G	1	0	1	1	0	1	3	0	0	1	1	1	0	2	0	0	1	0	0	1	0	14	0	1681.82	tr|A2AW05|A2AW05_MOUSE;sp|Q08943|SSRP1_MOUSE;sp|Q08943-2|SSRP1_MOUSE	tr|A2AW05|A2AW05_MOUSE	2	15	yes	no	2	9.5059e-05	109.1	By matching	By MS/MS	1	1	185310	1309600
AEYLASIFGTEK	________________	ASIFGTEKDKVNCSFY	M	A	E	E	K	D	2	0	0	0	0	0	2	1	0	1	1	1	0	1	0	1	1	0	1	0	0	12	0	1327.67	sp|Q9D883|U2AF1_MOUSE;tr|G3UW94|G3UW94_MOUSE;tr|E9PWX6|E9PWX6_MOUSE;tr|E9PWM2|E9PWM2_MOUSE;tr|E9Q809|E9Q809_MOUSE;sp|Q8BGJ9-4|U2AF4_MOUSE;tr|F8WH71|F8WH71_MOUSE;tr|E9Q5Y2|E9Q5Y2_MOUSE;tr|E9PUZ3|E9PUZ3_MOUSE;sp|Q8BGJ9-2|U2AF4_MOUSE;tr|E9Q1I7|E9Q1I7_MOUSE;tr|E9Q5J3|E9Q5J3_MOUSE;sp|Q8BGJ9|U2AF4_MOUSE;sp|Q8BGJ9-3|U2AF4_MOUSE	sp|Q9D883|U2AF1_MOUSE	2	13	yes	no	2	0.0012212	88.021	By matching	By MS/MS		1	0	4025900
AEYLASIFGTEKDK	________________	IFGTEKDKVNCSFYFK	M	A	E	D	K	V	2	0	0	1	0	0	2	1	0	1	1	2	0	1	0	1	1	0	1	0	0	14	1	1570.79	sp|Q9D883|U2AF1_MOUSE;tr|G3UW94|G3UW94_MOUSE;tr|E9PWX6|E9PWX6_MOUSE;tr|E9PWM2|E9PWM2_MOUSE;tr|E9Q809|E9Q809_MOUSE;sp|Q8BGJ9-4|U2AF4_MOUSE;tr|F8WH71|F8WH71_MOUSE;tr|E9Q5Y2|E9Q5Y2_MOUSE;tr|E9PUZ3|E9PUZ3_MOUSE;sp|Q8BGJ9-2|U2AF4_MOUSE;tr|E9Q1I7|E9Q1I7_MOUSE;tr|E9Q5J3|E9Q5J3_MOUSE;sp|Q8BGJ9|U2AF4_MOUSE;sp|Q8BGJ9-3|U2AF4_MOUSE	sp|Q9D883|U2AF1_MOUSE	2	15	yes	no	2	0.0046019	63.212	By matching	By MS/MS		1	0	1362100
AFGYYGPLR	GNKTELERAFGYYGPL	FGYYGPLRSVWVARNP	R	A	F	L	R	S	1	1	0	0	0	0	0	2	0	0	1	0	0	1	1	0	0	0	2	0	0	9	0	1042.52	sp|P84104-2|SRSF3_MOUSE;sp|P84104|SRSF3_MOUSE;tr|A2A4X6|A2A4X6_MOUSE	sp|P84104-2|SRSF3_MOUSE	29	37	yes	no	2	0.0025258	107.29	By matching	By MS/MS		1	0	5453500
AFITNIPFDVK	SNPTKRYRAFITNIPF	TNIPFDVKWQSLKDLV	R	A	F	V	K	W	1	0	1	1	0	0	0	0	0	2	0	1	0	2	1	0	1	0	0	1	0	11	0	1263.69	sp|Q9D0E1-2|HNRPM_MOUSE;sp|Q9D0E1|HNRPM_MOUSE;tr|B8JK33|B8JK33_MOUSE;tr|B8JK32|B8JK32_MOUSE	sp|Q9D0E1-2|HNRPM_MOUSE	72	82	yes	no	2	0.0015639	102.05	By matching	By MS/MS		1	0	2967100
AFLADPSAFAAAAPAAAATTAAPAAAAAPAK	FPLAEKVKAFLADPSA	AAAAAPAKAEAKEESE	K	A	F	A	K	A	19	0	0	1	0	0	0	0	0	0	1	1	0	2	4	1	2	0	0	0	0	31	0	2695.4	tr|E9Q070|E9Q070_MOUSE;sp|P14869|RLA0_MOUSE	tr|E9Q070|E9Q070_MOUSE	267	297	no	no	2;3;4	6.619e-07	97.771	By matching	By MS/MS	1	3	499250	511170000
AFLADPSAFAAAAPAAAATTAAPAAAAAPAKAEAK	FPLAEKVKAFLADPSA	APAKAEAKEESEESDE	K	A	F	A	K	E	21	0	0	1	0	0	1	0	0	0	1	2	0	2	4	1	2	0	0	0	0	35	1	3094.61	tr|E9Q070|E9Q070_MOUSE;sp|P14869|RLA0_MOUSE	tr|E9Q070|E9Q070_MOUSE	267	301	no	no	3	1.2797e-06	97.352	By matching	By MS/MS		1	0	12505000
AFLIEEQK	CVRDRIKRAFLIEEQK	AFLIEEQKIVVKVLKA	R	A	F	Q	K	I	1	0	0	0	0	1	2	0	0	1	1	1	0	1	0	0	0	0	0	0	0	8	0	976.523	sp|Q9D1R9|RL34_MOUSE	sp|Q9D1R9|RL34_MOUSE	94	101	yes	yes	2	2.0087e-05	153.04	By matching	By MS/MS		1	0	101730000
AGAIAPCEVTVPAQNTGLGPEK	NKVPAAARAGAIAPCE	NTGLGPEKTSFFQALG	R	A	G	E	K	T	4	0	1	0	1	1	2	3	0	1	1	1	0	0	3	0	2	0	0	2	0	22	0	2179.09	tr|E9Q070|E9Q070_MOUSE;tr|D3YVM5|D3YVM5_MOUSE;sp|P14869|RLA0_MOUSE;tr|S4R1N1|S4R1N1_MOUSE	tr|E9Q070|E9Q070_MOUSE	113	134	no	no	2;3	1.3432e-18	187.52	By matching	By MS/MS	1	2	371840	508480000
AGELTEDEVER	ADIDLTKRAGELTEDE	LTEDEVERVITIMQNP	R	A	G	E	R	V	1	1	0	1	0	0	4	1	0	0	1	0	0	0	0	0	1	0	0	1	0	11	0	1246.57	tr|F6YVP7|F6YVP7_MOUSE;sp|P62270|RS18_MOUSE;tr|S4R1N6|S4R1N6_MOUSE	tr|F6YVP7|F6YVP7_MOUSE	56	66	yes	no	2	4.8019e-10	176.42	By MS/MS	By MS/MS	1	1	0	61250000
AGFAGDDAPR	DNGSGMCKAGFAGDDA	FAGDDAPRAVFPSIVG	K	A	G	P	R	A	3	1	0	2	0	0	0	2	0	0	0	0	0	1	1	0	0	0	0	0	0	10	0	975.441	sp|P60710|ACTB_MOUSE;tr|E9Q1F2|E9Q1F2_MOUSE;tr|E9Q5F4|E9Q5F4_MOUSE;tr|G3UZ07|G3UZ07_MOUSE;tr|E9Q606|E9Q606_MOUSE;tr|E9Q2D1|E9Q2D1_MOUSE;tr|F6WX90|F6WX90_MOUSE;sp|P63268|ACTH_MOUSE;sp|P68134|ACTS_MOUSE;sp|P68033|ACTC_MOUSE;sp|P62737|ACTA_MOUSE;tr|D3YZY0|D3YZY0_MOUSE;tr|D3Z2K3|D3Z2K3_MOUSE;sp|P63260|ACTG_MOUSE;tr|B1ATY1|B1ATY1_MOUSE;tr|G3UYG0|G3UYG0_MOUSE	sp|P60710|ACTB_MOUSE	19	28	no	no	2	2.4195e-06	140.49	By MS/MS	By MS/MS	1	1	15382000	230290000
AGKEPGLQIWR	VEHPEFLKAGKEPGLQ	EPGLQIWRVEKFDLVP	K	A	G	W	R	V	1	1	0	0	0	1	1	2	0	1	1	1	0	0	1	0	0	1	0	0	0	11	1	1253.69	sp|P13020-2|GELS_MOUSE;sp|P13020|GELS_MOUSE;CON__Q3SX14;tr|A6PWS5|A6PWS5_MOUSE	sp|P13020-2|GELS_MOUSE	11	21	yes	no	3	0.032006	82.831	By matching	By MS/MS	1	1	105470	9283200		+
AGKFPSLLTHNENMVAK	ILGPGLNKAGKFPSLL	HNENMVAKVDEVKSTI	K	A	G	A	K	V	2	0	2	0	0	0	1	1	1	0	2	2	1	1	1	1	1	0	0	1	0	17	1	1855.96	tr|Q5XJF6|Q5XJF6_MOUSE;sp|P53026|RL10A_MOUSE	tr|Q5XJF6|Q5XJF6_MOUSE	131	147	yes	no	3;4	0.00094338	75.316	By matching	By MS/MS		2	0	66133000
AGLAGPAKPSLALNPQEDSQFEK	________________	QEDSQFEKALTQIQGR	M	A	G	E	K	A	4	0	1	1	0	2	2	2	0	0	3	2	0	1	3	2	0	0	0	0	0	23	1	2367.21	sp|Q91VE6-2|MK67I_MOUSE;sp|Q91VE6|MK67I_MOUSE	sp|Q91VE6-2|MK67I_MOUSE	2	24	yes	no	3	7.7773e-05	98.443	By matching	By MS/MS		1	0	3640100
AGLELLSDQGYR	________________	LLSDQGYRIDGRRAGE	M	A	G	Y	R	I	1	1	0	1	0	1	1	2	0	0	3	0	0	0	0	1	0	0	1	0	0	12	0	1320.67	sp|Q921I9|EXOS4_MOUSE	sp|Q921I9|EXOS4_MOUSE	2	13	yes	yes	2	0.00025375	105.65	By matching	By MS/MS		1	0	1954200
AGLQFPVGR	KAKTRSSRAGLQFPVG	GLQFPVGRVHRLLRKG	R	A	G	G	R	V	1	1	0	0	0	1	0	2	0	0	1	0	0	1	1	0	0	0	0	1	0	9	0	943.524	tr|F8WIX8|F8WIX8_MOUSE;sp|Q64523|H2A2C_MOUSE;sp|Q6GSS7|H2A2A_MOUSE;sp|Q3THW5|H2AV_MOUSE;sp|P0C0S6|H2AZ_MOUSE;sp|Q64522|H2A2B_MOUSE;tr|G3UWL7|G3UWL7_MOUSE;tr|Q3UA95|Q3UA95_MOUSE;sp|Q8CGP6|H2A1H_MOUSE;sp|Q8R1M2|H2AJ_MOUSE;sp|Q8CGP7|H2A1K_MOUSE;sp|Q8CGP5|H2A1F_MOUSE;sp|Q8BFU2|H2A3_MOUSE;sp|P22752|H2A1_MOUSE;tr|Q8CGP4|Q8CGP4_MOUSE;sp|P27661|H2AX_MOUSE	sp|Q8CGP6|H2A1H_MOUSE	22	30	no	no	2	0.0004548	120.15	By MS/MS	By MS/MS	1	1	45350000	296040000
AGNFYVPAEPK	RMARMARKAGNFYVPA	FYVPAEPKLAFVIRIR	K	A	G	P	K	L	2	0	1	0	0	0	1	1	0	0	0	1	0	1	2	0	0	0	1	1	0	11	0	1191.59	sp|P14148|RL7_MOUSE;tr|F6XI62|F6XI62_MOUSE	sp|P14148|RL7_MOUSE	100	110	yes	no	2	5.7265e-05	131.17	By matching	By MS/MS		1	0	84195000
AGNLGGGVVTIER	ERIKVNGKAGNLGGGV	GGVVTIERSKSKITVT	K	A	G	E	R	S	1	1	1	0	0	0	1	4	0	1	1	0	0	0	0	0	1	0	0	2	0	13	0	1241.67	sp|P67984|RL22_MOUSE	sp|P67984|RL22_MOUSE	53	65	yes	yes	2	1.1073e-05	135.04	By matching	By MS/MS	1	1	222860	340560000
AGPIWDLR	ELVPLFEKAGPIWDLR	AGPIWDLRLMMDPLTG	K	A	G	L	R	L	1	1	0	1	0	0	0	1	0	1	1	0	0	0	1	0	0	1	0	0	0	8	0	926.497	tr|G3UZ48|G3UZ48_MOUSE;tr|G3UZI2|G3UZI2_MOUSE;sp|Q7TMK9-2|HNRPQ_MOUSE;tr|G3V018|G3V018_MOUSE;sp|Q7TMK9|HNRPQ_MOUSE;tr|G3UXJ6|G3UXJ6_MOUSE;tr|G3UWM1|G3UWM1_MOUSE;tr|A2AW41|A2AW41_MOUSE;tr|F7B5B5|F7B5B5_MOUSE;tr|Q8VHM5|Q8VHM5_MOUSE	tr|G3UZ48|G3UZ48_MOUSE	87	94	yes	no	2	0.0030654	111.95	By matching	By MS/MS		1	0	6489000
AGTGVDNVDLEAATR	EKLQVVGRAGTGVDNV	VDLEAATRKGILVMNT	R	A	G	T	R	K	3	1	1	2	0	0	1	2	0	0	1	0	0	0	0	0	2	0	0	2	0	15	0	1487.72	sp|Q61753|SERA_MOUSE;tr|F6ZSB7|F6ZSB7_MOUSE	sp|Q61753|SERA_MOUSE	76	90	yes	no	2	1.2985e-28	239.51	By MS/MS	By MS/MS	1	1	1555500	13855000
AGVNTVTTLVENK	TKRPPVLRAGVNTVTT	VTTLVENKKAQLVVIA	R	A	G	N	K	K	1	0	2	0	0	0	1	1	0	0	1	1	0	0	0	0	3	0	0	3	0	13	0	1344.72	sp|P12970|RL7A_MOUSE;tr|F6VBB8|F6VBB8_MOUSE;tr|F6SSI5|F6SSI5_MOUSE	sp|P12970|RL7A_MOUSE	138	150	yes	no	2	1.138e-20	222.81	By matching	By MS/MS	1	1	427070	244730000
AGVNTVTTLVENKK	TKRPPVLRAGVNTVTT	TTLVENKKAQLVVIAH	R	A	G	K	K	A	1	0	2	0	0	0	1	1	0	0	1	2	0	0	0	0	3	0	0	3	0	14	1	1472.82	sp|P12970|RL7A_MOUSE;tr|F6VBB8|F6VBB8_MOUSE;tr|F6SSI5|F6SSI5_MOUSE	sp|P12970|RL7A_MOUSE	138	151	yes	no	2;3	6.6913e-21	206.46	By matching	By MS/MS		2	0	265190000
AIFAGYKR	MSGRLWCKAIFAGYKR	AIFAGYKRGLRNQREH	K	A	I	K	R	G	2	1	0	0	0	0	0	1	0	1	0	1	0	1	0	0	0	0	1	0	0	8	1	924.518	sp|O55142|RL35A_MOUSE	sp|O55142|RL35A_MOUSE	9	16	yes	yes	2	0.017783	68.915	By matching	By MS/MS		1	0	7566500
AILVDLEPGTMDSVR	TGGKYVPRAILVDLEP	PGTMDSVRSGPFGQIF	R	A	I	V	R	S	1	1	0	2	0	0	1	1	0	1	2	0	1	0	1	1	1	0	0	2	0	15	0	1614.83	sp|P99024|TBB5_MOUSE;sp|Q9CWF2|TBB2B_MOUSE;sp|Q7TMM9|TBB2A_MOUSE;sp|Q9ERD7|TBB3_MOUSE	sp|P99024|TBB5_MOUSE	63	77	no	no	2	7.4351e-12	174.47	By MS/MS	By MS/MS	2	2	5334800	97554000
AIQLNSNSVQALLLK	RALYLGAKAIQLNSNS	SVQALLLKGAALRNMG	K	A	I	L	K	G	2	0	2	0	0	2	0	0	0	1	4	1	0	0	0	2	0	0	0	1	0	15	0	1610.94	tr|D3YU58|D3YU58_MOUSE;sp|Q9WVM3|APC7_MOUSE	tr|D3YU58|D3YU58_MOUSE	331	345	yes	no	2	2.2595e-08	151.56	By matching	By MS/MS		1	0	2213400
AITGASLADIMAK	RRAVKFQRAITGASLA	SLADIMAKRNQKPEVR	R	A	I	A	K	R	4	0	0	1	0	0	0	1	0	2	1	1	1	0	0	1	1	0	0	0	0	13	0	1260.67	sp|Q8BP67|RL24_MOUSE	sp|Q8BP67|RL24_MOUSE	81	93	yes	yes	2	1.6926e-16	204.85	By matching	By MS/MS	1	2	856750	200680000
AITIAGVPQSVTECVK	MLPNSTERAITIAGVP	QSVTECVKQICLVMLE	R	A	I	V	K	Q	2	0	0	0	1	1	1	1	0	2	0	1	0	0	1	1	2	0	0	3	0	16	0	1671.89	sp|P60335|PCBP1_MOUSE	sp|P60335|PCBP1_MOUSE	145	160	yes	yes	2	1.7143e-08	149	By matching	By MS/MS	1	1	835660	20538000
AIVAIENPADVSVISSR	EKLLLAARAIVAIENP	DVSVISSRNTGQRAVL	R	A	I	S	R	N	3	1	1	1	0	0	1	0	0	3	0	0	0	0	1	3	0	0	0	3	0	17	0	1739.94	sp|P14206|RSSA_MOUSE	sp|P14206|RSSA_MOUSE	64	80	yes	yes	2	3.2187e-06	126.07	By matching	By MS/MS	1	1	277750	7727700
ALAAAGYDVEK	VSLAALKKALAAAGYD	AAGYDVEKNNSRIKLG	K	A	L	E	K	N	4	0	0	1	0	0	1	1	0	0	1	1	0	0	0	0	0	0	1	1	0	11	0	1106.56	sp|P15864|H12_MOUSE;sp|P43277|H13_MOUSE;sp|Q07133|H1T_MOUSE;tr|I7HFT9|I7HFT9_MOUSE;sp|P43274|H14_MOUSE	sp|P15864|H12_MOUSE	65	75	no	no	2	0.00042055	114.86	By MS/MS	By MS/MS	1	1	13342000	118930000
ALAAAGYDVEKNNSR	VSLAALKKALAAAGYD	DVEKNNSRIKLGLKSL	K	A	L	S	R	I	4	1	2	1	0	0	1	1	0	0	1	1	0	0	0	1	0	0	1	1	0	15	1	1577.78	sp|P15864|H12_MOUSE;sp|P43277|H13_MOUSE;sp|Q07133|H1T_MOUSE;tr|I7HFT9|I7HFT9_MOUSE;sp|P43274|H14_MOUSE	sp|P15864|H12_MOUSE	65	79	no	no	2	0.0022746	105.99	By MS/MS	By matching	1	1	1254400	10789000
ALAAFLK	VNQQEFVRALAAFLKK	RALAAFLKKSGKLKVP	R	A	L	L	K	K	3	0	0	0	0	0	0	0	0	0	2	1	0	1	0	0	0	0	0	0	0	7	0	732.453	sp|Q9CZX8|RS19_MOUSE;tr|D3YUT3|D3YUT3_MOUSE;tr|D3YUG3|D3YUG3_MOUSE;tr|D3Z5R8|D3Z5R8_MOUSE;tr|D3Z722|D3Z722_MOUSE;tr|S4R223|S4R223_MOUSE	sp|Q9CZX8|RS19_MOUSE	17	23	yes	no	1;2	0.01407	95.957	By matching	By MS/MS		2	0	8154100
ALAAGGVGSIVR	NTKSQAVKALAAGGVG	GGVGSIVRVLTARKTV	K	A	L	V	R	V	3	1	0	0	0	0	0	3	0	1	1	0	0	0	0	1	0	0	0	2	0	12	0	1069.62	tr|Q3UA72|Q3UA72_MOUSE;sp|Q9CPW4|ARPC5_MOUSE	tr|Q3UA72|Q3UA72_MOUSE	73	84	yes	no	2	2.4196e-07	150.09	By matching	By MS/MS	1	1	199460	10717000
ALAAGGYDVEK	VSLPALKKALAAGGYD	AGGYDVEKNNSRIKLG	K	A	L	E	K	N	3	0	0	1	0	0	1	2	0	0	1	1	0	0	0	0	0	0	1	1	0	11	0	1092.55	sp|P43276|H15_MOUSE	sp|P43276|H15_MOUSE	65	75	yes	yes	2	0.00013998	118.28	By MS/MS	By MS/MS	1	1	2662800	37184000
ALAELAA	WSVDPLDRALAELAA_	RALAELAA________	R	A	L	A	A	-	4	0	0	0	0	0	1	0	0	0	2	0	0	0	0	0	0	0	0	0	0	7	0	657.37	sp|P13020-2|GELS_MOUSE;sp|P13020|GELS_MOUSE;CON__Q3SX14	sp|P13020-2|GELS_MOUSE	725	731	yes	no	1	0.035045	49.312	By matching	By MS/MS		1	0	6048000		+
ALANVNIGSLICNVGAGGPAPAAGAAPAGGAAPSTAAAPAEEK	FWPGLFAKALANVNIG	AAAPAEEKKVEAKKEE	K	A	L	E	K	K	15	0	3	0	1	0	2	7	0	2	2	1	0	0	5	2	1	0	0	2	0	43	0	3781.91	sp|P47955|RLA1_MOUSE	sp|P47955|RLA1_MOUSE	50	92	yes	yes	3;4	0.00083397	41.051	By matching	By MS/MS		2	0	175880000
ALDTMNFDVIK	QQPADAERALDTMNFD	TMNFDVIKGKPVRIMW	R	A	L	I	K	G	1	0	1	2	0	0	0	0	0	1	1	1	1	1	0	0	1	0	0	1	0	11	0	1265.63	sp|P29341|PABP1_MOUSE;tr|Q9D4E6|Q9D4E6_MOUSE;tr|Q62029|Q62029_MOUSE	sp|P29341|PABP1_MOUSE	68	78	yes	no	2	1.8977e-14	199.82	By matching	By MS/MS		2	0	28878000
ALEEAMEQKAELER	TKALSLARALEEAMEQ	EQKAELERLNKQFRTE	R	A	L	E	R	L	3	1	0	0	0	1	5	0	0	0	2	1	1	0	0	0	0	0	0	0	0	14	1	1645.8	sp|Q8VDD5|MYH9_MOUSE	sp|Q8VDD5|MYH9_MOUSE	1484	1497	yes	yes	3	0.0040041	75.102	By matching	By MS/MS	1	1	715080	11072000
ALEEANADLEVK	ASYLDKVRALEEANAD	ANADLEVKIRDWYQRQ	R	A	L	V	K	I	3	0	1	1	0	0	3	0	0	0	2	1	0	0	0	0	0	0	0	1	0	12	0	1300.65	CON__P02533;CON__P08779;sp|Q6IFX2|K1C42_MOUSE;CON__Q6IFX2;CON__P19012	CON__P02533	135	146	no	no	2	1.2517e-05	136.3	By MS/MS	By matching	1	1	5089500	3000200		+
ALEEANTELEVK	ATYLDKVRALEEANTE	ANTELEVKIRDWYQRQ	R	A	L	V	K	I	2	0	1	0	0	0	4	0	0	0	2	1	0	0	0	0	1	0	0	1	0	12	0	1344.68	sp|Q61781|K1C14_MOUSE	sp|Q61781|K1C14_MOUSE	141	152	no	no	2	0.02495	64.945	By MS/MS	By matching	1		613420	0
ALEESNYELEGK	ASYLDKVRALEESNYE	SNYELEGKIKEWYEKH	R	A	L	G	K	I	1	0	1	0	0	0	4	1	0	0	2	1	0	0	0	1	0	0	1	0	0	12	0	1380.64	CON__P13645;sp|P02535-3|K1C10_MOUSE;tr|A2A513|A2A513_MOUSE;sp|P02535-2|K1C10_MOUSE;sp|P02535|K1C10_MOUSE;CON__P02535-1	CON__P13645	166	177	yes	no	2	4.7232e-20	216.68	By MS/MS	By MS/MS	1	1	60862000	63088000		+
ALELDSNLYR	QACVLMIKALELDSNL	ELDSNLYRIGQSKVFF	K	A	L	Y	R	I	1	1	1	1	0	0	1	0	0	0	3	0	0	0	0	1	0	0	1	0	0	10	0	1192.61	sp|Q8VDD5|MYH9_MOUSE	sp|Q8VDD5|MYH9_MOUSE	746	755	yes	yes	2	3.5931e-05	136.49	By MS/MS	By MS/MS	1	1	809480	30763000
ALELTGLK	ESAEDLEKALELTGLK	ALELTGLKVFGNEIKL	K	A	L	L	K	V	1	0	0	0	0	0	1	1	0	0	3	1	0	0	0	0	1	0	0	0	0	8	0	843.507	sp|P09405|NUCL_MOUSE	sp|P09405|NUCL_MOUSE	365	372	yes	yes	2	0.0012301	118.74	By matching	By MS/MS	1	1	526700	34708000
ALEQQVEEMKTQLEELEDELQATEDAK	HELEKSKRALEQQVEE	LQATEDAKLRLEVNLQ	R	A	L	A	K	L	3	0	0	2	0	4	8	0	0	0	4	2	1	0	0	0	2	0	0	1	0	27	1	3146.48	sp|Q8VDD5|MYH9_MOUSE	sp|Q8VDD5|MYH9_MOUSE	1529	1555	yes	yes	3	0.00033994	82.885	By matching	By MS/MS		1	0	1921800
ALGIGAYLVR	TISMVTCRALGIGAYL	GIGAYLVRLGQRVIQV	R	A	L	V	R	L	2	1	0	0	0	0	0	2	0	1	2	0	0	0	0	0	0	0	1	1	0	10	0	1031.61	sp|E9Q4Z2|ACACB_MOUSE	sp|E9Q4Z2|ACACB_MOUSE	1925	1934	yes	yes	2	0.0014426	107.57	By MS/MS	By matching	1	1	1285700	358630
ALGQNPTNAEVLK	SQCGDVMRALGQNPTN	PTNAEVLKVLGNPKSD	R	A	L	L	K	V	2	0	2	0	0	1	1	1	0	0	2	1	0	0	1	0	1	0	0	1	0	13	0	1353.73	sp|Q60605-2|MYL6_MOUSE;sp|Q60605|MYL6_MOUSE;sp|Q8CI43|MYL6B_MOUSE	sp|Q60605-2|MYL6_MOUSE	38	50	yes	no	2	9.5259e-15	184.96	By matching	By MS/MS		1	0	23783000
ALIAGGGAPEIELALR	IRCLVKKRALIAGGGA	PEIELALRLTEYSRTL	R	A	L	L	R	L	4	1	0	0	0	0	2	3	0	2	3	0	0	0	1	0	0	0	0	0	0	16	0	1549.88	tr|G5E839|G5E839_MOUSE;sp|P80315|TCPD_MOUSE	tr|G5E839|G5E839_MOUSE	390	405	yes	no	2	0.00039412	97.767	By matching	By MS/MS	1	1	416810	2243600
ALLFIPR	VEGQLEFRALLFIPRR	RALLFIPRRAPFDLFE	R	A	L	P	R	R	1	1	0	0	0	0	0	0	0	1	2	0	0	1	1	0	0	0	0	0	0	7	0	828.522	sp|P11499|HS90B_MOUSE;tr|E9Q3D6|E9Q3D6_MOUSE	sp|P11499|HS90B_MOUSE	331	337	yes	no	2	0.01322	97.596	By matching	By MS/MS	1	1	753450	9520000
ALLFVPR	VEGQLEFRALLFVPRR	RALLFVPRRAPFDLFE	R	A	L	P	R	R	1	1	0	0	0	0	0	0	0	0	2	0	0	1	1	0	0	0	0	1	0	7	0	814.507	sp|P07901|HS90A_MOUSE	sp|P07901|HS90A_MOUSE	340	346	yes	yes	2	0.010452	103.28	By matching	By MS/MS		1	0	4734500
ALQSLALGLR	GCAVTLLKALQSLALG	QSLALGLRGLQTQNSD	K	A	L	L	R	G	2	1	0	0	0	1	0	1	0	0	4	0	0	0	0	1	0	0	0	0	0	10	0	1040.63	sp|Q9JKF1|IQGA1_MOUSE	sp|Q9JKF1|IQGA1_MOUSE	327	336	yes	yes	2	1.5956e-06	147.74	By matching	By MS/MS		1	0	2596900
ALRYPMAVGLNK	________________	PMAVGLNKGHKVTKNV	M	A	L	N	K	G	2	1	1	0	0	0	0	1	0	0	2	1	1	0	1	0	0	0	1	1	0	12	1	1331.74	tr|Q6ZWZ4|Q6ZWZ4_MOUSE;sp|P47964|RL36_MOUSE;tr|D3YX71|D3YX71_MOUSE	tr|Q6ZWZ4|Q6ZWZ4_MOUSE	2	13	yes	no	3	0.039821	50.484	By matching	By MS/MS		1	0	4972800
ALSTDPASPNLK	SKLLLAAKALSTDPAS	DPASPNLKSQLAAAAR	K	A	L	L	K	S	2	0	1	1	0	0	0	0	0	0	2	1	0	0	2	2	1	0	0	0	0	12	0	1212.63	sp|P26039|TLN1_MOUSE	sp|P26039|TLN1_MOUSE	1321	1332	yes	yes	2	0.0032844	90.614	By MS/MS	By matching	1	1	1050800	9046900
ALTISIGDGLPK	AVLKAGGRALTISIGD	SIGDGLPKSTKPTRKG	R	A	L	P	K	S	1	0	0	1	0	0	0	2	0	2	2	1	0	0	1	1	1	0	0	0	0	12	0	1183.68	tr|Q8CG29|Q8CG29_MOUSE	tr|Q8CG29|Q8CG29_MOUSE	910	921	yes	yes	2	2.5251e-10	164.9	By matching	By MS/MS	1	1	407000	16331000
ALTVPELTQQMFDAK	SRGSQQYRALTVPELT	TQQMFDAKNMMAACDP	R	A	L	A	K	N	2	0	0	1	0	2	1	0	0	0	2	1	1	1	1	0	2	0	0	1	0	15	0	1690.86	sp|P68372|TBB4B_MOUSE;sp|Q9D6F9|TBB4A_MOUSE;sp|Q922F4|TBB6_MOUSE;sp|Q9ERD7|TBB3_MOUSE	sp|P68372|TBB4B_MOUSE	283	297	no	no	2	4.7874e-12	172.09	By matching	By MS/MS	2	2	928540	11396000
ALTVPELTQQVFDAK	SRGSQQYRALTVPELT	TQQVFDAKNMMAACDP	R	A	L	A	K	N	2	0	0	1	0	2	1	0	0	0	2	1	0	1	1	0	2	0	0	2	0	15	0	1658.89	sp|P99024|TBB5_MOUSE	sp|P99024|TBB5_MOUSE	283	297	yes	yes	2;3	1.0753e-21	208.39	By MS/MS	By MS/MS	2	2	4622800	65635000
ALVAYYQK	AIRQSISKALVAYYQK	ALVAYYQKYVDEASKK	K	A	L	Q	K	Y	2	0	0	0	0	1	0	0	0	0	1	1	0	0	0	0	0	0	2	1	0	8	0	954.517	sp|P14131|RS16_MOUSE	sp|P14131|RS16_MOUSE	91	98	yes	yes	2	0.011384	91.626	By matching	By MS/MS		1	0	42071000
ALVDGPCTR	VDVIDQNRALVDGPCT	LVDGPCTRVRRQAMPF	R	A	L	T	R	V	1	1	0	1	1	0	0	1	0	0	1	0	0	0	1	0	1	0	0	1	0	9	0	987.481	sp|Q9CR57|RL14_MOUSE	sp|Q9CR57|RL14_MOUSE	36	44	yes	yes	2	0.0016156	112.11	By matching	By MS/MS	1	1	328810	122470000
ALVDILSEVPESMFQEILPK	HLQGQPIKALVDILSE	MFQEILPKVLKGNMKV	K	A	L	P	K	V	1	0	0	1	0	1	3	0	0	2	3	1	1	1	2	2	0	0	0	2	0	20	0	2257.19	sp|Q7TPV4|MBB1A_MOUSE	sp|Q7TPV4|MBB1A_MOUSE	178	197	yes	yes	2;3	0.00079928	88.565	By matching	By MS/MS		2	0	1902700
ALVEGPLNNLR	LSYYKEQKALVEGPLN	EGPLNNLRESLMQFSK	K	A	L	L	R	E	1	1	2	0	0	0	1	1	0	0	3	0	0	0	1	0	0	0	0	1	0	11	0	1194.67	sp|Q9EPU0-2|RENT1_MOUSE;sp|Q9EPU0|RENT1_MOUSE	sp|Q9EPU0-2|RENT1_MOUSE	892	902	yes	no	2	1.3102e-09	163.9	By matching	By MS/MS		1	0	4730300
ALVKPQAIKPK	SARAEAIKALVKPQAI	KPQAIKPKMPKGPKLK	K	A	L	P	K	M	2	0	0	0	0	1	0	0	0	1	1	3	0	0	2	0	0	0	0	1	0	11	2	1191.77	tr|F6QL70|F6QL70_MOUSE;tr|W4VSN7|W4VSN7_MOUSE;sp|P47915|RL29_MOUSE;tr|D3Z1N9|D3Z1N9_MOUSE	tr|F6QL70|F6QL70_MOUSE	74	84	yes	no	3	0.016456	89.886	By matching	By MS/MS		1	0	187110000
ALVPTPGK	KKGAAQAKALVPTPGK	ALVPTPGKKGAATPAK	K	A	L	G	K	K	1	0	0	0	0	0	0	1	0	0	1	1	0	0	2	0	1	0	0	1	0	8	0	781.47	sp|P09405|NUCL_MOUSE	sp|P09405|NUCL_MOUSE	117	124	yes	yes	2	0.023393	76.774	By matching	By MS/MS	1	1	281070	8509600
ALVPTPGKK	KKGAAQAKALVPTPGK	LVPTPGKKGAATPAKG	K	A	L	K	K	G	1	0	0	0	0	0	0	1	0	0	1	2	0	0	2	0	1	0	0	1	0	9	1	909.565	sp|P09405|NUCL_MOUSE	sp|P09405|NUCL_MOUSE	117	125	yes	yes	3	0.030189	51.066	By matching	By MS/MS		1	0	10970000
ALYDTFSAFGNILSCK	LDKSIDNKALYDTFSA	FGNILSCKVVCDENGS	K	A	L	C	K	V	2	0	1	1	1	0	0	1	0	1	2	1	0	2	0	2	1	0	1	0	0	16	0	1805.87	sp|P29341|PABP1_MOUSE;tr|Q62029|Q62029_MOUSE;tr|Q91YZ8|Q91YZ8_MOUSE;tr|D3Z5M2|D3Z5M2_MOUSE;tr|A3KFU5|A3KFU5_MOUSE;tr|A3KFU8|A3KFU8_MOUSE;tr|Q6PHQ9|Q6PHQ9_MOUSE;tr|V9GXG3|V9GXG3_MOUSE	sp|P29341|PABP1_MOUSE	114	129	no	no	2	4.1945e-22	213.71	By matching	By MS/MS		1	0	7366600
AMGIMNSFVNDIFER	PDTGISSKAMGIMNSF	FVNDIFERIASEASRL	K	A	M	E	R	I	1	1	2	1	0	0	1	1	0	2	0	0	2	2	0	1	0	0	0	1	0	15	0	1742.81	sp|Q8CGP2|H2B1P_MOUSE;sp|Q8CGP1|H2B1K_MOUSE;sp|Q6ZWY9|H2B1C_MOUSE;sp|Q64525|H2B2B_MOUSE;sp|Q64478|H2B1H_MOUSE;sp|Q64475|H2B1B_MOUSE;sp|P10854|H2B1M_MOUSE;sp|P10853|H2B1F_MOUSE;tr|Q8CBB6|Q8CBB6_MOUSE;sp|Q8CGP2-2|H2B1P_MOUSE;tr|G3X9D5|G3X9D5_MOUSE;sp|Q9D2U9|H2B3A_MOUSE;sp|Q8CGP0|H2B3B_MOUSE;sp|Q64524|H2B2E_MOUSE	sp|Q8CGP2|H2B1P_MOUSE	59	73	yes	no	2;3	3.776e-29	235.93	By MS/MS	By MS/MS	4	5	13279000	153300000
ANLQIDQINTDLNLER	LINDRLKKANLQIDQI	NTDLNLERSHAQKNEN	K	A	N	E	R	S	1	1	3	2	0	2	1	0	0	2	3	0	0	0	0	0	1	0	0	0	0	16	0	1868.96	sp|Q8VDD5|MYH9_MOUSE	sp|Q8VDD5|MYH9_MOUSE	1755	1770	yes	yes	2	1.6496e-77	352.77	By matching	By MS/MS	1	1	420160	16054000
ANPFGGASHAK	AHLGTALKANPFGGAS	FGGASHAKGIVLEKVG	K	A	N	A	K	G	3	0	1	0	0	0	0	2	1	0	0	1	0	1	1	1	0	0	0	0	0	11	0	1055.51	sp|P62267|RS23_MOUSE	sp|P62267|RS23_MOUSE	38	48	yes	yes	3	0.021854	50.791	By matching	By MS/MS		1	0	6096300
APAMFNIR	KKDWYDVKAPAMFNIR	APAMFNIRNIGKTLVT	K	A	P	I	R	N	2	1	1	0	0	0	0	0	0	1	0	0	1	1	1	0	0	0	0	0	0	8	0	918.475	sp|P97351|RS3A_MOUSE	sp|P97351|RS3A_MOUSE	35	42	yes	yes	2	0.0057091	91.9	By matching	By MS/MS		2	0	25356000
APESLFLLEEMR	GRSKVFIKAPESLFLL	LFLLEEMRERKYDGYA	K	A	P	M	R	E	1	1	0	0	0	0	3	0	0	0	3	0	1	1	1	1	0	0	0	0	0	12	0	1433.72	sp|E9Q634|MYO1E_MOUSE	sp|E9Q634|MYO1E_MOUSE	680	691	yes	yes	2	1.9977e-10	168.82	By matching	By MS/MS		2	0	6490000
APILIATDVASR	LNEFKHGKAPILIATD	IATDVASRGLDVEDVK	K	A	P	S	R	G	3	1	0	1	0	0	0	0	0	2	1	0	0	0	1	1	1	0	0	1	0	12	0	1225.7	sp|Q61656|DDX5_MOUSE;tr|Q8BTS0|Q8BTS0_MOUSE;tr|S4R1I6|S4R1I6_MOUSE;sp|Q501J6-2|DDX17_MOUSE;sp|Q501J6|DDX17_MOUSE;tr|Q3U741|Q3U741_MOUSE	sp|Q61656|DDX5_MOUSE	392	403	yes	no	2	8.8388e-11	177.1	By matching	By MS/MS	1	1	878290	15272000
APIRPDIVNFVHTNLR	VTLPAVFKAPIRPDIV	NFVHTNLRKNNRQPYA	K	A	P	L	R	K	1	2	2	1	0	0	0	0	1	2	1	0	0	1	2	0	1	0	0	2	0	16	1	1861.03	sp|Q9D8E6|RL4_MOUSE	sp|Q9D8E6|RL4_MOUSE	30	45	yes	yes	3;4	1.0722e-07	142.95	By matching	By MS/MS		2	0	27097000
APQVLVLAPTR	LQERKRGRAPQVLVLA	VLVLAPTRELANQVSK	R	A	P	T	R	E	2	1	0	0	0	1	0	0	0	0	2	0	0	0	2	0	1	0	0	2	0	11	0	1163.7	sp|Q9JIK5|DDX21_MOUSE	sp|Q9JIK5|DDX21_MOUSE	332	342	yes	yes	2	0.021131	69.03	By MS/MS	By MS/MS	1	1	614430	6360000
APSTYGGGLSVSSSR	VLAGGSCRAPSTYGGG	GLSVSSSRFSSGGAYG	R	A	P	S	R	F	1	1	0	0	0	0	0	3	0	0	1	0	0	0	1	5	1	0	1	1	0	15	0	1424.69	CON__P02533	CON__P02533	42	56	yes	yes	2	7.5764e-06	128.74	By MS/MS	By matching	1		11910000	0		+
APVPASELLDAK	RLSFSGLRAPVPASEL	ASELLDAKILSRAQFD	R	A	P	A	K	I	3	0	0	1	0	0	1	0	0	0	2	1	0	0	2	1	0	0	0	1	0	12	0	1209.66	tr|E9Q3W4|E9Q3W4_MOUSE;sp|Q9QXS1-15|PLEC_MOUSE;sp|Q9QXS1-10|PLEC_MOUSE;sp|Q9QXS1-9|PLEC_MOUSE;sp|Q9QXS1-12|PLEC_MOUSE;sp|Q9QXS1-11|PLEC_MOUSE;sp|Q9QXS1-13|PLEC_MOUSE;sp|Q9QXS1-5|PLEC_MOUSE;sp|Q9QXS1-3|PLEC_MOUSE;sp|Q9QXS1-16|PLEC_MOUSE;sp|Q9QXS1-4|PLEC_MOUSE;sp|Q9QXS1-14|PLEC_MOUSE;sp|Q9QXS1-6|PLEC_MOUSE;sp|Q9QXS1-7|PLEC_MOUSE;sp|Q9QXS1-8|PLEC_MOUSE;sp|Q9QXS1-2|PLEC_MOUSE;sp|Q9QXS1|PLEC_MOUSE;tr|…	tr|E9Q3W4|E9Q3W4_MOUSE	3149	3160	yes	no	2	0.0055767	79.492	By MS/MS	By matching	1		0	0
AQAELEAQELQR	AEAHAQAKAQAELEAQ	LEAQELQRRMQEEVAR	K	A	Q	Q	R	R	3	1	0	0	0	3	3	0	0	0	2	0	0	0	0	0	0	0	0	0	0	12	0	1384.69	tr|E9Q3W4|E9Q3W4_MOUSE;sp|Q9QXS1-15|PLEC_MOUSE;sp|Q9QXS1-10|PLEC_MOUSE;sp|Q9QXS1-9|PLEC_MOUSE;sp|Q9QXS1-12|PLEC_MOUSE;sp|Q9QXS1-11|PLEC_MOUSE;sp|Q9QXS1-13|PLEC_MOUSE;sp|Q9QXS1-5|PLEC_MOUSE;sp|Q9QXS1-3|PLEC_MOUSE;sp|Q9QXS1-16|PLEC_MOUSE;sp|Q9QXS1-4|PLEC_MOUSE;sp|Q9QXS1-14|PLEC_MOUSE;sp|Q9QXS1-6|PLEC_MOUSE;sp|Q9QXS1-7|PLEC_MOUSE;sp|Q9QXS1-8|PLEC_MOUSE;sp|Q9QXS1-2|PLEC_MOUSE;sp|Q9QXS1|PLEC_MOUSE	tr|E9Q3W4|E9Q3W4_MOUSE	1224	1235	yes	no	2	2.3741e-05	132.97	By MS/MS	By matching	1	1	1291000	2044200
AQDASLNVPER	FSTANQKRAQDASLNV	ASLNVPERAVFRLRKW	R	A	Q	E	R	A	2	1	1	1	0	1	1	0	0	0	1	0	0	0	1	1	0	0	0	1	0	11	0	1198.59	sp|Q7TPV4|MBB1A_MOUSE	sp|Q7TPV4|MBB1A_MOUSE	431	441	yes	yes	2	0.0006944	111.79	By MS/MS	By MS/MS	1	1	1075900	7678800
AQDQGEKENPMR	________________	GEKENPMRELRIRKLC	M	A	Q	M	R	E	1	1	1	1	0	2	2	1	0	0	0	1	1	0	1	0	0	0	0	0	0	12	1	1401.63	tr|E9PYL9|E9PYL9_MOUSE;sp|Q9CXW4|RL11_MOUSE	tr|E9PYL9|E9PYL9_MOUSE	2	13	yes	no	2	6.8675e-08	145.81	By matching	By MS/MS	2	2	216960	50551000
AQHEDQVEQYKK	ADALQELRAQHEDQVE	DQVEQYKKELEKTYSA	R	A	Q	K	K	E	1	0	0	1	0	3	2	0	1	0	0	2	0	0	0	0	0	0	1	1	0	12	1	1501.72	sp|P48678|LMNA_MOUSE;sp|P48678-2|LMNA_MOUSE;sp|P48678-3|LMNA_MOUSE	sp|P48678|LMNA_MOUSE	250	261	yes	no	3;4	0.008886	67.234	By matching	By MS/MS	1	2	609500	8604100
AQIMNVSWSADHR	DQKGDVYKAQIMNVSW	VSWSADHRVIDGATMS	K	A	Q	H	R	V	2	1	1	1	0	1	0	0	1	1	0	0	1	0	0	2	0	1	0	1	0	13	0	1513.71	sp|P53395|ODB2_MOUSE	sp|P53395|ODB2_MOUSE	441	453	yes	yes	3	0.037861	42.031	By MS/MS	By matching	1		1263900	0
AQLNIGNVLPVGTMPEGTIVCCLEEKPGDR	QFVYCGKKAQLNIGNV	LEEKPGDRGKLARASG	K	A	Q	D	R	G	1	1	2	1	2	1	3	4	0	2	3	1	1	0	3	0	2	0	0	3	0	30	1	3266.61	sp|P62918|RL8_MOUSE	sp|P62918|RL8_MOUSE	94	123	yes	yes	3	9.4718e-07	106.1	By matching	By MS/MS		2	0	37540000
AQLVVIAHDVDPIELVVFLPALCR	TTLVENKKAQLVVIAH	VFLPALCRKMGVPYCI	K	A	Q	C	R	K	3	1	0	2	1	1	1	0	1	2	4	0	0	1	2	0	0	0	0	5	0	24	0	2686.49	sp|P12970|RL7A_MOUSE	sp|P12970|RL7A_MOUSE	152	175	yes	yes	3	0.021017	34.148	By matching	By MS/MS		1	0	989710
AQNTWGCGSSLR	PPTDLVWKAQNTWGCG	WGCGSSLRTALINSTG	K	A	Q	L	R	T	1	1	1	0	1	1	0	2	0	0	1	0	0	0	0	2	1	1	0	0	0	12	0	1335.6	sp|P48678|LMNA_MOUSE;sp|P48678-2|LMNA_MOUSE;sp|P48678-3|LMNA_MOUSE	sp|P48678|LMNA_MOUSE	516	527	yes	no	2	2.656e-15	202.29	By MS/MS	By MS/MS	1	1	1754000	16256000
AQQAADKYLYVDKNFINNPLAQADWAAK	________________	AQADWAAKKLVWVPSS	M	A	Q	A	K	K	7	0	3	3	0	3	0	0	0	1	2	3	0	1	1	0	0	1	2	1	0	28	2	3165.59	sp|Q8VDD5|MYH9_MOUSE;tr|F2Z494|F2Z494_MOUSE	sp|Q8VDD5|MYH9_MOUSE	2	29	yes	no	3	0.00071473	63.042	By matching	By MS/MS		1	0	3437400
AQQHYPVSAGYTK	IVVDWLYRAQQHYPVS	PVSAGYTKLVGNDVAR	R	A	Q	T	K	L	2	0	0	0	0	2	0	1	1	0	0	1	0	0	1	1	1	0	2	1	0	13	0	1448.7	sp|P11152|LIPL_MOUSE	sp|P11152|LIPL_MOUSE	117	129	yes	yes	2;3	1.5106e-11	181.76	By matching	By MS/MS	2	2	1365800	38128000
AQVEQELTTLR	AEQTLRQKAQVEQELT	EQELTTLRLQLEETDH	K	A	Q	L	R	L	1	1	0	0	0	2	2	0	0	0	2	0	0	0	0	0	2	0	0	1	0	11	0	1286.68	tr|E9Q3W4|E9Q3W4_MOUSE;sp|Q9QXS1-15|PLEC_MOUSE;sp|Q9QXS1-10|PLEC_MOUSE;sp|Q9QXS1-9|PLEC_MOUSE;sp|Q9QXS1-12|PLEC_MOUSE;sp|Q9QXS1-11|PLEC_MOUSE;sp|Q9QXS1-13|PLEC_MOUSE;sp|Q9QXS1-5|PLEC_MOUSE;sp|Q9QXS1-3|PLEC_MOUSE;sp|Q9QXS1-16|PLEC_MOUSE;sp|Q9QXS1-4|PLEC_MOUSE;sp|Q9QXS1-14|PLEC_MOUSE;sp|Q9QXS1-6|PLEC_MOUSE;sp|Q9QXS1-7|PLEC_MOUSE;sp|Q9QXS1-8|PLEC_MOUSE;sp|Q9QXS1-2|PLEC_MOUSE;sp|Q9QXS1|PLEC_MOUSE	tr|E9Q3W4|E9Q3W4_MOUSE	2022	2032	yes	no	2	0.022232	68.463	By MS/MS	By matching	1	1	583570	5279300
AQYDDIASR	DGIIAEIKAQYDDIAS	QYDDIASRSKAEAEAW	K	A	Q	S	R	S	2	1	0	2	0	1	0	0	0	1	0	0	0	0	0	1	0	0	1	0	0	9	0	1037.48	CON__Q9NSB4;sp|Q99M74|KRT82_MOUSE;tr|E9Q1Y9|E9Q1Y9_MOUSE;CON__Q61726;sp|Q9ERE2|KRT81_MOUSE;sp|P97861|KRT86_MOUSE;sp|Q6IMF0|KRT83_MOUSE	CON__Q9NSB4	294	302	yes	no	2	0.012731	83.862	By matching	By MS/MS		1	0	5745900		+
AQYEDIAQK	DSIIAEVKAQYEDIAQ	QYEDIAQKSKAEAEAL	K	A	Q	Q	K	S	2	0	0	1	0	2	1	0	0	1	0	1	0	0	0	0	0	0	1	0	0	9	0	1064.51	sp|Q3UV17|K22O_MOUSE	sp|Q3UV17|K22O_MOUSE	343	351	yes	yes	2	2.0178e-08	163.88	By MS/MS	By MS/MS	1	1	55604000	26333000
AQYEEIAQR	DSIIAEVKAQYEEIAQ	QYEEIAQRSKEEAEAL	K	A	Q	Q	R	S	2	1	0	0	0	2	2	0	0	1	0	0	0	0	0	0	0	0	1	0	0	9	0	1106.54	CON__P35908;CON__P19013;CON__P48668;CON__P04259;CON__P02538	CON__P35908	360	368	no	no	2	0.0058231	94.309	By MS/MS	By MS/MS	1	1	17334000	16859000		+
ARNDESQLSPATR	EFRAKIERARNDESQL	SQLSPATRGAYRDCLG	R	A	R	T	R	G	2	2	1	1	0	1	1	0	0	0	1	0	0	0	1	2	1	0	0	0	0	13	1	1443.71	tr|E9Q3W4|E9Q3W4_MOUSE;sp|Q9QXS1-15|PLEC_MOUSE;sp|Q9QXS1-10|PLEC_MOUSE;sp|Q9QXS1-9|PLEC_MOUSE;sp|Q9QXS1-12|PLEC_MOUSE;sp|Q9QXS1-11|PLEC_MOUSE;sp|Q9QXS1-13|PLEC_MOUSE;sp|Q9QXS1-5|PLEC_MOUSE;sp|Q9QXS1-3|PLEC_MOUSE;sp|Q9QXS1-16|PLEC_MOUSE;sp|Q9QXS1-4|PLEC_MOUSE;sp|Q9QXS1-14|PLEC_MOUSE;sp|Q9QXS1-6|PLEC_MOUSE;sp|Q9QXS1-7|PLEC_MOUSE;sp|Q9QXS1-8|PLEC_MOUSE;sp|Q9QXS1-2|PLEC_MOUSE;sp|Q9QXS1|PLEC_MOUSE;tr|…	tr|E9Q3W4|E9Q3W4_MOUSE	415	427	yes	no	3	0.039729	35.118	By MS/MS	By matching	1		0	0
ARPLEEALDVIVSTFHK	________________	VIVSTFHKYSGKEGDK	M	A	R	H	K	Y	2	1	0	1	0	0	2	0	1	1	2	1	0	1	1	1	1	0	0	2	0	17	1	1924.04	sp|P07091|S10A4_MOUSE;tr|D3YUT9|D3YUT9_MOUSE	sp|P07091|S10A4_MOUSE	2	18	yes	no	3	0.011081	62.203	By matching	By MS/MS		2	0	640940
ARPPSEHSTEFLNVPDQGVAGMQR	LGASRRPRARPPSEHS	QGVAGMQRKRSIGQRP	R	A	R	Q	R	K	2	2	1	1	0	2	2	2	1	0	1	0	1	1	3	2	1	0	0	2	0	24	1	2622.26	tr|Q8CG29|Q8CG29_MOUSE;sp|P70248|MYO1F_MOUSE	tr|Q8CG29|Q8CG29_MOUSE	997	1020	yes	no	4	0.00029253	84.159	By matching	By MS/MS		1	0	16685000
ASALEQFVNSVR	________________	EQFVNSVRQLSAQGQM	M	A	S	V	R	Q	2	1	1	0	0	1	1	0	0	0	1	0	0	1	0	2	0	0	0	2	0	12	0	1319.68	tr|D3Z036|D3Z036_MOUSE;sp|O88543|CSN3_MOUSE	tr|D3Z036|D3Z036_MOUSE	2	13	yes	no	2	0.00082897	92.039	By matching	By MS/MS		1	0	820720
ASAPATPLSPTR	QQQRAGSRASAPATPL	ATPLSPTRLSRLQEKE	R	A	S	T	R	L	3	1	0	0	0	0	0	0	0	0	1	0	0	0	3	2	2	0	0	0	0	12	0	1167.62	sp|P14733|LMNB1_MOUSE	sp|P14733|LMNB1_MOUSE	16	27	yes	yes	2	0.0071627	78.903	By MS/MS	By matching	1	1	862630	6827600
ASFLLNLR	AFFLDHVRASFLLNLR	ASFLLNLRRQLPRNVL	R	A	S	L	R	R	1	1	1	0	0	0	0	0	0	0	3	0	0	1	0	1	0	0	0	0	0	8	0	932.544	sp|Q9WTI7-2|MYO1C_MOUSE;sp|Q9WTI7-3|MYO1C_MOUSE;sp|Q9WTI7|MYO1C_MOUSE;sp|Q9WTI7-4|MYO1C_MOUSE	sp|Q9WTI7-2|MYO1C_MOUSE	779	786	yes	no	2	0.0031273	111.74	By matching	By MS/MS		1	0	2483000
ASGNYATVISHNPETK	GDRGKLARASGNYATV	ISHNPETKKTRVKLPS	R	A	S	T	K	K	2	0	2	0	0	0	1	1	1	1	0	1	0	0	1	2	2	0	1	1	0	16	0	1687.82	sp|P62918|RL8_MOUSE	sp|P62918|RL8_MOUSE	129	144	yes	yes	2;3	3.4361e-17	203.05	By matching	By MS/MS	2	2	632540	351690000
ASGNYATVISHNPETKK	GDRGKLARASGNYATV	SHNPETKKTRVKLPSG	R	A	S	K	K	T	2	0	2	0	0	0	1	1	1	1	0	2	0	0	1	2	2	0	1	1	0	17	1	1815.91	sp|P62918|RL8_MOUSE	sp|P62918|RL8_MOUSE	129	145	yes	yes	2;3;4	3.5982e-37	250.52	By matching	By MS/MS	1	3	263850	205780000
ASGPPVSELITK	KPAGVRRKASGPPVSE	PVSELITKAVAASKER	K	A	S	T	K	A	1	0	0	0	0	0	1	1	0	1	1	1	0	0	2	2	1	0	0	1	0	12	0	1197.66	sp|P15864|H12_MOUSE;sp|P43277|H13_MOUSE	sp|P15864|H12_MOUSE	35	46	yes	no	2	0.0014238	96.82	By MS/MS	By MS/MS	1	1	5893200	48718000
ASIAALEAK	SAVKSKYKASIAALEA	SIAALEAKIAQLEEQL	K	A	S	A	K	I	4	0	0	0	0	0	1	0	0	1	1	1	0	0	0	1	0	0	0	0	0	9	0	872.497	sp|Q8VDD5|MYH9_MOUSE	sp|Q8VDD5|MYH9_MOUSE	1807	1815	yes	yes	2	0.010723	86.898	By matching	By MS/MS	1	1	504040	14507000
ASINMLR	GTFVKLNKASINMLRI	KASINMLRIVEPYIAW	K	A	S	L	R	I	1	1	1	0	0	0	0	0	0	1	1	0	1	0	0	1	0	0	0	0	0	7	0	803.432	sp|P14148|RL7_MOUSE;tr|F6XI62|F6XI62_MOUSE	sp|P14148|RL7_MOUSE	150	156	yes	no	2	0.00020866	138.24	By matching	By MS/MS		1	0	26090000
ASLENSLEETK	LQSQLSMKASLENSLE	ENSLEETKGRYCMQLA	K	A	S	T	K	G	1	0	1	0	0	0	3	0	0	0	2	1	0	0	0	2	1	0	0	0	0	11	0	1219.59	CON__P02533;CON__P08779;sp|Q9Z2K1|K1C16_MOUSE;CON__Q9Z2K1;CON__Q3ZAW8	CON__P02533	353	363	yes	no	2	0.0097776	77.387	By MS/MS	By matching	1		1053200	0		+
ASLSLAPVNIFK	________________	LAPVNIFKAGADEERA	M	A	S	F	K	A	2	0	1	0	0	0	0	0	0	1	2	1	0	1	1	2	0	0	0	1	0	12	0	1258.73	sp|P80314|TCPB_MOUSE	sp|P80314|TCPB_MOUSE	2	13	yes	yes	2	0.0025302	74.611	By MS/MS	By MS/MS	1	1	727200	3822300
ASREEILAQAK	MRELDDTRASREEILA	EEILAQAKENEKKLKS	R	A	S	A	K	E	3	1	0	0	0	1	2	0	0	1	1	1	0	0	0	1	0	0	0	0	0	11	1	1214.66	sp|Q8VDD5|MYH9_MOUSE	sp|Q8VDD5|MYH9_MOUSE	1659	1669	yes	yes	2	0.0058357	110.64	By matching	By MS/MS		1	0	13979000
ASSEGGAATGAGLDSLHK	RFQNLDKKASSEGGAA	AGLDSLHKNSVSQISV	K	A	S	H	K	N	4	0	0	1	0	0	1	4	1	0	2	1	0	0	0	3	1	0	0	0	0	18	0	1627.78	sp|Q9WV32|ARC1B_MOUSE;tr|F6THG2|F6THG2_MOUSE	sp|Q9WV32|ARC1B_MOUSE	309	326	yes	no	2;3	2.2221e-06	127.61	By matching	By MS/MS	2	2	755780	28424000
ASVSELACIYSALILHDDEVTVTEDK	________________	EVTVTEDKINALIKAA	M	A	S	D	K	I	3	0	0	3	1	0	3	0	1	2	3	1	0	0	0	3	2	0	1	3	0	26	0	2877.4	sp|P47955|RLA1_MOUSE	sp|P47955|RLA1_MOUSE	2	27	yes	yes	2	0.0015265	54.521	By matching	By MS/MS		1	0	766250
ASVSELACIYSALILHDDEVTVTEDKINALIK	________________	DKINALIKAAGVSVEP	M	A	S	I	K	A	4	0	1	3	1	0	3	0	1	4	4	2	0	0	0	3	2	0	1	3	0	32	1	3529.82	sp|P47955|RLA1_MOUSE	sp|P47955|RLA1_MOUSE	2	33	yes	yes	3	1.1078e-05	86.641	By matching	By MS/MS		1	0	4013800
ATENDIYNFFSPLNPVR	HMRGLPYKATENDIYN	FSPLNPVRVHIEIGPD	K	A	T	V	R	V	1	1	3	1	0	0	1	0	0	1	1	0	0	2	2	1	1	0	1	1	0	17	0	1995.97	sp|Q9Z2X1-2|HNRPF_MOUSE;sp|Q9Z2X1|HNRPF_MOUSE;sp|O35737|HNRH1_MOUSE;tr|Q8C2Q7|Q8C2Q7_MOUSE	sp|Q9Z2X1-2|HNRPF_MOUSE	280	296	yes	no	2	0.00057598	94.281	By matching	By MS/MS		1	0	1569200
ATFDAISK	ATLGNFAKATFDAISK	ATFDAISKTYSYLTPD	K	A	T	S	K	T	2	0	0	1	0	0	0	0	0	1	0	1	0	1	0	1	1	0	0	0	0	8	0	851.439	sp|P25444|RS2_MOUSE;tr|D3YVC1|D3YVC1_MOUSE;tr|D3YWJ3|D3YWJ3_MOUSE;tr|E9Q1N8|E9Q1N8_MOUSE;tr|F6YTZ4|F6YTZ4_MOUSE	sp|P25444|RS2_MOUSE	239	246	yes	no	2	0.0099264	93.429	By matching	By MS/MS		1	0	21538000
ATGPPVSELITK	KAGAAKRKATGPPVSE	PVSELITKAVSASKER	K	A	T	T	K	A	1	0	0	0	0	0	1	1	0	1	1	1	0	0	2	1	2	0	0	1	0	12	0	1211.68	sp|P43276|H15_MOUSE	sp|P43276|H15_MOUSE	35	46	yes	yes	2	0.040281	56.205	By MS/MS	By matching	1		2128800	0
ATPDSLALFTGLGLSENK	________________	GLGLSENKARETLKNE	M	A	T	N	K	A	2	0	1	1	0	0	1	2	0	0	4	1	0	1	1	2	2	0	0	0	0	18	0	1832.95	tr|D3Z158|D3Z158_MOUSE;tr|Q8BML9|Q8BML9_MOUSE	tr|D3Z158|D3Z158_MOUSE	2	19	yes	no	2	0.00053357	86.016	By matching	By MS/MS		1	0	577130
ATQTLQTLGEAQSK	LITQLLGKATQTLQTL	TLGEAQSKGEHQKELS	K	A	T	S	K	G	2	0	0	0	0	3	1	1	0	0	2	1	0	0	0	1	3	0	0	0	0	14	0	1474.76	sp|Q7TPV4|MBB1A_MOUSE	sp|Q7TPV4|MBB1A_MOUSE	1060	1073	yes	yes	2	1.3713e-20	206.67	By MS/MS	By MS/MS	1	1	1062000	13700000
ATQVEPLLPAGAPLLQAEEHGLAR	________________	AEEHGLARKKPAPDAQ	M	A	T	A	R	K	5	1	0	0	0	2	3	2	1	0	5	0	0	0	3	0	1	0	0	1	0	24	0	2480.34	tr|Z4YJT3|Z4YJT3_MOUSE;sp|Q6ZQ58|LARP1_MOUSE	tr|Z4YJT3|Z4YJT3_MOUSE	2	25	yes	no	2;3	0.00049475	76.21	By matching	By MS/MS		2	0	5410900
ATSNVFAMFDQSQIQEFK	TTKKRPQRATSNVFAM	QSQIQEFKEAFNMIDQ	R	A	T	F	K	E	2	0	1	1	0	3	1	0	0	1	0	1	1	3	0	2	1	0	0	1	0	18	0	2089.98	tr|Q6ZWQ9|Q6ZWQ9_MOUSE;sp|Q3THE2|ML12B_MOUSE;sp|Q9CQ19|MYL9_MOUSE;tr|D3Z249|D3Z249_MOUSE;tr|D3YV37|D3YV37_MOUSE	tr|Q6ZWQ9|Q6ZWQ9_MOUSE	18	35	yes	no	2	4.7872e-13	165.66	By matching	By MS/MS		1	0	3287300
ATSVLPR	MDGSRRVRATSVLPRY	RATSVLPRYSPPCLFT	R	A	T	P	R	Y	1	1	0	0	0	0	0	0	0	0	1	0	0	0	1	1	1	0	0	1	0	7	0	742.434	tr|Q3U5D0|Q3U5D0_MOUSE;tr|Q3TTL3|Q3TTL3_MOUSE;sp|Q80VP2|SPAT7_MOUSE	tr|Q3U5D0|Q3U5D0_MOUSE	9	15	yes	no	2	0.0068872	110.61	By MS/MS	By matching	1	1	5500400	4225700
AVAEQIPLLVQGVR	PLLVQSCKAVAEQIPL	PLLVQGVRGSQAQPDS	K	A	V	V	R	G	2	1	0	0	0	2	1	1	0	1	2	0	0	0	1	0	0	0	0	3	0	14	0	1491.88	sp|P26039|TLN1_MOUSE;tr|F6S1V7|F6S1V7_MOUSE	sp|P26039|TLN1_MOUSE	958	971	yes	no	2	0.0043808	80.507	By matching	By MS/MS		1	0	3776600
AVAQALEVIPR	GVEQWPYRAVAQALEV	QALEVIPRTLIQNCGA	R	A	V	P	R	T	3	1	0	0	0	1	1	0	0	1	1	0	0	0	1	0	0	0	0	2	0	11	0	1165.68	tr|E9Q133|E9Q133_MOUSE;tr|Q3U0I3|Q3U0I3_MOUSE;sp|P80318|TCPG_MOUSE;tr|F6Q609|F6Q609_MOUSE	tr|E9Q133|E9Q133_MOUSE	401	411	yes	no	2	0.0042715	90.793	By matching	By MS/MS	1	1	541300	5792000
AVCMLSNTTAIAEAWAR	GDLAKVQRAVCMLSNT	AIAEAWARLDHKFDLM	R	A	V	A	R	L	5	1	1	0	1	0	1	0	0	1	1	0	1	0	0	1	2	1	0	1	0	17	0	1863.9	sp|P05213|TBA1B_MOUSE;sp|P68368|TBA4A_MOUSE;sp|P68369|TBA1A_MOUSE;sp|P05214|TBA3_MOUSE	sp|P05213|TBA1B_MOUSE	374	390	no	no	2	9.1884e-56	295.22	By MS/MS	By MS/MS	2	2	1247000	17435000
AVDFAER	RKGAARLRAVDFAERH	RAVDFAERHGYIKGIV	R	A	V	E	R	H	2	1	0	1	0	0	1	0	0	0	0	0	0	1	0	0	0	0	0	1	0	7	0	806.392	sp|P62918|RL8_MOUSE	sp|P62918|RL8_MOUSE	31	37	yes	yes	2	0.011959	100.19	By matching	By MS/MS		1	0	75619000
AVDIPHMDIEALK	QQHCDEAKAVDIPHMD	HMDIEALKKLNKNKKL	K	A	V	L	K	K	2	0	0	2	0	0	1	0	1	2	1	1	1	0	1	0	0	0	0	1	0	13	0	1450.75	tr|Q5XJF6|Q5XJF6_MOUSE;sp|P53026|RL10A_MOUSE	tr|Q5XJF6|Q5XJF6_MOUSE	79	91	yes	no	2;3	2.6444e-05	117.93	By matching	By MS/MS		3	0	53931000
AVDIPHMDIEALKK	QQHCDEAKAVDIPHMD	MDIEALKKLNKNKKLV	K	A	V	K	K	L	2	0	0	2	0	0	1	0	1	2	1	2	1	0	1	0	0	0	0	1	0	14	1	1578.84	tr|Q5XJF6|Q5XJF6_MOUSE;sp|P53026|RL10A_MOUSE	tr|Q5XJF6|Q5XJF6_MOUSE	79	92	yes	no	3;4	0.0012742	99.752	By matching	By MS/MS		2	0	87759000
AVDLQILPK	EQRKADQKAVDLQILP	VDLQILPKIKAVPQLQ	K	A	V	P	K	I	1	0	0	1	0	1	0	0	0	1	2	1	0	0	1	0	0	0	0	1	0	9	0	995.602	sp|P47911|RL6_MOUSE;tr|E9PUX4|E9PUX4_MOUSE	sp|P47911|RL6_MOUSE	260	268	yes	no	2	0.00092066	115.78	By matching	By MS/MS	1	1	497020	205380000
AVFPSIVGR	FAGDDAPRAVFPSIVG	VFPSIVGRPRHQGVMV	R	A	V	G	R	P	1	1	0	0	0	0	0	1	0	1	0	0	0	1	1	1	0	0	0	2	0	9	0	944.544	sp|P60710|ACTB_MOUSE;tr|E9Q1F2|E9Q1F2_MOUSE;tr|E9Q5F4|E9Q5F4_MOUSE;tr|G3UZ07|G3UZ07_MOUSE;tr|E9Q606|E9Q606_MOUSE;tr|E9Q2D1|E9Q2D1_MOUSE;tr|F6WX90|F6WX90_MOUSE;sp|P63268|ACTH_MOUSE;sp|P68134|ACTS_MOUSE;sp|P68033|ACTC_MOUSE;sp|P62737|ACTA_MOUSE;tr|D3YZY0|D3YZY0_MOUSE;tr|D3Z2K3|D3Z2K3_MOUSE;sp|P63260|ACTG_MOUSE;tr|B1ATY1|B1ATY1_MOUSE;tr|G3UYG0|G3UYG0_MOUSE	sp|P60710|ACTB_MOUSE	29	37	no	no	2	0.00093628	115.7	By matching	By MS/MS	1	1	828030	46872000
AVFPSIVGRPR	FAGDDAPRAVFPSIVG	PSIVGRPRHQGVMVGM	R	A	V	P	R	H	1	2	0	0	0	0	0	1	0	1	0	0	0	1	2	1	0	0	0	2	0	11	1	1197.7	sp|P60710|ACTB_MOUSE;tr|E9Q1F2|E9Q1F2_MOUSE;tr|E9Q5F4|E9Q5F4_MOUSE;tr|G3UZ07|G3UZ07_MOUSE;tr|E9Q606|E9Q606_MOUSE;tr|E9Q2D1|E9Q2D1_MOUSE;tr|F6WX90|F6WX90_MOUSE;sp|P63268|ACTH_MOUSE;sp|P68134|ACTS_MOUSE;sp|P68033|ACTC_MOUSE;sp|P62737|ACTA_MOUSE;tr|D3YZY0|D3YZY0_MOUSE;tr|D3Z2K3|D3Z2K3_MOUSE;sp|P63260|ACTG_MOUSE;tr|B1ATY1|B1ATY1_MOUSE;tr|G3UYG0|G3UYG0_MOUSE	sp|P60710|ACTB_MOUSE	29	39	no	no	2	0.00067417	125.74	By MS/MS	By MS/MS	1	1	1257800	72233000
AVFVDLEPTVIDEIR	GAGKHVPRAVFVDLEP	PTVIDEIRNGPYRQLF	R	A	V	I	R	N	1	1	0	2	0	0	2	0	0	2	1	0	0	1	1	0	1	0	0	3	0	15	0	1714.91	sp|P68368|TBA4A_MOUSE;tr|A0A087WRB4|A0A087WRB4_MOUSE;tr|A0A087WQS4|A0A087WQS4_MOUSE;tr|A0A087WSB0|A0A087WSB0_MOUSE;tr|A0A087WSL5|A0A087WSL5_MOUSE	sp|P68368|TBA4A_MOUSE	65	79	yes	no	2	8.5355e-06	127.32	By matching	By MS/MS	1	1	349840	5393000
AVFVDLEPTVIDEVR	GAGKHVPRAVFVDLEP	PTVIDEVRTGTYRQLF	R	A	V	V	R	T	1	1	0	2	0	0	2	0	0	1	1	0	0	1	1	0	1	0	0	4	0	15	0	1700.9	sp|P05213|TBA1B_MOUSE;sp|P68369|TBA1A_MOUSE	sp|P05213|TBA1B_MOUSE	65	79	no	no	2;3	2.77e-16	194.48	By MS/MS	By MS/MS	2	2	9497700	89634000
AVIDLNNR	RREEDAEKAVIDLNNR	AVIDLNNRWFNGQPIH	K	A	V	N	R	W	1	1	2	1	0	0	0	0	0	1	1	0	0	0	0	0	0	0	0	1	0	8	0	913.498	sp|Q9D883|U2AF1_MOUSE;tr|G3UW94|G3UW94_MOUSE	sp|Q9D883|U2AF1_MOUSE	126	133	yes	no	2	0.022464	77.923	By matching	By MS/MS		1	0	10786000
AVLVDLEPGTMDSVR	TGGKYVPRAVLVDLEP	PGTMDSVRSGPFGQIF	R	A	V	V	R	S	1	1	0	2	0	0	1	1	0	0	2	0	1	0	1	1	1	0	0	3	0	15	0	1600.81	sp|P68372|TBB4B_MOUSE;sp|Q9D6F9|TBB4A_MOUSE	sp|P68372|TBB4B_MOUSE	63	77	yes	no	2	5.4504e-09	156.96	By MS/MS	By MS/MS	1	1	999330	15965000
AVNMEPDQYQMGSTK	QGVQHLLRAVNMEPDQ	QYQMGSTKVFVKNPES	R	A	V	T	K	V	1	0	1	1	0	2	1	1	0	0	0	1	2	0	1	1	1	0	1	1	0	15	0	1697.74	tr|Q8CG29|Q8CG29_MOUSE;tr|G3V011|G3V011_MOUSE;sp|P70248|MYO1F_MOUSE	tr|Q8CG29|Q8CG29_MOUSE	659	673	yes	no	2	1.8958e-22	211.7	By matching	By MS/MS	1	1	216210	6720900
AVPQLQGYLR	LQILPKIKAVPQLQGY	PQLQGYLRSQFSLTNG	K	A	V	L	R	S	1	1	0	0	0	2	0	1	0	0	2	0	0	0	1	0	0	0	1	1	0	10	0	1143.64	sp|P47911|RL6_MOUSE;tr|E9PUX4|E9PUX4_MOUSE	sp|P47911|RL6_MOUSE	271	280	yes	no	2	0.0012409	109.29	By matching	By MS/MS		1	0	316110000
AVVESLPR	HLPPPAAKAVVESLPR	AVVESLPRTVISSAKA	K	A	V	P	R	T	1	1	0	0	0	0	1	0	0	0	1	0	0	0	1	1	0	0	0	2	0	8	0	869.497	sp|Q9CY62-2|RN181_MOUSE;sp|Q9CY62|RN181_MOUSE;tr|D3YUJ1|D3YUJ1_MOUSE	sp|Q9CY62-2|RN181_MOUSE	22	29	yes	no	2	0.0076545	96.492	By MS/MS	By MS/MS	1	1	3485100	4350000
AVVGVVAGGGR	KVISSANRAVVGVVAG	GVVAGGGRIDKPILKA	R	A	V	G	R	I	2	1	0	0	0	0	0	4	0	0	0	0	0	0	0	0	0	0	0	4	0	11	0	940.545	sp|P62918|RL8_MOUSE	sp|P62918|RL8_MOUSE	164	174	yes	yes	2	1.165e-09	166.09	By MS/MS	By MS/MS	1	1	718020	321370000
AVVMDLLR	SGIRGHMKAVVMDLLR	AVVMDLLRQYLRVETQ	K	A	V	L	R	Q	1	1	0	1	0	0	0	0	0	0	2	0	1	0	0	0	0	0	0	2	0	8	0	915.521	sp|Q5SWU9|ACACA_MOUSE;sp|Q5SWU9-2|ACACA_MOUSE	sp|Q5SWU9|ACACA_MOUSE	984	991	yes	no	2	0.033681	55.37	By MS/MS	By matching	1		758080	0
AYHEQLSVAEITNACFEPANQMVK	APVISAEKAYHEQLSV	EPANQMVKCDPRHGKY	K	A	Y	V	K	C	4	0	2	0	1	2	3	0	1	1	1	1	1	1	1	1	1	0	1	2	0	24	0	2749.28	sp|P05213|TBA1B_MOUSE;sp|P68368|TBA4A_MOUSE;sp|P68369|TBA1A_MOUSE;sp|P05214|TBA3_MOUSE	sp|P05213|TBA1B_MOUSE	281	304	no	no	3	4.6804e-05	99.873	By matching	By MS/MS		1	0	5843600
CCLTYCFNKPEDK	FDRHYCGKCCLTYCFN	CFNKPEDK________	K	C	C	D	K	-	0	0	1	1	3	0	1	0	0	0	1	2	0	1	1	0	1	0	1	0	0	13	1	1733.72	sp|P62983|RS27A_MOUSE	sp|P62983|RS27A_MOUSE	144	156	yes	yes	3	6.062e-07	150.51	By matching	By MS/MS		1	0	11944000
CDSSPDSAEDVRK	QFSVLFTKCDSSPDSA	DSAEDVRKLCPDCPLL	K	C	D	R	K	L	1	1	0	3	1	0	1	0	0	0	0	1	0	0	1	3	0	0	0	1	0	13	1	1464.62	CON__P12763	CON__P12763	132	144	yes	yes	3	0.0019958	83.226	By matching	By MS/MS	1	1	273140	2336800		+
CDVDIRK	TTFNSIMKCDVDIRKD	KCDVDIRKDLYANTVL	K	C	D	R	K	D	0	1	0	2	1	0	0	0	0	1	0	1	0	0	0	0	0	0	0	1	0	7	1	904.444	sp|Q8BFZ3|ACTBL_MOUSE;sp|P60710|ACTB_MOUSE;tr|E9Q1F2|E9Q1F2_MOUSE;tr|F8WGM8|F8WGM8_MOUSE;sp|P63260|ACTG_MOUSE;tr|B1ATY1|B1ATY1_MOUSE	sp|P60710|ACTB_MOUSE	285	291	no	no	2	0.011975	83.753	By matching	By MS/MS		1	0	8972400
CEGINISGNFYR	GRKVVVVRCEGINISG	NISGNFYRNKLKYLAF	R	C	E	Y	R	N	0	1	2	0	1	0	1	2	0	2	0	0	0	1	0	1	0	0	1	0	0	12	0	1428.65	sp|P19253|RL13A_MOUSE;tr|E9Q5A0|E9Q5A0_MOUSE;tr|S4R281|S4R281_MOUSE	sp|P19253|RL13A_MOUSE	38	49	yes	no	2	1.0092e-15	204.32	By matching	By MS/MS		1	0	67820000
CESAFLSK	VFQFLNAKCESAFLSK	CESAFLSKRNPRQINW	K	C	E	S	K	R	1	0	0	0	1	0	1	0	0	0	1	1	0	1	0	2	0	0	0	0	0	8	0	940.432	sp|Q8BP67|RL24_MOUSE	sp|Q8BP67|RL24_MOUSE	36	43	yes	yes	2	0.038731	68.016	By matching	By MS/MS		1	0	30458000
CFIVGADNVGSK	QLLDDYPKCFIVGADN	GADNVGSKQMQQIRMS	K	C	F	S	K	Q	1	0	1	1	1	0	0	2	0	1	0	1	0	1	0	1	0	0	0	2	0	12	0	1265.61	tr|E9Q070|E9Q070_MOUSE;tr|D3YVM5|D3YVM5_MOUSE;sp|P14869|RLA0_MOUSE	tr|E9Q070|E9Q070_MOUSE	27	38	no	no	2	0.00015535	116.71	By matching	By MS/MS	1	1	269190	185570000
CHTPPLYR	GRCLPTPKCHTPPLYR	CHTPPLYRMRIFAPNH	K	C	H	Y	R	M	0	1	0	0	1	0	0	0	1	0	1	0	0	0	2	0	1	0	1	0	0	8	0	1042.5	sp|P62717|RL18A_MOUSE;tr|F6YJW4|F6YJW4_MOUSE	sp|P62717|RL18A_MOUSE	22	29	yes	no	2;3	0.01657	85.212	By matching	By MS/MS		2	0	60166000
CLYLIGR	RDLLLTPKCLYLIGRE	KCLYLIGREKVKQGPD	K	C	L	G	R	E	0	1	0	0	1	0	0	1	0	1	2	0	0	0	0	0	0	0	1	0	0	7	0	893.479	sp|E9Q634|MYO1E_MOUSE	sp|E9Q634|MYO1E_MOUSE	790	796	yes	yes	2	0.016936	92.692	By matching	By MS/MS		1	0	7086800
CMQLTDFILK	RRQAMPFKCMQLTDFI	QLTDFILKFPHSARQK	K	C	M	L	K	F	0	0	0	1	1	1	0	0	0	1	2	1	1	1	0	0	1	0	0	0	0	10	0	1267.63	sp|Q9CR57|RL14_MOUSE	sp|Q9CR57|RL14_MOUSE	54	63	yes	yes	2	1.3142e-18	207.34	By matching	By MS/MS		2	0	57478000
CNNLGYEINK	CLSCRKNRCNNLGYEI	NLGYEINKVRAKRSSK	R	C	N	N	K	V	0	0	3	0	1	0	1	1	0	1	1	1	0	0	0	0	0	0	1	0	0	10	0	1223.56	sp|P11152|LIPL_MOUSE	sp|P11152|LIPL_MOUSE	310	319	yes	yes	2	2.4527e-09	164.33	By MS/MS	By MS/MS	1	1	966800	16553000
CPEALFQPSFLGMESCGIHETTFNSIMK	TIGNERFRCPEALFQP	TTFNSIMKCDVDIRKD	R	C	P	M	K	C	1	0	1	0	2	1	3	2	1	2	2	1	2	3	2	3	2	0	0	0	0	28	0	3230.45	sp|P60710|ACTB_MOUSE;tr|E9Q1F2|E9Q1F2_MOUSE;tr|F8WGM8|F8WGM8_MOUSE;sp|P63260|ACTG_MOUSE	sp|P60710|ACTB_MOUSE	257	284	no	no	3	0.0010338	52.465	By matching	By MS/MS		2	0	16737000
CPFTGNVSIR	EGTYIDKKCPFTGNVS	FTGNVSIRGRILSGVV	K	C	P	I	R	G	0	1	1	0	1	0	0	1	0	1	0	0	0	1	1	1	1	0	0	1	0	10	0	1149.56	sp|P62281|RS11_MOUSE	sp|P62281|RS11_MOUSE	60	69	yes	yes	2	1.7878e-09	169.58	By matching	By MS/MS	1	1	177490	47854000
CTGGEVGATSALAPK	EVKVVYLRCTGGEVGA	ATSALAPKIGPLGLSP	R	C	T	P	K	I	3	0	0	0	1	0	1	3	0	0	1	1	0	0	1	1	2	0	0	1	0	15	0	1417.69	sp|P35979|RL12_MOUSE;tr|F8VQK7|F8VQK7_MOUSE	sp|P35979|RL12_MOUSE	17	31	yes	no	2	5.8526e-12	176.43	By matching	By MS/MS	1	1	367130	210510000
CVEDPETGLR	TYLQLLERCVEDPETG	EDPETGLRLLPLTDKA	R	C	V	L	R	L	0	1	0	1	1	0	2	1	0	0	1	0	0	0	1	0	1	0	0	1	0	10	0	1174.53	tr|E9Q3W4|E9Q3W4_MOUSE;sp|Q9QXS1-15|PLEC_MOUSE;sp|Q9QXS1-10|PLEC_MOUSE;sp|Q9QXS1-9|PLEC_MOUSE;sp|Q9QXS1-12|PLEC_MOUSE;sp|Q9QXS1-11|PLEC_MOUSE;sp|Q9QXS1-13|PLEC_MOUSE;sp|Q9QXS1-5|PLEC_MOUSE;sp|Q9QXS1-3|PLEC_MOUSE;sp|Q9QXS1-16|PLEC_MOUSE;sp|Q9QXS1-4|PLEC_MOUSE;sp|Q9QXS1-14|PLEC_MOUSE;sp|Q9QXS1-6|PLEC_MOUSE;sp|Q9QXS1-7|PLEC_MOUSE;sp|Q9QXS1-8|PLEC_MOUSE;sp|Q9QXS1-2|PLEC_MOUSE;sp|Q9QXS1|PLEC_MOUSE;tr|…	tr|E9Q3W4|E9Q3W4_MOUSE	2710	2719	yes	no	2	0.0023582	99.788	By MS/MS	By matching	1	1	1929300	17006000
CVYVIGR	RDLILTPKCVYVIGRE	KCVYVIGREKVKRGPE	K	C	V	G	R	E	0	1	0	0	1	0	0	1	0	1	0	0	0	0	0	0	0	0	1	2	0	7	0	865.448	tr|Q8CG29|Q8CG29_MOUSE	tr|Q8CG29|Q8CG29_MOUSE	788	794	yes	yes	2	0.028557	79.454	By matching	By MS/MS		1	0	7593000
DAEAWFNEK	QLAEQNRKDAEAWFNE	AEAWFNEKSKELTTEI	K	D	A	E	K	S	2	0	1	1	0	0	2	0	0	0	0	1	0	1	0	0	0	1	0	0	0	9	0	1108.48	CON__P13645;CON__Q148H6;CON__Q7Z3Y7;CON__Q7Z3Z0;CON__Q7Z3Y8	CON__P13645	335	343	yes	no	2	3.0618e-06	155.42	By MS/MS	By MS/MS	1	1	19024000	15462000		+
DAEDAMDAMDGAVLDGR	FVRFHDKRDAEDAMDA	DGAVLDGRELRVQMAR	R	D	A	G	R	E	4	1	0	5	0	0	1	2	0	0	1	0	2	0	0	0	0	0	0	1	0	17	0	1750.71	sp|Q62093|SRSF2_MOUSE	sp|Q62093|SRSF2_MOUSE	67	83	yes	yes	2	1.0116e-14	183.31	By matching	By MS/MS		1	0	5803400
DAFLGSFLYEYSR	CKNYQEAKDAFLGSFL	SFLYEYSRRHPEYAVS	K	D	A	S	R	R	1	1	0	1	0	0	1	1	0	0	2	0	0	2	0	2	0	0	2	0	0	13	0	1566.74	CON__P02769	CON__P02769	347	359	yes	yes	2	1.5704e-05	132.97	By MS/MS	By MS/MS	1	1	482440	2281200		+
DAGTIAGLNVLR	DSQRQATKDAGTIAGL	IAGLNVLRIINEPTAA	K	D	A	L	R	I	2	1	1	1	0	0	0	2	0	1	2	0	0	0	0	0	1	0	0	1	0	12	0	1198.67	sp|P63017|HSP7C_MOUSE;tr|Q504P4|Q504P4_MOUSE	sp|P63017|HSP7C_MOUSE	160	171	yes	no	2	8.0085e-20	209.19	By MS/MS	By MS/MS	1	1	2374500	21167000
DAVTYTEHAK	VFLENVIRDAVTYTEH	VTYTEHAKRKTVTAMD	R	D	A	A	K	R	2	0	0	1	0	0	1	0	1	0	0	1	0	0	0	0	2	0	1	1	0	10	0	1133.54	sp|P62806|H4_MOUSE	sp|P62806|H4_MOUSE	69	78	yes	yes	2	1.1742e-09	174.41	By matching	By MS/MS	1	1	5492200	59506000
DDASKPVHLTAFLGYK	GKVKSFPKDDASKPVH	LTAFLGYKAGMTHIVR	K	D	D	Y	K	A	2	0	0	2	0	0	0	1	1	0	2	2	0	1	1	1	1	0	1	1	0	16	1	1760.91	sp|P27659|RL3_MOUSE;tr|A0A087WNS0|A0A087WNS0_MOUSE;tr|A0A087WQK0|A0A087WQK0_MOUSE	sp|P27659|RL3_MOUSE	35	50	yes	no	2;3	2.8257e-11	175.27	By matching	By MS/MS		2	0	73079000
DDDIAALVVDNGSGMCK	________________	DNGSGMCKAGFAGDDA	M	D	D	C	K	A	2	0	1	4	1	0	0	2	0	1	1	1	1	0	0	1	0	0	0	2	0	17	0	1778.78	sp|P60710|ACTB_MOUSE;tr|E9Q1F2|E9Q1F2_MOUSE;tr|E9Q5F4|E9Q5F4_MOUSE;tr|E9Q606|E9Q606_MOUSE;tr|E9Q2D1|E9Q2D1_MOUSE	sp|P60710|ACTB_MOUSE	2	18	yes	no	2	4.0606e-19	218.28	By MS/MS	By MS/MS	2	2	2458900	37692000
DDEVQVVR	VRSMPIRKDDEVQVVR	DDEVQVVRGHYKGQQI	K	D	D	V	R	G	0	1	0	2	0	1	1	0	0	0	0	0	0	0	0	0	0	0	0	3	0	8	0	958.472	sp|P61255|RL26_MOUSE;tr|B1ARA3|B1ARA3_MOUSE	sp|P61255|RL26_MOUSE	52	59	yes	no	2	0.0039079	109.11	By matching	By MS/MS		1	0	27878000
DEILPTTPISEQK	HVSIVEPKDEILPTTP	TTPISEQKGGKPEPPA	K	D	E	Q	K	G	0	0	0	1	0	1	2	0	0	2	1	1	0	0	2	1	2	0	0	0	0	13	0	1469.76	sp|P62908|RS3_MOUSE	sp|P62908|RS3_MOUSE	215	227	yes	yes	2	6.7668e-09	161.25	By matching	By MS/MS	1	1	259540	41770000
DELHIVEAEAMNYEGSPIK	VSLGAGAKDELHIVEA	NYEGSPIKVTLATLKM	K	D	E	I	K	V	2	0	1	1	0	0	4	1	1	2	1	1	1	0	1	1	0	0	1	1	0	19	0	2144.01	tr|Q5SQB0|Q5SQB0_MOUSE;sp|Q61937|NPM_MOUSE;tr|Q9DAY9|Q9DAY9_MOUSE;tr|Q5SQB5|Q5SQB5_MOUSE;tr|E9Q5T3|E9Q5T3_MOUSE	tr|Q5SQB0|Q5SQB0_MOUSE	55	73	yes	no	3	1.6129e-06	118.05	By matching	By MS/MS		1	0	4742700
DELILEGNDIELVSNSAALIQQATTVK	CSVSQAQKDELILEGN	IQQATTVKNKDIRKFL	K	D	E	V	K	N	3	0	2	2	0	2	3	1	0	3	4	1	0	0	0	2	2	0	0	2	0	27	0	2883.51	sp|P51410|RL9_MOUSE	sp|P51410|RL9_MOUSE	142	168	yes	yes	2;3	1.4989e-08	137.04	By matching	By MS/MS		2	0	15013000
DEPIHILNVAIK	YDEDKVPRDEPIHILN	HILNVAIKTDGDIEDD	R	D	E	I	K	T	1	0	1	1	0	0	1	0	1	3	1	1	0	0	1	0	0	0	0	1	0	12	0	1360.77	sp|Q5SWU9|ACACA_MOUSE;sp|Q5SWU9-2|ACACA_MOUSE;tr|V9GXY1|V9GXY1_MOUSE	sp|Q5SWU9|ACACA_MOUSE	1282	1293	yes	no	2	0.033176	60.255	By MS/MS	By matching	1		884060	0
DETEFYLGK	KIEGVYARDETEFYLG	ETEFYLGKRCAYVYKA	R	D	E	G	K	R	0	0	0	1	0	0	2	1	0	0	1	1	0	1	0	0	1	0	1	0	0	9	0	1100.5	sp|O55142|RL35A_MOUSE	sp|O55142|RL35A_MOUSE	37	45	yes	yes	2	1.0942e-08	172.94	By matching	By MS/MS		1	0	44102000
DETEFYLGKR	KIEGVYARDETEFYLG	TEFYLGKRCAYVYKAK	R	D	E	K	R	C	0	1	0	1	0	0	2	1	0	0	1	1	0	1	0	0	1	0	1	0	0	10	1	1256.6	sp|O55142|RL35A_MOUSE	sp|O55142|RL35A_MOUSE	37	46	yes	yes	2;3	3.8122e-07	154.85	By matching	By MS/MS		2	0	47269000
DFNHINVELSLLGK	GPRGTLRRDFNHINVE	VELSLLGKKKKRLRVD	R	D	F	G	K	K	0	0	2	1	0	0	1	1	1	1	3	1	0	1	0	1	0	0	0	1	0	14	0	1597.85	sp|P51410|RL9_MOUSE;tr|D3Z629|D3Z629_MOUSE;tr|D3YZT0|D3YZT0_MOUSE;tr|S4R1R7|S4R1R7_MOUSE	sp|P51410|RL9_MOUSE	37	50	yes	no	3	1.6746e-11	166.62	By matching	By MS/MS		1	0	16904000
DFSALESQLQDTQELLQEENR	SKSSKLTKDFSALESQ	ELLQEENRQKLSLSTK	K	D	F	N	R	Q	1	1	1	2	0	4	4	0	0	0	4	0	0	1	0	2	1	0	0	0	0	21	0	2492.17	sp|Q8VDD5|MYH9_MOUSE	sp|Q8VDD5|MYH9_MOUSE	1302	1322	yes	yes	2;3	9.3917e-26	224.4	By MS/MS	By MS/MS	2	2	847490	23524000
DFTVASPAEFVTR	RKKIDSQRDFTVASPA	SPAEFVTRFGGNKVIE	R	D	F	T	R	F	2	1	0	1	0	0	1	0	0	0	0	0	0	2	1	1	2	0	0	2	0	13	0	1438.71	sp|Q5SWU9|ACACA_MOUSE;sp|Q5SWU9-2|ACACA_MOUSE;tr|V9GWS0|V9GWS0_MOUSE;tr|D3Z0B3|D3Z0B3_MOUSE;sp|E9Q4Z2|ACACB_MOUSE	sp|Q5SWU9|ACACA_MOUSE	98	110	no	no	2	2.5277e-05	128.68	By MS/MS	By matching	1		3528800	0
DFTVSAMHGDMDQKER	LTEKMHARDFTVSAMH	GDMDQKERDVIMREFR	R	D	F	E	R	D	1	1	0	3	0	1	1	1	1	0	0	1	2	1	0	1	1	0	0	1	0	16	1	1865.8	sp|P60843|IF4A1_MOUSE	sp|P60843|IF4A1_MOUSE	296	311	yes	yes	3	0.00010596	106.42	By matching	By MS/MS	1	1	365100	8177300
DGQVINETSQHHDDLE	LIKTVETRDGQVINET	SQHHDDLE________	R	D	G	L	E	-	0	0	1	3	0	2	2	1	2	1	1	0	0	0	0	1	1	0	0	1	0	16	0	1835.79	sp|P20152|VIME_MOUSE	sp|P20152|VIME_MOUSE	451	466	yes	yes	2;3	8.5132e-23	224.67	By MS/MS	By MS/MS	2	1	20208000	54278000
DGSLASNPYSGDLTK	PTTPLTGRDGSLASNP	PYSGDLTKFGRGDASS	R	D	G	T	K	F	1	0	1	2	0	0	0	2	0	0	2	1	0	0	1	3	1	0	1	0	0	15	0	1523.71	sp|Q80X50-2|UBP2L_MOUSE;sp|Q80X50-3|UBP2L_MOUSE;sp|Q80X50-4|UBP2L_MOUSE;sp|Q80X50|UBP2L_MOUSE;sp|Q80X50-5|UBP2L_MOUSE	sp|Q80X50-2|UBP2L_MOUSE	881	895	yes	no	2	0.012822	68.413	By MS/MS	By matching	1	1	505520	3629800
DHAVVVGVYRPPPK	LTLEPYERDHAVVVGV	GVYRPPPKSK______	R	D	H	P	K	S	1	1	0	1	0	0	0	1	1	0	0	1	0	0	3	0	0	0	1	4	0	14	1	1532.85	sp|Q80WS3|FBLL1_MOUSE;sp|P35550|FBRL_MOUSE	sp|Q80WS3|FBLL1_MOUSE	299	312	yes	no	3	0.0015297	107.97	By matching	By MS/MS	1	1	510150	6337500
DIENQYETQITQIEHEVSSSGQEVQSSAK	QLIAKNRKDIENQYET	QEVQSSAKEVTQLRHG	K	D	I	A	K	E	1	0	1	1	0	5	5	1	1	3	0	1	0	0	0	5	2	0	1	2	0	29	0	3263.51	CON__P35527	CON__P35527	340	368	yes	yes	3;4	5.1474e-06	97.059	By MS/MS	By MS/MS	2	1	40189000	8936700		+
DIICQIAYAR	MIVRVTNRDIICQIAY	ICQIAYARIEGDMIVC	R	D	I	A	R	I	2	1	0	1	1	1	0	0	0	3	0	0	0	0	0	0	0	0	1	0	0	10	0	1221.62	sp|P47962|RL5_MOUSE;tr|D3YYV8|D3YYV8_MOUSE	sp|P47962|RL5_MOUSE	59	68	yes	no	2	4.5663e-07	157.78	By matching	By MS/MS		1	0	109940000
DIILQSNPLLEAFGNAK	GPKVQHVKDIILQSNP	LEAFGNAKTVRNNNSS	K	D	I	A	K	T	2	0	2	1	0	1	1	1	0	2	3	1	0	1	1	1	0	0	0	0	0	17	0	1841.99	sp|E9Q634|MYO1E_MOUSE;tr|Q8CG29|Q8CG29_MOUSE;tr|G3V011|G3V011_MOUSE;sp|P70248|MYO1F_MOUSE	sp|E9Q634|MYO1E_MOUSE	144	160	no	no	2;3	3.9352e-05	110.35	By MS/MS	By MS/MS	1	2	406750	24226000
DIIVIGNDITYR	SPEYPDGRDIIVIGND	IGNDITYRIGSFGPQE	R	D	I	Y	R	I	0	1	1	2	0	0	0	1	0	4	0	0	0	0	0	0	1	0	1	1	0	12	0	1390.75	sp|Q5SWU9|ACACA_MOUSE;sp|Q5SWU9-2|ACACA_MOUSE	sp|Q5SWU9|ACACA_MOUSE	1675	1686	yes	no	2	0.00046909	111.79	By MS/MS	By matching	1		1164300	0
DILIQYDR	EASKKEIKDILIQYDR	DILIQYDRTLLVADPR	K	D	I	D	R	T	0	1	0	2	0	1	0	0	0	2	1	0	0	0	0	0	0	0	1	0	0	8	0	1034.54	sp|P14131|RS16_MOUSE	sp|P14131|RS16_MOUSE	110	117	yes	yes	2	0.020598	80.231	By matching	By MS/MS		1	0	8093800
DIPGLTDTTVPR	VIVKKGEKDIPGLTDT	LTDTTVPRRLGPKRAS	K	D	I	P	R	R	0	1	0	2	0	0	0	1	0	1	1	0	0	0	2	0	3	0	0	1	0	12	0	1283.67	sp|P62754|RS6_MOUSE	sp|P62754|RS6_MOUSE	120	131	yes	yes	2	0.033667	59.975	By matching	By MS/MS	1	1	440340	120800000
DISEASVFDAYVLPK	IVEAAAVRDISEASVF	FDAYVLPKLYVKLHYC	R	D	I	P	K	L	2	0	0	2	0	0	1	0	0	1	1	1	0	1	1	2	0	0	1	2	0	15	0	1652.83	sp|P62855|RS26_MOUSE	sp|P62855|RS26_MOUSE	52	66	yes	yes	2	6.5194e-12	175.6	By matching	By MS/MS	1	1	206790	33934000
DKLNNLVLFDK	KWSKGKVRDKLNNLVL	NNLVLFDKATYDKLCK	R	D	K	D	K	A	0	0	2	2	0	0	0	0	0	0	3	2	0	1	0	0	0	0	0	1	0	11	1	1317.73	sp|P62852|RS25_MOUSE	sp|P62852|RS25_MOUSE	42	52	yes	yes	2	3.9706e-09	175.48	By matching	By MS/MS		1	0	24134000
DLEGLSQR	EAKRRLQKDLEGLSQR	DLEGLSQRLEEKVAAY	K	D	L	Q	R	L	0	1	0	1	0	1	1	1	0	0	2	0	0	0	0	1	0	0	0	0	0	8	0	916.461	sp|Q8VDD5|MYH9_MOUSE	sp|Q8VDD5|MYH9_MOUSE	1393	1400	yes	yes	2	0.0013243	117.81	By matching	By MS/MS	1	1	391060	15629000
DLFEDELVPLFEK	IFVGKIPRDLFEDELV	ELVPLFEKAGPIWDLR	R	D	L	E	K	A	0	0	0	2	0	0	3	0	0	0	3	1	0	2	1	0	0	0	0	1	0	13	0	1592.8	tr|G3UZ48|G3UZ48_MOUSE;tr|G3UZI2|G3UZI2_MOUSE;sp|Q7TMK9-2|HNRPQ_MOUSE;tr|G3V018|G3V018_MOUSE;sp|Q7TMK9|HNRPQ_MOUSE;tr|G3UXJ6|G3UXJ6_MOUSE;tr|G3UWM1|G3UWM1_MOUSE	tr|G3UZ48|G3UZ48_MOUSE	74	86	yes	no	2	0.0040551	85.536	By matching	By MS/MS		1	0	3145400
DLLDLLVEAK	ERNINITKDLLDLLVE	LDLLVEAKQEVPSWLE	K	D	L	A	K	Q	1	0	0	2	0	0	1	0	0	0	4	1	0	0	0	0	0	0	0	1	0	10	0	1127.64	sp|P16381|DDX3L_MOUSE;sp|Q62167|DDX3X_MOUSE;sp|Q62095|DDX3Y_MOUSE	sp|P16381|DDX3L_MOUSE	554	563	yes	no	2	4.214e-05	135.86	By matching	By MS/MS		1	0	1747600
DLLLTPK	RRFKGVKRDLLLTPKC	RDLLLTPKCLYLIGRE	R	D	L	P	K	C	0	0	0	1	0	0	0	0	0	0	3	1	0	0	1	0	1	0	0	0	0	7	0	798.485	sp|E9Q634|MYO1E_MOUSE	sp|E9Q634|MYO1E_MOUSE	783	789	yes	yes	1;2	0.024783	83.753	By matching	By MS/MS		2	0	10102000
DLLQPEVAVALLEAQAGTGHIIDPATSAR	SIYEALKKDLLQPEVA	IDPATSARLTVDEAVR	K	D	L	A	R	L	6	1	0	2	0	2	2	2	1	2	4	0	0	0	2	1	2	0	0	2	0	29	0	2955.57	tr|E9Q3W4|E9Q3W4_MOUSE;sp|Q9QXS1-15|PLEC_MOUSE;sp|Q9QXS1-10|PLEC_MOUSE;sp|Q9QXS1-9|PLEC_MOUSE;sp|Q9QXS1-12|PLEC_MOUSE;sp|Q9QXS1-11|PLEC_MOUSE;sp|Q9QXS1-13|PLEC_MOUSE;sp|Q9QXS1-5|PLEC_MOUSE;sp|Q9QXS1-3|PLEC_MOUSE;sp|Q9QXS1-16|PLEC_MOUSE;sp|Q9QXS1-4|PLEC_MOUSE;sp|Q9QXS1-14|PLEC_MOUSE;sp|Q9QXS1-6|PLEC_MOUSE;sp|Q9QXS1-7|PLEC_MOUSE;sp|Q9QXS1-8|PLEC_MOUSE;sp|Q9QXS1-2|PLEC_MOUSE;sp|Q9QXS1|PLEC_MOUSE;tr|…	tr|E9Q3W4|E9Q3W4_MOUSE	2886	2914	yes	no	3	0.01638	29.138	By matching	By MS/MS		1	0	941870
DLTDYLMK	LRLDLAGRDLTDYLMK	DLTDYLMKILTERGYS	R	D	L	M	K	I	0	0	0	2	0	0	0	0	0	0	2	1	1	0	0	0	1	0	1	0	0	8	0	997.479	sp|Q8BFZ3|ACTBL_MOUSE;sp|P60710|ACTB_MOUSE;tr|E9Q1F2|E9Q1F2_MOUSE;tr|E9Q5F4|E9Q5F4_MOUSE;tr|G3UZ07|G3UZ07_MOUSE;sp|P63268|ACTH_MOUSE;sp|P68134|ACTS_MOUSE;sp|P68033|ACTC_MOUSE;sp|P62737|ACTA_MOUSE;tr|D3YZY0|D3YZY0_MOUSE;tr|D3Z2K3|D3Z2K3_MOUSE;sp|P63260|ACTG_MOUSE	sp|P60710|ACTB_MOUSE	184	191	no	no	2	7.9971e-06	155	By MS/MS	By MS/MS	2	2	8942700	178430000
DLTTAGAVTQCYR	HNMYREYRDLTTAGAV	GAVTQCYRDMGARHRA	R	D	L	Y	R	D	2	1	0	1	1	1	0	1	0	0	1	0	0	0	0	0	3	0	1	1	0	13	0	1454.68	sp|P62717|RL18A_MOUSE	sp|P62717|RL18A_MOUSE	99	111	yes	yes	2	3.3093e-16	204.85	By matching	By MS/MS	1	1	337390	273950000
DLYANTVLSGGTTMYPGIADR	KCDVDIRKDLYANTVL	MYPGIADRMQKEITAL	K	D	L	D	R	M	2	1	1	2	0	0	0	3	0	1	2	0	1	0	1	1	3	0	2	1	0	21	0	2214.06	sp|P60710|ACTB_MOUSE;tr|E9Q1F2|E9Q1F2_MOUSE;tr|F8WGM8|F8WGM8_MOUSE;sp|P63260|ACTG_MOUSE;tr|B1ATY1|B1ATY1_MOUSE	sp|P60710|ACTB_MOUSE	292	312	no	no	2;3	1.5619e-40	256.4	By MS/MS	By MS/MS	3	3	10197000	222660000
DNIQGITKPAIR	KRHRKVLRDNIQGITK	GITKPAIRRLARRGGV	R	D	N	I	R	R	1	1	1	1	0	1	0	1	0	3	0	1	0	0	1	0	1	0	0	0	0	12	1	1324.75	sp|P62806|H4_MOUSE	sp|P62806|H4_MOUSE	25	36	yes	yes	2;3	5.288e-14	196.67	By MS/MS	By MS/MS	2	2	36290000	455090000
DNLAEDIMR	KARVEVERDNLAEDIM	NLAEDIMRLREKLQEE	R	D	N	M	R	L	1	1	1	2	0	0	1	0	0	1	1	0	1	0	0	0	0	0	0	0	0	9	0	1075.5	sp|P20152|VIME_MOUSE	sp|P20152|VIME_MOUSE	176	184	yes	yes	2	0.0059462	85.533	By MS/MS	By MS/MS	1	1	2260300	24832000
DNTQLLINQLWR	AELRALARDNTQLLIN	LLINQLWRLPTERVEE	R	D	N	W	R	L	0	1	2	1	0	2	0	0	0	1	3	0	0	0	0	0	1	1	0	0	0	12	0	1512.8	sp|Q9CYH6|RRS1_MOUSE	sp|Q9CYH6|RRS1_MOUSE	67	78	yes	yes	2	2.8148e-07	148.18	By matching	By MS/MS		1	0	1708400
DNVDLLGSLADLYFR	LEKKSLLRDNVDLLGS	SLADLYFRAGDSKNSV	R	D	N	F	R	A	1	1	1	3	0	0	0	1	0	0	4	0	0	1	0	1	0	0	1	1	0	15	0	1709.86	tr|D3YU58|D3YU58_MOUSE;sp|Q9WVM3|APC7_MOUSE	tr|D3YU58|D3YU58_MOUSE	235	249	yes	no	2	1.3118e-05	120.54	By matching	By MS/MS		1	0	711530
DNYPQSVPR	SEIFKGKKDNYPQSVP	NYPQSVPRLFISTRLG	K	D	N	P	R	L	0	1	1	1	0	1	0	0	0	0	0	0	0	0	2	1	0	0	1	1	0	9	0	1074.51	sp|Q9WTI7-2|MYO1C_MOUSE;sp|Q9WTI7-3|MYO1C_MOUSE;sp|Q9WTI7|MYO1C_MOUSE;sp|Q9WTI7-4|MYO1C_MOUSE	sp|Q9WTI7-2|MYO1C_MOUSE	851	859	yes	no	2	0.036239	66.19	By matching	By MS/MS		1	0	6361900
DNYVPEVSALDQEIIEVDPDTK	QEEERERRDNYVPEVS	IEVDPDTKEMLKLLDF	R	D	N	T	K	E	1	0	1	4	0	1	3	0	0	2	1	1	0	0	2	1	1	0	1	3	0	22	0	2488.19	sp|P63276|RS17_MOUSE	sp|P63276|RS17_MOUSE	82	103	yes	yes	2	2.1269e-06	121.48	By matching	By MS/MS		1	0	7074500
DNYVPEVSALDQEIIEVDPDTKEMLK	QEEERERRDNYVPEVS	PDTKEMLKLLDFGSLS	R	D	N	L	K	L	1	0	1	4	0	1	4	0	0	2	2	2	1	0	2	1	1	0	1	3	0	26	1	2989.45	sp|P63276|RS17_MOUSE	sp|P63276|RS17_MOUSE	82	107	yes	yes	3	0.0083748	49.66	By matching	By MS/MS		1	0	10426000
DQVANSAFVER	YFITGETKDQVANSAF	ANSAFVERLRKHGLEV	K	D	Q	E	R	L	2	1	1	1	0	1	1	0	0	0	0	0	0	1	0	1	0	0	0	2	0	11	0	1234.59	sp|P07901|HS90A_MOUSE	sp|P07901|HS90A_MOUSE	501	511	yes	yes	2	0.00010251	124.12	By MS/MS	By matching	1	1	1079100	9646200
DRDYSDHPSGGSYR	SDRDGYGRDRDYSDHP	HPSGGSYRDSYESYG_	R	D	R	Y	R	D	0	2	0	3	0	0	0	2	1	0	0	0	0	0	1	3	0	0	2	0	0	14	1	1610.67	sp|Q9WV02-2|RBMX_MOUSE;tr|A2AFI3|A2AFI3_MOUSE;sp|Q91VM5|RMXL1_MOUSE;sp|Q9WV02|RBMX_MOUSE;tr|S4R1F6|S4R1F6_MOUSE	sp|Q9WV02-2|RBMX_MOUSE	269	282	yes	no	3	0.022967	76.073	By matching	By MS/MS		1	0	1888400
DSHGVAQVR	SQIGVILRDSHGVAQV	SHGVAQVRFVTGNKIL	R	D	S	V	R	F	1	1	0	1	0	1	0	1	1	0	0	0	0	0	0	1	0	0	0	2	0	9	0	967.484	sp|P62301|RS13_MOUSE	sp|P62301|RS13_MOUSE	56	64	yes	yes	3	0.034724	44.98	By matching	By MS/MS		1	0	2425400
DSQDAGGFGPEDR	LHYQAFLRDSQDAGGF	GGFGPEDRLVAEREYG	R	D	S	D	R	L	1	1	0	3	0	1	1	3	0	0	0	0	0	1	1	1	0	0	0	0	0	13	0	1349.55	tr|E9Q3W4|E9Q3W4_MOUSE;sp|Q9QXS1-15|PLEC_MOUSE;sp|Q9QXS1-10|PLEC_MOUSE;sp|Q9QXS1-9|PLEC_MOUSE;sp|Q9QXS1-12|PLEC_MOUSE;sp|Q9QXS1-11|PLEC_MOUSE;sp|Q9QXS1-13|PLEC_MOUSE;sp|Q9QXS1-5|PLEC_MOUSE;sp|Q9QXS1-3|PLEC_MOUSE;sp|Q9QXS1-16|PLEC_MOUSE;sp|Q9QXS1-4|PLEC_MOUSE;sp|Q9QXS1-14|PLEC_MOUSE;sp|Q9QXS1-6|PLEC_MOUSE;sp|Q9QXS1-7|PLEC_MOUSE;sp|Q9QXS1-8|PLEC_MOUSE;sp|Q9QXS1-2|PLEC_MOUSE;sp|Q9QXS1|PLEC_MOUSE;tr|…	tr|E9Q3W4|E9Q3W4_MOUSE	779	791	yes	no	2	0.012339	71.031	By MS/MS	By matching	1	1	1214500	2998600
DSQEEEKTEALTSAK	QVFVWVGKDSQEEEKT	TEALTSAKRYIETDPA	K	D	S	A	K	R	2	0	0	1	0	1	4	0	0	0	1	2	0	0	0	2	2	0	0	0	0	15	1	1664.77	sp|P13020-2|GELS_MOUSE;sp|P13020|GELS_MOUSE;CON__Q3SX14	sp|P13020-2|GELS_MOUSE	663	677	yes	no	2;3	8.275e-21	207.4	By matching	By MS/MS	1	2	336380	29808000		+
DSWVDIFR	KHFALMQRDSWVDIFR	DSWVDIFRLLFWGGSY	R	D	S	F	R	L	0	1	0	2	0	0	0	0	0	1	0	0	0	1	0	1	0	1	0	1	0	8	0	1036.5	CON__Q3ZBS7	CON__Q3ZBS7	315	322	yes	yes	2	0.0002761	135.83	By matching	By MS/MS		1	0	4496600		+
DSYVGDEAQSK	VMVGMGQKDSYVGDEA	VGDEAQSKRGILTLKY	K	D	S	S	K	R	1	0	0	2	0	1	1	1	0	0	0	1	0	0	0	2	0	0	1	1	0	11	0	1197.52	sp|P60710|ACTB_MOUSE;tr|E9Q5F4|E9Q5F4_MOUSE;tr|G3UZ07|G3UZ07_MOUSE;tr|E9Q606|E9Q606_MOUSE;tr|V9GXQ2|V9GXQ2_MOUSE;sp|P63268|ACTH_MOUSE;sp|P68134|ACTS_MOUSE;sp|P68033|ACTC_MOUSE;sp|P62737|ACTA_MOUSE;tr|D3YZY0|D3YZY0_MOUSE;tr|D3Z2K3|D3Z2K3_MOUSE;sp|P63260|ACTG_MOUSE;tr|G3UYG0|G3UYG0_MOUSE	sp|P60710|ACTB_MOUSE	51	61	no	no	2	4.9617e-10	176.18	By matching	By MS/MS	1	1	4836800	62931000
DSYVGDEAQSKR	VMVGMGQKDSYVGDEA	GDEAQSKRGILTLKYP	K	D	S	K	R	G	1	1	0	2	0	1	1	1	0	0	0	1	0	0	0	2	0	0	1	1	0	12	1	1353.62	sp|P60710|ACTB_MOUSE;tr|E9Q5F4|E9Q5F4_MOUSE;tr|G3UZ07|G3UZ07_MOUSE;tr|E9Q606|E9Q606_MOUSE;tr|V9GXQ2|V9GXQ2_MOUSE;sp|P63268|ACTH_MOUSE;sp|P68134|ACTS_MOUSE;sp|P68033|ACTC_MOUSE;sp|P62737|ACTA_MOUSE;tr|D3YZY0|D3YZY0_MOUSE;tr|D3Z2K3|D3Z2K3_MOUSE;sp|P63260|ACTG_MOUSE;tr|G3UYG0|G3UYG0_MOUSE	sp|P60710|ACTB_MOUSE	51	62	no	no	2;3	6.4454e-11	173.76	By MS/MS	By MS/MS	2	1	5731100	54897000
DTDAAVGDNIGYITFVLFPR	REPPLELKDTDAAVGD	ITFVLFPRHTNATARD	K	D	T	P	R	H	2	1	1	3	0	0	0	2	0	2	1	0	0	2	1	0	2	0	1	2	0	20	0	2183.09	sp|Q9CVB6|ARPC2_MOUSE;tr|D3YXG6|D3YXG6_MOUSE	sp|Q9CVB6|ARPC2_MOUSE	211	230	yes	no	2;3	0.0022939	84.113	By matching	By MS/MS		2	0	1105300
DTDIVDEAIYYFK	GPAPRETKDTDIVDEA	DEAIYYFKANVFFKNY	K	D	T	F	K	A	1	0	0	3	0	0	1	0	0	2	0	1	0	1	0	0	1	0	2	1	0	13	0	1590.75	tr|H7BWZ3|H7BWZ3_MOUSE;sp|Q9JM76|ARPC3_MOUSE;tr|D3Z2F7|D3Z2F7_MOUSE;tr|D3Z2F8|D3Z2F8_MOUSE	tr|H7BWZ3|H7BWZ3_MOUSE	30	42	yes	no	2	1.1808e-07	152.47	By matching	By MS/MS		1	0	1995800
DTLYEAVR	________________	DTLYEAVREVLHGNQR	R	D	T	V	R	E	1	1	0	1	0	0	1	0	0	0	1	0	0	0	0	0	1	0	1	1	0	8	0	965.482	tr|Q5XJF6|Q5XJF6_MOUSE;sp|P53026|RL10A_MOUSE;tr|D6RE43|D6RE43_MOUSE	tr|Q5XJF6|Q5XJF6_MOUSE	8	15	yes	no	2	4.6537e-05	141.39	By matching	By MS/MS		1	0	106920000
DTSYLFITGPEVVK	TDFTFMVKDTSYLFIT	ITGPEVVKSVTNEDVT	K	D	T	V	K	S	0	0	0	1	0	0	1	1	0	1	1	1	0	1	1	1	2	0	1	2	0	14	0	1567.81	sp|Q99MN9|PCCB_MOUSE;tr|E9Q1J7|E9Q1J7_MOUSE;tr|D3YZC1|D3YZC1_MOUSE	sp|Q99MN9|PCCB_MOUSE	221	234	yes	no	2	0.00094925	95.264	By MS/MS	By matching	1	1	707430	403100
DVDGAYMTK	NEFVTIKKDVDGAYMT	VDGAYMTKVDLQAKLD	K	D	V	T	K	V	1	0	0	2	0	0	0	1	0	0	0	1	1	0	0	0	1	0	1	1	0	9	0	998.438	CON__P04264	CON__P04264	290	298	yes	yes	2	0.0036443	101.38	By MS/MS	By matching	1	1	8497400	846580		+
DVDNAYMIK	NDFVTLKKDVDNAYMI	VDNAYMIKVELQSKVD	K	D	V	I	K	V	1	0	1	2	0	0	0	0	0	1	0	1	1	0	0	0	0	0	1	1	0	9	0	1067.5	CON__P35908	CON__P35908	294	302	yes	yes	2	0.014276	81.525	By MS/MS	By matching	1		945160	0		+
DVNAAIATIK	YRGDVVPKDVNAAIAT	NAAIATIKTKRSIQFV	K	D	V	I	K	T	3	0	1	1	0	0	0	0	0	2	0	1	0	0	0	0	1	0	0	1	0	10	0	1014.57	sp|P05213|TBA1B_MOUSE;sp|P68369|TBA1A_MOUSE;sp|P05214|TBA3_MOUSE	sp|P05213|TBA1B_MOUSE	327	336	no	no	2	0.0007601	113.38	By MS/MS	By MS/MS	1	1	6423200	76496000
DVNQQEFVR	________________	VNQQEFVRALAAFLKK	K	D	V	V	R	A	0	1	1	1	0	2	1	0	0	0	0	0	0	1	0	0	0	0	0	2	0	9	0	1133.55	sp|Q9CZX8|RS19_MOUSE;tr|D3YUT3|D3YUT3_MOUSE;tr|D3YUG3|D3YUG3_MOUSE;tr|D3Z5R8|D3Z5R8_MOUSE;tr|D3Z722|D3Z722_MOUSE;tr|S4R223|S4R223_MOUSE	sp|Q9CZX8|RS19_MOUSE	8	16	yes	no	2	6.7389e-06	147.73	By matching	By MS/MS		1	0	51832000
DVPVVAILGSGGGFR	SEGLYSTRDVPVVAIL	LGSGGGFRAMVGFSGV	R	D	V	F	R	A	1	1	0	1	0	0	0	4	0	1	1	0	0	1	1	1	0	0	0	3	0	15	0	1442.79	tr|Q9DBX5|Q9DBX5_MOUSE;sp|P47713|PA24A_MOUSE	tr|Q9DBX5|Q9DBX5_MOUSE	178	192	yes	no	2	0.00042915	101.2	By matching	By MS/MS	1	1	245900	2953000
DVQIGDIVTVGECRPLSK	VHLSPCFRDVQIGDIV	GECRPLSKTVRFNVLK	R	D	V	S	K	T	0	1	0	2	1	1	1	2	0	2	1	1	0	0	1	1	1	0	0	3	0	18	1	1985.03	sp|P62281|RS11_MOUSE	sp|P62281|RS11_MOUSE	119	136	yes	yes	2;3	2.7417e-12	176.46	By matching	By MS/MS		2	0	52572000
DVWGIEGPIDAAFTR	PGYPKLIRDVWGIEGP	PIDAAFTRVNCQGKTY	R	D	V	T	R	V	2	1	0	2	0	0	1	2	0	2	0	0	0	1	1	0	1	1	0	1	0	15	0	1645.81	CON__Q3ZBS7	CON__Q3ZBS7	194	208	yes	yes	2	0.0010869	93.424	By MS/MS	By MS/MS	1	1	525810	15564000		+
DYEEIGPSICR	YQVCHTKKDYEEIGPS	EIGPSICRHNPVFGVM	K	D	Y	C	R	H	0	1	0	1	1	0	2	1	0	2	0	0	0	0	1	1	0	0	1	0	0	11	0	1337.59	sp|Q99JY9|ARP3_MOUSE	sp|Q99JY9|ARP3_MOUSE	399	409	yes	yes	2	0.0011972	106.16	By matching	By MS/MS	1	1	264810	6890300
DYLHYIR	QRTIVIRRDYLHYIRK	RDYLHYIRKYNRFEKR	R	D	Y	I	R	K	0	1	0	1	0	0	0	0	1	1	1	0	0	0	0	0	0	0	2	0	0	7	0	978.492	sp|P62281|RS11_MOUSE	sp|P62281|RS11_MOUSE	91	97	yes	yes	3	0.027614	54.787	By matching	By MS/MS		1	0	16360000
DYQELMNTK	EDLARLLRDYQELMNT	YQELMNTKLALDLEIA	R	D	Y	T	K	L	0	0	1	1	0	1	1	0	0	0	1	1	1	0	0	0	1	0	1	0	0	9	0	1140.51	CON__P04264	CON__P04264	464	472	no	no	2	0.0012667	107.55	By MS/MS	By matching	2	1	2324400	2856100		+
DYQELMNVK	EDLARLLRDYQELMNV	YQELMNVKLALDVEIA	R	D	Y	V	K	L	0	0	1	1	0	1	1	0	0	0	1	1	1	0	0	0	0	0	1	1	0	9	0	1138.53	CON__P35908;CON__Q01546;CON__Q5XKE5;CON__P12035	CON__P35908	468	476	yes	no	2	0.0017981	102.06	By MS/MS	By matching	1	1	1207500	2260100		+
EAAEQDVEK	GIRAKRAKEAAEQDVE	AAEQDVEKKK______	K	E	A	E	K	K	2	0	0	1	0	1	3	0	0	0	0	1	0	0	0	0	0	0	0	1	0	9	0	1017.46	sp|P47963|RL13_MOUSE	sp|P47963|RL13_MOUSE	201	209	yes	yes	2	0.0014135	113.18	By matching	By MS/MS		1	0	2388700
EAALSTALSEK	LEALLNSKEAALSTAL	LSTALSEKRTLEGELH	K	E	A	E	K	R	3	0	0	0	0	0	2	0	0	0	2	1	0	0	0	2	1	0	0	0	0	11	0	1118.58	sp|P48678|LMNA_MOUSE;sp|P48678-2|LMNA_MOUSE;sp|P48678-3|LMNA_MOUSE	sp|P48678|LMNA_MOUSE	145	155	yes	no	2	0.0096595	77.674	By matching	By MS/MS		1	0	7515800
EAALSTALSEKR	LEALLNSKEAALSTAL	STALSEKRTLEGELHD	K	E	A	K	R	T	3	1	0	0	0	0	2	0	0	0	2	1	0	0	0	2	1	0	0	0	0	12	1	1274.68	sp|P48678|LMNA_MOUSE;sp|P48678-2|LMNA_MOUSE;sp|P48678-3|LMNA_MOUSE	sp|P48678|LMNA_MOUSE	145	156	yes	no	2	0.00063908	98.407	By MS/MS	By MS/MS	1	1	1123100	12324000
EAESCDCLQGFQLTHSLGGGTGSGMGTLLISK	SVLDVVRKEAESCDCL	MGTLLISKIREEYPDR	K	E	A	S	K	I	1	0	0	1	2	2	2	7	1	1	5	1	1	1	0	4	3	0	0	0	0	32	0	3310.53	sp|P68372|TBB4B_MOUSE;sp|Q9D6F9|TBB4A_MOUSE;sp|P99024|TBB5_MOUSE	sp|P68372|TBB4B_MOUSE	123	154	no	no	3	6.5506e-07	96.387	By matching	By MS/MS		1	0	13410000
EAFQLFDR	EDQTAEFKEAFQLFDR	EAFQLFDRTGDGKILY	K	E	A	D	R	T	1	1	0	1	0	1	1	0	0	0	1	0	0	2	0	0	0	0	0	0	0	8	0	1024.5	sp|Q60605-2|MYL6_MOUSE;sp|Q60605|MYL6_MOUSE	sp|Q60605-2|MYL6_MOUSE	14	21	yes	no	2	0.0049736	105.52	By matching	By MS/MS		1	0	3478400
EAGEPGDVEPR	QRGPRPIREAGEPGDV	EPGDVEPRRMVRHPDS	R	E	A	P	R	R	1	1	0	1	0	0	3	2	0	0	0	0	0	0	2	0	0	0	0	1	0	11	0	1154.52	sp|P97855|G3BP1_MOUSE	sp|P97855|G3BP1_MOUSE	319	329	yes	yes	2	0.0010017	108.35	By matching	By MS/MS	1	1	114350	6781600
EAIEGTYIDKK	GLGFKTPKEAIEGTYI	EGTYIDKKCPFTGNVS	K	E	A	K	K	C	1	0	0	1	0	0	2	1	0	2	0	2	0	0	0	0	1	0	1	0	0	11	1	1265.65	sp|P62281|RS11_MOUSE	sp|P62281|RS11_MOUSE	49	59	yes	yes	2	3.5408e-10	172.61	By matching	By MS/MS		1	0	51504000
EAIIVGSIITK	ESGTCTLREAIIVGSI	IVGSIITKCSIPVLHS	R	E	A	T	K	C	1	0	0	0	0	0	1	1	0	4	0	1	0	0	0	1	1	0	0	1	0	11	0	1142.69	sp|O54825|BYST_MOUSE	sp|O54825|BYST_MOUSE	303	313	yes	yes	2	0.0015324	102.4	By matching	By MS/MS		1	0	2714200
EALLELLR	ADLATEQKEALLELLR	EALLELLRLQPHPQLS	K	E	A	L	R	L	1	1	0	0	0	0	2	0	0	0	4	0	0	0	0	0	0	0	0	0	0	8	0	955.57	sp|O54825|BYST_MOUSE	sp|O54825|BYST_MOUSE	398	405	yes	yes	2	0.0073757	97.431	By matching	By MS/MS		1	0	1910400
EAMEDGEIDGNKVTLDWAKPK	EEDAKAAKEAMEDGEI	TLDWAKPKGEGGFGGR	K	E	A	P	K	G	2	0	1	3	0	0	3	2	0	1	1	3	1	0	1	0	1	1	0	1	0	21	2	2345.12	sp|P09405|NUCL_MOUSE	sp|P09405|NUCL_MOUSE	625	645	yes	yes	3	0.0023268	70.555	By matching	By MS/MS		1	0	15201000
EANNFLWPFK	YTVGKRFKEANNFLWP	NNFLWPFKLSSPRGGM	K	E	A	F	K	L	1	0	2	0	0	0	1	0	0	0	1	1	0	2	1	0	0	1	0	0	0	10	0	1264.62	sp|P14148|RL7_MOUSE;tr|F6XI62|F6XI62_MOUSE	sp|P14148|RL7_MOUSE	225	234	yes	no	2	8.008e-05	132.01	By matching	By MS/MS		1	0	23207000
EAPPMEKPEVVK	KRLRKAKKEAPPMEKP	MEKPEVVKTHLRDMII	K	E	A	V	K	T	1	0	0	0	0	0	3	0	0	0	0	2	1	0	3	0	0	0	0	2	0	12	1	1352.7	sp|P62843|RS15_MOUSE;tr|D3YTQ9|D3YTQ9_MOUSE	sp|P62843|RS15_MOUSE	66	77	yes	no	2	0.0023183	80.17	By matching	By MS/MS		1	0	7285700
EAQAVPATLQELEATK	KTHEEQLKEAQAVPAT	LQELEATKASLKKLRA	K	E	A	T	K	A	4	0	0	0	0	2	3	0	0	0	2	1	0	0	1	0	2	0	0	1	0	16	0	1697.88	tr|E9Q3W4|E9Q3W4_MOUSE;sp|Q9QXS1-15|PLEC_MOUSE;sp|Q9QXS1-10|PLEC_MOUSE;sp|Q9QXS1-9|PLEC_MOUSE;sp|Q9QXS1-12|PLEC_MOUSE;sp|Q9QXS1-11|PLEC_MOUSE;sp|Q9QXS1-13|PLEC_MOUSE;sp|Q9QXS1-5|PLEC_MOUSE;sp|Q9QXS1-3|PLEC_MOUSE;sp|Q9QXS1-16|PLEC_MOUSE;sp|Q9QXS1-4|PLEC_MOUSE;sp|Q9QXS1-14|PLEC_MOUSE;sp|Q9QXS1-6|PLEC_MOUSE;sp|Q9QXS1-7|PLEC_MOUSE;sp|Q9QXS1-8|PLEC_MOUSE;sp|Q9QXS1-2|PLEC_MOUSE;sp|Q9QXS1|PLEC_MOUSE;tr|…	tr|E9Q3W4|E9Q3W4_MOUSE	954	969	yes	no	2	0.012902	67.299	By MS/MS	By matching	1	1	566160	3381400
EASFEYLQNEGER	RHSDLVTKEASFEYLQ	YLQNEGERLLLEAMDE	K	E	A	E	R	L	1	1	1	0	0	1	4	1	0	0	1	0	0	1	0	1	0	0	1	0	0	13	0	1570.69	sp|Q5SWU9|ACACA_MOUSE;sp|Q5SWU9-2|ACACA_MOUSE;sp|E9Q4Z2|ACACB_MOUSE	sp|Q5SWU9|ACACA_MOUSE	1435	1447	no	no	2	4.7465e-05	118.73	By MS/MS	By matching	1	1	3151800	815320
EAVQLLKK	VEGYKKTKEAVQLLKK	EAVQLLKKLKAWNDIK	K	E	A	K	K	L	1	0	0	0	0	1	1	0	0	0	2	2	0	0	0	0	0	0	0	1	0	8	1	927.575	sp|Q9D8E6|RL4_MOUSE	sp|Q9D8E6|RL4_MOUSE	166	173	yes	yes	2	0.024988	61.962	By matching	By MS/MS		1	0	7616900
ECADLWPR	AITGPVAKECADLWPR	ECADLWPRIASNAGSI	K	E	C	P	R	I	1	1	0	1	1	0	1	0	0	0	1	0	0	0	1	0	0	1	0	0	0	8	0	1045.47	sp|P62830|RL23_MOUSE	sp|P62830|RL23_MOUSE	124	131	yes	yes	2	0.030848	71.692	By matching	By MS/MS		1	0	18892000
ECLPLIIFLR	STGPHKLRECLPLIIF	LPLIIFLRNRLKYALT	R	E	C	L	R	N	0	1	0	0	1	0	1	0	0	2	3	0	0	1	1	0	0	0	0	0	0	10	0	1272.73	sp|P62702|RS4X_MOUSE	sp|P62702|RS4X_MOUSE	40	49	yes	yes	2	0.0095061	82.645	By matching	By MS/MS		1	0	1909000
ECPSDECGAGVFMGSHFDR	GKISRLRRECPSDECG	FMGSHFDRHYCGKCCL	R	E	C	D	R	H	1	1	0	2	2	0	2	3	1	0	0	0	1	2	1	2	0	0	0	1	0	19	0	2156.84	sp|P62983|RS27A_MOUSE	sp|P62983|RS27A_MOUSE	120	138	yes	yes	3	0.0057723	62.813	By matching	By MS/MS		1	0	10868000
ECSQPVMVYIPPQAELR	AYIVDGLRECSQPVMV	IPPQAELRGGSWVVID	R	E	C	L	R	G	1	1	0	0	1	2	2	0	0	1	1	0	1	0	3	1	0	0	1	2	0	17	0	2015.98	sp|Q5SWU9|ACACA_MOUSE;sp|Q5SWU9-2|ACACA_MOUSE	sp|Q5SWU9|ACACA_MOUSE	2072	2088	yes	no	2	0.0082239	63.374	By MS/MS	By matching	1		594560	0
EDGNEEDKENQGDETQGQQPPQR	PPRQRQPREDGNEEDK	QGQQPPQRRYRRNFNY	R	E	D	Q	R	R	0	1	2	3	0	5	5	3	0	0	0	1	0	0	2	0	1	0	0	0	0	23	1	2627.1	sp|P62960|YBOX1_MOUSE;tr|A2BGG7|A2BGG7_MOUSE	sp|P62960|YBOX1_MOUSE	255	277	yes	no	3	7.9069e-09	141.64	By matching	By MS/MS		1	0	51023000
EDGNEEDKENQGDETQGQQPPQRR	PPRQRQPREDGNEEDK	GQQPPQRRYRRNFNYR	R	E	D	R	R	Y	0	2	2	3	0	5	5	3	0	0	0	1	0	0	2	0	1	0	0	0	0	24	2	2783.2	sp|P62960|YBOX1_MOUSE;tr|A2BGG7|A2BGG7_MOUSE	sp|P62960|YBOX1_MOUSE	255	278	yes	no	3;4	0.011112	55.536	By matching	By MS/MS	1	2	179350	37289000
EDLTEIRDMLLANK	NVGFVFTKEDLTEIRD	RDMLLANKVPAAARAG	K	E	D	N	K	V	1	1	1	2	0	0	2	0	0	1	3	1	1	0	0	0	1	0	0	0	0	14	1	1659.85	tr|E9Q070|E9Q070_MOUSE;tr|D3YVM5|D3YVM5_MOUSE;sp|P14869|RLA0_MOUSE;tr|S4R1N1|S4R1N1_MOUSE	tr|E9Q070|E9Q070_MOUSE	93	106	no	no	2	0.00025318	96.707	By matching	By MS/MS		1	0	5914900
EDLTEIRDMLLANKVPAAAR	NVGFVFTKEDLTEIRD	NKVPAAARAGAIAPCE	K	E	D	A	R	A	4	2	1	2	0	0	2	0	0	1	3	1	1	0	1	0	1	0	0	1	0	20	2	2225.18	tr|E9Q070|E9Q070_MOUSE;tr|D3YVM5|D3YVM5_MOUSE;sp|P14869|RLA0_MOUSE;tr|S4R1N1|S4R1N1_MOUSE	tr|E9Q070|E9Q070_MOUSE	93	112	no	no	3	0.00045036	91.065	By matching	By MS/MS		1	0	8356300
EEAESTLQSFR	LQEEMLQREEAESTLQ	ESTLQSFRQDVDNASL	R	E	E	F	R	Q	1	1	0	0	0	1	3	0	0	0	1	0	0	1	0	2	1	0	0	0	0	11	0	1295.6	sp|P20152|VIME_MOUSE	sp|P20152|VIME_MOUSE	197	207	yes	yes	2	3.3399e-07	156.58	By matching	By MS/MS	1	1	2036000	70761000
EEAESTLQSFRQDVDNASLAR	LQEEMLQREEAESTLQ	VDNASLARLDLERKVE	R	E	E	A	R	L	3	2	1	2	0	2	3	0	0	0	2	0	0	1	0	3	1	0	0	1	0	21	1	2365.11	sp|P20152|VIME_MOUSE	sp|P20152|VIME_MOUSE	197	217	yes	yes	3	0.036201	66.201	By matching	By MS/MS		1	0	5327200
EEASDLLLNKK	RKKYVQMREEASDLLL	SDLLLNKKERRRNSIN	R	E	E	K	K	E	1	0	1	1	0	0	2	0	0	0	3	2	0	0	0	1	0	0	0	0	0	11	1	1258.68	sp|E9Q634|MYO1E_MOUSE	sp|E9Q634|MYO1E_MOUSE	720	730	yes	yes	2	0.0045058	78.488	By matching	By MS/MS		1	0	8966000
EEEIAALVIDNGSGMCK	________________	DNGSGMCKAGFAGDDA	M	E	E	C	K	A	2	0	1	1	1	0	3	2	0	2	1	1	1	0	0	1	0	0	0	1	0	17	0	1834.84	sp|P63260|ACTG_MOUSE;tr|B1ATY1|B1ATY1_MOUSE;tr|G3UYG0|G3UYG0_MOUSE	sp|P63260|ACTG_MOUSE	2	18	yes	no	2	1.1136e-17	191.44	By MS/MS	By MS/MS	1	2	464090	13939000
EELSNVLAAMR	HIRAKRKREELSNVLA	SNVLAAMRKAAAKKD_	R	E	E	M	R	K	2	1	1	0	0	0	2	0	0	0	2	0	1	0	0	1	0	0	0	1	0	11	0	1231.62	tr|Q6ZWZ4|Q6ZWZ4_MOUSE	tr|Q6ZWZ4|Q6ZWZ4_MOUSE	88	98	yes	yes	2	7.6187e-10	172.17	By matching	By MS/MS		2	0	20101000
EFNAEVHR	PGYDSESKEFNAEVHR	EFNAEVHRKHIMGQNV	K	E	F	H	R	K	1	1	1	0	0	0	2	0	1	0	0	0	0	1	0	0	0	0	0	1	0	8	0	1000.47	sp|P47962|RL5_MOUSE;tr|D3YYV8|D3YYV8_MOUSE	sp|P47962|RL5_MOUSE	189	196	yes	no	2	0.035276	69.628	By matching	By MS/MS		1	0	11630000
EFNAEVHRK	PGYDSESKEFNAEVHR	FNAEVHRKHIMGQNVA	K	E	F	R	K	H	1	1	1	0	0	0	2	0	1	0	0	1	0	1	0	0	0	0	0	1	0	9	1	1128.57	sp|P47962|RL5_MOUSE;tr|D3YYV8|D3YYV8_MOUSE	sp|P47962|RL5_MOUSE	189	197	yes	no	2	0.00090407	110.76	By matching	By MS/MS		1	0	1773500
EFSPFGSITSAK	IDDEKLRREFSPFGSI	FGSITSAKVMLEDGRS	R	E	F	A	K	V	1	0	0	0	0	0	1	1	0	1	0	1	0	2	1	3	1	0	0	0	0	12	0	1269.62	tr|Q91YZ8|Q91YZ8_MOUSE;tr|D3Z5M2|D3Z5M2_MOUSE;tr|A3KFU5|A3KFU5_MOUSE;tr|A3KFU8|A3KFU8_MOUSE;tr|Q6PHQ9|Q6PHQ9_MOUSE	tr|Q91YZ8|Q91YZ8_MOUSE	313	324	yes	no	2	0.0013226	98.407	By matching	By MS/MS		1	0	4083700
EFSPFGTITSAK	IDDERLRKEFSPFGTI	FGTITSAKVMMEGGRS	K	E	F	A	K	V	1	0	0	0	0	0	1	1	0	1	0	1	0	2	1	2	2	0	0	0	0	12	0	1283.64	sp|P29341|PABP1_MOUSE;tr|Q9D4E6|Q9D4E6_MOUSE	sp|P29341|PABP1_MOUSE	313	324	yes	no	2	0.005731	83.226	By matching	By MS/MS	1	1	534160	17558000
EGLELPEDEEEK	KSLVSVTKEGLELPED	LPEDEEEKKKMEESKA	K	E	G	E	K	K	0	0	0	1	0	0	6	1	0	0	2	1	0	0	1	0	0	0	0	0	0	12	0	1415.63	sp|P07901|HS90A_MOUSE;sp|P11499|HS90B_MOUSE	sp|P11499|HS90B_MOUSE	539	550	no	no	2	0.0010024	103.43	By matching	By MS/MS	1	1	719260	5630100
EHVIEALR	IRTKLQNKEHVIEALR	EHVIEALRRAKFKFPG	K	E	H	L	R	R	1	1	0	0	0	0	2	0	1	1	1	0	0	0	0	0	0	0	0	1	0	8	0	965.529	tr|I7HLV2|I7HLV2_MOUSE;sp|Q6ZWV3|RL10_MOUSE;sp|P86048|RL10L_MOUSE	tr|I7HLV2|I7HLV2_MOUSE	146	153	yes	no	2	0.0025431	113.71	By matching	By MS/MS		1	0	18590000
EHVIEALRR	IRTKLQNKEHVIEALR	HVIEALRRAKFKFPGR	K	E	H	R	R	A	1	2	0	0	0	0	2	0	1	1	1	0	0	0	0	0	0	0	0	1	0	9	1	1121.63	tr|I7HLV2|I7HLV2_MOUSE;sp|Q6ZWV3|RL10_MOUSE;sp|P86048|RL10L_MOUSE	tr|I7HLV2|I7HLV2_MOUSE	146	154	yes	no	2	0.0001535	126.24	By matching	By MS/MS		1	0	16154000
EIAQDFKTDLR	LPFQRLVREIAQDFKT	QDFKTDLRFQSSAVMA	R	E	I	L	R	F	1	1	0	2	0	1	1	0	0	1	1	1	0	1	0	0	1	0	0	0	0	11	1	1334.68	sp|P84228|H32_MOUSE;tr|E0CZ27|E0CZ27_MOUSE;tr|F8WI35|F8WI35_MOUSE;sp|P84244|H33_MOUSE;sp|P68433|H31_MOUSE;sp|P02301|H3C_MOUSE	sp|P84228|H32_MOUSE	74	84	yes	no	2	0.0045251	112.64	By matching	By MS/MS	1	1	4996600	55376000
EIDLYQGAAQYENPPHIYALTDNMYR	QMPYFTDREIDLYQGA	ALTDNMYRNMLIDCEN	R	E	I	Y	R	N	3	1	2	2	0	2	2	1	1	2	2	0	1	0	2	0	1	0	4	0	0	26	0	3084.43	tr|Q8CG29|Q8CG29_MOUSE;tr|G3V011|G3V011_MOUSE	tr|Q8CG29|Q8CG29_MOUSE	70	95	yes	no	3	0.0020893	55.844	By matching	By MS/MS		1	0	3608600
EIETYHNLLEGGQEDFESSGAGK	SIKMRLEKEIETYHNL	FESSGAGKIGLGGRGG	K	E	I	G	K	I	1	0	1	1	0	1	5	4	1	1	2	1	0	1	0	2	1	0	1	0	0	23	0	2509.12	CON__P35527	CON__P35527	450	472	yes	yes	2;3	3.8248e-14	169.77	By MS/MS	By MS/MS	2	1	8299700	9959000		+
EIIDLVLDR	RGHYTIGKEIIDLVLD	IIDLVLDRIRKLADQC	K	E	I	D	R	I	0	1	0	2	0	0	1	0	0	2	2	0	0	0	0	0	0	0	0	1	0	9	0	1084.61	sp|P05213|TBA1B_MOUSE;sp|P68369|TBA1A_MOUSE	sp|P05213|TBA1B_MOUSE	113	121	no	no	2	1.267e-12	198.61	By matching	By MS/MS		1	0	20348000
EIKDILIQYDR	YVDEASKKEIKDILIQ	DILIQYDRTLLVADPR	K	E	I	D	R	T	0	1	0	2	0	1	1	0	0	3	1	1	0	0	0	0	0	0	1	0	0	11	1	1404.76	sp|P14131|RS16_MOUSE	sp|P14131|RS16_MOUSE	107	117	yes	yes	2	0.038633	88.338	By matching	By MS/MS		1	0	9172300
EILGTAQSVGCNVDGR	RELSGTIKEILGTAQS	VGCNVDGRHPHDIIDD	K	E	I	G	R	H	1	1	1	1	1	1	1	3	0	1	1	0	0	0	0	1	1	0	0	2	0	16	0	1674.8	sp|P35979|RL12_MOUSE	sp|P35979|RL12_MOUSE	131	146	yes	yes	2;3	5.6769e-22	208.85	By matching	By MS/MS		2	0	338190000
EITALAPSTMK	GIADRMQKEITALAPS	ALAPSTMKIKIIAPPE	K	E	I	M	K	I	2	0	0	0	0	0	1	0	0	1	1	1	1	0	1	1	2	0	0	0	0	11	0	1160.61	sp|P60710|ACTB_MOUSE;tr|E9Q1F2|E9Q1F2_MOUSE;tr|F8WGM8|F8WGM8_MOUSE;sp|P63268|ACTH_MOUSE;sp|P68134|ACTS_MOUSE;sp|P68033|ACTC_MOUSE;sp|P62737|ACTA_MOUSE;sp|P63260|ACTG_MOUSE;tr|B1ATY1|B1ATY1_MOUSE	sp|P60710|ACTB_MOUSE	316	326	no	no	2	2.1916e-05	133.42	By MS/MS	By MS/MS	2	2	25497000	384780000
EIVHLQAGQCGNQIGAK	________________	CGNQIGAKFWEVISDE	R	E	I	A	K	F	2	0	1	0	1	3	1	3	1	2	1	1	0	0	0	0	0	0	0	1	0	17	0	1821.92	sp|P68372|TBB4B_MOUSE;sp|Q9D6F9|TBB4A_MOUSE	sp|P68372|TBB4B_MOUSE	3	19	yes	no	3	1.6336e-09	153.14	By matching	By MS/MS		1	0	15742000
EKIDFADTVTK	LQQFVGKREKIDFADT	DFADTVTKYDRRFKGV	R	E	K	T	K	Y	1	0	0	2	0	0	1	0	0	1	0	2	0	1	0	0	2	0	0	1	0	11	1	1265.65	sp|E9Q634|MYO1E_MOUSE	sp|E9Q634|MYO1E_MOUSE	762	772	yes	yes	2	0.02528	92.781	By matching	By MS/MS	1	1	379210	15254000
EKPYFPIPEDCTFIQNVPLEDR	VEFNFGQKEKPYFPIP	QNVPLEDRVRGPKGPE	K	E	K	D	R	V	0	1	1	2	1	1	3	0	0	2	1	1	0	2	4	0	1	0	1	1	0	22	1	2706.3	tr|G3XA10|G3XA10_MOUSE;sp|Q8VEK3|HNRPU_MOUSE	tr|G3XA10|G3XA10_MOUSE	439	460	yes	no	3	0.00013646	115.38	By matching	By MS/MS	1	1	464480	10956000
ELAEDGYSGVEVR	ELNEFLTRELAEDGYS	GYSGVEVRVTPTRTEI	R	E	L	V	R	V	1	1	0	1	0	0	3	2	0	0	1	0	0	0	0	1	0	0	1	2	0	13	0	1422.66	sp|P62908|RS3_MOUSE;tr|D3YV43|D3YV43_MOUSE	sp|P62908|RS3_MOUSE	28	40	yes	no	2	5.0751e-20	206.74	By matching	By MS/MS	1	1	684300	80557000
ELAPYDENWFYTR	TVKLAKHKELAPYDEN	DENWFYTRAASTARHL	K	E	L	T	R	A	1	1	1	1	0	0	2	0	0	0	1	0	0	1	1	0	1	1	2	0	0	13	0	1702.76	sp|Q9CZX8|RS19_MOUSE;tr|D3YUT3|D3YUT3_MOUSE;tr|D3YUG3|D3YUG3_MOUSE;tr|D3Z5R8|D3Z5R8_MOUSE;tr|D3Z722|D3Z722_MOUSE;tr|S4R223|S4R223_MOUSE	sp|Q9CZX8|RS19_MOUSE	44	56	yes	no	2	1.6807e-07	148.52	By matching	By MS/MS		1	0	5823100
ELAQQIQK	ALVLAPTRELAQQIQK	ELAQQIQKVVMALGDY	R	E	L	Q	K	V	1	0	0	0	0	3	1	0	0	1	1	1	0	0	0	0	0	0	0	0	0	8	0	956.529	sp|P60843|IF4A1_MOUSE;tr|Q8BTU6|Q8BTU6_MOUSE;sp|P10630|IF4A2_MOUSE;sp|P10630-2|IF4A2_MOUSE	sp|P60843|IF4A1_MOUSE	111	118	yes	no	2	0.0052034	104.75	By MS/MS	By matching	1	1	599580	5019100
ELDALDANDELTPLGR	IEAEHTLRELDALDAN	DELTPLGRILAKLPIE	R	E	L	G	R	I	2	1	1	3	0	0	2	1	0	0	4	0	0	0	1	0	1	0	0	0	0	16	0	1740.85	sp|O70133-3|DHX9_MOUSE;sp|O70133|DHX9_MOUSE;sp|O70133-2|DHX9_MOUSE;tr|A0A087WPL5|A0A087WPL5_MOUSE;tr|E9QNN1|E9QNN1_MOUSE	sp|O70133-3|DHX9_MOUSE	624	639	yes	no	2	6.7381e-12	169.02	By matching	By MS/MS	1	1	657950	6009000
ELEDATETADAMNR	ASRRKLQRELEDATET	ETADAMNREVSSLKNK	R	E	L	N	R	E	3	1	1	2	0	0	3	0	0	0	1	0	1	0	0	0	2	0	0	0	0	14	0	1564.67	sp|Q8VDD5|MYH9_MOUSE	sp|Q8VDD5|MYH9_MOUSE	1899	1912	yes	yes	2	3.1786e-16	201.08	By MS/MS	By MS/MS	1	2	747670	27529000
ELEELSLEAQGIR	FDENDILRELEELSLE	SLEAQGIRADRDAAAV	R	E	L	I	R	A	1	1	0	0	0	1	4	1	0	1	3	0	0	0	0	1	0	0	0	0	0	13	0	1485.77	sp|Q05D44|IF2P_MOUSE	sp|Q05D44|IF2P_MOUSE	61	73	yes	yes	2	8.3708e-11	173.06	By matching	By MS/MS		1	0	3275100
ELEFYLR	DGYVLEGKELEFYLRK	KELEFYLRKIKARKGK	K	E	L	L	R	K	0	1	0	0	0	0	2	0	0	0	2	0	0	1	0	0	0	0	1	0	0	7	0	968.497	sp|P62242|RS8_MOUSE	sp|P62242|RS8_MOUSE	194	200	yes	yes	2	0.01328	97.473	By matching	By MS/MS		1	0	20060000
ELEVLLMCNK	KFLVHNVKELEVLLMC	EVLLMCNKSYCAEIAH	K	E	L	N	K	S	0	0	1	0	1	0	2	0	0	0	3	1	1	0	0	0	0	0	0	1	0	10	0	1247.63	sp|P62911|RL32_MOUSE;tr|A2AD25|A2AD25_MOUSE	sp|P62911|RL32_MOUSE	84	93	yes	no	2	1.4429e-24	230.24	By matching	By MS/MS		2	0	43852000
ELIPAEEALR	SLFQAMKKELIPAEEA	IPAEEALRLLDAQLAT	K	E	L	L	R	L	2	1	0	0	0	0	3	0	0	1	2	0	0	0	1	0	0	0	0	0	0	10	0	1139.62	tr|E9Q3W4|E9Q3W4_MOUSE;sp|Q9QXS1-15|PLEC_MOUSE;sp|Q9QXS1-10|PLEC_MOUSE;sp|Q9QXS1-9|PLEC_MOUSE;sp|Q9QXS1-12|PLEC_MOUSE;sp|Q9QXS1-11|PLEC_MOUSE;sp|Q9QXS1-13|PLEC_MOUSE;sp|Q9QXS1-5|PLEC_MOUSE;sp|Q9QXS1-3|PLEC_MOUSE;sp|Q9QXS1-16|PLEC_MOUSE;sp|Q9QXS1-4|PLEC_MOUSE;sp|Q9QXS1-14|PLEC_MOUSE;sp|Q9QXS1-6|PLEC_MOUSE;sp|Q9QXS1-7|PLEC_MOUSE;sp|Q9QXS1-8|PLEC_MOUSE;sp|Q9QXS1-2|PLEC_MOUSE;sp|Q9QXS1|PLEC_MOUSE	tr|E9Q3W4|E9Q3W4_MOUSE	3628	3637	yes	no	2	1.5809e-05	123.75	By matching	By MS/MS		1	0	0
ELISNASDALDK	SNKEIFLRELISNASD	NASDALDKIRYESLTD	R	E	L	D	K	I	2	0	1	2	0	0	1	0	0	1	2	1	0	0	0	2	0	0	0	0	0	12	0	1274.64	sp|P11499|HS90B_MOUSE;tr|E9PX27|E9PX27_MOUSE;tr|D3Z1R1|D3Z1R1_MOUSE;sp|P08113|ENPL_MOUSE	sp|P11499|HS90B_MOUSE	42	53	yes	no	2	1.3478e-05	136.01	By MS/MS	By MS/MS	1	1	740680	11362000
ELLLQPVTISR	EVEVRSSKELLLQPVT	LQPVTISRNEKEKVLI	K	E	L	S	R	N	0	1	0	0	0	1	1	0	0	1	3	0	0	0	1	1	1	0	0	1	0	11	0	1267.75	sp|P59999|ARPC4_MOUSE	sp|P59999|ARPC4_MOUSE	45	55	yes	yes	2	3.8691e-10	177.83	By matching	By MS/MS	1	1	264280	13282000
ELLTTMGDR	TIQEDYLRELLTTMGD	LLTTMGDRFTDEEVDE	R	E	L	D	R	F	0	1	0	1	0	0	1	1	0	0	2	0	1	0	0	0	2	0	0	0	0	9	0	1034.51	tr|Q6ZWQ9|Q6ZWQ9_MOUSE;sp|Q3THE2|ML12B_MOUSE;sp|Q9CQ19|MYL9_MOUSE	tr|Q6ZWQ9|Q6ZWQ9_MOUSE	125	133	yes	no	2	0.028735	74.173	By matching	By MS/MS		1	0	2487000
ELPSFLGK	ELKELLTRELPSFLGK	ELPSFLGKRTDEAAFQ	R	E	L	G	K	R	0	0	0	0	0	0	1	1	0	0	2	1	0	1	1	1	0	0	0	0	0	8	0	889.491	sp|P07091|S10A4_MOUSE	sp|P07091|S10A4_MOUSE	41	48	yes	yes	2	0.040547	67.169	By matching	By MS/MS		1	0	9071700
ELTTEIDNNIEQISSYK	AWFNEKSKELTTEIDN	IEQISSYKSEITELRR	K	E	L	Y	K	S	0	0	2	1	0	1	3	0	0	3	1	1	0	0	0	2	2	0	1	0	0	17	0	1995.96	CON__P13645	CON__P13645	346	362	yes	yes	2	5.8652e-30	245.04	By MS/MS	By MS/MS	2	1	4506700	8114800		+
EMEENFALEAANYQDTIGR	ESLERQMREMEENFAL	NYQDTIGRLQDEIQNM	R	E	M	G	R	L	3	1	2	1	0	1	4	1	0	1	1	0	1	1	0	0	1	0	1	0	0	19	0	2199.97	sp|P20152|VIME_MOUSE	sp|P20152|VIME_MOUSE	346	364	yes	yes	2	7.2693e-32	247.3	By MS/MS	By MS/MS	1	1	1476200	37076000
EMRHFCK	WLHLDLIKEMRHFCKS	KEMRHFCKSLFPVVDY	K	E	M	C	K	S	0	1	0	0	1	0	1	0	1	0	0	1	1	1	0	0	0	0	0	0	0	7	1	1006.45	sp|Q64674|SPEE_MOUSE	sp|Q64674|SPEE_MOUSE	219	225	yes	yes	2	0.03752	46.663	By MS/MS	By MS/MS	1	1	112460	1443800
EPDSNVIVVDWLYR	LVAALYKREPDSNVIV	IVVDWLYRAQQHYPVS	R	E	P	Y	R	A	0	1	1	2	0	0	1	0	0	1	1	0	0	0	1	1	0	1	1	3	0	14	0	1703.85	sp|P11152|LIPL_MOUSE	sp|P11152|LIPL_MOUSE	103	116	yes	yes	2	0.008632	72.321	By matching	By MS/MS	1	1	304850	4680100
EQEVSILKK	QQELRSKREQEVSILK	QEVSILKKTLEDEAKT	R	E	Q	K	K	T	0	0	0	0	0	1	2	0	0	1	1	2	0	0	0	1	0	0	0	1	0	9	1	1072.61	sp|Q8VDD5|MYH9_MOUSE	sp|Q8VDD5|MYH9_MOUSE	1166	1174	yes	yes	2	0.020365	63.426	By matching	By MS/MS		1	0	4670700
EQIVPKPEEEVAQK	IEMILTEKEQIVPKPE	PEEEVAQKKKISQKKL	K	E	Q	Q	K	K	1	0	0	0	0	2	4	0	0	1	0	2	0	0	2	0	0	0	0	2	0	14	1	1622.85	tr|Q6ZWZ7|Q6ZWZ7_MOUSE;sp|Q9CPR4|RL17_MOUSE;tr|B2RY53|B2RY53_MOUSE	tr|Q6ZWZ7|Q6ZWZ7_MOUSE	154	167	yes	no	2	8.0764e-05	130.61	By matching	By MS/MS		1	0	73863000
EQIVPKPEEEVAQKK	IEMILTEKEQIVPKPE	EEEVAQKKKISQKKLK	K	E	Q	K	K	K	1	0	0	0	0	2	4	0	0	1	0	3	0	0	2	0	0	0	0	2	0	15	2	1750.95	tr|Q6ZWZ7|Q6ZWZ7_MOUSE;sp|Q9CPR4|RL17_MOUSE;tr|B2RY53|B2RY53_MOUSE	tr|Q6ZWZ7|Q6ZWZ7_MOUSE	154	168	yes	no	3;4	0.010109	73.877	By matching	By MS/MS		2	0	56227000
EQLEEEEEAKR	EDEKNSFREQLEEEEE	EEEEEAKRNLEKQIAT	R	E	Q	K	R	N	1	1	0	0	0	1	6	0	0	0	1	1	0	0	0	0	0	0	0	0	0	11	1	1388.64	sp|Q8VDD5|MYH9_MOUSE	sp|Q8VDD5|MYH9_MOUSE	1343	1353	yes	yes	2	1.0179e-14	202.31	By matching	By MS/MS		1	0	5351300
EQLWLANEGLITK	GVTAAYNREQLWLANE	ANEGLITKLQACCRGY	R	E	Q	T	K	L	1	0	1	0	0	1	2	1	0	1	3	1	0	0	0	0	1	1	0	0	0	13	0	1513.81	sp|Q9JKF1|IQGA1_MOUSE	sp|Q9JKF1|IQGA1_MOUSE	739	751	yes	yes	2	4.6194e-06	137.93	By matching	By MS/MS		1	0	2480400
EQVANSAFVER	YYITGESKEQVANSAF	ANSAFVERVRKRGFEV	K	E	Q	E	R	V	2	1	1	0	0	1	2	0	0	0	0	0	0	1	0	1	0	0	0	2	0	11	0	1248.61	sp|P11499|HS90B_MOUSE;tr|E9Q0C3|E9Q0C3_MOUSE	sp|P11499|HS90B_MOUSE	492	502	yes	no	2	0.0017389	100.09	By matching	By MS/MS	1	1	4916700	31492000
ERLEQQVPVNQVFGQDEMIDVIGVTK	AEKLDWARERLEQQVP	IDVIGVTKGKGYKGVT	R	E	R	T	K	G	0	1	1	2	0	4	3	2	0	2	1	1	1	1	1	0	1	0	0	5	0	26	1	2970.51	sp|P27659|RL3_MOUSE	sp|P27659|RL3_MOUSE	199	224	yes	yes	3	2.9331e-07	119.29	By matching	By MS/MS		2	0	73198000
ERVDFADSVTK	LRQFLAKRERVDFADS	DFADSVTKYDRRFKPI	R	E	R	T	K	Y	1	1	0	2	0	0	1	0	0	0	0	1	0	1	0	1	1	0	0	2	0	11	1	1265.63	tr|Q8CG29|Q8CG29_MOUSE;tr|G3V011|G3V011_MOUSE;sp|P70248|MYO1F_MOUSE	tr|Q8CG29|Q8CG29_MOUSE	760	770	yes	no	2	7.7631e-06	145.23	By matching	By MS/MS	1	1	158980	12658000
ESTGAQVQVAGDMLPNSTER	GCKIKEIRESTGAQVQ	MLPNSTERAITIAGVP	R	E	S	E	R	A	2	1	1	1	0	2	2	2	0	0	1	0	1	0	1	2	2	0	0	2	0	20	0	2088.97	sp|P60335|PCBP1_MOUSE;sp|Q61990-2|PCBP2_MOUSE;sp|Q61990-3|PCBP2_MOUSE;sp|Q61990|PCBP2_MOUSE;tr|E9Q7D8|E9Q7D8_MOUSE;sp|P57722-2|PCBP3_MOUSE;sp|P57722|PCBP3_MOUSE	sp|P60335|PCBP1_MOUSE	125	144	no	no	2	1.292e-26	227.36	By MS/MS	By MS/MS	1	1	1802000	16580000
ESTLHLVLR	LSDYNIQKESTLHLVL	STLHLVLRLRGGAKKR	K	E	S	L	R	L	0	1	0	0	0	0	1	0	1	0	3	0	0	0	0	1	1	0	0	1	0	9	0	1066.61	sp|P62983|RS27A_MOUSE;tr|E9Q9J0|E9Q9J0_MOUSE;tr|J3QK04|J3QK04_MOUSE;sp|P62984|RL40_MOUSE;tr|E9Q4P0|E9Q4P0_MOUSE;tr|E9Q5F6|E9Q5F6_MOUSE;tr|E9QNP0|E9QNP0_MOUSE;tr|Q5SX22|Q5SX22_MOUSE;sp|P0CG49|UBB_MOUSE;sp|P0CG50|UBC_MOUSE	sp|P62983|RS27A_MOUSE	64	72	yes	no	3	0.019618	57.59	By matching	By MS/MS		1	0	6467300
ETEVIDPQDLLEGR	LVPGESIRETEVIDPQ	PQDLLEGRYFSGALPD	R	E	T	G	R	Y	0	1	0	2	0	1	3	1	0	1	2	0	0	0	1	0	1	0	0	1	0	14	0	1612.79	sp|O35988|SDC4_MOUSE	sp|O35988|SDC4_MOUSE	28	41	yes	yes	2	0.020145	64.565	By matching	By MS/MS		1	0	5519600
ETLEEVFEK	NLSYSATKETLEEVFE	TLEEVFEKATFIKVPQ	K	E	T	E	K	A	0	0	0	0	0	0	4	0	0	0	1	1	0	1	0	0	1	0	0	1	0	9	0	1122.54	sp|P09405|NUCL_MOUSE	sp|P09405|NUCL_MOUSE	501	509	yes	yes	2	0.00038272	123.35	By matching	By MS/MS	1	1	302720	31764000
ETNLESLPLVDTHSK	TFSSLNLRETNLESLP	PLVDTHSKRTLLIKTV	R	E	T	S	K	R	0	0	1	1	0	0	2	0	1	0	3	1	0	0	1	2	2	0	0	1	0	15	0	1681.85	sp|P20152|VIME_MOUSE	sp|P20152|VIME_MOUSE	425	439	yes	yes	2;3	0.0003552	104.2	By MS/MS	By MS/MS	2	2	2283400	62392000
ETNLESLPLVDTHSKR	TFSSLNLRETNLESLP	LVDTHSKRTLLIKTVE	R	E	T	K	R	T	0	1	1	1	0	0	2	0	1	0	3	1	0	0	1	2	2	0	0	1	0	16	1	1837.95	sp|P20152|VIME_MOUSE	sp|P20152|VIME_MOUSE	425	440	yes	yes	3;4	0.0004751	85.006	By matching	By MS/MS	2	2	1742900	32033000
EVATNSELVQSGK	TKTEELNREVATNSEL	SELVQSGKSEISELRR	R	E	V	G	K	S	1	0	1	0	0	1	2	1	0	0	1	1	0	0	0	2	1	0	0	2	0	13	0	1360.68	sp|Q61781|K1C14_MOUSE;CON__P02533	CON__P02533	316	328	no	no	2	2.1889e-07	144.51	By matching	By MS/MS	1	1	7463700	3573600		+
EVCGFAPYER	KFVRDMIREVCGFAPY	CGFAPYERRAMELLKV	R	E	V	E	R	R	1	1	0	0	1	0	2	1	0	0	0	0	0	1	1	0	0	0	1	1	0	10	0	1226.54	tr|Q6ZWZ4|Q6ZWZ4_MOUSE;sp|P47964|RL36_MOUSE	tr|Q6ZWZ4|Q6ZWZ4_MOUSE	46	55	yes	no	2	0.0030967	95.483	By matching	By MS/MS		1	0	118410000
EVDEQMLNVQNK	FRGRMSMKEVDEQMLN	QMLNVQNKNSSYFVEW	K	E	V	N	K	N	0	0	2	1	0	2	2	0	0	0	1	1	1	0	0	0	0	0	0	2	0	12	0	1445.68	sp|P68372|TBB4B_MOUSE;sp|P99024|TBB5_MOUSE;sp|Q9CWF2|TBB2B_MOUSE;sp|Q7TMM9|TBB2A_MOUSE	sp|P68372|TBB4B_MOUSE	325	336	no	no	2	2.6765e-15	199.12	By MS/MS	By MS/MS	1	1	1657900	38395000
EVQTNDLKEVVNK	KMMEIMTREVQTNDLK	DLKEVVNKLIPDSIGK	R	E	V	N	K	L	0	0	2	1	0	1	2	0	0	0	1	2	0	0	0	0	1	0	0	3	0	13	1	1514.79	sp|P97351|RS3A_MOUSE	sp|P97351|RS3A_MOUSE	175	187	yes	yes	2	5.441e-33	257.2	By matching	By MS/MS	1	1	250770	35175000
EYEATLEECCAK	SVLLRLAKEYEATLEE	TLEECCAKDDPHACYS	K	E	Y	A	K	D	2	0	0	0	2	0	4	0	0	0	1	1	0	0	0	0	1	0	1	0	0	12	0	1501.61	CON__P02769	CON__P02769	375	386	yes	yes	2	0.0049707	85.522	By MS/MS	By matching	1	1	1401600	6003800		+
EYQDLLNVK	EEMARHLREYQDLLNV	YQDLLNVKMALDIEIA	R	E	Y	V	K	M	0	0	1	1	0	1	1	0	0	0	2	1	0	0	0	0	0	0	1	1	0	9	0	1120.58	sp|P20152|VIME_MOUSE;sp|P31001|DESM_MOUSE;tr|D3YZ35|D3YZ35_MOUSE;sp|P46660|AINX_MOUSE;sp|P08551|NFL_MOUSE;sp|P08553|NFM_MOUSE	sp|P20152|VIME_MOUSE	382	390	no	no	2	0.00045139	120.31	By matching	By MS/MS	1	1	3659300	62371000
EYTINIHK	AINEVVTREYTINIHK	EYTINIHKRIHGVGFK	R	E	Y	H	K	R	0	0	1	0	0	0	1	0	1	2	0	1	0	0	0	0	1	0	1	0	0	8	0	1016.53	sp|P62900|RL31_MOUSE	sp|P62900|RL31_MOUSE	24	31	yes	yes	2	0.02543	74.255	By matching	By MS/MS	1	1	522040	32539000
FAAATGATPIAGR	TGQRAVLKFAAATGAT	GATPIAGRFTPGTFTN	K	F	A	G	R	F	5	1	0	0	0	0	0	2	0	1	0	0	0	1	1	0	2	0	0	0	0	13	0	1202.64	sp|P14206|RSSA_MOUSE	sp|P14206|RSSA_MOUSE	90	102	yes	yes	2	4.0172e-06	138.2	By matching	By MS/MS	1	1	782150	16981000
FADLSEAANR	AEEWYKSKFADLSEAA	DLSEAANRNNDALRQA	K	F	A	N	R	N	3	1	1	1	0	0	1	0	0	0	1	0	0	1	0	1	0	0	0	0	0	10	0	1092.52	sp|P20152|VIME_MOUSE	sp|P20152|VIME_MOUSE	295	304	yes	yes	2	1.3501e-14	204.52	By MS/MS	By MS/MS	1	1	16857000	132140000
FADLSEAANRNNDALR	AEEWYKSKFADLSEAA	NRNNDALRQAKQESNE	K	F	A	L	R	Q	4	2	3	2	0	0	1	0	0	0	2	0	0	1	0	1	0	0	0	0	0	16	1	1775.86	sp|P20152|VIME_MOUSE	sp|P20152|VIME_MOUSE	295	310	yes	yes	3	0.039774	52.576	By MS/MS	By matching	1	1	1841300	5135700
FAEAFEAIPR	LEQYAIKKFAEAFEAI	EAFEAIPRALAENSGV	K	F	A	P	R	A	3	1	0	0	0	0	2	0	0	1	0	0	0	2	1	0	0	0	0	0	0	10	0	1149.58	tr|H3BL49|H3BL49_MOUSE;sp|P42932|TCPQ_MOUSE;tr|H3BJB6|H3BJB6_MOUSE	tr|H3BL49|H3BL49_MOUSE	382	391	yes	no	2	0.011655	78.342	By matching	By MS/MS		1	0	3464200
FAEQTLR	AEMEKHKKFAEQTLRQ	KFAEQTLRQKAQVEQE	K	F	A	L	R	Q	1	1	0	0	0	1	1	0	0	0	1	0	0	1	0	0	1	0	0	0	0	7	0	863.45	tr|E9Q3W4|E9Q3W4_MOUSE;sp|Q9QXS1-15|PLEC_MOUSE;sp|Q9QXS1-10|PLEC_MOUSE;sp|Q9QXS1-9|PLEC_MOUSE;sp|Q9QXS1-12|PLEC_MOUSE;sp|Q9QXS1-11|PLEC_MOUSE;sp|Q9QXS1-13|PLEC_MOUSE;sp|Q9QXS1-5|PLEC_MOUSE;sp|Q9QXS1-3|PLEC_MOUSE;sp|Q9QXS1-16|PLEC_MOUSE;sp|Q9QXS1-4|PLEC_MOUSE;sp|Q9QXS1-14|PLEC_MOUSE;sp|Q9QXS1-6|PLEC_MOUSE;sp|Q9QXS1-7|PLEC_MOUSE;sp|Q9QXS1-8|PLEC_MOUSE;sp|Q9QXS1-2|PLEC_MOUSE;sp|Q9QXS1|PLEC_MOUSE	tr|E9Q3W4|E9Q3W4_MOUSE	2013	2019	yes	no	2	0.026111	82.241	By MS/MS	By matching	1		521540	0
FAGVDIR	VLLLGKERFAGVDIRV	RFAGVDIRVRVKGGGH	R	F	A	I	R	V	1	1	0	1	0	0	0	1	0	1	0	0	0	1	0	0	0	0	0	1	0	7	0	776.418	sp|P14131|RS16_MOUSE	sp|P14131|RS16_MOUSE	63	69	yes	yes	2	0.032371	75.109	By matching	By MS/MS		1	0	31939000
FAISELFAK	NKSVNELKFAISELFA	AISELFAKNDLAVVDV	K	F	A	A	K	N	2	0	0	0	0	0	1	0	0	1	1	1	0	2	0	1	0	0	0	0	0	9	0	1024.56	sp|P09405|NUCL_MOUSE	sp|P09405|NUCL_MOUSE	327	335	yes	yes	2	0.00038272	123.35	By matching	By MS/MS	1	1	227260	19858000
FAMKEMGTPDVR	RALKEIRKFAMKEMGT	EMGTPDVRIDTRLNKA	K	F	A	V	R	I	1	1	0	1	0	0	1	1	0	0	0	1	2	1	1	0	1	0	0	1	0	12	1	1380.65	sp|P62900|RL31_MOUSE	sp|P62900|RL31_MOUSE	52	63	yes	yes	2;3	0.0032162	73.877	By matching	By MS/MS		2	0	32389000
FANYIDKVR	ELQELNDRFANYIDKV	ANYIDKVRFLEQQNKI	R	F	A	V	R	F	1	1	1	1	0	0	0	0	0	1	0	1	0	1	0	0	0	0	1	1	0	9	1	1124.6	sp|P20152|VIME_MOUSE	sp|P20152|VIME_MOUSE	114	122	yes	yes	2	0.0031057	121.5	By matching	By MS/MS	1	1	579080	15051000
FASFIDK	QIKTLNNKFASFIDKV	KFASFIDKVRFLEQQN	K	F	A	D	K	V	1	0	0	1	0	0	0	0	0	1	0	1	0	2	0	1	0	0	0	0	0	7	0	826.423	CON__P35908;CON__O95678;CON__Q01546;CON__Q5XKE5;sp|Q6NXH9|K2C73_MOUSE;CON__Q6NXH9;CON__Q7Z794;CON__P12035;sp|Q6IFZ9|K2C74_MOUSE;sp|Q9R0H5|K2C71_MOUSE;CON__Q9R0H5;CON__P19013;CON__P48668;CON__P04259;CON__P02538;sp|Q8VED5|K2C79_MOUSE;CON__Q8VED5;CON__P13647;sp|Q3UV17|K22O_MOUSE;CON__Q7RTS7;CON__Q32MB2;CON__Q14CN4-1;sp|Q6IME9|K2C72_MOUSE;CON__Q6IME9;CON__Q3SY84	CON__P35908	195	201	no	no	1	0.039346	30.504	By MS/MS	By matching	1	1	390140	820680		+
FCIWTESAFR	APGGHVGRFCIWTESA	IWTESAFRKLDELYGT	R	F	C	F	R	K	1	1	0	0	1	0	1	0	0	1	0	0	0	2	0	1	1	1	0	0	0	10	0	1315.6	sp|Q9D8E6|RL4_MOUSE	sp|Q9D8E6|RL4_MOUSE	249	258	yes	yes	2	1.1742e-09	174.41	By matching	By MS/MS		1	0	25978000
FDEVLIR	NDAKQPGRFDEVLIRH	RFDEVLIRHQVKYLGL	R	F	D	I	R	H	0	1	0	1	0	0	1	0	0	1	1	0	0	1	0	0	0	0	0	1	0	7	0	890.486	sp|Q9WTI7-2|MYO1C_MOUSE;sp|Q9WTI7-3|MYO1C_MOUSE;sp|Q9WTI7|MYO1C_MOUSE;sp|Q9WTI7-4|MYO1C_MOUSE	sp|Q9WTI7-2|MYO1C_MOUSE	602	608	yes	no	2	0.00025507	139.31	By matching	By MS/MS		1	0	4428700
FDGALNVDLTEFQTNLVPYPR	SSITASLRFDGALNVD	TNLVPYPRIHFPLATY	R	F	D	P	R	I	1	1	2	2	0	1	1	1	0	0	3	0	0	2	2	0	2	0	1	2	0	21	0	2408.2	sp|P05213|TBA1B_MOUSE;sp|P68368|TBA4A_MOUSE;sp|P68369|TBA1A_MOUSE;sp|P05214|TBA3_MOUSE	sp|P05213|TBA1B_MOUSE	244	264	no	no	2	0.0076073	67.76	By matching	By MS/MS		1	0	5333300
FDQLFDDESDPFEVLK	FGCVVTNRFDQLFDDE	SDPFEVLKAAENKKKE	R	F	D	L	K	A	0	0	0	4	0	1	2	0	0	0	2	1	0	3	1	1	0	0	0	1	0	16	0	1942.88	sp|Q9CY58-4|PAIRB_MOUSE;sp|Q9CY58-3|PAIRB_MOUSE;sp|Q9CY58-2|PAIRB_MOUSE;sp|Q9CY58|PAIRB_MOUSE	sp|Q9CY58-4|PAIRB_MOUSE	17	32	yes	no	2	4.024e-06	130.95	By matching	By MS/MS		1	0	2335000
FDQLLAEEK	NLEKKQKKFDQLLAEE	DQLLAEEKTISAKYAE	K	F	D	E	K	T	1	0	0	1	0	1	2	0	0	0	2	1	0	1	0	0	0	0	0	0	0	9	0	1091.55	sp|Q8VDD5|MYH9_MOUSE;sp|Q61879|MYH10_MOUSE;tr|Q5SV64|Q5SV64_MOUSE;tr|Q3UH59|Q3UH59_MOUSE;tr|E9QPE7|E9QPE7_MOUSE;sp|O08638-2|MYH11_MOUSE;sp|O08638|MYH11_MOUSE	sp|Q8VDD5|MYH9_MOUSE	1446	1454	no	no	2	0.00019192	131.83	By matching	By MS/MS	1	1	215440	7009300
FDTGNLCMVTGGANLGR	GKITDFIKFDTGNLCM	TGGANLGRIGVITNRE	K	F	D	G	R	I	1	1	2	1	1	0	0	4	0	0	2	0	1	1	0	0	2	0	0	1	0	17	0	1781.82	sp|P62702|RS4X_MOUSE;tr|Q3V1Z5|Q3V1Z5_MOUSE;tr|V9GWY0|V9GWY0_MOUSE	sp|P62702|RS4X_MOUSE	175	191	yes	no	2	1.1241e-22	209.31	By matching	By MS/MS		2	0	37418000
FDVQLKDLEK	KCGVISPRFDVQLKDL	VQLKDLEKWQNNLLPS	R	F	D	E	K	W	0	0	0	2	0	1	1	0	0	0	2	2	0	1	0	0	0	0	0	1	0	10	1	1233.66	tr|F8WJ41|F8WJ41_MOUSE;sp|P62245|RS15A_MOUSE	tr|F8WJ41|F8WJ41_MOUSE	79	88	yes	no	2;3	0.0015765	118.28	By matching	By MS/MS		2	0	19421000
FEMEQNLR	TLDDFRIKFEMEQNLR	FEMEQNLRQGVDADIN	K	F	E	L	R	Q	0	1	1	0	0	1	2	0	0	0	1	0	1	1	0	0	0	0	0	0	0	8	0	1065.49	CON__P35527	CON__P35527	243	250	yes	yes	2	0.018801	82.452	By MS/MS	By matching	1		847370	0		+
FESPEVAER	SKGCGVVKFESPEVAE	ESPEVAERACRMMNGM	K	F	E	E	R	A	1	1	0	0	0	0	3	0	0	0	0	0	0	1	1	1	0	0	0	1	0	9	0	1062.5	sp|Q9D0E1-2|HNRPM_MOUSE;sp|Q9D0E1|HNRPM_MOUSE	sp|Q9D0E1-2|HNRPM_MOUSE	659	667	yes	no	2	0.026348	70.816	By MS/MS	By matching	1	1	420180	3953000
FFESFGDLSSADAILGNPK	VVYPWTQRFFESFGDL	DAILGNPKVKAHGKKV	R	F	F	P	K	V	2	0	1	2	0	0	1	2	0	1	2	1	0	3	1	3	0	0	0	0	0	19	0	2013.97	CON__Q3SX09	CON__Q3SX09	96	114	yes	yes	2	3.7614e-05	115.57	By matching	By MS/MS		1	0	1837300		+
FFEVILIDPFHK	VGEDSTYKFFEVILID	ILIDPFHKAIRRNPDT	K	F	F	H	K	A	0	0	0	1	0	0	1	0	1	2	1	1	0	3	1	0	0	0	0	1	0	12	0	1503.81	tr|E9QAZ2|E9QAZ2_MOUSE;sp|Q9CZM2|RL15_MOUSE	tr|E9QAZ2|E9QAZ2_MOUSE	129	140	yes	no	2;3	0.00044999	111.63	By matching	By MS/MS		2	0	4182900
FFFDVGSNK	SLTVDNKRFFFDVGSN	FFDVGSNKYGVFMRVS	R	F	F	N	K	Y	0	0	1	1	0	0	0	1	0	0	0	1	0	3	0	1	0	0	0	1	0	9	0	1059.5	sp|P42669|PURA_MOUSE	sp|P42669|PURA_MOUSE	230	238	yes	yes	2	0.00031609	126.31	By matching	By MS/MS		1	0	4120500
FGEVVDCTLK	DLKDYFSKFGEVVDCT	EVVDCTLKLDPITGRS	K	F	G	L	K	L	0	0	0	1	1	0	1	1	0	0	1	1	0	1	0	0	1	0	0	2	0	10	0	1166.56	tr|E9Q5B6|E9Q5B6_MOUSE;tr|F6ZV59|F6ZV59_MOUSE;tr|G5E8G0|G5E8G0_MOUSE;sp|Q60668-4|HNRPD_MOUSE;sp|Q60668-3|HNRPD_MOUSE;tr|G3X9W0|G3X9W0_MOUSE;sp|Q60668-2|HNRPD_MOUSE;sp|Q60668|HNRPD_MOUSE	tr|E9Q5B6|E9Q5B6_MOUSE	22	31	yes	no	2	0.00011927	128.03	By matching	By MS/MS	1	1	230740	8134000
FGFPEGSVELYAEK	LTAVVQKRFGFPEGSV	SVELYAEKVATRGLCA	R	F	G	E	K	V	1	0	0	0	0	0	3	2	0	0	1	1	0	2	1	1	0	0	1	1	0	14	0	1571.75	sp|P62908|RS3_MOUSE;tr|D3YV43|D3YV43_MOUSE	sp|P62908|RS3_MOUSE	77	90	yes	no	2	1.8228e-08	158.31	By matching	By MS/MS		1	0	25828000
FGIICMEDLIHEIYTVGK	LIARSLGKFGIICMED	HEIYTVGKRFKEANNF	K	F	G	G	K	R	0	0	0	1	1	0	2	2	1	4	1	1	1	1	0	0	1	0	1	1	0	18	0	2137.06	sp|P14148|RL7_MOUSE;tr|F6XI62|F6XI62_MOUSE	sp|P14148|RL7_MOUSE	204	221	yes	no	3	0.010282	53.861	By matching	By MS/MS		2	0	5642200
FGPALSVK	RLKELFGKFGPALSVK	FGPALSVKVMTDESGK	K	F	G	V	K	V	1	0	0	0	0	0	0	1	0	0	1	1	0	1	1	1	0	0	0	1	0	8	0	817.47	sp|P29341|PABP1_MOUSE;tr|Q9D4E6|Q9D4E6_MOUSE	sp|P29341|PABP1_MOUSE	214	221	yes	no	2	0.0045321	107.01	By matching	By MS/MS	1	1	537240	31376000
FGVPVIADGGIQNVGHIAK	KVSEYARRFGVPVIAD	QNVGHIAKALALGAST	R	F	G	A	K	A	2	0	1	1	0	1	0	4	1	3	0	1	0	1	1	0	0	0	0	3	0	19	0	1891.03	sp|P24547|IMDH2_MOUSE	sp|P24547|IMDH2_MOUSE	357	375	yes	yes	3	0.026568	39.338	By matching	By MS/MS		1	0	3404800
FGYVDFESAEDLEK	VRTGTNRKFGYVDFES	ESAEDLEKALELTGLK	K	F	G	E	K	A	1	0	0	2	0	0	3	1	0	0	1	1	0	2	0	1	0	0	1	1	0	14	0	1647.73	sp|P09405|NUCL_MOUSE	sp|P09405|NUCL_MOUSE	351	364	yes	yes	2	4.6018e-16	202.25	By matching	By MS/MS	1	1	536530	23425000
FIEIAAR	RAPQCLGKFIEIAARK	KFIEIAARKKRNFILD	K	F	I	A	R	K	2	1	0	0	0	0	1	0	0	2	0	0	0	1	0	0	0	0	0	0	0	7	0	818.465	tr|G3XA10|G3XA10_MOUSE;sp|Q8VEK3|HNRPU_MOUSE	tr|G3XA10|G3XA10_MOUSE	542	548	yes	no	2	0.03066	77.058	By matching	By MS/MS	1	1	801710	15670000
FIIGSVSEDNSEDEISNLVK	LELNQHSRFIIGSVSE	DEISNLVKLDLEEKEG	R	F	I	V	K	L	0	0	2	2	0	0	3	1	0	3	1	1	0	1	0	4	0	0	0	2	0	20	0	2194.06	sp|Q5SWU9|ACACA_MOUSE;sp|Q5SWU9-2|ACACA_MOUSE;tr|V9GWS0|V9GWS0_MOUSE;tr|V9GWR9|V9GWR9_MOUSE;tr|V9GWS1|V9GWS1_MOUSE	sp|Q5SWU9|ACACA_MOUSE	19	38	yes	no	2	0.017519	55.209	By MS/MS	By matching	1		570930	0
FITYPFDQNR	PDIPFDPKFITYPFDQ	TYPFDQNRFVQYKATS	K	F	I	N	R	F	0	1	1	1	0	1	0	0	0	1	0	0	0	2	1	0	1	0	1	0	0	10	0	1299.62	sp|Q8K2T8|PAF1_MOUSE	sp|Q8K2T8|PAF1_MOUSE	48	57	yes	yes	2	0.011994	77.662	By matching	By MS/MS		1	0	2902600
FKGQILMPNIGYGSNK	IDNRVRRRFKGQILMP	NIGYGSNKKTKHMLPS	R	F	K	N	K	K	0	0	2	0	0	1	0	3	0	2	1	2	1	1	1	1	0	0	1	0	0	16	1	1765.92	sp|P62911|RL32_MOUSE	sp|P62911|RL32_MOUSE	49	64	yes	yes	3	0.002994	74.296	By matching	By MS/MS		1	0	23732000
FKGQILMPNIGYGSNKK	IDNRVRRRFKGQILMP	IGYGSNKKTKHMLPSG	R	F	K	K	K	T	0	0	2	0	0	1	0	3	0	2	1	3	1	1	1	1	0	0	1	0	0	17	2	1894.01	sp|P62911|RL32_MOUSE	sp|P62911|RL32_MOUSE	49	65	yes	yes	3;4	9.2596e-05	101.04	By matching	By MS/MS		2	0	41979000
FLDGIYVSEK	VKNKDIRKFLDGIYVS	DGIYVSEKGTVQQADE	K	F	L	E	K	G	0	0	0	1	0	0	1	1	0	1	1	1	0	1	0	1	0	0	1	1	0	10	0	1169.6	sp|P51410|RL9_MOUSE	sp|P51410|RL9_MOUSE	175	184	yes	yes	2	0.00021545	118.28	By matching	By MS/MS	1	1	255100	111180000
FLDQNLQK	SENCNKNKFLDQNLQK	FLDQNLQKYQAECSQF	K	F	L	Q	K	Y	0	0	1	1	0	2	0	0	0	0	2	1	0	1	0	0	0	0	0	0	0	8	0	1004.53	tr|E9PZW0|E9PZW0_MOUSE;sp|E9Q557|DESP_MOUSE	tr|E9PZW0|E9PZW0_MOUSE	1069	1076	yes	no	2	0.012899	89.752	By MS/MS	By matching	1		893240	0
FLEQQNQVLETK	ASFIDKVRFLEQQNQV	QNQVLETKWELLQQLD	R	F	L	T	K	W	0	0	1	0	0	3	2	0	0	0	2	1	0	1	0	0	1	0	0	1	0	12	0	1475.76	CON__Q7RTS7;CON__Q32MB2;CON__Q14CN4-1;sp|Q6IME9|K2C72_MOUSE;CON__Q6IME9;CON__Q3SY84	CON__Q7RTS7	160	171	yes	no	2	0.0054186	84.169	By MS/MS	By matching	1		823710	0		+
FLEQQNQVLQTK	ASFIDKVRFLEQQNQV	QNQVLQTKWELLQQVD	R	F	L	T	K	W	0	0	1	0	0	4	1	0	0	0	2	1	0	1	0	0	1	0	0	1	0	12	0	1474.78	CON__P04264;CON__P35908;sp|Q6NXH9|K2C73_MOUSE;CON__Q6NXH9;CON__Q7Z794;sp|Q6IFZ9|K2C74_MOUSE;sp|Q9R0H5|K2C71_MOUSE;CON__Q9R0H5	CON__P04264	200	211	no	no	2	2.033e-33	249.98	By MS/MS	By MS/MS	1	1	118160000	113090000		+
FLETVELQISLK	GNQRKRRKFLETVELQ	VELQISLKNYDPQKDK	K	F	L	L	K	N	0	0	0	0	0	1	2	0	0	1	3	1	0	1	0	1	1	0	0	1	0	12	0	1418.8	tr|Q5XJF6|Q5XJF6_MOUSE;sp|P53026|RL10A_MOUSE;tr|D6RE43|D6RE43_MOUSE	tr|Q5XJF6|Q5XJF6_MOUSE	28	39	yes	no	2	8.3068e-05	142.83	By matching	By MS/MS	1	1	265460	2740800
FLILPDMLK	YIRGSKIRFLILPDML	LILPDMLKNAPMLKSM	R	F	L	L	K	N	0	0	0	1	0	0	0	0	0	1	3	1	1	1	1	0	0	0	0	0	0	9	0	1088.63	sp|P62320|SMD3_MOUSE	sp|P62320|SMD3_MOUSE	70	78	yes	yes	2	0.0064824	83.948	By matching	By MS/MS		1	0	1983300
FLIPNASQPESK	DVLSLLEKFLIPNASQ	NASQPESKVFYLKMKG	K	F	L	S	K	V	1	0	1	0	0	1	1	0	0	1	1	1	0	1	2	2	0	0	0	0	0	12	0	1329.69	sp|P63101|1433Z_MOUSE	sp|P63101|1433Z_MOUSE	104	115	yes	yes	2	0.0045565	86.772	By matching	By MS/MS		1	0	4431600
FLVHNVK	MLPSGFRKFLVHNVKE	KFLVHNVKELEVLLMC	K	F	L	V	K	E	0	0	1	0	0	0	0	0	1	0	1	1	0	1	0	0	0	0	0	2	0	7	0	855.497	sp|P62911|RL32_MOUSE	sp|P62911|RL32_MOUSE	77	83	yes	yes	2	0.030846	76.847	By matching	By MS/MS		1	0	15018000
FMEQVIFK	EDWDLMERFMEQVIFK	FMEQVIFKYLRAEPED	R	F	M	F	K	Y	0	0	0	0	0	1	1	0	0	1	0	1	1	2	0	0	0	0	0	1	0	8	0	1040.54	sp|Q99JY9|ARP3_MOUSE;tr|A0A087WRA1|A0A087WRA1_MOUSE;tr|A0A087WP86|A0A087WP86_MOUSE;tr|A0A087WQ14|A0A087WQ14_MOUSE;tr|A0A087WS98|A0A087WS98_MOUSE;tr|A0A087WQ83|A0A087WQ83_MOUSE	sp|Q99JY9|ARP3_MOUSE	92	99	yes	no	2	0.023232	90.709	By matching	By MS/MS		1	0	5239200
FMQTFVLAPEGSVANK	NNNQALRRFMQTFVLA	PEGSVANKFYVHNDIF	R	F	M	N	K	F	2	0	1	0	0	1	1	1	0	0	1	1	1	2	1	1	1	0	0	2	0	16	0	1737.88	sp|P97855|G3BP1_MOUSE	sp|P97855|G3BP1_MOUSE	108	123	yes	yes	2	2.7699e-06	127.83	By matching	By MS/MS		1	0	4966500
FNADEFEDMVAEK	SKKWGFTKFNADEFED	FEDMVAEKRLIPDGCG	K	F	N	E	K	R	2	0	1	2	0	0	3	0	0	0	0	1	1	2	0	0	0	0	0	1	0	13	0	1543.65	tr|I7HLV2|I7HLV2_MOUSE;sp|Q6ZWV3|RL10_MOUSE	tr|I7HLV2|I7HLV2_MOUSE	176	188	yes	no	2	1.3111e-42	284.79	By matching	By MS/MS		2	0	47598000
FNADEFEDMVAEKR	SKKWGFTKFNADEFED	EDMVAEKRLIPDGCGV	K	F	N	K	R	L	2	1	1	2	0	0	3	0	0	0	0	1	1	2	0	0	0	0	0	1	0	14	1	1699.75	tr|I7HLV2|I7HLV2_MOUSE;sp|Q6ZWV3|RL10_MOUSE	tr|I7HLV2|I7HLV2_MOUSE	176	189	yes	no	2;3	2.4763e-05	124.16	By matching	By MS/MS		2	0	40395000
FNPFVTSDR	________________	NPFVTSDRSKNRKRHF	K	F	N	D	R	S	0	1	1	1	0	0	0	0	0	0	0	0	0	2	1	1	1	0	0	1	0	9	0	1081.52	sp|P61255|RL26_MOUSE;tr|B1ARA3|B1ARA3_MOUSE;tr|B1ARA5|B1ARA5_MOUSE	sp|P61255|RL26_MOUSE	3	11	yes	no	2	0.00093615	115.7	By matching	By MS/MS		1	0	65970000
FPGQLNADLRK	SGVTTCLRFPGQLNAD	QLNADLRKLAVNMVPF	R	F	P	R	K	L	1	1	1	1	0	1	0	1	0	0	2	1	0	1	1	0	0	0	0	0	0	11	1	1257.68	sp|P68372|TBB4B_MOUSE;sp|Q9D6F9|TBB4A_MOUSE;sp|A2AQ07|TBB1_MOUSE;CON__ENSEMBL:ENSBTAP00000025008;sp|P99024|TBB5_MOUSE;sp|Q9CWF2|TBB2B_MOUSE;sp|Q7TMM9|TBB2A_MOUSE;sp|Q922F4|TBB6_MOUSE;sp|Q9ERD7|TBB3_MOUSE	sp|P68372|TBB4B_MOUSE	242	252	no	no	2	0.0029232	86.463	By matching	By MS/MS	1	1	183080	4222300
FPLTTESAMK	LDHYAIIKFPLTTESA	LTTESAMKKIEDNNTL	K	F	P	M	K	K	1	0	0	0	0	0	1	0	0	0	1	1	1	1	1	1	2	0	0	0	0	10	0	1123.56	sp|P62751|RL23A_MOUSE;tr|D3YTY6|D3YTY6_MOUSE	sp|P62751|RL23A_MOUSE	79	88	yes	no	2	0.0027727	90.827	By matching	By MS/MS		2	0	61539000
FPSLLTHNENMVAK	PGLNKAGKFPSLLTHN	HNENMVAKVDEVKSTI	K	F	P	A	K	V	1	0	2	0	0	0	1	0	1	0	2	1	1	1	1	1	1	0	0	1	0	14	0	1599.81	tr|Q5XJF6|Q5XJF6_MOUSE;sp|P53026|RL10A_MOUSE	tr|Q5XJF6|Q5XJF6_MOUSE	134	147	yes	no	2;3	2.1982e-06	136.33	By matching	By MS/MS		2	0	72556000
FQDGVLEPDFPR	FKGSQYWRFQDGVLEP	VLEPDFPRNISDGFGG	R	F	Q	P	R	N	0	1	0	2	0	1	1	1	0	0	1	0	0	2	2	0	0	0	0	1	0	12	0	1418.68	CON__Q3ZBS7	CON__Q3ZBS7	226	237	yes	yes	2	1.2674e-07	155.66	By matching	By MS/MS	1	1	925790	26263000		+
FQSSAVMALQEASEAYLVGLFEDTNLCAIHAK	QDFKTDLRFQSSAVMA	NLCAIHAKRVTIMPKD	R	F	Q	A	K	R	6	0	1	1	1	2	3	1	1	1	4	1	1	2	0	3	1	0	1	2	0	32	0	3512.7	sp|P84228|H32_MOUSE	sp|P84228|H32_MOUSE	85	116	yes	yes	3	0.0022553	49.589	By matching	By MS/MS		1	0	1459700
FSNTLELK	TQKQLPLKFSNTLELK	FSNTLELKLKKENWGP	K	F	S	L	K	L	0	0	1	0	0	0	1	0	0	0	2	1	0	1	0	1	1	0	0	0	0	8	0	950.507	sp|E9Q634|MYO1E_MOUSE	sp|E9Q634|MYO1E_MOUSE	873	880	yes	yes	2	0.0003754	134.05	By MS/MS	By MS/MS	1	1	566240	16957000
FSPAGPILSIR	TEAMLYEKFSPAGPIL	AGPILSIRVCRDMITR	K	F	S	I	R	V	1	1	0	0	0	0	0	1	0	2	1	0	0	1	2	2	0	0	0	0	0	11	0	1156.66	sp|P29341|PABP1_MOUSE;tr|Q9D4E6|Q9D4E6_MOUSE	sp|P29341|PABP1_MOUSE	31	41	yes	no	2	0.00012525	120.57	By matching	By MS/MS		1	0	40621000
FSPAGPVLSIR	TEAMLYEKFSPAGPVL	AGPVLSIRVCRDMITR	K	F	S	I	R	V	1	1	0	0	0	0	0	1	0	1	1	0	0	1	2	2	0	0	0	1	0	11	0	1142.64	tr|Q91YZ8|Q91YZ8_MOUSE;tr|D3Z5M2|D3Z5M2_MOUSE;tr|A3KFU5|A3KFU5_MOUSE;tr|A3KFU8|A3KFU8_MOUSE;tr|Q6PHQ9|Q6PHQ9_MOUSE;tr|V9GXG3|V9GXG3_MOUSE	tr|Q91YZ8|Q91YZ8_MOUSE	31	41	yes	no	2	0.0096595	77.674	By matching	By MS/MS		1	0	6893300
FSSCGGGGGSFGAGGGFGSR	RSGGGGGRFSSCGGGG	AGGGFGSRSLVNLGGS	R	F	S	S	R	S	1	1	0	0	1	0	0	10	0	0	0	0	0	3	0	4	0	0	0	0	0	20	0	1764.73	CON__P04264	CON__P04264	46	65	yes	yes	2	0.000132	109.28	By MS/MS	By matching	1		5362400	0		+
FSSSSGYGGGSSR	GGRGGGGRFSSSSGYG	GYGGGSSRVCGRGGGG	R	F	S	S	R	V	0	1	0	0	0	0	0	4	0	0	0	0	0	1	0	6	0	0	1	0	0	13	0	1234.52	CON__P35527	CON__P35527	47	59	yes	yes	2	0.0085373	73.386	By matching	By MS/MS		1	0	6855800		+
FSVCVLGDQQHCDEAK	LKSTPRPKFSVCVLGD	QQHCDEAKAVDIPHMD	K	F	S	A	K	A	1	0	0	2	2	2	1	1	1	0	1	1	0	1	0	1	0	0	0	2	0	16	0	1891.82	tr|Q5XJF6|Q5XJF6_MOUSE	tr|Q5XJF6|Q5XJF6_MOUSE	63	78	yes	yes	2;3	6.7219e-29	239.87	By matching	By MS/MS	1	2	277010	187790000
FTDEEVDELYR	LLTTMGDRFTDEEVDE	EEVDELYREAPIDKKG	R	F	T	Y	R	E	0	1	0	2	0	0	3	0	0	0	1	0	0	1	0	0	1	0	1	1	0	11	0	1414.63	tr|Q6ZWQ9|Q6ZWQ9_MOUSE;sp|Q3THE2|ML12B_MOUSE	tr|Q6ZWQ9|Q6ZWQ9_MOUSE	134	144	yes	no	2	1.102e-24	233.54	By matching	By MS/MS		1	0	10684000
FTLDCTHPVEDGIMDAANFEQFLQER	KKKKQVLKFTLDCTHP	FEQFLQERIKVNGKAG	K	F	T	E	R	I	2	1	1	3	1	2	3	1	1	1	2	0	1	3	1	0	2	0	0	1	0	26	0	3082.38	sp|P67984|RL22_MOUSE	sp|P67984|RL22_MOUSE	21	46	yes	yes	3	0.0017553	59.55	By matching	By MS/MS		1	0	1935000
FVDGLMIHSGDPVNYYVDTAVR	GQRAKSMKFVDGLMIH	YYVDTAVRHVLLRQGV	K	F	V	V	R	H	1	1	1	3	0	0	0	2	1	1	1	0	1	1	1	1	1	0	2	4	0	22	0	2467.18	sp|P62908|RS3_MOUSE	sp|P62908|RS3_MOUSE	152	173	yes	yes	3	4.2306e-05	109.5	By matching	By MS/MS		1	0	13130000
FVIATSTK	PLRRTHQKFVIATSTK	FVIATSTKVDISDVKI	K	F	V	T	K	V	1	0	0	0	0	0	0	0	0	1	0	1	0	1	0	1	2	0	0	1	0	8	0	865.491	sp|P47911|RL6_MOUSE;tr|E9PUX4|E9PUX4_MOUSE	sp|P47911|RL6_MOUSE	201	208	yes	no	2	0.026618	73.665	By matching	By MS/MS	1	1	277670	150000000
FVNVVPTFGK	RRMQYNRRFVNVVPTF	NVVPTFGKKKGPNANS	R	F	V	G	K	K	0	0	1	0	0	0	0	1	0	0	0	1	0	2	1	0	1	0	0	3	0	10	0	1106.61	sp|P62862|RS30_MOUSE;tr|Q642K5|Q642K5_MOUSE	sp|P62862|RS30_MOUSE	42	51	yes	no	2	0.0084216	84.817	By matching	By MS/MS		1	0	15237000
FVVMVTPEDLK	FRNERAIRFVVMVTPE	MVTPEDLKANAEYIKM	R	F	V	L	K	A	0	0	0	1	0	0	1	0	0	0	1	1	1	1	1	0	1	0	0	3	0	11	0	1276.67	sp|Q5SWU9|ACACA_MOUSE;sp|Q5SWU9-2|ACACA_MOUSE;tr|V9GWS0|V9GWS0_MOUSE;tr|D3Z0B3|D3Z0B3_MOUSE;sp|E9Q4Z2|ACACB_MOUSE	sp|Q5SWU9|ACACA_MOUSE	152	162	no	no	2	0.034123	59.198	By MS/MS	By matching	1		1144700	0
FWEVISDEHGIDPTGTYHGDSDLQLDR	CGNQIGAKFWEVISDE	DSDLQLDRISVYYNEA	K	F	W	D	R	I	0	1	0	5	0	1	2	3	2	2	2	0	0	1	1	2	2	1	1	1	0	27	0	3101.4	sp|P99024|TBB5_MOUSE	sp|P99024|TBB5_MOUSE	20	46	yes	yes	4	0.021162	27.419	By matching	By MS/MS		1	0	5485100
FWYFVSQLK	NHVVAKSRFWYFVSQL	WYFVSQLKKMKKSSGE	R	F	W	L	K	K	0	0	0	0	0	1	0	0	0	0	1	1	0	2	0	1	0	1	1	1	0	9	0	1216.63	sp|P62717|RL18A_MOUSE	sp|P62717|RL18A_MOUSE	44	52	yes	yes	2	0.0035941	101.65	By matching	By MS/MS		1	0	2356900
FYEEVHDLER	KCAQIEAKFYEEVHDL	EEVHDLERKYAVLYQP	K	F	Y	E	R	K	0	1	0	1	0	0	3	0	1	0	1	0	0	1	0	0	0	0	1	1	0	10	0	1335.61	sp|P28656|NP1L1_MOUSE;tr|E9PW66|E9PW66_MOUSE;sp|Q78ZA7|NP1L4_MOUSE	sp|P28656|NP1L1_MOUSE	95	104	yes	no	2;3	5.0193e-07	157.38	By matching	By MS/MS		2	0	29931000
FYNLVLLPR	LKERMAQRFYNLVLLP	YNLVLLPRVRDDIAEY	R	F	Y	P	R	V	0	1	1	0	0	0	0	0	0	0	3	0	0	1	1	0	0	0	1	1	0	9	0	1133.66	sp|O54825|BYST_MOUSE	sp|O54825|BYST_MOUSE	248	256	yes	yes	2	0.00021621	130.75	By matching	By MS/MS		1	0	2016400
GAAQNIIPASTGAAK	GKLWRDGRGAAQNIIP	PASTGAAKAVGKVIPE	R	G	A	A	K	A	5	0	1	0	0	1	0	2	0	2	0	1	0	0	1	1	1	0	0	0	0	15	0	1368.74	tr|S4R257|S4R257_MOUSE;sp|P16858|G3P_MOUSE;tr|S4R1W1|S4R1W1_MOUSE	tr|S4R257|S4R257_MOUSE	156	170	yes	no	2	0.0034331	81.656	By matching	By MS/MS	1	1	3460200	18742000
GACLLPK	ECCQAEDKGACLLPKI	KGACLLPKIETMREKV	K	G	A	P	K	I	1	0	0	0	1	0	0	1	0	0	2	1	0	0	1	0	0	0	0	0	0	7	0	757.416	CON__P02769	CON__P02769	198	204	yes	yes	2	0.038073	72.021	By MS/MS	By matching	1	1	868680	2106700		+
GAEAANVTGPDGVPVEGSR	FDVVEGEKGAEAANVT	GVPVEGSRYAADRRRY	K	G	A	S	R	Y	3	1	1	1	0	0	2	4	0	0	0	0	0	0	2	1	1	0	0	3	0	19	0	1781.85	sp|Q9JKB3-2|YBOX3_MOUSE;sp|Q9JKB3|YBOX3_MOUSE	sp|Q9JKB3-2|YBOX3_MOUSE	143	161	yes	no	2	1.0191e-18	203.26	By matching	By MS/MS		1	0	23579000
GAEAANVTGPGGVPVQGSK	FDVVEGEKGAEAANVT	GVPVQGSKYAADRNHY	K	G	A	S	K	Y	3	0	1	0	0	1	1	5	0	0	0	1	0	0	2	1	1	0	0	3	0	19	0	1694.86	sp|P62960|YBOX1_MOUSE;tr|A2BGG7|A2BGG7_MOUSE	sp|P62960|YBOX1_MOUSE	117	135	yes	no	2	1.0231e-38	256.33	By MS/MS	By MS/MS	1	1	905700	128740000
GAFGKPQGTVAR	DRLQTGMRGAFGKPQG	KPQGTVARVHIGQVIM	R	G	A	A	R	V	2	1	0	0	0	1	0	3	0	0	0	1	0	1	1	0	1	0	0	1	0	12	1	1187.64	tr|I7HLV2|I7HLV2_MOUSE;sp|Q6ZWV3|RL10_MOUSE;sp|P86048|RL10L_MOUSE	tr|I7HLV2|I7HLV2_MOUSE	117	128	yes	no	2;3	0.00028716	128.36	By matching	By MS/MS	1	2	197390	271930000
GAIILAK	KEVATAIRGAIILAKL	RGAIILAKLSIVPVRR	R	G	A	A	K	L	2	0	0	0	0	0	0	1	0	2	1	1	0	0	0	0	0	0	0	0	0	7	0	684.453	sp|P25444|RS2_MOUSE;tr|D3YVC1|D3YVC1_MOUSE;tr|D3YWJ3|D3YWJ3_MOUSE;tr|E9Q1N8|E9Q1N8_MOUSE;tr|F6YTZ4|F6YTZ4_MOUSE;tr|J3QMG5|J3QMG5_MOUSE;tr|D3Z536|D3Z536_MOUSE	sp|P25444|RS2_MOUSE	153	159	yes	no	2	0.024544	84.025	By matching	By MS/MS		1	0	12858000
GAQAPVKAP	SAPAQAPKGAQAPVKA	AQAPVKAP________	K	G	A	A	P	-	3	0	0	0	0	1	0	1	0	0	0	1	0	0	2	0	0	0	0	1	0	9	1	837.471	tr|F6QL70|F6QL70_MOUSE;tr|W4VSN7|W4VSN7_MOUSE;sp|P47915|RL29_MOUSE;tr|F6VZG1|F6VZG1_MOUSE	tr|F6QL70|F6QL70_MOUSE	146	154	yes	no	2	0.010232	113.26	By matching	By MS/MS	1	1	213070	72314000
GATYGKPVHHGVNQLK	GRKRPVPKGATYGKPV	HHGVNQLKFARSLQSV	K	G	A	L	K	F	1	0	1	0	0	1	0	3	2	0	1	2	0	0	1	0	1	0	1	2	0	16	1	1704.91	tr|E9QAZ2|E9QAZ2_MOUSE;sp|Q9CZM2|RL15_MOUSE;tr|B8JKK2|B8JKK2_MOUSE	tr|E9QAZ2|E9QAZ2_MOUSE	78	93	yes	no	2;3	0.0014971	99.941	By matching	By MS/MS		2	0	53457000
GAVDGGLSIPHSTK	NKVFGALKGAVDGGLS	LSIPHSTKRFPGYDSE	K	G	A	T	K	R	1	0	0	1	0	0	0	3	1	1	1	1	0	0	1	2	1	0	0	1	0	14	0	1337.69	sp|P47962|RL5_MOUSE;tr|D3YYV8|D3YYV8_MOUSE	sp|P47962|RL5_MOUSE	165	178	yes	no	2;3	4.4978e-11	167.22	By matching	By MS/MS		2	0	232430000
GAVDGGLSIPHSTKR	NKVFGALKGAVDGGLS	SIPHSTKRFPGYDSES	K	G	A	K	R	F	1	1	0	1	0	0	0	3	1	1	1	1	0	0	1	2	1	0	0	1	0	15	1	1493.8	sp|P47962|RL5_MOUSE;tr|D3YYV8|D3YYV8_MOUSE	sp|P47962|RL5_MOUSE	165	179	yes	no	3;4	0.011296	58.32	By matching	By MS/MS		2	0	31430000
GAVPYVQAFDSLLANPVAEYLK	GYGDSPSKGAVPYVQA	NPVAEYLKMSKEIGGD	K	G	A	L	K	M	4	0	1	1	0	1	1	1	0	0	3	1	0	1	2	1	0	0	2	3	0	22	0	2364.24	tr|B1ARS0|B1ARS0_MOUSE;sp|P40124|CAP1_MOUSE	tr|B1ARS0|B1ARS0_MOUSE	38	59	yes	no	2	0.0040487	72.316	By matching	By MS/MS		1	0	690090
GCIVDANLSVLNLVIVK	ERKRKSVRGCIVDANL	VLNLVIVKKGEKDIPG	R	G	C	V	K	K	1	0	2	1	1	0	0	1	0	2	3	1	0	0	0	1	0	0	0	4	0	17	0	1826.03	sp|P62754|RS6_MOUSE	sp|P62754|RS6_MOUSE	99	115	yes	yes	2	0.00018571	104.78	By matching	By MS/MS		1	0	2258200
GCTATLGNFAK	DDCYTSARGCTATLGN	ATLGNFAKATFDAISK	R	G	C	A	K	A	2	0	1	0	1	0	0	2	0	0	1	1	0	1	0	0	2	0	0	0	0	11	0	1138.54	sp|P25444|RS2_MOUSE;tr|D3YVC1|D3YVC1_MOUSE;tr|D3YWJ3|D3YWJ3_MOUSE;tr|E9Q1N8|E9Q1N8_MOUSE;tr|F6YTZ4|F6YTZ4_MOUSE;tr|J3QMG5|J3QMG5_MOUSE	sp|P25444|RS2_MOUSE	228	238	yes	no	2	0.0046774	89.805	By matching	By MS/MS		1	0	34526000
GDGPICLVLAPTR	NHQPFLERGDGPICLV	CLVLAPTRELAQQVQQ	R	G	D	T	R	E	1	1	0	1	1	0	0	2	0	1	2	0	0	0	2	0	1	0	0	1	0	13	0	1367.72	sp|Q61656|DDX5_MOUSE;tr|Q8BTS0|Q8BTS0_MOUSE;tr|S4R1I6|S4R1I6_MOUSE;sp|Q501J6-2|DDX17_MOUSE;sp|Q501J6|DDX17_MOUSE;tr|Q3U741|Q3U741_MOUSE;tr|B1ARB9|B1ARB9_MOUSE	sp|Q61656|DDX5_MOUSE	165	177	yes	no	2	0.00072155	103.97	By matching	By MS/MS		1	0	4181800
GDIVDIK	TYMRIYKKGDIVDIKG	KGDIVDIKGMGTVQKG	K	G	D	I	K	G	0	0	0	2	0	0	0	1	0	2	0	1	0	0	0	0	0	0	0	1	0	7	0	758.417	tr|Q9CQM8|Q9CQM8_MOUSE;sp|O09167|RL21_MOUSE	tr|Q9CQM8|Q9CQM8_MOUSE	37	43	yes	no	2	0.026511	81.784	By matching	By MS/MS		1	0	9145800
GDLPFVVTR	SLKNKLRRGDLPFVVT	DLPFVVTRRIVRKGTG	R	G	D	T	R	R	0	1	0	1	0	0	0	1	0	0	1	0	0	1	1	0	1	0	0	2	0	9	0	1002.55	sp|Q8VDD5|MYH9_MOUSE	sp|Q8VDD5|MYH9_MOUSE	1924	1932	yes	yes	2	0.00010807	135.55	By matching	By MS/MS		1	0	2412700
GEELDEDLFLQLTGGHEAF	LSTRERARGEELDEDL	LTGGHEAF________	R	G	E	A	F	-	1	0	0	2	0	1	4	3	1	0	4	0	0	2	0	0	1	0	0	0	0	19	0	2118.97	sp|Q8K1B8|URP2_MOUSE	sp|Q8K1B8|URP2_MOUSE	647	665	yes	yes	2	0.031634	62.658	By matching	By MS/MS		1	0	610580
GEELLSPLNLEQAAYAR	THRKIIAKGEELLSPL	LEQAAYARDALAKAVY	K	G	E	A	R	D	3	1	1	0	0	1	3	1	0	0	4	0	0	0	1	1	0	0	1	0	0	17	0	1872.96	sp|Q9WTI7-2|MYO1C_MOUSE;sp|Q9WTI7-3|MYO1C_MOUSE;sp|Q9WTI7|MYO1C_MOUSE;sp|Q9WTI7-4|MYO1C_MOUSE	sp|Q9WTI7-2|MYO1C_MOUSE	327	343	yes	no	2	1.1818e-22	208.38	By matching	By MS/MS		1	0	7375600
GFAFVQYVNER	IVGCSVHKGFAFVQYV	FVQYVNERNARAAVAG	K	G	F	E	R	N	1	1	1	0	0	1	1	1	0	0	0	0	0	2	0	0	0	0	1	2	0	11	0	1328.65	sp|Q9Z204-4|HNRPC_MOUSE;sp|Q9Z204-3|HNRPC_MOUSE;sp|Q9Z204-2|HNRPC_MOUSE;sp|Q9Z204-5|HNRPC_MOUSE;sp|Q9Z204|HNRPC_MOUSE	sp|Q9Z204-4|HNRPC_MOUSE	51	61	yes	no	2	0.0013978	103.91	By matching	By MS/MS		1	0	5230100
GFAFVTFESPADAK	DRETNKSRGFAFVTFE	FESPADAKDAARDMNG	R	G	F	A	K	D	3	0	0	1	0	0	1	1	0	0	0	1	0	3	1	1	1	0	0	1	0	14	0	1485.71	sp|Q9WV02-2|RBMX_MOUSE;tr|A2AFI3|A2AFI3_MOUSE;sp|Q91VM5|RMXL1_MOUSE;sp|Q9WV02|RBMX_MOUSE;tr|A2AFI4|A2AFI4_MOUSE	sp|Q9WV02-2|RBMX_MOUSE	50	63	yes	no	2	9.7989e-06	131.66	By matching	By MS/MS		1	0	2276500
GFGFVCFSSPEEATK	MMEGGRSKGFGFVCFS	SSPEEATKAVTEMNGR	K	G	F	T	K	A	1	0	0	0	1	0	2	2	0	0	0	1	0	3	1	2	1	0	0	1	0	15	0	1661.74	sp|P29341|PABP1_MOUSE;tr|Q9D4E6|Q9D4E6_MOUSE;tr|Q62029|Q62029_MOUSE;tr|A2A5N3|A2A5N3_MOUSE;tr|Q91YZ8|Q91YZ8_MOUSE;tr|D3Z5M2|D3Z5M2_MOUSE;tr|A3KFU5|A3KFU5_MOUSE;tr|A3KFU8|A3KFU8_MOUSE;tr|Q6PHQ9|Q6PHQ9_MOUSE	sp|P29341|PABP1_MOUSE	334	348	no	no	2	5.8797e-12	176.4	By matching	By MS/MS		1	0	18413000
GFGFVDFNSEEDAK	DRETGSSKGFGFVDFN	FNSEEDAKAAKEAMED	K	G	F	A	K	A	1	0	1	2	0	0	2	2	0	0	0	1	0	3	0	1	0	0	0	1	0	14	0	1560.67	sp|P09405|NUCL_MOUSE	sp|P09405|NUCL_MOUSE	608	621	yes	yes	2	1.4241e-27	244.71	By matching	By MS/MS	1	1	648800	43044000
GFGFVSFER	TDESGKSKGFGFVSFE	FGFVSFERHEDAQKAV	K	G	F	E	R	H	0	1	0	0	0	0	1	2	0	0	0	0	0	3	0	1	0	0	0	1	0	9	0	1044.5	sp|P29341|PABP1_MOUSE;tr|Q9D4E6|Q9D4E6_MOUSE;tr|Q62029|Q62029_MOUSE	sp|P29341|PABP1_MOUSE	232	240	yes	no	2	0.00043602	120.99	By matching	By MS/MS		1	0	13129000
GFSLEELR	HTKVRAGRGFSLEELR	GFSLEELRVAGIHKKV	R	G	F	L	R	V	0	1	0	0	0	0	2	1	0	0	2	0	0	1	0	1	0	0	0	0	0	8	0	949.487	sp|P47963|RL13_MOUSE	sp|P47963|RL13_MOUSE	75	82	yes	yes	2	5.3198e-08	178.83	By matching	By MS/MS		1	0	140560000
GFSSGSAVVSGGSR	GGGGGGFRGFSSGSAV	AVVSGGSRRSTSSFSC	R	G	F	S	R	R	1	1	0	0	0	0	0	4	0	0	0	0	0	1	0	5	0	0	0	2	0	14	0	1253.6	CON__P35908	CON__P35908	21	34	no	no	2	9.814e-08	143.05	By MS/MS	By MS/MS	1	1	19533000	23582000		+
GFVDDIIQPSSTR	NPFPAAVRGFVDDIIQ	IIQPSSTRARICCDLE	R	G	F	T	R	A	0	1	0	2	0	1	0	1	0	2	0	0	0	1	1	2	1	0	0	1	0	13	0	1433.72	sp|Q99MN9|PCCB_MOUSE;tr|E9Q1J7|E9Q1J7_MOUSE	sp|Q99MN9|PCCB_MOUSE	502	514	yes	no	2	0.0014667	94.781	By MS/MS	By matching	1		1254400	0
GGAEGELQALR	LETTERQRGGAEGELQ	EGELQALRARAEEAEA	R	G	G	L	R	A	2	1	0	0	0	1	2	3	0	0	2	0	0	0	0	0	0	0	0	0	0	11	0	1099.56	tr|E9Q3W4|E9Q3W4_MOUSE;sp|Q9QXS1-15|PLEC_MOUSE;sp|Q9QXS1-10|PLEC_MOUSE;sp|Q9QXS1-9|PLEC_MOUSE;sp|Q9QXS1-12|PLEC_MOUSE;sp|Q9QXS1-11|PLEC_MOUSE;sp|Q9QXS1-13|PLEC_MOUSE;sp|Q9QXS1-5|PLEC_MOUSE;sp|Q9QXS1-3|PLEC_MOUSE;sp|Q9QXS1-16|PLEC_MOUSE;sp|Q9QXS1-4|PLEC_MOUSE;sp|Q9QXS1-14|PLEC_MOUSE;sp|Q9QXS1-6|PLEC_MOUSE;sp|Q9QXS1-7|PLEC_MOUSE;sp|Q9QXS1-8|PLEC_MOUSE;sp|Q9QXS1-2|PLEC_MOUSE;sp|Q9QXS1|PLEC_MOUSE	tr|E9Q3W4|E9Q3W4_MOUSE	1309	1319	yes	no	2	0.012186	73.632	By MS/MS	By matching	1		595450	0
GGAEQFMEETER	KTCTIILRGGAEQFME	QFMEETERSLHDAIMI	R	G	G	E	R	S	1	1	0	0	0	1	4	2	0	0	0	0	1	1	0	0	1	0	0	0	0	12	0	1382.58	sp|P80313|TCPH_MOUSE	sp|P80313|TCPH_MOUSE	376	387	yes	yes	2	0.03978	46.069	By MS/MS	By matching	1	1	477680	1714600
GGELVYTDTEAR	PLTDKAAKGGELVYTD	VYTDTEARDVFEKATV	K	G	G	A	R	D	1	1	0	1	0	0	2	2	0	0	1	0	0	0	0	0	2	0	1	1	0	12	0	1309.62	tr|E9Q3W4|E9Q3W4_MOUSE;sp|Q9QXS1-15|PLEC_MOUSE;sp|Q9QXS1-10|PLEC_MOUSE;sp|Q9QXS1-9|PLEC_MOUSE;sp|Q9QXS1-12|PLEC_MOUSE;sp|Q9QXS1-11|PLEC_MOUSE;sp|Q9QXS1-13|PLEC_MOUSE;sp|Q9QXS1-5|PLEC_MOUSE;sp|Q9QXS1-3|PLEC_MOUSE;sp|Q9QXS1-16|PLEC_MOUSE;sp|Q9QXS1-4|PLEC_MOUSE;sp|Q9QXS1-14|PLEC_MOUSE;sp|Q9QXS1-6|PLEC_MOUSE;sp|Q9QXS1-7|PLEC_MOUSE;sp|Q9QXS1-8|PLEC_MOUSE;sp|Q9QXS1-2|PLEC_MOUSE;sp|Q9QXS1|PLEC_MOUSE;tr|…	tr|E9Q3W4|E9Q3W4_MOUSE	2730	2741	yes	no	2	4.1952e-05	127.56	By MS/MS	By matching	1	1	2301100	6190500
GGGGFGGGPGPGGLQSGQTIALPAQGLIEFR	RIRQTVNRGGGGFGGG	AQGLIEFRDALAKLID	R	G	G	F	R	D	2	1	0	0	0	3	1	12	0	2	3	0	0	2	3	1	1	0	0	0	0	31	0	2852.46	sp|O35295|PURB_MOUSE	sp|O35295|PURB_MOUSE	165	195	yes	yes	3	0.0011848	51.321	By matching	By MS/MS		1	0	2748900
GGGGGGGGGPGGFQPAPR	DGDSGSERGGGGGGGG	GGFQPAPRGGGGGGGG	R	G	G	P	R	G	1	1	0	0	0	1	0	11	0	0	0	0	0	1	3	0	0	0	0	0	0	18	0	1438.67	sp|O35295|PURB_MOUSE	sp|O35295|PURB_MOUSE	11	28	yes	yes	2	0.0034021	75.445	By matching	By MS/MS		1	0	8137800
GGGGGGGGPGGEQETQELASK	GGFQPAPRGGGGGGGG	ETQELASKRLDIQNKR	R	G	G	S	K	R	1	0	0	0	0	2	3	10	0	0	1	1	0	0	1	1	1	0	0	0	0	21	0	1828.82	sp|O35295|PURB_MOUSE	sp|O35295|PURB_MOUSE	29	49	yes	yes	2	1.0285e-18	195.46	By matching	By MS/MS	1	1	112580	10053000
GGGGGGYGSGGSSYGSGGGSYGSGGGGGGGR	TISGGGSRGGGGGGYG	GGGGGGGRGSYGSGGS	R	G	G	G	R	G	0	1	0	0	0	0	0	21	0	0	0	0	0	0	0	6	0	0	3	0	0	31	0	2382.94	CON__P04264	CON__P04264	519	549	yes	yes	2;3	1.5657e-07	116.35	By MS/MS	By matching	2	2	11909000	8373800		+
GGGGNFGPGPGSNFR	NFGFGDSRGGGGNFGP	PGPGSNFRGGSDGYGS	R	G	G	F	R	G	0	1	2	0	0	0	0	7	0	0	0	0	0	2	2	1	0	0	0	0	0	15	0	1376.62	sp|O88569-3|ROA2_MOUSE;sp|O88569-2|ROA2_MOUSE;sp|O88569|ROA2_MOUSE	sp|O88569-3|ROA2_MOUSE	202	216	yes	no	2	0.0055684	73.722	By matching	By MS/MS	1	1	837700	9434200
GGGGSFGYSYGGGSGGGFSASSLGGGFGGGSR	GSSRVCGRGGGGSFGY	GGFGGGSRGFGGASGG	R	G	G	S	R	G	1	1	0	0	0	0	0	17	0	0	1	0	0	3	0	7	0	0	2	0	0	32	0	2704.15	CON__P35527	CON__P35527	64	95	yes	yes	2;3	0.0013471	56.68	By MS/MS	By matching	2	2	4968800	3527400		+
GGGHVAQIYAIR	VDIRVRVKGGGHVAQI	VAQIYAIRQSISKALV	K	G	G	I	R	Q	2	1	0	0	0	1	0	3	1	2	0	0	0	0	0	0	0	0	1	1	0	12	0	1240.67	sp|P14131|RS16_MOUSE	sp|P14131|RS16_MOUSE	74	85	yes	yes	2;3	0.00010392	117.52	By matching	By MS/MS		2	0	54345000
GGIVDEGALLR	VRVVNCARGGIVDEGA	VDEGALLRALQSGQCA	R	G	G	L	R	A	1	1	0	1	0	0	1	3	0	1	2	0	0	0	0	0	0	0	0	1	0	11	0	1098.6	sp|Q61753|SERA_MOUSE	sp|Q61753|SERA_MOUSE	237	247	yes	yes	2	6.5875e-08	160.77	By MS/MS	By MS/MS	1	1	1176400	10199000
GGKPEPPAMPQPVPTA	TTPISEQKGGKPEPPA	MPQPVPTA________	K	G	G	T	A	-	2	0	0	0	0	1	1	2	0	0	0	1	1	0	6	0	1	0	0	1	0	16	1	1572.8	sp|P62908|RS3_MOUSE	sp|P62908|RS3_MOUSE	228	243	yes	yes	2	3.2865e-05	113.47	By matching	By MS/MS		1	0	73618000
GGLTQPSINDSLEITK	KTKSKTNKGGLTQPSI	NDSLEITKLDSSIISE	K	G	G	T	K	L	0	0	1	1	0	1	1	2	0	2	2	1	0	0	1	2	2	0	0	0	0	16	0	1671.87	sp|A2A6Q5|CDC27_MOUSE;sp|A2A6Q5-3|CDC27_MOUSE;sp|A2A6Q5-2|CDC27_MOUSE	sp|A2A6Q5|CDC27_MOUSE	417	432	yes	no	2	0.0036157	77.746	By matching	By MS/MS		1	0	3486300
GGSGGSHGGGSGFGGESGGSYGGGEEASGSGGGYGGGSGK	YGGGSGSRGGSGGSHG	GYGGGSGKSSHS____	R	G	G	G	K	S	1	0	0	0	0	0	3	23	1	0	0	1	0	1	0	8	0	0	2	0	0	40	0	3222.27	CON__P35527	CON__P35527	580	619	yes	yes	3	0.0023004	39.845	By MS/MS	By matching	1		5253000	0		+
GGSGGSYGGGGSGGGYGGGSGSR	GSYGRGSRGGSGGSYG	YGGGSGSRGGSGGSYG	R	G	G	S	R	G	0	1	0	0	0	0	0	15	0	0	0	0	0	0	0	5	0	0	2	0	0	23	0	1790.72	CON__P35527	CON__P35527	491	513	yes	yes	2	4.1729e-14	178.22	By MS/MS	By MS/MS	1	1	10967000	4760700		+
GGSWVVIDPTINPR	IPPQAELRGGSWVVID	IDPTINPRHMEMYADR	R	G	G	P	R	H	0	1	1	1	0	0	0	2	0	2	0	0	0	0	2	1	1	1	0	2	0	14	0	1509.79	sp|Q5SWU9|ACACA_MOUSE;sp|Q5SWU9-2|ACACA_MOUSE	sp|Q5SWU9|ACACA_MOUSE	2089	2102	yes	no	2	2.5619e-05	118.24	By MS/MS	By matching	1	1	2735800	1089400
GHAVGDIPGVR	LVAGFGRKGHAVGDIP	VGDIPGVRFKVVKVAN	K	G	H	V	R	F	1	1	0	1	0	0	0	3	1	1	0	0	0	0	1	0	0	0	0	2	0	11	0	1076.57	sp|P62267|RS23_MOUSE	sp|P62267|RS23_MOUSE	109	119	yes	yes	2	0.038188	60.255	By matching	By MS/MS		1	0	8990500
GHLENNPALEK	TMMRKAIRGHLENNPA	ENNPALEKLLPHIRGN	R	G	H	E	K	L	1	0	2	0	0	0	2	1	1	0	2	1	0	0	1	0	0	0	0	0	0	11	0	1220.61	tr|E9Q070|E9Q070_MOUSE;tr|D3YVM5|D3YVM5_MOUSE;sp|P14869|RLA0_MOUSE;tr|S4R1N1|S4R1N1_MOUSE	tr|E9Q070|E9Q070_MOUSE	67	77	no	no	2;3	6.0273e-08	160.86	By matching	By MS/MS	1	2	137720	207660000
GHYTEGAELVDSVLDVVR	GAGNNWAKGHYTEGAE	DSVLDVVRKEAESCDC	K	G	H	V	R	K	1	1	0	2	0	0	2	2	1	0	2	0	0	0	0	1	1	0	1	4	0	18	0	1957.97	sp|P68372|TBB4B_MOUSE;tr|G3UZR1|G3UZR1_MOUSE;sp|P99024|TBB5_MOUSE;sp|Q9CWF2|TBB2B_MOUSE;sp|Q7TMM9|TBB2A_MOUSE;sp|Q922F4|TBB6_MOUSE;sp|Q9ERD7|TBB3_MOUSE	sp|P68372|TBB4B_MOUSE	104	121	no	no	2;3	0.0001131	109.72	By matching	By MS/MS		2	0	6470400
GIAYIEFK	VSQDGKSKGIAYIEFK	GIAYIEFKSEADAEKN	K	G	I	F	K	S	1	0	0	0	0	0	1	1	0	2	0	1	0	1	0	0	0	0	1	0	0	8	0	939.507	sp|P09405|NUCL_MOUSE	sp|P09405|NUCL_MOUSE	432	439	yes	yes	2	0.00048416	130.27	By matching	By MS/MS		1	0	0
GIDPFSLDALAK	GFVVINQKGIDPFSLD	FSLDALAKEGIVALRR	K	G	I	A	K	E	2	0	0	2	0	0	0	1	0	1	2	1	0	1	1	1	0	0	0	0	0	12	0	1245.66	sp|P80317|TCPZ_MOUSE;tr|E9QPA6|E9QPA6_MOUSE	sp|P80317|TCPZ_MOUSE	296	307	yes	no	2	0.0021226	94.122	By matching	By MS/MS	1	1	375340	3545700
GIDVQQVSLVINYDLPTNR	ITTDLLARGIDVQQVS	NYDLPTNRENYIHRIG	R	G	I	N	R	E	0	1	2	2	0	2	0	1	0	2	2	0	0	0	1	1	1	0	1	3	0	19	0	2143.13	sp|P60843|IF4A1_MOUSE;tr|Q8BTU6|Q8BTU6_MOUSE;sp|P10630|IF4A2_MOUSE;sp|P10630-2|IF4A2_MOUSE;tr|E9Q561|E9Q561_MOUSE	sp|P60843|IF4A1_MOUSE	335	353	yes	no	2	0.0013234	89.663	By matching	By MS/MS		1	0	1706300
GIPHLVTHDAR	RKIFVGTKGIPHLVTH	HLVTHDARTIRYPDPL	K	G	I	A	R	T	1	1	0	1	0	0	0	1	2	1	1	0	0	0	1	0	1	0	0	1	0	11	0	1214.65	sp|P62702|RS4X_MOUSE;tr|Q3V1Z5|Q3V1Z5_MOUSE;tr|V9GWY0|V9GWY0_MOUSE	sp|P62702|RS4X_MOUSE	135	145	yes	no	3;4	0.0053757	72.2	By matching	By MS/MS		2	0	45493000
GIVKDIIHDPGR	AERHGYIKGIVKDIIH	DIIHDPGRGAPLAKVV	K	G	I	G	R	G	0	1	0	2	0	0	0	2	1	3	0	1	0	0	1	0	0	0	0	1	0	12	1	1318.74	sp|P62918|RL8_MOUSE	sp|P62918|RL8_MOUSE	43	54	yes	yes	3	0.03121	78.324	By matching	By MS/MS		1	0	16079000
GLAPDLPEDLYHLIK	ILRILKSKGLAPDLPE	EDLYHLIKKAVAVRKH	K	G	L	I	K	K	1	0	0	2	0	0	1	1	1	1	4	1	0	0	2	0	0	0	1	0	0	15	0	1692.91	sp|P62301|RS13_MOUSE	sp|P62301|RS13_MOUSE	79	93	yes	yes	3	0.037858	37.613	By matching	By MS/MS		1	0	3579600
GLCAIAQAESLR	YAEKVATRGLCAIAQA	IAQAESLRYKLLGGLA	R	G	L	L	R	Y	3	1	0	0	1	1	1	1	0	1	2	0	0	0	0	1	0	0	0	0	0	12	0	1287.66	sp|P62908|RS3_MOUSE;tr|D3YV43|D3YV43_MOUSE	sp|P62908|RS3_MOUSE	95	106	yes	no	2	1.9925e-15	203.11	By matching	By MS/MS		1	0	37353000
GLDVDSLVIEHIQVNK	AESNAELKGLDVDSLV	IEHIQVNKAPKMRRRT	K	G	L	N	K	A	0	0	1	2	0	1	1	1	1	2	2	1	0	0	0	1	0	0	0	3	0	16	0	1777.96	tr|Q6ZWZ7|Q6ZWZ7_MOUSE;sp|Q9CPR4|RL17_MOUSE	tr|Q6ZWZ7|Q6ZWZ7_MOUSE	106	121	yes	no	2;3	2.7778e-16	185.27	By matching	By MS/MS		2	0	36159000
GLGDVDQLVK	AIRVIAERGLGDVDQL	GDVDQLVKCSHERSIH	R	G	L	V	K	C	0	0	0	2	0	1	0	2	0	0	2	1	0	0	0	0	0	0	0	2	0	10	0	1042.57	sp|P11152|LIPL_MOUSE	sp|P11152|LIPL_MOUSE	256	265	yes	yes	2	1.0512e-06	152.54	By matching	By MS/MS		1	0	24021000
GLGTDEDSILNLLTSR	EVLRKAMKGLGTDEDS	ILNLLTSRSNAQRQEI	K	G	L	S	R	S	0	1	1	2	0	0	1	2	0	1	4	0	0	0	0	2	2	0	0	0	0	16	0	1702.87	sp|P48036|ANXA5_MOUSE	sp|P48036|ANXA5_MOUSE	28	43	yes	yes	2	0.003707	77.221	By matching	By MS/MS		1	0	1223100
GLPLVDDGGWNTVPISK	PPGPPINRGLPLVDDG	WNTVPISKGSRPIDTS	R	G	L	S	K	G	0	0	1	2	0	0	0	3	0	1	2	1	0	0	2	1	1	1	0	2	0	17	0	1766.92	tr|E9PVC6|E9PVC6_MOUSE;tr|E9Q9E1|E9Q9E1_MOUSE;tr|E9PVC5|E9PVC5_MOUSE;sp|Q6NZJ6|IF4G1_MOUSE	tr|E9PVC6|E9PVC6_MOUSE	1000	1016	yes	no	2	0.0030054	78.078	By matching	By MS/MS		1	0	3466000
GLSEDTTEETLK	PSKTLFVKGLSEDTTE	DTTEETLKESFEGSVR	K	G	L	L	K	E	0	0	0	1	0	0	3	1	0	0	2	1	0	0	0	1	3	0	0	0	0	12	0	1321.62	sp|P09405|NUCL_MOUSE	sp|P09405|NUCL_MOUSE	575	586	yes	yes	2	2.4091e-05	132.86	By matching	By MS/MS	1	1	197610	13711000
GLSEDTTEETLKESFEGSVR	PSKTLFVKGLSEDTTE	ESFEGSVRARIVTDRE	K	G	L	V	R	A	0	1	0	1	0	0	5	2	0	0	2	1	0	1	0	3	3	0	0	1	0	20	1	2213.03	sp|P09405|NUCL_MOUSE	sp|P09405|NUCL_MOUSE	575	594	yes	yes	2;3	2.8032e-08	144.74	By matching	By MS/MS		2	0	39265000
GLSQSALPYR	GRMHAPGKGLSQSALP	SQSALPYRRSVPTWLK	K	G	L	Y	R	R	1	1	0	0	0	1	0	1	0	0	2	0	0	0	1	2	0	0	1	0	0	10	0	1090.58	sp|P62301|RS13_MOUSE	sp|P62301|RS13_MOUSE	10	19	yes	yes	2	0.012181	77.288	By matching	By MS/MS	1	1	240510	45373000
GLSQSALPYRR	GRMHAPGKGLSQSALP	QSALPYRRSVPTWLKL	K	G	L	R	R	S	1	2	0	0	0	1	0	1	0	0	2	0	0	0	1	2	0	0	1	0	0	11	1	1246.68	sp|P62301|RS13_MOUSE	sp|P62301|RS13_MOUSE	10	20	yes	yes	2	0.018534	60.167	By matching	By MS/MS	1	1	231560	26065000
GLTPSQIGVILR	QIYKLAKKGLTPSQIG	SQIGVILRDSHGVAQV	K	G	L	L	R	D	0	1	0	0	0	1	0	2	0	2	2	0	0	0	1	1	1	0	0	1	0	12	0	1252.75	sp|P62301|RS13_MOUSE	sp|P62301|RS13_MOUSE	44	55	yes	yes	2	5.2753e-06	138.45	By matching	By MS/MS		1	0	16693000
GLVVPVIR	SVAVATPRGLVVPVIR	GLVVPVIRNVETMNYA	R	G	L	I	R	N	0	1	0	0	0	0	0	1	0	1	1	0	0	0	1	0	0	0	0	3	0	8	0	851.559	sp|Q9D2G2|ODO2_MOUSE;sp|Q9D2G2-2|ODO2_MOUSE	sp|Q9D2G2|ODO2_MOUSE	327	334	yes	no	2	0.03448	69.998	By matching	By MS/MS		1	0	3210700
GLYCYELDEK	NGSLFAFRGLYCYELD	YCYELDEKAVRPGYPK	R	G	L	E	K	A	0	0	0	1	1	0	2	1	0	0	2	1	0	0	0	0	0	0	2	0	0	10	0	1288.56	CON__Q3ZBS7	CON__Q3ZBS7	173	182	yes	yes	2	0.0021709	101.38	By MS/MS	By MS/MS	1	1	724130	23112000		+
GNFNYIEFTR	REAPIDKKGNFNYIEF	FNYIEFTRILKHGAKD	K	G	N	T	R	I	0	1	2	0	0	0	1	1	0	1	0	0	0	2	0	0	1	0	1	0	0	10	0	1259.59	tr|Q6ZWQ9|Q6ZWQ9_MOUSE;sp|Q3THE2|ML12B_MOUSE	tr|Q6ZWQ9|Q6ZWQ9_MOUSE	152	161	yes	no	2	1.8758e-06	145.28	By matching	By MS/MS		1	0	6626800
GNKPWISLPR	SNIFVIGKGNKPWISL	KPWISLPRGKGIRLTI	K	G	N	P	R	G	0	1	1	0	0	0	0	1	0	1	1	1	0	0	2	1	0	1	0	0	0	10	1	1166.66	sp|P62702|RS4X_MOUSE;tr|Q3V1Z5|Q3V1Z5_MOUSE	sp|P62702|RS4X_MOUSE	231	240	yes	no	3	1.0099e-05	140.83	By matching	By MS/MS		1	0	20233000
GNVGFVFTK	EKLLPHIRGNVGFVFT	NVGFVFTKEDLTEIRD	R	G	N	T	K	E	0	0	1	0	0	0	0	2	0	0	0	1	0	2	0	0	1	0	0	2	0	9	0	967.513	tr|E9Q070|E9Q070_MOUSE;tr|D3YVM5|D3YVM5_MOUSE;sp|P14869|RLA0_MOUSE;tr|S4R1N1|S4R1N1_MOUSE	tr|E9Q070|E9Q070_MOUSE	84	92	no	no	2	0.0016156	112.11	By matching	By MS/MS		1	0	61518000
GNVGFVFTKEDLTEIR	EKLLPHIRGNVGFVFT	KEDLTEIRDMLLANKV	R	G	N	I	R	D	0	1	1	1	0	0	2	2	0	1	1	1	0	2	0	0	2	0	0	2	0	16	1	1823.94	tr|E9Q070|E9Q070_MOUSE;tr|D3YVM5|D3YVM5_MOUSE;sp|P14869|RLA0_MOUSE;tr|S4R1N1|S4R1N1_MOUSE	tr|E9Q070|E9Q070_MOUSE	84	99	no	no	3	0.012555	81.526	By matching	By MS/MS		1	0	6759900
GPCIIYNEDNGIIK	NRRRIQRRGPCIIYNE	NEDNGIIKAFRNIPGI	R	G	P	I	K	A	0	0	2	1	1	0	1	2	0	4	0	1	0	0	1	0	0	0	1	0	0	14	0	1604.79	sp|Q9D8E6|RL4_MOUSE	sp|Q9D8E6|RL4_MOUSE	206	219	yes	yes	2	7.3635e-08	147.73	By matching	By MS/MS		1	0	35730000
GPGLGSTQGQTIALPAQGLIEFR	RIRQTVNRGPGLGSTQ	AQGLIEFRDALAKLID	R	G	P	F	R	D	2	1	0	0	0	3	1	5	0	2	3	0	0	1	2	1	2	0	0	0	0	23	0	2310.23	sp|P42669|PURA_MOUSE	sp|P42669|PURA_MOUSE	176	198	yes	yes	2	9.536e-07	128.38	By matching	By MS/MS		1	0	3759500
GPLQSVQVFGR	________________	QSVQVFGRKKTATAVA	K	G	P	G	R	K	0	1	0	0	0	2	0	2	0	0	1	0	0	1	1	1	0	0	0	2	0	11	0	1186.65	sp|P14131|RS16_MOUSE	sp|P14131|RS16_MOUSE	5	15	yes	yes	2	7.1092e-06	138.99	By matching	By MS/MS		1	0	34833000
GPPSSTLGASR	RSSQRPPRGPPSSTLG	SSTLGASRRPRARPPS	R	G	P	S	R	R	1	1	0	0	0	0	0	2	0	0	1	0	0	0	2	3	1	0	0	0	0	11	0	1028.53	tr|Q8CG29|Q8CG29_MOUSE	tr|Q8CG29|Q8CG29_MOUSE	983	993	yes	yes	2	0.01783	70.728	By matching	By MS/MS	1	1	208030	6843200
GPSSVEDIK	EKTPKTPKGPSSVEDI	PSSVEDIKAKMQASIE	K	G	P	I	K	A	0	0	0	1	0	0	1	1	0	1	0	1	0	0	1	2	0	0	0	1	0	9	0	930.466	tr|Q5SQB0|Q5SQB0_MOUSE;sp|Q61937|NPM_MOUSE;tr|Q9DAY9|Q9DAY9_MOUSE;tr|Q5SQB5|Q5SQB5_MOUSE;tr|E9Q5T3|E9Q5T3_MOUSE	tr|Q5SQB0|Q5SQB0_MOUSE	210	218	yes	no	2	0.00059073	117.53	By matching	By MS/MS	1	1	725490	35592000
GPSSVEDIKAK	EKTPKTPKGPSSVEDI	SVEDIKAKMQASIEKG	K	G	P	A	K	M	1	0	0	1	0	0	1	1	0	1	0	2	0	0	1	2	0	0	0	1	0	11	1	1129.6	tr|Q5SQB0|Q5SQB0_MOUSE;sp|Q61937|NPM_MOUSE;tr|Q9DAY9|Q9DAY9_MOUSE;tr|Q5SQB5|Q5SQB5_MOUSE;tr|E9Q5T3|E9Q5T3_MOUSE	tr|Q5SQB0|Q5SQB0_MOUSE	210	220	yes	no	3	0.0099521	95.483	By matching	By MS/MS		1	0	5846400
GQILMPNIGYGSNK	NRVRRRFKGQILMPNI	NIGYGSNKKTKHMLPS	K	G	Q	N	K	K	0	0	2	0	0	1	0	3	0	2	1	1	1	0	1	1	0	0	1	0	0	14	0	1490.76	sp|P62911|RL32_MOUSE	sp|P62911|RL32_MOUSE	51	64	yes	yes	2	8.9399e-05	113.53	By matching	By MS/MS		1	0	16608000
GQPLLVFR	RPEVPLRRGQPLLVFR	GQPLLVFRAQPSDPGM	R	G	Q	F	R	A	0	1	0	0	0	1	0	1	0	0	2	0	0	1	1	0	0	0	0	1	0	8	0	928.549	sp|Q61753|SERA_MOUSE	sp|Q61753|SERA_MOUSE	462	469	yes	yes	2	0.027486	73.26	By matching	By MS/MS	1	1	513110	5118000
GQVGGDVNVEMDAAPGVDLSR	EEEMNALRGQVGGDVN	APGVDLSRILNEMRDQ	R	G	Q	S	R	I	2	1	1	3	0	1	1	4	0	0	1	0	1	0	1	1	0	0	0	4	0	21	0	2084.98	sp|Q61781|K1C14_MOUSE;CON__P02533;sp|Q6IFX2|K1C42_MOUSE;CON__Q6IFX2	CON__P02533	262	282	no	no	2	0.0024555	82.635	By MS/MS	By matching	2	1	1704300	1318000		+
GSCGIGGGIGGGSSR	FTSSSSMKGSCGIGGG	GIGGGSSRISSVLAGG	K	G	S	S	R	I	0	1	0	0	1	0	0	8	0	2	0	0	0	0	0	3	0	0	0	0	0	15	0	1277.58	CON__P02533;CON__P08779	CON__P02533	16	30	yes	no	2	0.0055684	73.722	By MS/MS	By matching	1		2155900	0		+
GSGGLGGACGGAGFGSR	SISVSRSRGSGGLGGA	GGAGFGSRSLYGLGGS	R	G	S	S	R	S	2	1	0	0	1	0	0	9	0	0	1	0	0	1	0	2	0	0	0	0	0	17	0	1423.63	CON__P48668;CON__P04259;CON__P02538	CON__P48668	43	59	yes	no	2	0.018267	61.477	By MS/MS	By matching	1		1726200	0		+
GSIFAVFDSIQSAK	RTLHKTFKGSIFAVFD	FDSIQSAKKFVEIPGQ	K	G	S	A	K	K	2	0	0	1	0	1	0	1	0	2	0	1	0	2	0	3	0	0	0	1	0	14	0	1468.76	tr|A2AR07|A2AR07_MOUSE;sp|P32067|LA_MOUSE	tr|A2AR07|A2AR07_MOUSE	152	165	yes	no	2	0.004821	78.615	By matching	By MS/MS		1	0	1137100
GSLGGGFSSGGFSGGSFSR	SLRISSSKGSLGGGFS	FSGGSFSRGSSGGGCF	K	G	S	S	R	G	0	1	0	0	0	0	0	8	0	0	1	0	0	3	0	6	0	0	0	0	0	19	0	1706.76	CON__P13645	CON__P13645	41	59	yes	yes	2	2.8316e-06	123.54	By MS/MS	By MS/MS	1	1	15124000	15010000		+
GSQAQPDSPSAQLALIAASQSFLQPGGK	PLLVQGVRGSQAQPDS	SFLQPGGKMVAAAKAS	R	G	S	G	K	M	5	0	0	1	0	5	0	3	0	1	3	1	0	1	3	5	0	0	0	0	0	28	0	2753.4	sp|P26039|TLN1_MOUSE	sp|P26039|TLN1_MOUSE	972	999	yes	yes	3	0.0044581	47.806	By MS/MS	By MS/MS	1	1	390980	2074800
GSSGGGCFGGSSGGYGGLGGFGGGSFR	FSGGSFSRGSSGGGCF	GFGGGSFRGSYGSSSF	R	G	S	F	R	G	0	1	0	0	1	0	0	15	0	0	1	0	0	3	0	5	0	0	1	0	0	27	0	2341.98	CON__P13645	CON__P13645	60	86	yes	yes	2;3	0.00019248	91.655	By MS/MS	By MS/MS	2	1	3373300	5862700		+
GSSSGGGYSSGSSSYGSGGR	AFGGSGGRGSSSGGGY	SSYGSGGRQSGSRGGS	R	G	S	G	R	Q	0	1	0	0	0	0	0	8	0	0	0	0	0	0	0	9	0	0	2	0	0	20	0	1739.7	CON__P35908	CON__P35908	531	550	yes	yes	2	6.9976e-05	113.49	By MS/MS	By MS/MS	1	1	2415700	2471600		+
GSVLEPEGTVEIK	MYADRESRGSVLEPEG	PEGTVEIKFRKKDLVK	R	G	S	I	K	F	0	0	0	0	0	0	3	2	0	1	1	1	0	0	1	1	1	0	0	2	0	13	0	1356.71	sp|Q5SWU9|ACACA_MOUSE;sp|Q5SWU9-2|ACACA_MOUSE	sp|Q5SWU9|ACACA_MOUSE	2114	2126	yes	no	2	0.0090286	73.082	By MS/MS	By matching	1	1	5167200	1358800
GSYGDLGGPIITTQVTIPK	DYSYAGGRGSYGDLGG	TTQVTIPKDLAGSIIG	R	G	S	P	K	D	0	0	0	1	0	1	0	4	0	3	1	1	0	0	2	1	3	0	1	1	0	19	0	1916.03	sp|P61979-3|HNRPK_MOUSE;tr|B2M1R6|B2M1R6_MOUSE;sp|P61979|HNRPK_MOUSE;sp|P61979-2|HNRPK_MOUSE;tr|H3BLL4|H3BLL4_MOUSE;tr|D3Z5X4|D3Z5X4_MOUSE;tr|D3YWG1|D3YWG1_MOUSE;tr|H3BLP7|H3BLP7_MOUSE	sp|P61979-3|HNRPK_MOUSE	354	372	yes	no	2	2.7921e-15	183.6	By matching	By MS/MS	1	1	379670	7209200
GTEWVDPEDPTVIAENELLGAAAAIEAAAK	IQAAEAMKGTEWVDPE	AAIEAAAKKLEQLKPR	K	G	T	A	K	K	8	0	1	2	0	0	5	2	0	2	2	1	0	0	2	0	2	1	0	2	0	30	0	3050.51	sp|P26039|TLN1_MOUSE	sp|P26039|TLN1_MOUSE	2292	2321	yes	yes	3	0.011394	33.451	By matching	By MS/MS		1	0	490210
GTGGNQREDEVQAGDTTVEDQVGTVASGPAK	KVTCTDSRGTGGNQRE	TVASGPAKQSKGTENH	R	G	T	A	K	Q	3	1	1	3	0	3	3	6	0	0	0	1	0	0	1	1	4	0	0	4	0	31	1	3072.42	sp|Q3UZ39-3|LRRF1_MOUSE;sp|Q3UZ39|LRRF1_MOUSE	sp|Q3UZ39-3|LRRF1_MOUSE	163	193	yes	no	3	8.5949e-12	144.74	By matching	By MS/MS		1	0	21749000
GTGIVSAPVPK	VRLIPAPRGTGIVSAP	IVSAPVPKKLLMMAGI	R	G	T	P	K	K	1	0	0	0	0	0	0	2	0	1	0	1	0	0	2	1	1	0	0	2	0	11	0	1024.59	sp|P25444|RS2_MOUSE;tr|D3YVC1|D3YVC1_MOUSE;tr|D3YWJ3|D3YWJ3_MOUSE;tr|E9Q1N8|E9Q1N8_MOUSE;tr|F6YTZ4|F6YTZ4_MOUSE;tr|J3QMG5|J3QMG5_MOUSE;tr|D3Z536|D3Z536_MOUSE	sp|P25444|RS2_MOUSE	201	211	yes	no	2	0.0068646	84.479	By matching	By MS/MS	1	1	1711800	182280000
GTIEILSDVQLIK	GITTKISRGTIEILSD	LSDVQLIKTGDKVGAS	R	G	T	I	K	T	0	0	0	1	0	1	1	1	0	3	2	1	0	0	0	1	1	0	0	1	0	13	0	1427.82	sp|P14869|RLA0_MOUSE;tr|S4R1N1|S4R1N1_MOUSE	sp|P14869|RLA0_MOUSE	150	162	yes	no	2	1.6852e-10	162.31	By matching	By MS/MS		1	0	65230000
GTIQVVTQGTSLK	HAWAGSPKGTIQVVTQ	VTQGTSLKNAGTCLSP	K	G	T	L	K	N	0	0	0	0	0	2	0	2	0	1	1	1	0	0	0	1	3	0	0	2	0	13	0	1330.75	sp|Q61753|SERA_MOUSE	sp|Q61753|SERA_MOUSE	352	364	yes	yes	2	1.4108e-10	165.78	By MS/MS	By MS/MS	1	1	1613000	17098000
GTVLLSGPR	ALESPKGRGTVLLSGP	TVLLSGPRKGREVYRH	R	G	T	P	R	K	0	1	0	0	0	0	0	2	0	0	2	0	0	0	1	1	1	0	0	1	0	9	0	898.524	sp|P35980|RL18_MOUSE;tr|G3UZK4|G3UZK4_MOUSE	sp|P35980|RL18_MOUSE	135	143	yes	no	2	8.986e-06	143.03	By matching	By MS/MS		1	0	279530000
GVDDLDFFIGDEAIEKPTYATK	QAQRRVMKGVDDLDFF	EKPTYATKWPIRHGIV	K	G	V	T	K	W	2	0	0	4	0	0	2	2	0	2	1	2	0	2	1	0	2	0	1	1	0	22	1	2443.18	sp|Q99JY9|ARP3_MOUSE;tr|A0A087WRA1|A0A087WRA1_MOUSE;tr|A0A087WP86|A0A087WP86_MOUSE;tr|A0A087WQ14|A0A087WQ14_MOUSE;tr|A0A087WS98|A0A087WS98_MOUSE	sp|Q99JY9|ARP3_MOUSE	54	75	yes	no	3	0.010293	79.462	By matching	By MS/MS		1	0	4461800
GVDIVMDPLGGSDTAK	EIKKISPKGVDIVMDP	LGGSDTAKGYHLLKPM	K	G	V	A	K	G	1	0	0	3	0	0	0	3	0	1	1	1	1	0	1	1	1	0	0	2	0	16	0	1573.77	sp|Q62465|VAT1_MOUSE	sp|Q62465|VAT1_MOUSE	269	284	yes	yes	2	0.013958	55.851	By MS/MS	By matching	1	1	538720	4185800
GVDLDQLLDMSYEQLMQLYSAR	TFRKFTYRGVDLDQLL	LMQLYSARQRRRLNRG	R	G	V	A	R	Q	1	1	0	3	0	3	1	1	0	0	5	0	2	0	0	2	0	0	2	1	0	22	0	2587.23	sp|P62843|RS15_MOUSE	sp|P62843|RS15_MOUSE	19	40	yes	yes	3	0.0063108	49.559	By matching	By MS/MS		1	0	556200
GVDLSGNDFK	TGVLPFVRGVDLSGND	DLSGNDFKGGYFPENV	R	G	V	F	K	G	0	0	1	2	0	0	0	2	0	0	1	1	0	1	0	1	0	0	0	1	0	10	0	1050.5	sp|Q9JJ28|FLII_MOUSE	sp|Q9JJ28|FLII_MOUSE	12	21	yes	yes	2	0.010997	79.659	By matching	By MS/MS		1	0	5217300
GVNFLFPIQAK	TVKLLKARGVNFLFPI	FLFPIQAKTFHHVYSG	R	G	V	A	K	T	1	0	1	0	0	1	0	1	0	1	1	1	0	2	1	0	0	0	0	1	0	11	0	1232.69	sp|Q9JIK5|DDX21_MOUSE	sp|Q9JIK5|DDX21_MOUSE	277	287	yes	yes	2	0.0016682	100.88	By matching	By MS/MS	1	1	358570	3815000
GVTLGFR	SHVQNMIKGVTLGFRY	KGVTLGFRYKMRSVYA	K	G	V	F	R	Y	0	1	0	0	0	0	0	2	0	0	1	0	0	1	0	0	1	0	0	1	0	7	0	748.423	sp|P51410|RL9_MOUSE;tr|D3Z629|D3Z629_MOUSE	sp|P51410|RL9_MOUSE	83	89	yes	no	2	0.01328	97.473	By matching	By MS/MS	1	1	179250	76401000
GVVVVMK	VEPAADGKGVVVVMKR	KGVVVVMKRRSGQRKP	K	G	V	M	K	R	0	0	0	0	0	0	0	1	0	0	0	1	1	0	0	0	0	0	0	4	0	7	0	730.441	sp|P41105|RL28_MOUSE	sp|P41105|RL28_MOUSE	59	65	yes	yes	1	0.038922	36.658	By matching	By MS/MS		1	0	4216100
GYAFIEFASFEDAK	QNPHGKPKGYAFIEFA	FASFEDAKEALNSCNK	K	G	Y	A	K	E	3	0	0	1	0	0	2	1	0	1	0	1	0	3	0	1	0	0	1	0	0	14	0	1593.74	sp|P09405|NUCL_MOUSE	sp|P09405|NUCL_MOUSE	525	538	yes	yes	2	1.5643e-05	126.71	By matching	By MS/MS		1	0	1574900
GYAFNHSADFETVR	LIKLLLLRGYAFNHSA	SADFETVRMIKEKLCY	R	G	Y	V	R	M	2	1	1	1	0	0	1	1	1	0	0	0	0	2	0	1	1	0	1	1	0	14	0	1612.73	sp|P61161|ARP2_MOUSE	sp|P61161|ARP2_MOUSE	201	214	yes	yes	3	0.0046276	69.456	By matching	By MS/MS		1	0	6700400
GYDVIAQAQSGTGK	RAILPCIKGYDVIAQA	QAQSGTGKTATFAISI	K	G	Y	G	K	T	2	0	0	1	0	2	0	3	0	1	0	1	0	0	0	1	1	0	1	1	0	14	0	1393.68	sp|P60843|IF4A1_MOUSE;tr|Q8BTU6|Q8BTU6_MOUSE;sp|P10630|IF4A2_MOUSE;sp|P10630-2|IF4A2_MOUSE	sp|P60843|IF4A1_MOUSE	69	82	yes	no	2	1.0068e-07	142.57	By MS/MS	By MS/MS	1	1	2037100	21616000
GYGFVHFETQEAAER	VCDENGSKGYGFVHFE	ETQEAAERAIEKMNGM	K	G	Y	E	R	A	2	1	0	0	0	1	3	2	1	0	0	0	0	2	0	0	1	0	1	1	0	15	0	1739.79	sp|P29341|PABP1_MOUSE	sp|P29341|PABP1_MOUSE	139	153	yes	yes	3	0.0033901	70.889	By matching	By MS/MS		1	0	6554300
GYSFTTTAER	LMKILTERGYSFTTTA	SFTTTAEREIVRDIKE	R	G	Y	E	R	E	1	1	0	0	0	0	1	1	0	0	0	0	0	1	0	1	3	0	1	0	0	10	0	1131.52	sp|P60710|ACTB_MOUSE;tr|E9Q1F2|E9Q1F2_MOUSE;tr|E9Q5F4|E9Q5F4_MOUSE;tr|G3UZ07|G3UZ07_MOUSE;sp|P63260|ACTG_MOUSE	sp|P60710|ACTB_MOUSE	197	206	no	no	2	7.8966e-07	154.84	By MS/MS	By MS/MS	2	1	35151000	577820000
GYYSPYSVSGSGSTAGSR	EAAAQSSKGYYSPYSV	SGSTAGSRTGSRTGSR	K	G	Y	S	R	T	1	1	0	0	0	0	0	4	0	0	0	0	0	0	1	6	1	0	3	1	0	18	0	1781.79	tr|E9Q3W4|E9Q3W4_MOUSE;sp|Q9QXS1-15|PLEC_MOUSE;sp|Q9QXS1-10|PLEC_MOUSE;sp|Q9QXS1-9|PLEC_MOUSE;sp|Q9QXS1-12|PLEC_MOUSE;sp|Q9QXS1-11|PLEC_MOUSE;sp|Q9QXS1-13|PLEC_MOUSE;sp|Q9QXS1-5|PLEC_MOUSE;sp|Q9QXS1-3|PLEC_MOUSE;sp|Q9QXS1-16|PLEC_MOUSE;sp|Q9QXS1-4|PLEC_MOUSE;sp|Q9QXS1-14|PLEC_MOUSE;sp|Q9QXS1-6|PLEC_MOUSE;sp|Q9QXS1-7|PLEC_MOUSE;sp|Q9QXS1-8|PLEC_MOUSE;sp|Q9QXS1-2|PLEC_MOUSE;sp|Q9QXS1|PLEC_MOUSE	tr|E9Q3W4|E9Q3W4_MOUSE	4312	4329	yes	no	2	0.010203	67.644	By MS/MS	By matching	1	1	844880	4173600
HFNAPSHIR	DRSKNRKRHFNAPSHI	FNAPSHIRRKIMSSPL	R	H	F	I	R	R	1	1	1	0	0	0	0	0	2	1	0	0	0	1	1	1	0	0	0	0	0	9	0	1077.55	sp|P61255|RL26_MOUSE;tr|B1ARA3|B1ARA3_MOUSE;tr|B1ARA5|B1ARA5_MOUSE	sp|P61255|RL26_MOUSE	18	26	yes	no	2;3	0.0057571	94.409	By matching	By MS/MS		2	0	67127000
HGGGGGGFGGGGFGSR	SSFSCLSRHGGGGGGF	GGGGFGSRSLVGLGGT	R	H	G	S	R	S	0	1	0	0	0	0	0	11	1	0	0	0	0	2	0	1	0	0	0	0	0	16	0	1319.58	CON__P35908	CON__P35908	46	61	yes	yes	3	0.0087956	58.079	By MS/MS	By matching	1	1	1706100	3152000		+
HGSLGFLPR	HRKFSAPRHGSLGFLP	GSLGFLPRKRSSRHRG	R	H	G	P	R	K	0	1	0	0	0	0	0	2	1	0	2	0	0	1	1	1	0	0	0	0	0	9	0	982.535	sp|P27659|RL3_MOUSE;tr|A0A087WNS0|A0A087WNS0_MOUSE;tr|A0A087WQK0|A0A087WQK0_MOUSE	sp|P27659|RL3_MOUSE	11	19	yes	no	2;3	1.1645e-08	172.25	By matching	By MS/MS		2	0	111330000
HGVVPLATYMR	MFSRPFRKHGVVPLAT	VPLATYMRIYKKGDIV	K	H	G	M	R	I	1	1	0	0	0	0	0	1	1	0	1	0	1	0	1	0	1	0	1	2	0	11	0	1242.65	tr|Q9CQM8|Q9CQM8_MOUSE;sp|O09167|RL21_MOUSE	tr|Q9CQM8|Q9CQM8_MOUSE	22	32	yes	no	2;3	0.005069	77.533	By matching	By MS/MS		3	0	70250000
HIMGQNVADYMR	FNAEVHRKHIMGQNVA	QNVADYMRYLMEEDED	K	H	I	M	R	Y	1	1	1	1	0	1	0	1	1	1	0	0	2	0	0	0	0	0	1	1	0	12	0	1433.65	sp|P47962|RL5_MOUSE;tr|D3YYV8|D3YYV8_MOUSE	sp|P47962|RL5_MOUSE	198	209	yes	no	2;3	0.00053878	92.906	By matching	By MS/MS		3	0	64838000
HLQLAIR	KKTRIIPRHLQLAIRN	RHLQLAIRNDEELNKL	R	H	L	I	R	N	1	1	0	0	0	1	0	0	1	1	2	0	0	0	0	0	0	0	0	0	0	7	0	849.518	tr|F8WIX8|F8WIX8_MOUSE;sp|Q64523|H2A2C_MOUSE;sp|Q6GSS7|H2A2A_MOUSE;sp|Q3THW5|H2AV_MOUSE;sp|P0C0S6|H2AZ_MOUSE;tr|Q8R029|Q8R029_MOUSE;sp|Q8CGP6|H2A1H_MOUSE;sp|Q8R1M2|H2AJ_MOUSE;sp|Q8CGP7|H2A1K_MOUSE;sp|Q8CGP5|H2A1F_MOUSE;sp|Q8BFU2|H2A3_MOUSE;sp|P22752|H2A1_MOUSE;tr|Q8CGP4|Q8CGP4_MOUSE;sp|P27661|H2AX_MOUSE	sp|Q8CGP6|H2A1H_MOUSE	83	89	no	no	2	0.011689	100.74	By matching	By MS/MS	1	1	3010800	77780000
HLTDAYFK	ISDVKIPKHLTDAYFK	HLTDAYFKKKQLRKPR	K	H	L	F	K	K	1	0	0	1	0	0	0	0	1	0	1	1	0	1	0	0	1	0	1	0	0	8	0	993.492	sp|P47911|RL6_MOUSE;tr|E9PUX4|E9PUX4_MOUSE	sp|P47911|RL6_MOUSE	219	226	yes	no	2	3.3138e-05	147.29	By matching	By MS/MS		1	0	167000000
HLVDEPQNLIK	STVFDKLKHLVDEPQN	DEPQNLIKQNCDQFEK	K	H	L	I	K	Q	0	0	1	1	0	1	1	0	1	1	2	1	0	0	1	0	0	0	0	1	0	11	0	1304.71	CON__P02769	CON__P02769	402	412	yes	yes	2	0.0011197	107.03	By MS/MS	By MS/MS	1	1	1807900	14314000		+
HMLPSGFR	YGSNKKTKHMLPSGFR	HMLPSGFRKFLVHNVK	K	H	M	F	R	K	0	1	0	0	0	0	0	1	1	0	1	0	1	1	1	1	0	0	0	0	0	8	0	943.47	sp|P62911|RL32_MOUSE	sp|P62911|RL32_MOUSE	68	75	yes	yes	2	0.027854	60.682	By matching	By MS/MS		1	0	15238000
HMLPSGFRK	YGSNKKTKHMLPSGFR	MLPSGFRKFLVHNVKE	K	H	M	R	K	F	0	1	0	0	0	0	0	1	1	0	1	1	1	1	1	1	0	0	0	0	0	9	1	1071.56	sp|P62911|RL32_MOUSE	sp|P62911|RL32_MOUSE	68	76	yes	yes	3	0.034244	77.318	By matching	By MS/MS		1	0	11587000
HMSEEKGEAGMQIAK	SISLHSEKHMSEEKGE	EAGMQIAKPVAHKYQQ	K	H	M	A	K	P	2	0	0	0	0	1	3	2	1	1	0	2	2	0	0	1	0	0	0	0	0	15	1	1644.76	tr|F6VUT6|F6VUT6_MOUSE	tr|F6VUT6|F6VUT6_MOUSE	563	577	yes	yes	2	0.022046	46.206	By matching	By MS/MS		1	0	5778100
HPGSFDVVHVK	GVITNRERHPGSFDVV	SFDVVHVKDANGNSFA	R	H	P	V	K	D	0	0	0	1	0	0	0	1	2	0	0	1	0	1	1	1	0	0	0	3	0	11	0	1220.63	sp|P62702|RS4X_MOUSE;tr|Q3V1Z5|Q3V1Z5_MOUSE;tr|V9GWY0|V9GWY0_MOUSE	sp|P62702|RS4X_MOUSE	201	211	yes	no	3	0.0035793	76.927	By matching	By MS/MS		1	0	39524000
HPHDIIDDINSGAVECPAS	VGCNVDGRHPHDIIDD	GAVECPAS________	R	H	P	A	S	-	2	0	1	3	1	0	1	1	2	3	0	0	0	0	2	2	0	0	0	1	0	19	0	2045.91	sp|P35979|RL12_MOUSE	sp|P35979|RL12_MOUSE	147	165	yes	yes	2;3	2.2028e-48	289.5	By matching	By MS/MS		2	0	131320000
HQEGEIFDTEK	KKQLRKPRHQEGEIFD	GEIFDTEKEKYEITEQ	R	H	Q	E	K	E	0	0	0	1	0	1	3	1	1	1	0	1	0	1	0	0	1	0	0	0	0	11	0	1331.6	sp|P47911|RL6_MOUSE;tr|E9PUX4|E9PUX4_MOUSE	sp|P47911|RL6_MOUSE	235	245	yes	no	2	1.5241e-24	227.48	By matching	By MS/MS		1	0	41278000
HQEGEIFDTEKEK	KKQLRKPRHQEGEIFD	IFDTEKEKYEITEQRK	R	H	Q	E	K	Y	0	0	0	1	0	1	4	1	1	1	0	2	0	1	0	0	1	0	0	0	0	13	1	1588.74	sp|P47911|RL6_MOUSE;tr|E9PUX4|E9PUX4_MOUSE	sp|P47911|RL6_MOUSE	235	247	yes	no	2;3	2.3963e-14	198.48	By matching	By MS/MS		2	0	83177000
HQEGEIFDTEKEKYEITEQR	KKQLRKPRHQEGEIFD	KYEITEQRKADQKAVD	R	H	Q	Q	R	K	0	1	0	1	0	2	6	1	1	2	0	2	0	1	0	0	2	0	1	0	0	20	2	2508.18	sp|P47911|RL6_MOUSE;tr|E9PUX4|E9PUX4_MOUSE	sp|P47911|RL6_MOUSE	235	254	yes	no	3;4	1.5576e-08	142.23	By matching	By MS/MS		2	0	80480000
HQGVMVGMGQK	PSIVGRPRHQGVMVGM	VMVGMGQKDSYVGDEA	R	H	Q	Q	K	D	0	0	0	0	0	2	0	3	1	0	0	1	2	0	0	0	0	0	0	2	0	11	0	1170.56	sp|Q8BFZ3|ACTBL_MOUSE;sp|P60710|ACTB_MOUSE;tr|E9Q5F4|E9Q5F4_MOUSE;tr|G3UZ07|G3UZ07_MOUSE;tr|E9Q606|E9Q606_MOUSE;tr|E9Q2D1|E9Q2D1_MOUSE;sp|P63268|ACTH_MOUSE;sp|P68134|ACTS_MOUSE;sp|P68033|ACTC_MOUSE;sp|P62737|ACTA_MOUSE;tr|D3YZY0|D3YZY0_MOUSE;tr|D3Z2K3|D3Z2K3_MOUSE;sp|P63260|ACTG_MOUSE;tr|G3UYG0|G3UYG0_MOUSE	sp|P60710|ACTB_MOUSE	40	50	no	no	2;3	0.0014795	84.31	By matching	By MS/MS	2	3	552390	19656000
HSGNITFDEIVNIAR	RKKQKNIKHSGNITFD	DEIVNIARQMRHRSLA	K	H	S	A	R	Q	1	1	2	1	0	0	1	1	1	3	0	0	0	1	0	1	1	0	0	1	0	15	0	1684.85	sp|P35979|RL12_MOUSE	sp|P35979|RL12_MOUSE	100	114	yes	yes	2;3	6.072e-09	154.13	By matching	By MS/MS		2	0	21889000
HSQAVEELADQLEQTKR	QIQEMRQKHSQAVEEL	DQLEQTKRVKATLEKA	K	H	S	K	R	V	2	1	0	1	0	3	3	0	1	0	2	1	0	0	0	1	1	0	0	1	0	17	1	1980.99	sp|Q8VDD5|MYH9_MOUSE	sp|Q8VDD5|MYH9_MOUSE	1194	1210	yes	yes	3	9.0898e-18	198.61	By matching	By MS/MS		1	0	8295300
HTLNQIDSVK	KHLPRGYKHTLNQIDS	LNQIDSVKVWPRRPTG	K	H	T	V	K	V	0	0	1	1	0	1	0	0	1	1	1	1	0	0	0	1	1	0	0	1	0	10	0	1153.61	CON__P12763	CON__P12763	58	67	yes	yes	2	0.00013284	126.66	By matching	By MS/MS	1	1	735190	15251000		+
HVVFIAQR	LEKKFSGKHVVFIAQR	HVVFIAQRRILPKPTQ	K	H	V	Q	R	R	1	1	0	0	0	1	0	0	1	1	0	0	0	1	0	0	0	0	0	2	0	8	0	968.556	tr|F6SVV1|F6SVV1_MOUSE;sp|P62082|RS7_MOUSE	tr|F6SVV1|F6SVV1_MOUSE	89	96	yes	no	2	0.019342	81.784	By matching	By MS/MS		1	0	46070000
HVVPNEVVVQR	GGVASGFKHVVPNEVV	PNEVVVQRLFQVKGRR	K	H	V	Q	R	L	0	1	1	0	0	1	1	0	1	0	0	0	0	0	1	0	0	0	0	5	0	11	0	1274.71	sp|P13020-2|GELS_MOUSE;sp|P13020|GELS_MOUSE;CON__Q3SX14;tr|A6PWS5|A6PWS5_MOUSE	sp|P13020-2|GELS_MOUSE	127	137	yes	no	2	1.9847e-05	137.01	By matching	By MS/MS		1	0	23000000		+
HWGGNVLGPK	DRYDEIRRHWGGNVLG	GGNVLGPKSVARIAKL	R	H	W	P	K	S	0	0	1	0	0	0	0	3	1	0	1	1	0	0	1	0	0	1	0	1	0	10	0	1063.56	sp|P12970|RL7A_MOUSE;tr|F6VBB8|F6VBB8_MOUSE;tr|F6SSI5|F6SSI5_MOUSE	sp|P12970|RL7A_MOUSE	236	245	yes	no	2	0.013792	74.165	By matching	By MS/MS		1	0	134440000
IAFAITAIK	TNIDGRRKIAFAITAI	AFAITAIKGVGRRYAH	K	I	A	I	K	G	3	0	0	0	0	0	0	0	0	3	0	1	0	1	0	0	1	0	0	0	0	9	0	946.585	tr|F6YVP7|F6YVP7_MOUSE;sp|P62270|RS18_MOUSE;tr|S4R1N6|S4R1N6_MOUSE	tr|F6YVP7|F6YVP7_MOUSE	26	34	yes	no	2	0.00037134	123.86	By matching	By MS/MS		1	0	13597000
IAFFTLPK	DLGLNKKRIAFFTLPK	IAFFTLPKTDSDMRLM	R	I	A	P	K	T	1	0	0	0	0	0	0	0	0	1	1	1	0	2	1	0	1	0	0	0	0	8	0	935.548	sp|Q9EPU0-2|RENT1_MOUSE;sp|Q9EPU0|RENT1_MOUSE	sp|Q9EPU0-2|RENT1_MOUSE	337	344	yes	no	2	0.027511	73.248	By matching	By MS/MS		1	0	2339300
IAGQVAAANK	QGQRDLDRIAGQVAAA	GQVAAANKKH______	R	I	A	N	K	K	4	0	1	0	0	1	0	1	0	1	0	1	0	0	0	0	0	0	0	1	0	10	0	941.529	sp|Q9CZX8|RS19_MOUSE	sp|Q9CZX8|RS19_MOUSE	134	143	yes	yes	2	0.036378	63.426	By matching	By MS/MS		1	0	5314900
IAGYVTHLMK	PSKKLRNKIAGYVTHL	GYVTHLMKRIQRGPVR	K	I	A	M	K	R	1	0	0	0	0	0	0	1	1	1	1	1	1	0	0	0	1	0	1	1	0	10	0	1131.61	sp|P63276|RS17_MOUSE	sp|P63276|RS17_MOUSE	50	59	yes	yes	2;3	4.522e-07	154.01	By matching	By MS/MS		2	0	49589000
IAIPGLAGAGNSVLLVSNLNPER	AAAAAASRIAIPGLAG	VSNLNPERVTPQSLFI	R	I	A	E	R	V	3	1	3	0	0	0	1	3	0	2	4	0	0	0	2	2	0	0	0	2	0	23	0	2274.27	tr|Q8CB58|Q8CB58_MOUSE;sp|P17225|PTBP1_MOUSE;tr|Q8BGJ5|Q8BGJ5_MOUSE;tr|Q922I7|Q922I7_MOUSE	tr|Q8CB58|Q8CB58_MOUSE	284	306	yes	no	2	0.0010586	87.72	By matching	By MS/MS		1	0	1612600
IAIYELLFK	MLMPKKNRIAIYELLF	AIYELLFKEGVMVAKK	R	I	A	F	K	E	1	0	0	0	0	0	1	0	0	2	2	1	0	1	0	0	0	0	1	0	0	9	0	1108.65	tr|Q3UW83|Q3UW83_MOUSE;sp|P63325|RS10_MOUSE	tr|Q3UW83|Q3UW83_MOUSE	9	17	yes	no	2	0.0074381	91.867	By matching	By MS/MS		1	0	2226500
IALTDNSLIAR	YGKINKKRIALTDNSL	TDNSLIARSLGKFGII	R	I	A	A	R	S	2	1	1	1	0	0	0	0	0	2	2	0	0	0	0	1	1	0	0	0	0	11	0	1185.67	sp|P14148|RL7_MOUSE;tr|F6XI62|F6XI62_MOUSE	sp|P14148|RL7_MOUSE	189	199	yes	no	2	1.0947e-06	144.7	By matching	By MS/MS		1	0	390410000
IANPVEGSSGR	QMSGAQIKIANPVEGS	PVEGSSGRQVTITGSA	K	I	A	G	R	Q	1	1	1	0	0	0	1	2	0	1	0	0	0	0	1	2	0	0	0	1	0	11	0	1085.55	sp|P60335|PCBP1_MOUSE	sp|P60335|PCBP1_MOUSE	315	325	yes	yes	2	0.00046944	105.36	By matching	By MS/MS		1	0	0
IANPVEGSTDR	QMSGAQIKIANPVEGS	PVEGSTDRQVTITGSA	K	I	A	D	R	Q	1	1	1	1	0	0	1	1	0	1	0	0	0	0	1	1	1	0	0	1	0	11	0	1157.57	sp|Q61990-2|PCBP2_MOUSE;sp|Q61990-3|PCBP2_MOUSE;sp|Q61990|PCBP2_MOUSE	sp|Q61990-2|PCBP2_MOUSE	289	299	yes	no	2	0.0074158	83.137	By matching	By MS/MS	1	1	667750	6331200
IAQLEEELEEEQGNTELINDR	EKRRLEARIAQLEEEL	NTELINDRLKKANLQI	R	I	A	D	R	L	1	1	2	1	0	2	7	1	0	2	3	0	0	0	0	0	1	0	0	0	0	21	0	2471.17	sp|Q8VDD5|MYH9_MOUSE	sp|Q8VDD5|MYH9_MOUSE	1731	1751	yes	yes	2;3	1.7874e-49	271.62	By matching	By MS/MS	1	2	339180	24579000
IAQLEEQLDNETK	SIAALEAKIAQLEEQL	EQLDNETKERQAASKQ	K	I	A	T	K	E	1	0	1	1	0	2	3	0	0	1	2	1	0	0	0	0	1	0	0	0	0	13	0	1529.76	sp|Q8VDD5|MYH9_MOUSE	sp|Q8VDD5|MYH9_MOUSE	1816	1828	yes	yes	2	1.5086e-51	296.97	By MS/MS	By MS/MS	1	1	611800	42315000
IAQLEEQLDNETKER	SIAALEAKIAQLEEQL	LDNETKERQAASKQVR	K	I	A	E	R	Q	1	1	1	1	0	2	4	0	0	1	2	1	0	0	0	0	1	0	0	0	0	15	1	1814.9	sp|Q8VDD5|MYH9_MOUSE	sp|Q8VDD5|MYH9_MOUSE	1816	1830	yes	yes	3	5.3832e-05	121.18	By matching	By MS/MS	1	1	354800	12189000
IAVHCTVR	FGIWRNEKIAVHCTVR	IAVHCTVRGAKAEEIL	K	I	A	V	R	G	1	1	0	0	1	0	0	0	1	1	0	0	0	0	0	0	1	0	0	2	0	8	0	954.507	tr|E9PYL9|E9PYL9_MOUSE;sp|Q9CXW4|RL11_MOUSE;tr|A2BH06|A2BH06_MOUSE;tr|E9PZB3|E9PZB3_MOUSE	tr|E9PYL9|E9PYL9_MOUSE	68	75	yes	no	2	0.029695	72.23	By matching	By MS/MS		1	0	13386000
IDIIPNPQER	LDSGKELKIDIIPNPQ	IIPNPQERTLTLVDTG	K	I	D	E	R	T	0	1	1	1	0	1	1	0	0	3	0	0	0	0	2	0	0	0	0	0	0	10	0	1193.64	sp|P11499|HS90B_MOUSE;tr|E9PX27|E9PX27_MOUSE	sp|P11499|HS90B_MOUSE	73	82	yes	no	2	0.0095813	82.494	By MS/MS	By MS/MS	1	1	1833000	11767000
IDPNVLLDPADEK	LINPDTYRIDPNVLLD	LLDPADEKLLEEEIQA	R	I	D	E	K	L	1	0	1	3	0	0	1	0	0	1	2	1	0	0	2	0	0	0	0	1	0	13	0	1437.74	sp|Q8K2T8|PAF1_MOUSE	sp|Q8K2T8|PAF1_MOUSE	94	106	yes	yes	2	0.001018	97.797	By matching	By MS/MS		1	0	3885400
IDSLSAQLSQLQK	ELQQSRIRIDSLSAQL	AQLSQLQKQLAAKEAK	R	I	D	Q	K	Q	1	0	0	1	0	3	0	0	0	1	3	1	0	0	0	3	0	0	0	0	0	13	0	1429.78	sp|P48678|LMNA_MOUSE;sp|P48678-2|LMNA_MOUSE;sp|P48678-3|LMNA_MOUSE	sp|P48678|LMNA_MOUSE	299	311	yes	no	2	0.00055406	107.46	By MS/MS	By MS/MS	1	1	565690	7117900
IEDFLER	LDYILGLKIEDFLERR	KIEDFLERRLQTQVFK	K	I	E	E	R	R	0	1	0	1	0	0	2	0	0	1	1	0	0	1	0	0	0	0	0	0	0	7	0	920.46	sp|Q6ZWN5|RS9_MOUSE;tr|F7CJS8|F7CJS8_MOUSE;tr|D3YWH9|D3YWH9_MOUSE;tr|Q9CXW7|Q9CXW7_MOUSE	sp|Q6ZWN5|RS9_MOUSE	102	108	yes	no	2	0.010185	103.83	By matching	By MS/MS		1	0	31367000
IEDNNTLVFIVDVK	TTESAMKKIEDNNTLV	LVFIVDVKANKHQIKQ	K	I	E	V	K	A	0	0	2	2	0	0	1	0	0	2	1	1	0	1	0	0	1	0	0	3	0	14	0	1617.86	sp|P62751|RL23A_MOUSE	sp|P62751|RL23A_MOUSE	90	103	yes	yes	2	0.0011385	94.45	By matching	By MS/MS		1	0	3239900
IEDVTPIPSDSTR	RSGMKIGRIEDVTPIP	PIPSDSTRRKGGRRGR	R	I	E	T	R	R	0	1	0	2	0	0	1	0	0	2	0	0	0	0	2	2	2	0	0	1	0	13	0	1428.71	sp|P62264|RS14_MOUSE	sp|P62264|RS14_MOUSE	129	141	yes	yes	2	0.00059664	106.58	By matching	By MS/MS	1	1	395810	63764000
IEDVTPIPSDSTRR	RSGMKIGRIEDVTPIP	IPSDSTRRKGGRRGRR	R	I	E	R	R	K	0	2	0	2	0	0	1	0	0	2	0	0	0	0	2	2	2	0	0	1	0	14	1	1584.81	sp|P62264|RS14_MOUSE	sp|P62264|RS14_MOUSE	129	142	yes	yes	3	0.012663	58.04	By matching	By MS/MS	1	1	902020	32685000
IEEVPELPLVVEDK	LVMSKGHRIEEVPELP	LPLVVEDKVEGYKKTK	R	I	E	D	K	V	0	0	0	1	0	0	4	0	0	1	2	1	0	0	2	0	0	0	0	3	0	14	0	1607.87	sp|Q9D8E6|RL4_MOUSE	sp|Q9D8E6|RL4_MOUSE	144	157	yes	yes	2	2.0789e-06	138.21	By matching	By MS/MS	1	1	350870	43874000
IEEVPELPLVVEDKVEGYKK	LVMSKGHRIEEVPELP	DKVEGYKKTKEAVQLL	R	I	E	K	K	T	0	0	0	1	0	0	5	1	0	1	2	3	0	0	2	0	0	0	1	4	0	20	2	2312.25	sp|Q9D8E6|RL4_MOUSE	sp|Q9D8E6|RL4_MOUSE	144	163	yes	yes	4	0.0072199	59.728	By matching	By MS/MS		1	0	51303000
IEGDMIVCAAYAHELPK	ICQIAYARIEGDMIVC	AYAHELPKYGVKVGLT	R	I	E	P	K	Y	3	0	0	1	1	0	2	1	1	2	1	1	1	0	1	0	0	0	1	1	0	17	0	1915.92	sp|P47962|RL5_MOUSE;tr|D3YYV8|D3YYV8_MOUSE	sp|P47962|RL5_MOUSE	69	85	yes	no	2;3	7.7226e-05	102.64	By matching	By MS/MS		3	0	60137000
IEISELNR	GDSVRNSKIEISELNR	IEISELNRVIQRLRSE	K	I	E	N	R	V	0	1	1	0	0	0	2	0	0	2	1	0	0	0	0	1	0	0	0	0	0	8	0	972.524	CON__P04264;CON__P35908	CON__P04264	396	403	no	no	2	2.0544e-07	164.96	By MS/MS	By MS/MS	1	1	15819000	27281000		+
IFAPNHVVAK	TPPLYRMRIFAPNHVV	APNHVVAKSRFWYFVS	R	I	F	A	K	S	2	0	1	0	0	0	0	0	1	1	0	1	0	1	1	0	0	0	0	2	0	10	0	1094.62	sp|P62717|RL18A_MOUSE;tr|F6YJW4|F6YJW4_MOUSE	sp|P62717|RL18A_MOUSE	32	41	yes	no	2;3	0.00016686	123.21	By matching	By MS/MS		2	0	291990000
IFVGGLNPEATEEK	MKKDPVKKIFVGGLNP	NPEATEEKIREYFGQF	K	I	F	E	K	I	1	0	1	0	0	0	3	2	0	1	1	1	0	1	1	0	1	0	0	1	0	14	0	1502.76	sp|Q99020|ROAA_MOUSE;tr|Q80XR6|Q80XR6_MOUSE;tr|Q20BD0|Q20BD0_MOUSE	sp|Q99020|ROAA_MOUSE	161	174	yes	no	2	2.5599e-21	223.58	By MS/MS	By MS/MS	1	1	426700	11488000
IFVGGLSPDTPEEK	KTKEPVKKIFVGGLSP	SPDTPEEKIREYFGGF	K	I	F	E	K	I	0	0	0	1	0	0	2	2	0	1	1	1	0	1	2	1	1	0	0	1	0	14	0	1487.75	tr|E9Q5B6|E9Q5B6_MOUSE;tr|F6ZV59|F6ZV59_MOUSE;tr|G5E8G0|G5E8G0_MOUSE;sp|Q60668-4|HNRPD_MOUSE;sp|Q60668-3|HNRPD_MOUSE;tr|G3X9W0|G3X9W0_MOUSE;sp|Q60668-2|HNRPD_MOUSE;sp|Q60668|HNRPD_MOUSE;tr|F6SHF3|F6SHF3_MOUSE	tr|E9Q5B6|E9Q5B6_MOUSE	86	99	yes	no	2	3.9574e-08	154.23	By matching	By MS/MS	1	1	450800	4545900
IGGIGTVPVGR	LPLQDVYKIGGIGTVP	IGTVPVGRVETGVLKP	K	I	G	G	R	V	0	1	0	0	0	0	0	4	0	2	0	0	0	0	1	0	1	0	0	2	0	11	0	1024.6	sp|P10126|EF1A1_MOUSE;sp|P62631|EF1A2_MOUSE	sp|P10126|EF1A1_MOUSE	256	266	yes	no	2	0.0015208	102.53	By MS/MS	By MS/MS	1	1	3796600	40915000
IGKPHTVPCK	RRGYWGNKIGKPHTVP	KPHTVPCKVTGRCGSV	K	I	G	C	K	V	0	0	0	0	1	0	0	1	1	1	0	2	0	0	2	0	1	0	0	1	0	10	1	1135.62	sp|P25444|RS2_MOUSE;tr|D3YVC1|D3YVC1_MOUSE;tr|D3YWJ3|D3YWJ3_MOUSE;tr|F6YTZ4|F6YTZ4_MOUSE;tr|J3QMG5|J3QMG5_MOUSE;tr|D3Z536|D3Z536_MOUSE	sp|P25444|RS2_MOUSE	174	183	yes	no	3	0.020803	91.867	By matching	By MS/MS		1	0	11880000
IGPLGLSPK	ATSALAPKIGPLGLSP	GPLGLSPKKVGDDIAK	K	I	G	P	K	K	0	0	0	0	0	0	0	2	0	1	2	1	0	0	2	1	0	0	0	0	0	9	0	880.538	sp|P35979|RL12_MOUSE	sp|P35979|RL12_MOUSE	32	40	yes	yes	2	0.012641	83.998	By matching	By MS/MS	1	1	391310	282470000
IGQGYLIK	EINKKIYKIGQGYLIK	IGQGYLIKDGKLIKNN	K	I	G	I	K	D	0	0	0	0	0	1	0	2	0	2	1	1	0	0	0	0	0	0	1	0	0	8	0	890.523	sp|P27659|RL3_MOUSE	sp|P27659|RL3_MOUSE	287	294	yes	yes	2	0.00027967	135.77	By matching	By MS/MS		1	0	161710000
IGQGYLIKDGK	EINKKIYKIGQGYLIK	GYLIKDGKLIKNNAST	K	I	G	G	K	L	0	0	0	1	0	1	0	3	0	2	1	2	0	0	0	0	0	0	1	0	0	11	1	1190.67	sp|P27659|RL3_MOUSE	sp|P27659|RL3_MOUSE	287	297	yes	yes	2	4.2752e-06	152.67	By matching	By MS/MS		1	0	15969000
IGVITNR	TGGANLGRIGVITNRE	RIGVITNRERHPGSFD	R	I	G	N	R	E	0	1	1	0	0	0	0	1	0	2	0	0	0	0	0	0	1	0	0	1	0	7	0	771.46	sp|P62702|RS4X_MOUSE;tr|Q3V1Z5|Q3V1Z5_MOUSE;tr|V9GWY0|V9GWY0_MOUSE	sp|P62702|RS4X_MOUSE	192	198	yes	no	2	0.026511	81.784	By matching	By MS/MS		1	0	28368000
IGVLDEGK	ALLRRLVRIGVLDEGK	IGVLDEGKMKLDYILG	R	I	G	G	K	M	0	0	0	1	0	0	1	2	0	1	1	1	0	0	0	0	0	0	0	1	0	8	0	829.455	sp|Q6ZWN5|RS9_MOUSE;tr|F7CJS8|F7CJS8_MOUSE;tr|D3YWH9|D3YWH9_MOUSE;tr|Q9CXW7|Q9CXW7_MOUSE	sp|Q6ZWN5|RS9_MOUSE	84	91	yes	no	2	0.010157	93.143	By matching	By MS/MS		1	0	23431000
IHFPLATYAPVISAEK	TNLVPYPRIHFPLATY	APVISAEKAYHEQLSV	R	I	H	E	K	A	3	0	0	0	0	0	1	0	1	2	1	1	0	1	2	1	1	0	1	1	0	16	0	1755.96	sp|P05213|TBA1B_MOUSE;sp|P68368|TBA4A_MOUSE;sp|P68369|TBA1A_MOUSE;sp|P05214|TBA3_MOUSE	sp|P05213|TBA1B_MOUSE	265	280	no	no	2;3	1.0265e-08	154.13	By MS/MS	By MS/MS	1	2	464680	13964000
IHNANPELTDGQIQAMLR	LEDLVKKKIHNANPEL	GQIQAMLRRWFVEVEG	K	I	H	L	R	R	2	1	2	1	0	2	1	1	1	2	2	0	1	0	1	0	1	0	0	0	0	18	0	2020.02	sp|Q5SWU9|ACACA_MOUSE;sp|Q5SWU9-2|ACACA_MOUSE	sp|Q5SWU9|ACACA_MOUSE	2231	2248	yes	no	3	0.014028	65.231	By MS/MS	By matching	1		741560	0
IIAPPERK	APSTMKIKIIAPPERK	IIAPPERKYSVWIGGS	K	I	I	R	K	Y	1	1	0	0	0	0	1	0	0	2	0	1	0	0	2	0	0	0	0	0	0	8	1	922.56	sp|Q8BFZ3|ACTBL_MOUSE;sp|P60710|ACTB_MOUSE;tr|E9Q1F2|E9Q1F2_MOUSE;sp|P63268|ACTH_MOUSE;sp|P68134|ACTS_MOUSE;sp|P68033|ACTC_MOUSE;sp|P62737|ACTA_MOUSE;sp|P63260|ACTG_MOUSE;tr|B1ATY1|B1ATY1_MOUSE	sp|P60710|ACTB_MOUSE	329	336	no	no	2	0.010523	78.77	By matching	By MS/MS	1	1	761050	29994000
IICDLVEEK	PVQYFNNKIICDLVEE	ICDLVEEKFKGIISIL	K	I	I	E	K	F	0	0	0	1	1	0	2	0	0	2	1	1	0	0	0	0	0	0	0	1	0	9	0	1117.57	sp|Q9WTI7-2|MYO1C_MOUSE;sp|Q9WTI7-3|MYO1C_MOUSE;sp|Q9WTI7|MYO1C_MOUSE;sp|Q9WTI7-4|MYO1C_MOUSE	sp|Q9WTI7-2|MYO1C_MOUSE	443	451	yes	no	2	0.0094595	104.42	By matching	By MS/MS		1	0	0
IIDVVYNASNNELVR	ECCTRKTRIIDVVYNA	ASNNELVRTKTLVKNC	R	I	I	V	R	T	1	1	3	1	0	0	1	0	0	2	1	0	0	0	0	1	0	0	1	3	0	15	0	1717.9	sp|P62242|RS8_MOUSE	sp|P62242|RS8_MOUSE	78	92	yes	yes	2;3	2.4368e-22	223.14	By matching	By MS/MS	1	2	312310	76061000
IIEETLALK	ILLEVNNRIIEETLAL	IEETLALKFENAAAGN	R	I	I	L	K	F	1	0	0	0	0	0	2	0	0	2	2	1	0	0	0	0	1	0	0	0	0	9	0	1028.61	sp|Q9CVB6|ARPC2_MOUSE;tr|A0A087WRT2|A0A087WRT2_MOUSE	sp|Q9CVB6|ARPC2_MOUSE	10	18	yes	no	2	0.0016156	112.11	By matching	By MS/MS	1	1	205660	12030000
IIGLDQVAGMSETALPGAFK	ELWKDVDRIIGLDQVA	TALPGAFKTRKGMFRT	R	I	I	F	K	T	3	0	0	1	0	1	1	3	0	2	2	1	1	1	1	1	1	0	0	1	0	20	0	2017.06	sp|Q8VDD5|MYH9_MOUSE	sp|Q8VDD5|MYH9_MOUSE	618	637	yes	yes	2	2.2261e-18	187.52	By matching	By MS/MS	1	2	896020	37712000
IILDLISESPIK	DRVVECIKIILDLISE	LISESPIKGRAQPYDP	K	I	I	I	K	G	0	0	0	1	0	0	1	0	0	4	2	1	0	0	1	2	0	0	0	0	0	12	0	1339.8	sp|P61979-3|HNRPK_MOUSE;tr|B2M1R6|B2M1R6_MOUSE;sp|P61979|HNRPK_MOUSE;sp|P61979-2|HNRPK_MOUSE;tr|H3BLL4|H3BLL4_MOUSE;tr|D3Z5X4|D3Z5X4_MOUSE;tr|D3YWG1|D3YWG1_MOUSE;tr|H3BLP7|H3BLP7_MOUSE;tr|H3BK96|H3BK96_MOUSE;tr|H3BKD0|H3BKD0_MOUSE	sp|P61979-3|HNRPK_MOUSE	184	195	yes	no	2	4.3248e-05	127.17	By matching	By MS/MS	1	1	249860	3579300
IINEPTAAAIAYGLDK	IAGLNVLRIINEPTAA	AIAYGLDKKVGAERNV	R	I	I	D	K	K	4	0	1	1	0	0	1	1	0	3	1	1	0	0	1	0	1	0	1	0	0	16	0	1658.89	sp|P63017|HSP7C_MOUSE;tr|Q504P4|Q504P4_MOUSE;sp|P17156|HSP72_MOUSE;sp|P16627|HS71L_MOUSE;sp|P20029|GRP78_MOUSE	sp|P63017|HSP7C_MOUSE	172	187	yes	no	2	7.6022e-12	167.14	By matching	By MS/MS	1	1	383590	6424500
IINEPTAAAIAYGLDKK	IAGLNVLRIINEPTAA	IAYGLDKKVGAERNVL	R	I	I	K	K	V	4	0	1	1	0	0	1	1	0	3	1	2	0	0	1	0	1	0	1	0	0	17	1	1786.98	sp|P63017|HSP7C_MOUSE;tr|Q504P4|Q504P4_MOUSE;sp|P17156|HSP72_MOUSE	sp|P63017|HSP7C_MOUSE	172	188	yes	no	3	0.0093373	58.246	By matching	By MS/MS	1	1	1206800	20113000
IIQLLDDYPK	WKSNYFLKIIQLLDDY	QLLDDYPKCFIVGADN	K	I	I	P	K	C	0	0	0	2	0	1	0	0	0	2	2	1	0	0	1	0	0	0	1	0	0	10	0	1216.67	tr|E9Q070|E9Q070_MOUSE;tr|D3YVM5|D3YVM5_MOUSE;sp|P14869|RLA0_MOUSE	tr|E9Q070|E9Q070_MOUSE	17	26	no	no	2	2.2897e-24	233.84	By matching	By MS/MS		1	0	227710000
IIQQAGQVWFPDSAFK	ANLDSEAKIIQQAGQV	WFPDSAFKTYQAIKDF	K	I	I	F	K	T	2	0	0	1	0	3	0	1	0	2	0	1	0	2	1	1	0	1	0	1	0	16	0	1833.94	sp|Q5SWU9|ACACA_MOUSE;sp|Q5SWU9-2|ACACA_MOUSE	sp|Q5SWU9|ACACA_MOUSE	2009	2024	yes	no	2	0.01961	61.962	By MS/MS	By matching	1		1841800	0
IISLETYNLFR	AEDLYEARIISLETYN	LETYNLFREGTKNLRE	R	I	I	F	R	E	0	1	1	0	0	0	1	0	0	2	2	0	0	1	0	1	1	0	1	0	0	11	0	1367.74	tr|E9Q3W4|E9Q3W4_MOUSE;sp|Q9QXS1-15|PLEC_MOUSE;sp|Q9QXS1-10|PLEC_MOUSE;sp|Q9QXS1-9|PLEC_MOUSE;sp|Q9QXS1-12|PLEC_MOUSE;sp|Q9QXS1-11|PLEC_MOUSE;sp|Q9QXS1-13|PLEC_MOUSE;sp|Q9QXS1-5|PLEC_MOUSE;sp|Q9QXS1-3|PLEC_MOUSE;sp|Q9QXS1-16|PLEC_MOUSE;sp|Q9QXS1-4|PLEC_MOUSE;sp|Q9QXS1-14|PLEC_MOUSE;sp|Q9QXS1-6|PLEC_MOUSE;sp|Q9QXS1-7|PLEC_MOUSE;sp|Q9QXS1-8|PLEC_MOUSE;sp|Q9QXS1-2|PLEC_MOUSE;sp|Q9QXS1|PLEC_MOUSE	tr|E9Q3W4|E9Q3W4_MOUSE	3496	3506	yes	no	2	0.0017687	99.752	By matching	By MS/MS		1	0	1669700
IITHPNFNGNTLDNDIMLIK	EQFINAAKIITHPNFN	DNDIMLIKLSSPATLN	K	I	I	I	K	L	0	0	4	2	0	0	0	1	1	4	2	1	1	1	1	0	2	0	0	0	0	20	0	2282.17	CON__P00761	CON__P00761	78	97	yes	yes	2;3	2.0595e-06	127.49	By MS/MS	By MS/MS	2	3	3564300	88776000		+
IITITGTQDQIQNAQYLLQNSVK	PLEGSEDRIITITGTQ	YLLQNSVKQYSGKFF_	R	I	I	V	K	Q	1	0	2	1	0	5	0	1	0	4	2	1	0	0	0	1	3	0	1	1	0	23	0	2588.38	sp|P61979-3|HNRPK_MOUSE;tr|B2M1R6|B2M1R6_MOUSE;sp|P61979|HNRPK_MOUSE;sp|P61979-2|HNRPK_MOUSE;tr|H3BLL4|H3BLL4_MOUSE	sp|P61979-3|HNRPK_MOUSE	410	432	yes	no	2;3	0.00096023	73.672	By matching	By MS/MS	1	2	450260	7631000
IITLAGPTNAIFK	SEGNCPERIITLAGPT	GPTNAIFKAFAMIIDK	R	I	I	F	K	A	2	0	1	0	0	0	0	1	0	3	1	1	0	1	1	0	2	0	0	0	0	13	0	1357.8	sp|Q61990-2|PCBP2_MOUSE;sp|Q61990-3|PCBP2_MOUSE;sp|Q61990|PCBP2_MOUSE	sp|Q61990-2|PCBP2_MOUSE	58	70	yes	no	2	0.00067542	104.94	By matching	By MS/MS		1	0	7678000
IITLTGPTNAIFK	SEGNCPERIITLTGPT	GPTNAIFKAFAMIIDK	R	I	I	F	K	A	1	0	1	0	0	0	0	1	0	3	1	1	0	1	1	0	3	0	0	0	0	13	0	1387.81	sp|P60335|PCBP1_MOUSE	sp|P60335|PCBP1_MOUSE	58	70	yes	yes	2	1.0036e-10	170.95	By matching	By MS/MS	1	1	991140	16115000
IKFEMEQNLR	RMTLDDFRIKFEMEQN	FEMEQNLRQGVDADIN	R	I	K	L	R	Q	0	1	1	0	0	1	2	0	0	1	1	1	1	1	0	0	0	0	0	0	0	10	1	1306.67	CON__P35527	CON__P35527	241	250	yes	yes	2;3	0.0025965	94.363	By MS/MS	By MS/MS	2	2	6361400	12828000		+
ILDSVGIEADDDR	PSAKDIKKILDSVGIE	GIEADDDRLNKVISEL	K	I	L	D	R	L	1	1	0	4	0	0	1	1	0	2	1	0	0	0	0	1	0	0	0	1	0	13	0	1416.67	sp|P99027|RLA2_MOUSE	sp|P99027|RLA2_MOUSE	26	38	yes	yes	2	2.7208e-07	140.31	By matching	By MS/MS		1	0	7962600
ILDSVGIEADDDRLNK	PSAKDIKKILDSVGIE	ADDDRLNKVISELNGK	K	I	L	N	K	V	1	1	1	4	0	0	1	1	0	2	2	1	0	0	0	1	0	0	0	1	0	16	1	1771.9	sp|P99027|RLA2_MOUSE	sp|P99027|RLA2_MOUSE	26	41	yes	yes	2;3	2.8055e-21	214.89	By matching	By MS/MS		2	0	193430000
ILGPGLNK	SLIKQIPRILGPGLNK	ILGPGLNKAGKFPSLL	R	I	L	N	K	A	0	0	1	0	0	0	0	2	0	1	2	1	0	0	1	0	0	0	0	0	0	8	0	810.496	tr|Q5XJF6|Q5XJF6_MOUSE;sp|P53026|RL10A_MOUSE	tr|Q5XJF6|Q5XJF6_MOUSE	123	130	yes	no	1;2	0.012071	90.777	By matching	By MS/MS		2	0	219060000
ILLAELEQLK	RFLEQQNKILLAELEQ	LAELEQLKGQGKSRLG	K	I	L	L	K	G	1	0	0	0	0	1	2	0	0	1	4	1	0	0	0	0	0	0	0	0	0	10	0	1168.71	sp|P20152|VIME_MOUSE	sp|P20152|VIME_MOUSE	130	139	yes	yes	2	2.1183e-09	166.97	By matching	By MS/MS	1	1	684420	27847000
ILLAELEQLKGQGK	RFLEQQNKILLAELEQ	EQLKGQGKSRLGDLYE	K	I	L	G	K	S	1	0	0	0	0	2	2	2	0	1	4	2	0	0	0	0	0	0	0	0	0	14	1	1538.9	sp|P20152|VIME_MOUSE	sp|P20152|VIME_MOUSE	130	143	yes	yes	2	3.4442e-20	220.32	By matching	By MS/MS	1	1	643100	13990000
ILLTEPPMNPTK	NIDTRNCKILLTEPPM	EPPMNPTKNREKIVEV	K	I	L	T	K	N	0	0	1	0	0	0	1	0	0	1	2	1	1	0	3	0	2	0	0	0	0	12	0	1352.74	sp|P61161|ARP2_MOUSE	sp|P61161|ARP2_MOUSE	107	118	yes	yes	2	0.00013964	114.87	By matching	By MS/MS	1	1	629100	16906000
ILMEHIHK	GNVFKNKRILMEHIHK	ILMEHIHKLKADKARK	R	I	L	H	K	L	0	0	0	0	0	0	1	0	2	2	1	1	1	0	0	0	0	0	0	0	0	8	0	1019.56	tr|A2A547|A2A547_MOUSE;sp|P84099|RL19_MOUSE	tr|A2A547|A2A547_MOUSE	135	142	yes	no	3	0.0048544	91.626	By matching	By MS/MS		1	0	31636000
ILNVPQDLYEK	QENDFSKRILNVPQDL	VPQDLYEKGYVKDVDD	R	I	L	E	K	G	0	0	1	1	0	1	1	0	0	1	2	1	0	0	1	0	0	0	1	1	0	11	0	1330.71	sp|Q5SWU9|ACACA_MOUSE;sp|Q5SWU9-2|ACACA_MOUSE;tr|V9GWS0|V9GWS0_MOUSE	sp|Q5SWU9|ACACA_MOUSE	277	287	yes	no	2	0.00011402	122.33	By MS/MS	By matching	1	1	2231000	809820
ILQDGGLQVVEK	SLDPCCRKILQDGGLQ	GGLQVVEKQNLSKEEL	K	I	L	E	K	Q	0	0	0	1	0	2	1	2	0	1	2	1	0	0	0	0	0	0	0	2	0	12	0	1297.72	sp|Q61753|SERA_MOUSE	sp|Q61753|SERA_MOUSE	22	33	yes	yes	2	2.2128e-10	167.22	By MS/MS	By MS/MS	1	1	975530	10428000
ILQELPSVSQETLK	KIREELLKILQELPSV	SVSQETLKHSGIGRAV	K	I	L	L	K	H	0	0	0	0	0	2	2	0	0	1	3	1	0	0	1	2	1	0	0	1	0	14	0	1583.88	sp|Q8C1D8|IWS1_MOUSE	sp|Q8C1D8|IWS1_MOUSE	587	600	yes	yes	2	0.0097843	71.545	By matching	By MS/MS		1	0	5324900
ILSTMDSPST	TQRAEVVRILSTMDSP	STMDSPST________	R	I	L	S	T	-	0	0	0	1	0	0	0	0	0	1	1	0	1	0	1	3	2	0	0	0	0	10	0	1050.49	sp|Q5SWU9|ACACA_MOUSE;sp|Q5SWU9-2|ACACA_MOUSE	sp|Q5SWU9|ACACA_MOUSE	2336	2345	yes	no	2	0.017326	64.841	By MS/MS	By matching	1		1713300	0
ILTATVDNANVLLQIDNAR	TIEDLRNKILTATVDN	LLQIDNARLAADDFRT	K	I	L	A	R	L	3	1	3	2	0	1	0	0	0	2	3	0	0	0	0	0	2	0	0	2	0	19	0	2053.12	CON__P02533	CON__P02533	176	194	yes	yes	2;3	0.00017454	105.79	By MS/MS	By matching	2	1	1458800	659220		+
ILTFDQLALESPK	RILKAGGKILTFDQLA	QLALESPKGRGTVLLS	K	I	L	P	K	G	1	0	0	1	0	1	1	0	0	1	3	1	0	1	1	1	1	0	0	0	0	13	0	1473.81	sp|P35980|RL18_MOUSE;tr|G3UZK4|G3UZK4_MOUSE	sp|P35980|RL18_MOUSE	120	132	yes	no	2	2.064e-07	145.49	By matching	By MS/MS	1	1	337590	197090000
ILYSQCGDVMR	FDRTGDGKILYSQCGD	SQCGDVMRALGQNPTN	K	I	L	M	R	A	0	1	0	1	1	1	0	1	0	1	1	0	1	0	0	1	0	0	1	1	0	11	0	1340.62	sp|Q60605-2|MYL6_MOUSE;sp|Q60605|MYL6_MOUSE	sp|Q60605-2|MYL6_MOUSE	27	37	yes	no	2	0.022444	76.165	By matching	By MS/MS		1	0	10254000
IMGIPEDEQMGLLR	QETMEAMRIMGIPEDE	DEQMGLLRVISGVLQL	R	I	M	L	R	V	0	1	0	1	0	1	2	2	0	2	2	0	2	0	1	0	0	0	0	0	0	14	0	1600.8	sp|Q8VDD5|MYH9_MOUSE	sp|Q8VDD5|MYH9_MOUSE	328	341	yes	yes	2	0.00014792	98	By matching	By MS/MS		1	0	14342000
IMLPWDPSGK	GVLGIKVKIMLPWDPS	LPWDPSGKIGPKKPLP	K	I	M	G	K	I	0	0	0	1	0	0	0	1	0	1	1	1	1	0	2	1	0	1	0	0	0	10	0	1142.58	sp|P62908|RS3_MOUSE	sp|P62908|RS3_MOUSE	188	197	yes	yes	2	0.00010543	119.22	By matching	By MS/MS		2	0	14293000
IMNTFSVVPSPK	IREEYPDRIMNTFSVV	FSVVPSPKVSDTVVEP	R	I	M	P	K	V	0	0	1	0	0	0	0	0	0	1	0	1	1	1	2	2	1	0	0	2	0	12	0	1318.7	sp|P68372|TBB4B_MOUSE;sp|Q9D6F9|TBB4A_MOUSE;sp|P99024|TBB5_MOUSE;sp|Q9ERD7|TBB3_MOUSE	sp|P68372|TBB4B_MOUSE	163	174	no	no	2	5.8502e-15	191.48	By MS/MS	By MS/MS	2	2	2628500	49850000
INEILSNALK	GSGMNMGRINEILSNA	EILSNALKRGEIIAKQ	R	I	N	L	K	R	1	0	2	0	0	0	1	0	0	2	2	1	0	0	0	1	0	0	0	0	0	10	0	1113.64	sp|Q9D0E1-2|HNRPM_MOUSE;sp|Q9D0E1|HNRPM_MOUSE;tr|B8JK33|B8JK33_MOUSE;tr|B8JK32|B8JK32_MOUSE;tr|F6W322|F6W322_MOUSE	sp|Q9D0E1-2|HNRPM_MOUSE	332	341	yes	no	2	0.00017196	122.69	By matching	By MS/MS	1	1	304340	4000100
INFDKYHPGYFGK	AGGMHHHRINFDKYHP	YHPGYFGKVGMRHYHL	R	I	N	G	K	V	0	0	1	1	0	0	0	2	1	1	0	2	0	2	1	0	0	0	2	0	0	13	1	1584.77	sp|P14115|RL27A_MOUSE	sp|P14115|RL27A_MOUSE	43	55	yes	yes	3	0.018058	84.821	By matching	By MS/MS		1	0	10904000
INISEGNCPER	IREESGARINISEGNC	SEGNCPERIITLTGPT	R	I	N	E	R	I	0	1	2	0	1	0	2	1	0	2	0	0	0	0	1	1	0	0	0	0	0	11	0	1287.59	sp|P60335|PCBP1_MOUSE;sp|Q61990-2|PCBP2_MOUSE;sp|Q61990-3|PCBP2_MOUSE;sp|Q61990|PCBP2_MOUSE;tr|E9Q7D8|E9Q7D8_MOUSE;sp|P57722-2|PCBP3_MOUSE;sp|P57722|PCBP3_MOUSE	sp|P60335|PCBP1_MOUSE	47	57	no	no	2	1.734e-05	137.4	By MS/MS	By MS/MS	1	1	2894100	25855000
INPYMSSPCHIEMILTEK	RTYRAHGRINPYMSSP	IEMILTEKEQIVPKPE	R	I	N	E	K	E	0	0	1	0	1	0	2	0	1	3	1	1	2	0	2	2	1	0	1	0	0	18	0	2162.02	tr|Q6ZWZ7|Q6ZWZ7_MOUSE;sp|Q9CPR4|RL17_MOUSE;tr|B2RY53|B2RY53_MOUSE	tr|Q6ZWZ7|Q6ZWZ7_MOUSE	136	153	yes	no	3	0.006085	63.614	By matching	By MS/MS		2	0	13771000
INTQWLLTSGTTEANAWK	YVGGAEARINTQWLLT	TTEANAWKSTLVGHDT	R	I	N	W	K	S	2	0	2	0	0	1	1	1	0	1	2	1	0	0	0	1	4	2	0	0	0	18	0	2033.02	CON__Streptavidin	CON__Streptavidin	105	122	yes	yes	2;3	6.6706e-32	248.75	By MS/MS	By MS/MS	2	2	20422000	20882000		+
INVYYNEATGGK	DSDLQLERINVYYNEA	YNEATGGKYVPRAVLV	R	I	N	G	K	Y	1	0	2	0	0	0	1	2	0	1	0	1	0	0	0	0	1	0	2	1	0	12	0	1327.64	sp|P68372|TBB4B_MOUSE	sp|P68372|TBB4B_MOUSE	47	58	yes	yes	2	5.8922e-05	122.52	By matching	By MS/MS	1	1	906600	16188000
IPDWFLNR	MQNPRQYKIPDWFLNR	IPDWFLNRQKDVKDGK	K	I	P	N	R	Q	0	1	1	1	0	0	0	0	0	1	1	0	0	1	1	0	0	1	0	0	0	8	0	1059.55	tr|F6YVP7|F6YVP7_MOUSE;sp|P62270|RS18_MOUSE;tr|S4R1N6|S4R1N6_MOUSE	tr|F6YVP7|F6YVP7_MOUSE	79	86	yes	no	2	0.0124	90.37	By matching	By MS/MS		1	0	28816000
IPGGIIEDSCVLR	KKYARVEKIPGGIIED	IEDSCVLRGVMINKDV	K	I	P	L	R	G	0	1	0	1	1	0	1	2	0	3	1	0	0	0	1	1	0	0	0	1	0	13	0	1427.74	tr|E9Q133|E9Q133_MOUSE;tr|Q3U0I3|Q3U0I3_MOUSE;sp|P80318|TCPG_MOUSE	tr|E9Q133|E9Q133_MOUSE	166	178	yes	no	2	0.022004	65.043	By matching	By MS/MS		1	0	4279900
IQDKEGIPPDQQR	TIENVKAKIQDKEGIP	GIPPDQQRLIFAGKQL	K	I	Q	Q	R	L	0	1	0	2	0	3	1	1	0	2	0	1	0	0	2	0	0	0	0	0	0	13	1	1522.77	sp|P62983|RS27A_MOUSE;tr|E9Q9J0|E9Q9J0_MOUSE;tr|J3QK04|J3QK04_MOUSE;sp|P62984|RL40_MOUSE;tr|E9Q4P0|E9Q4P0_MOUSE;tr|E9Q5F6|E9Q5F6_MOUSE;tr|E9QNP0|E9QNP0_MOUSE;tr|Q5SX22|Q5SX22_MOUSE;sp|P0CG49|UBB_MOUSE;sp|P0CG50|UBC_MOUSE;tr|D3YYZ2|D3YYZ2_MOUSE	sp|P62983|RS27A_MOUSE	30	42	yes	no	2	0.005574	103.14	By matching	By MS/MS	1	1	385890	3374600
IRLENEIQTYR	YQQLLDIKIRLENEIQ	ENEIQTYRSLLEGEGS	K	I	R	Y	R	S	0	2	1	0	0	1	2	0	0	2	1	0	0	0	0	0	1	0	1	0	0	11	1	1433.76	CON__P13645	CON__P13645	440	450	yes	yes	2	0.010009	104.24	By MS/MS	By matching	1	1	1448600	8665600		+
ISEQFTAMFR	AIQELFKRISEQFTAM	EQFTAMFRRKAFLHWY	R	I	S	F	R	R	1	1	0	0	0	1	1	0	0	1	0	0	1	2	0	1	1	0	0	0	0	10	0	1228.59	sp|P68372|TBB4B_MOUSE;sp|Q9D6F9|TBB4A_MOUSE;sp|P99024|TBB5_MOUSE;sp|Q9CWF2|TBB2B_MOUSE;sp|Q7TMM9|TBB2A_MOUSE;sp|Q9ERD7|TBB3_MOUSE	sp|P68372|TBB4B_MOUSE	381	390	no	no	2	0.0013027	98.182	By MS/MS	By MS/MS	2	2	2421500	27195000
ISGLIYEETR	ARRGGVKRISGLIYEE	GLIYEETRGVLKVFLE	R	I	S	T	R	G	0	1	0	0	0	0	2	1	0	2	1	0	0	0	0	1	1	0	1	0	0	10	0	1179.61	sp|P62806|H4_MOUSE	sp|P62806|H4_MOUSE	47	56	yes	yes	2	8.1488e-11	183.03	By MS/MS	By MS/MS	1	1	13902000	246630000
ISIGGGSCAISGGYGSR	YGLGGSKRISIGGGSC	ISGGYGSRAGGSYGFG	R	I	S	S	R	A	1	1	0	0	1	0	0	6	0	3	0	0	0	0	0	4	0	0	1	0	0	17	0	1597.75	CON__P48668;CON__P04259;CON__P02538	CON__P48668	70	86	yes	no	2	0.01598	63.46	By MS/MS	By matching	1		1303600	0		+
ISISTSGGSFR	YNLGGSKRISISTSGG	STSGGSFRNRFGAGAG	R	I	S	F	R	N	0	1	0	0	0	0	0	2	0	2	0	0	0	1	0	4	1	0	0	0	0	11	0	1110.57	CON__P13647	CON__P13647	74	84	yes	yes	2	0.0096324	77.74	By MS/MS	By matching	1	1	5807200	4195900		+
ISLEDIQAFEK	YWRLLFKKISLEDIQA	EDIQAFEKTYKGSEEE	K	I	S	E	K	T	1	0	0	1	0	1	2	0	0	2	1	1	0	1	0	1	0	0	0	0	0	11	0	1291.67	sp|Q91WN1|DNJC9_MOUSE	sp|Q91WN1|DNJC9_MOUSE	108	118	yes	yes	2	0.011701	73.881	By matching	By MS/MS		1	0	2649700
ISLGLPVGAVINCADNTGAK	GSSGAKFRISLGLPVG	CADNTGAKNLYIISVK	R	I	S	A	K	N	3	0	2	1	1	0	0	3	0	2	2	1	0	0	1	1	1	0	0	2	0	20	0	1969.03	sp|P62830|RL23_MOUSE;tr|A2A6F8|A2A6F8_MOUSE	sp|P62830|RL23_MOUSE	16	35	yes	no	2;3	4.5065e-18	186.89	By matching	By MS/MS	1	2	358670	160650000
ISLPLPTFSSLNLR	LLEGEESRISLPLPTF	TFSSLNLRETNLESLP	R	I	S	L	R	E	0	1	1	0	0	0	0	0	0	1	4	0	0	1	2	3	1	0	0	0	0	14	0	1556.89	sp|P20152|VIME_MOUSE	sp|P20152|VIME_MOUSE	411	424	yes	yes	2	0.016389	67.095	By MS/MS	By MS/MS	1	1	1049200	32605000
ISNFLLEK	GGEPDGGKISNFLLEK	ISNFLLEKSRVVMRNP	K	I	S	E	K	S	0	0	1	0	0	0	1	0	0	1	2	1	0	1	0	1	0	0	0	0	0	8	0	962.544	sp|E9Q634|MYO1E_MOUSE;tr|Q8CG29|Q8CG29_MOUSE;tr|G3V011|G3V011_MOUSE;sp|P70248|MYO1F_MOUSE	sp|E9Q634|MYO1E_MOUSE	189	196	no	no	2	0.0069058	99.013	By matching	By MS/MS	1	1	630980	34010000
ISSLLEEQFQQGK	DERKKNAKISSLLEEQ	EEQFQQGKLLACIASR	K	I	S	G	K	L	0	0	0	0	0	3	2	1	0	1	2	1	0	1	0	2	0	0	0	0	0	13	0	1505.77	sp|P62242|RS8_MOUSE	sp|P62242|RS8_MOUSE	158	170	yes	yes	2	3.9786e-20	211.22	By matching	By MS/MS	1	1	411490	80017000
ISVYYNEATGGK	DSDLQLDRISVYYNEA	YNEATGGKYVPRAILV	R	I	S	G	K	Y	1	0	1	0	0	0	1	2	0	1	0	1	0	0	0	1	1	0	2	1	0	12	0	1300.63	sp|P99024|TBB5_MOUSE	sp|P99024|TBB5_MOUSE	47	58	yes	yes	2	2.7688e-05	131.79	By MS/MS	By MS/MS	1	1	4542700	90581000
ITAFVPNDGCLNFIEENDEVLVAGFGR	QLIKNGKKITAFVPND	VLVAGFGRKGHAVGDI	K	I	T	G	R	K	2	1	3	2	1	0	3	3	0	2	2	0	0	3	1	0	1	0	0	3	0	27	0	2995.44	sp|P62267|RS23_MOUSE	sp|P62267|RS23_MOUSE	81	107	yes	yes	3	0.00089306	64.547	By matching	By MS/MS		1	0	1844300
ITESEEVVSR	ENAGLRLRITESEEVV	ESEEVVSREVSGIKAA	R	I	T	S	R	E	0	1	0	0	0	0	3	0	0	1	0	0	0	0	0	2	1	0	0	2	0	10	0	1147.57	sp|P48678|LMNA_MOUSE;sp|P48678-2|LMNA_MOUSE;tr|D3YUF7|D3YUF7_MOUSE	sp|P48678|LMNA_MOUSE	63	72	yes	no	2	1.3441e-06	149.96	By MS/MS	By MS/MS	1	1	3968800	29048000
ITESSIVENLK	DDMVLLSKITESSIVE	SSIVENLKKRYMDDYI	K	I	T	L	K	K	0	0	1	0	0	0	2	0	0	2	1	1	0	0	0	2	1	0	0	1	0	11	0	1231.67	sp|E9Q634|MYO1E_MOUSE	sp|E9Q634|MYO1E_MOUSE	30	40	yes	yes	2	7.197e-05	128.88	By matching	By MS/MS	1	1	604600	19192000
ITGLDPAGPNFEYAEAPSR	LTNKKVNRITGLDPAG	EYAEAPSRLSPDDADF	R	I	T	S	R	L	3	1	1	1	0	0	2	2	0	1	1	0	0	1	3	1	1	0	1	0	0	19	0	2003.96	sp|P11152|LIPL_MOUSE	sp|P11152|LIPL_MOUSE	179	197	yes	yes	2	5.2504e-18	193.71	By MS/MS	By MS/MS	1	1	2287500	58674000
ITGMLLEIDNSELLHMLESPESLR	MHPSLAGKITGMLLEI	LESPESLRSKVDEAVA	K	I	T	L	R	S	0	1	1	1	0	0	4	1	1	2	6	0	2	0	1	3	1	0	0	0	0	24	0	2739.38	sp|P29341|PABP1_MOUSE;tr|F6ZAX1|F6ZAX1_MOUSE;tr|Q91YZ8|Q91YZ8_MOUSE;tr|D3Z5M2|D3Z5M2_MOUSE;tr|A3KFU5|A3KFU5_MOUSE;tr|A3KFU8|A3KFU8_MOUSE;tr|Q6PHQ9|Q6PHQ9_MOUSE	sp|P29341|PABP1_MOUSE	581	604	no	no	3	0.0021934	55.302	By matching	By MS/MS		1	0	2251800
ITSENPDEGFKPSSGTVQELNFR	RGHVIAARITSENPDE	TVQELNFRSNKNVWGY	R	I	T	F	R	S	0	1	2	1	0	1	3	2	0	1	1	1	0	2	2	3	2	0	0	1	0	23	1	2551.22	sp|Q5SWU9|ACACA_MOUSE;sp|Q5SWU9-2|ACACA_MOUSE;sp|E9Q4Z2|ACACB_MOUSE	sp|Q5SWU9|ACACA_MOUSE	509	531	no	no	3	0.018088	69.765	By MS/MS	By matching	1	1	2564400	2036300
ITTVTPQIQAFNLQK	SSIISEGKITTVTPQI	IQAFNLQKAAAEGLMS	K	I	T	Q	K	A	1	0	1	0	0	3	0	0	0	2	1	1	0	1	1	0	3	0	0	1	0	15	0	1700.95	sp|A2A6Q5|CDC27_MOUSE;sp|A2A6Q5-3|CDC27_MOUSE;sp|A2A6Q5-2|CDC27_MOUSE	sp|A2A6Q5|CDC27_MOUSE	443	457	yes	no	2	8.5696e-05	115.12	By matching	By MS/MS		1	0	7298600
ITVTSEVPFSK	TIERSKSKITVTSEVP	TSEVPFSKRYLKYLTK	K	I	T	S	K	R	0	0	0	0	0	0	1	0	0	1	0	1	0	1	1	2	2	0	0	2	0	11	0	1206.65	sp|P67984|RL22_MOUSE	sp|P67984|RL22_MOUSE	70	80	yes	yes	2	1.061e-06	145.23	By matching	By MS/MS		1	0	118400000
ITVTSEVPFSKR	TIERSKSKITVTSEVP	SEVPFSKRYLKYLTKK	K	I	T	K	R	Y	0	1	0	0	0	0	1	0	0	1	0	1	0	1	1	2	2	0	0	2	0	12	1	1362.75	sp|P67984|RL22_MOUSE	sp|P67984|RL22_MOUSE	70	81	yes	yes	2	0.00070295	96.334	By matching	By MS/MS		1	0	11891000
IVATKPLYVALAQR	AVTEMNGRIVATKPLY	LYVALAQRKEERQAHL	R	I	V	Q	R	K	3	1	0	0	0	1	0	0	0	1	2	1	0	0	1	0	1	0	1	2	0	14	1	1541.93	sp|P29341|PABP1_MOUSE;tr|Q9D4E6|Q9D4E6_MOUSE;tr|Q62029|Q62029_MOUSE	sp|P29341|PABP1_MOUSE	357	370	yes	no	2;3	6.2714e-07	145.43	By matching	By MS/MS	1	2	226250	53395000
IVCDLIENK	PIEYFNNKIVCDLIEN	VCDLIENKLSPPGIMS	K	I	V	N	K	L	0	0	1	1	1	0	1	0	0	2	1	1	0	0	0	0	0	0	0	1	0	9	0	1102.57	tr|Q8CG29|Q8CG29_MOUSE;tr|G3V011|G3V011_MOUSE;sp|P70248|MYO1F_MOUSE	tr|Q8CG29|Q8CG29_MOUSE	443	451	yes	no	2	7.9108e-09	175.91	By matching	By MS/MS	1	1	405730	20563000
IVCDLIESK	PIEYFNNKIVCDLIES	VCDLIESKVNPPGIMS	K	I	V	S	K	V	0	0	0	1	1	0	1	0	0	2	1	1	0	0	0	1	0	0	0	1	0	9	0	1075.56	sp|E9Q634|MYO1E_MOUSE	sp|E9Q634|MYO1E_MOUSE	445	453	yes	yes	2	5.3909e-05	137.95	By MS/MS	By MS/MS	1	1	718590	26045000
IVEPYIAWGYPNLK	KASINMLRIVEPYIAW	AWGYPNLKSVNELIYK	R	I	V	L	K	S	1	0	1	0	0	0	1	1	0	2	1	1	0	0	2	0	0	1	2	1	0	14	0	1661.88	sp|P14148|RL7_MOUSE;tr|F6XI62|F6XI62_MOUSE	sp|P14148|RL7_MOUSE	157	170	yes	no	2;3	4.3363e-06	136.3	By matching	By MS/MS		2	0	128470000
IVGSKPLYVALAQR	AVTEMNGRIVGSKPLY	LYVALAQRKEERKAHL	R	I	V	Q	R	K	2	1	0	0	0	1	0	1	0	1	2	1	0	0	1	1	0	0	1	2	0	14	1	1513.9	tr|Q91YZ8|Q91YZ8_MOUSE;tr|D3Z5M2|D3Z5M2_MOUSE;tr|A3KFU5|A3KFU5_MOUSE;tr|A3KFU8|A3KFU8_MOUSE;tr|Q6PHQ9|Q6PHQ9_MOUSE	tr|Q91YZ8|Q91YZ8_MOUSE	357	370	yes	no	3	0.013611	85.554	By matching	By MS/MS		1	0	6904800
IVSNASCTTNCLAPLAK	EKYDNSLKIVSNASCT	NCLAPLAKVIHDNFGI	K	I	V	A	K	V	3	0	2	0	2	0	0	0	0	1	2	1	0	0	1	2	2	0	0	1	0	17	0	1818.9	tr|S4R257|S4R257_MOUSE;sp|P16858|G3P_MOUSE;tr|V9GXA7|V9GXA7_MOUSE;tr|D3YYI5|D3YYI5_MOUSE;tr|D3Z0Z9|D3Z0Z9_MOUSE;tr|S4R2G5|S4R2G5_MOUSE;sp|Q64467|G3PT_MOUSE	tr|S4R257|S4R257_MOUSE	101	117	yes	no	2	2.454e-12	165.16	By matching	By MS/MS	1	1	575660	13963000
IVVNLTGR	IDDHRAGKIVVNLTGR	IVVNLTGRLNKCGVIS	K	I	V	G	R	L	0	1	1	0	0	0	0	1	0	1	1	0	0	0	0	0	1	0	0	2	0	8	0	870.529	tr|F8WJ41|F8WJ41_MOUSE;sp|P62245|RS15A_MOUSE;tr|D3Z712|D3Z712_MOUSE;tr|D3YVB4|D3YVB4_MOUSE	tr|F8WJ41|F8WJ41_MOUSE	61	68	yes	no	2	0.0029277	112.41	By matching	By MS/MS		1	0	45599000
KAGNFYVPAEPK	IRMARMARKAGNFYVP	FYVPAEPKLAFVIRIR	R	K	A	P	K	L	2	0	1	0	0	0	1	1	0	0	0	2	0	1	2	0	0	0	1	1	0	12	1	1319.69	sp|P14148|RL7_MOUSE;tr|F6XI62|F6XI62_MOUSE	sp|P14148|RL7_MOUSE	99	110	yes	no	2	0.0015583	90.793	By matching	By MS/MS		1	0	93272000
KANLQIDQINTDLNLER	ELINDRLKKANLQIDQ	NTDLNLERSHAQKNEN	K	K	A	E	R	S	1	1	3	2	0	2	1	0	0	2	3	1	0	0	0	0	1	0	0	0	0	17	1	1997.05	sp|Q8VDD5|MYH9_MOUSE	sp|Q8VDD5|MYH9_MOUSE	1754	1770	yes	yes	3	3.6464e-09	145.46	By matching	By MS/MS		1	0	10659000
KASGPPVSELITK	KKPAGVRRKASGPPVS	PVSELITKAVAASKER	R	K	A	T	K	A	1	0	0	0	0	0	1	1	0	1	1	2	0	0	2	2	1	0	0	1	0	13	1	1325.76	sp|P15864|H12_MOUSE;sp|P43277|H13_MOUSE	sp|P15864|H12_MOUSE	34	46	yes	no	2;3	0.00091874	93.228	By MS/MS	By MS/MS	2	2	1939200	27109000
KDDEVQVVR	NVRSMPIRKDDEVQVV	DDEVQVVRGHYKGQQI	R	K	D	V	R	G	0	1	0	2	0	1	1	0	0	0	0	1	0	0	0	0	0	0	0	3	0	9	1	1086.57	sp|P61255|RL26_MOUSE;tr|B1ARA3|B1ARA3_MOUSE	sp|P61255|RL26_MOUSE	51	59	yes	no	2	0.0011967	107.55	By matching	By MS/MS	1	1	195910	11440000
KDIENQYETQITQIEHEVSSSGQEVQSSAK	EQLIAKNRKDIENQYE	QEVQSSAKEVTQLRHG	R	K	D	A	K	E	1	0	1	1	0	5	5	1	1	3	0	2	0	0	0	5	2	0	1	2	0	30	1	3391.6	CON__P35527	CON__P35527	339	368	yes	yes	4	0.0088214	28.365	By MS/MS	By matching	1		1424200	0		+
KDLYANTVLSGGTTMYPGIADR	MKCDVDIRKDLYANTV	MYPGIADRMQKEITAL	R	K	D	D	R	M	2	1	1	2	0	0	0	3	0	1	2	1	1	0	1	1	3	0	2	1	0	22	1	2342.16	sp|P60710|ACTB_MOUSE;tr|E9Q1F2|E9Q1F2_MOUSE;tr|F8WGM8|F8WGM8_MOUSE;sp|P63260|ACTG_MOUSE;tr|B1ATY1|B1ATY1_MOUSE	sp|P60710|ACTB_MOUSE	291	312	no	no	3	4.2399e-13	165.53	By matching	By MS/MS	1	1	543400	26199000
KDWYDVK	KVVDPFSKKDWYDVKA	KKDWYDVKAPAMFNIR	K	K	D	V	K	A	0	0	0	2	0	0	0	0	0	0	0	2	0	0	0	0	0	1	1	1	0	7	1	952.465	sp|P97351|RS3A_MOUSE	sp|P97351|RS3A_MOUSE	28	34	yes	yes	2	0.039941	52.255	By matching	By MS/MS		1	0	8592600
KEFSPFGTITSAK	GIDDERLRKEFSPFGT	FGTITSAKVMMEGGRS	R	K	E	A	K	V	1	0	0	0	0	0	1	1	0	1	0	2	0	2	1	2	2	0	0	0	0	13	1	1411.73	sp|P29341|PABP1_MOUSE;tr|Q9D4E6|Q9D4E6_MOUSE	sp|P29341|PABP1_MOUSE	312	324	yes	no	2	3.8919e-06	136.39	By matching	By MS/MS		1	0	10341000
KESYSVYVYK	GKKRKRSRKESYSVYV	SYSVYVYKVLKQVHPD	R	K	E	Y	K	V	0	0	0	0	0	0	1	0	0	0	0	2	0	0	0	2	0	0	3	2	0	10	1	1264.63	sp|Q8CGP2|H2B1P_MOUSE;sp|Q8CGP1|H2B1K_MOUSE;sp|Q6ZWY9|H2B1C_MOUSE;sp|Q64525|H2B2B_MOUSE;sp|Q64478|H2B1H_MOUSE;sp|Q64475|H2B1B_MOUSE;sp|P10854|H2B1M_MOUSE;sp|P10853|H2B1F_MOUSE;tr|Q8CBB6|Q8CBB6_MOUSE;sp|Q8CGP2-2|H2B1P_MOUSE;tr|G3X9D5|G3X9D5_MOUSE	sp|Q8CGP2|H2B1P_MOUSE	35	44	yes	no	2;3	1.0406e-09	166.69	By MS/MS	By MS/MS	2	2	10176000	193580000
KFAYLGR	VVRLKPTRKFAYLGRL	RKFAYLGRLAHEVGWK	R	K	F	G	R	L	1	1	0	0	0	0	0	1	0	0	1	1	0	1	0	0	0	0	1	0	0	7	1	853.481	sp|P19253|RL13A_MOUSE;tr|E9Q5A0|E9Q5A0_MOUSE	sp|P19253|RL13A_MOUSE	134	140	yes	no	2	0.0095926	89.369	By matching	By MS/MS		1	0	22146000
KFDQLLAEEK	SNLEKKQKKFDQLLAE	DQLLAEEKTISAKYAE	K	K	F	E	K	T	1	0	0	1	0	1	2	0	0	0	2	2	0	1	0	0	0	0	0	0	0	10	1	1219.64	sp|Q8VDD5|MYH9_MOUSE;sp|Q61879|MYH10_MOUSE;tr|Q5SV64|Q5SV64_MOUSE;tr|Q3UH59|Q3UH59_MOUSE;tr|E9QPE7|E9QPE7_MOUSE;sp|O08638-2|MYH11_MOUSE;sp|O08638|MYH11_MOUSE	sp|Q8VDD5|MYH9_MOUSE	1445	1454	no	no	2	5.0147e-10	175.49	By matching	By MS/MS		1	0	15695000
KFGYVDFESAEDLEK	DVRTGTNRKFGYVDFE	ESAEDLEKALELTGLK	R	K	F	E	K	A	1	0	0	2	0	0	3	1	0	0	1	2	0	2	0	1	0	0	1	1	0	15	1	1775.83	sp|P09405|NUCL_MOUSE	sp|P09405|NUCL_MOUSE	350	364	yes	yes	2;3	0.00016465	104.78	By matching	By MS/MS		2	0	16420000
KFLDGIYVSEK	TVKNKDIRKFLDGIYV	DGIYVSEKGTVQQADE	R	K	F	E	K	G	0	0	0	1	0	0	1	1	0	1	1	2	0	1	0	1	0	0	1	1	0	11	1	1297.69	sp|P51410|RL9_MOUSE	sp|P51410|RL9_MOUSE	174	184	yes	yes	2;3	4.2802e-07	147.96	By matching	By MS/MS		2	0	38968000
KFVADGIFK	AVQISKKRKFVADGIF	FVADGIFKAELNEFLT	R	K	F	F	K	A	1	0	0	1	0	0	0	1	0	1	0	2	0	2	0	0	0	0	0	1	0	9	1	1023.58	sp|P62908|RS3_MOUSE;tr|D3YV43|D3YV43_MOUSE	sp|P62908|RS3_MOUSE	10	18	yes	no	2	0.0036606	91.658	By matching	By MS/MS		1	0	9222600
KGAGSVFR	GRVIRGQRKGAGSVFR	KGAGSVFRAHVKHRKG	R	K	G	F	R	A	1	1	0	0	0	0	0	2	0	0	0	1	0	1	0	1	0	0	0	1	0	8	1	820.456	sp|P62918|RL8_MOUSE	sp|P62918|RL8_MOUSE	10	17	yes	yes	2	0.011567	76.1	By matching	By MS/MS		1	0	8162400
KGDIVDIKGMGTVQK	ATYMRIYKKGDIVDIK	KGMGTVQKGMPHKCYH	K	K	G	Q	K	G	0	0	0	2	0	1	0	3	0	2	0	3	1	0	0	0	1	0	0	2	0	15	2	1587.87	tr|Q9CQM8|Q9CQM8_MOUSE;sp|O09167|RL21_MOUSE	tr|Q9CQM8|Q9CQM8_MOUSE	36	50	yes	no	3	0.0029245	72.321	By matching	By MS/MS		1	0	25313000
KGDSSAEELKLATQLTGPVMPIR	PRKPSAPKKGDSSAEE	TGPVMPIRNVYKKEKA	K	K	G	I	R	N	2	1	0	1	0	1	2	2	0	1	3	2	1	0	2	2	2	0	0	1	0	23	2	2440.3	sp|P47963|RL13_MOUSE	sp|P47963|RL13_MOUSE	136	158	yes	yes	3	0.00023486	92.136	By matching	By MS/MS		1	0	6790400
KGEKDIPGLTDTTVPR	VLNLVIVKKGEKDIPG	LTDTTVPRRLGPKRAS	K	K	G	P	R	R	0	1	0	2	0	0	1	2	0	1	1	2	0	0	2	0	3	0	0	1	0	16	2	1725.93	sp|P62754|RS6_MOUSE	sp|P62754|RS6_MOUSE	116	131	yes	yes	3	1.0642e-05	133.23	By matching	By MS/MS		1	0	27323000
KGHAVGDIPGVR	VLVAGFGRKGHAVGDI	VGDIPGVRFKVVKVAN	R	K	G	V	R	F	1	1	0	1	0	0	0	3	1	1	0	1	0	0	1	0	0	0	0	2	0	12	1	1204.67	sp|P62267|RS23_MOUSE	sp|P62267|RS23_MOUSE	108	119	yes	yes	2	0.00049422	103.11	By matching	By MS/MS		1	0	6849600
KGLTPSQIGVILR	EQIYKLAKKGLTPSQI	SQIGVILRDSHGVAQV	K	K	G	L	R	D	0	1	0	0	0	1	0	2	0	2	2	1	0	0	1	1	1	0	0	1	0	13	1	1380.85	sp|P62301|RS13_MOUSE	sp|P62301|RS13_MOUSE	43	55	yes	yes	2;3	6.9229e-11	165.51	By matching	By MS/MS		2	0	22039000
KGVAINMVTEEDKR	GRGGRFGRKGVAINMV	MVTEEDKRTLRDIETF	R	K	G	K	R	T	1	1	1	1	0	0	2	1	0	1	0	2	1	0	0	0	1	0	0	2	0	14	2	1588.82	sp|P60843|IF4A1_MOUSE	sp|P60843|IF4A1_MOUSE	369	382	yes	yes	3	0.0038338	71.529	By matching	By MS/MS	1	1	570080	8517200
KIEISQHAK	ASLRKMVKKIEISQHA	IEISQHAKYTCSFCGK	K	K	I	A	K	Y	1	0	0	0	0	1	1	0	1	2	0	2	0	0	0	1	0	0	0	0	0	9	1	1052.6	sp|P61514|RL37A_MOUSE	sp|P61514|RL37A_MOUSE	28	36	yes	yes	2	0.016328	67.334	By matching	By MS/MS		1	0	2206200
KILDSVGIEADDDRLNK	SPSAKDIKKILDSVGI	ADDDRLNKVISELNGK	K	K	I	N	K	V	1	1	1	4	0	0	1	1	0	2	2	2	0	0	0	1	0	0	0	1	0	17	2	1899.99	sp|P99027|RLA2_MOUSE	sp|P99027|RLA2_MOUSE	25	41	yes	yes	3	0.010954	77.505	By matching	By MS/MS		1	0	23698000
KKVEAQLQELQVK	KGDSEHKRKKVEAQLQ	QLQELQVKFSEGERVR	R	K	K	V	K	F	1	0	0	0	0	3	2	0	0	0	2	3	0	0	0	0	0	0	0	2	0	13	2	1539.9	sp|Q8VDD5|MYH9_MOUSE	sp|Q8VDD5|MYH9_MOUSE	1248	1260	yes	yes	3	0.0024157	104.81	By matching	By MS/MS	1	1	127700	28687000
KKVPAVPETLK	PAGPKTLKKKVPAVPE	PAVPETLKKKRRNFAE	K	K	K	L	K	K	1	0	0	0	0	0	1	0	0	0	1	3	0	0	2	0	1	0	0	2	0	11	2	1208.75	sp|P14148|RL7_MOUSE;tr|F6XI62|F6XI62_MOUSE	sp|P14148|RL7_MOUSE	31	41	yes	no	2	0.012525	80.245	By matching	By MS/MS		1	0	6339500
KLDELYGTWR	IWTESAFRKLDELYGT	DELYGTWRKAASLKSN	R	K	L	W	R	K	0	1	0	1	0	0	1	1	0	0	2	1	0	0	0	0	1	1	1	0	0	10	1	1279.66	sp|Q9D8E6|RL4_MOUSE	sp|Q9D8E6|RL4_MOUSE	259	268	yes	yes	2;3	9.5857e-14	190.26	By matching	By MS/MS		2	0	106130000
KLEAAATALATK	RNHKLRVKKLEAAATA	AATALATKSEKVVPEK	K	K	L	T	K	S	5	0	0	0	0	0	1	0	0	0	2	2	0	0	0	0	2	0	0	0	0	12	1	1186.69	sp|Q9D8E6|RL4_MOUSE	sp|Q9D8E6|RL4_MOUSE	353	364	yes	yes	2;3	4.8861e-15	193.11	By matching	By MS/MS		2	0	348520000
KLLADQAEAR	LKADKARKKLLADQAE	LADQAEARRSKTKEAR	K	K	L	A	R	R	3	1	0	1	0	1	1	0	0	0	2	1	0	0	0	0	0	0	0	0	0	10	1	1113.61	tr|A2A547|A2A547_MOUSE;sp|P84099|RL19_MOUSE	tr|A2A547|A2A547_MOUSE	151	160	yes	no	2	0.016576	64.64	By matching	By MS/MS		1	0	6706000
KLLEGEESR	DIEIATYRKLLEGEES	LLEGEESRISLPLPTF	R	K	L	S	R	I	0	1	0	0	0	0	3	1	0	0	2	1	0	0	0	1	0	0	0	0	0	9	1	1059.56	sp|P20152|VIME_MOUSE;sp|P31001|DESM_MOUSE;sp|P15331-3|PERI_MOUSE;tr|G5E846|G5E846_MOUSE;sp|P15331|PERI_MOUSE;tr|G3X981|G3X981_MOUSE;sp|P15331-2|PERI_MOUSE	sp|P20152|VIME_MOUSE	402	410	no	no	2	0.03213	52.167	By MS/MS	By matching	1	1	399970	5828600		+
KLLMMAGIDDCYTSAR	IVSAPVPKKLLMMAGI	DDCYTSARGCTATLGN	K	K	L	A	R	G	2	1	0	2	1	0	0	1	0	1	2	1	2	0	0	1	1	0	1	0	0	16	1	1843.86	sp|P25444|RS2_MOUSE;tr|D3YVC1|D3YVC1_MOUSE;tr|D3YWJ3|D3YWJ3_MOUSE;tr|E9Q1N8|E9Q1N8_MOUSE	sp|P25444|RS2_MOUSE	212	227	yes	no	3	0.0019103	81.992	By matching	By MS/MS		1	0	17292000
KLVWVPSSK	AQADWAAKKLVWVPSS	LVWVPSSKNGFEPASL	K	K	L	S	K	N	0	0	0	0	0	0	0	0	0	0	1	2	0	0	1	2	0	1	0	2	0	9	1	1042.62	sp|Q8VDD5|MYH9_MOUSE;tr|F2Z494|F2Z494_MOUSE	sp|Q8VDD5|MYH9_MOUSE	30	38	yes	no	2	0.020729	63.073	By matching	By MS/MS		1	0	4970700
KLYDIDVAK	HQIKQAVKKLYDIDVA	LYDIDVAKVNTLIRPD	K	K	L	A	K	V	1	0	0	2	0	0	0	0	0	1	1	2	0	0	0	0	0	0	1	1	0	9	1	1063.59	sp|P62751|RL23A_MOUSE;tr|D3YTY6|D3YTY6_MOUSE	sp|P62751|RL23A_MOUSE	115	123	yes	no	2;3	0.012972	68.847	By matching	By MS/MS		2	0	71869000
KMGVPYCIIK	VFLPALCRKMGVPYCI	GVPYCIIKGKARLGHL	R	K	M	I	K	G	0	0	0	0	1	0	0	1	0	2	0	2	1	0	1	0	0	0	1	1	0	10	1	1207.65	sp|P12970|RL7A_MOUSE;tr|F6VBB8|F6VBB8_MOUSE;tr|V9GX35|V9GX35_MOUSE	sp|P12970|RL7A_MOUSE	176	185	yes	no	2;3	0.0020251	106.88	By matching	By MS/MS		2	0	17632000
KPATSYVR	MKRRSGQRKPATSYVR	KPATSYVRTTINKNAR	R	K	P	V	R	T	1	1	0	0	0	0	0	0	0	0	0	1	0	0	1	1	1	0	1	1	0	8	1	920.508	sp|P41105|RL28_MOUSE;tr|F6Z0X0|F6Z0X0_MOUSE	sp|P41105|RL28_MOUSE	72	79	yes	no	2	0.006388	89.355	By matching	By MS/MS		1	0	20479000
KPFSQHVR	RKLLSHGKKPFSQHVR	KPFSQHVRRLRSSITP	K	K	P	V	R	R	0	1	0	0	0	1	0	0	1	0	0	1	0	1	1	1	0	0	0	1	0	8	1	997.546	sp|P47911|RL6_MOUSE;tr|E9PUX4|E9PUX4_MOUSE	sp|P47911|RL6_MOUSE	139	146	yes	no	2	0.0011153	114.5	By matching	By MS/MS		1	0	3133500
KPLPDHVSIVEPKDEILPTTPISEQK	PSGKIGPKKPLPDHVS	TTPISEQKGGKPEPPA	K	K	P	Q	K	G	0	0	0	2	0	1	3	0	1	3	2	3	0	0	5	2	2	0	0	2	0	26	2	2909.57	sp|P62908|RS3_MOUSE	sp|P62908|RS3_MOUSE	202	227	yes	yes	4	0.0083249	47.648	By matching	By MS/MS		1	0	17831000
KQELEEICHDLEAR	LRARLTAKKQELEEIC	ICHDLEARVEEEEERC	K	K	Q	A	R	V	1	1	0	1	1	1	4	0	1	1	2	1	0	0	0	0	0	0	0	0	0	14	1	1768.84	sp|Q8VDD5|MYH9_MOUSE	sp|Q8VDD5|MYH9_MOUSE	910	923	yes	yes	3	0.001043	88.78	By matching	By MS/MS		1	0	15183000
KQLQDEMLR	EAALGEAKKQLQDEML	QLQDEMLRRVDAENRL	K	K	Q	L	R	R	0	1	0	1	0	2	1	0	0	0	2	1	1	0	0	0	0	0	0	0	0	9	1	1159.6	sp|P48678|LMNA_MOUSE;sp|P48678-2|LMNA_MOUSE;sp|P48678-3|LMNA_MOUSE	sp|P48678|LMNA_MOUSE	181	189	yes	no	3	0.036367	50.805	By matching	By MS/MS	1	1	176370	1370300
KQMVIDVLHPGK	MTNRLLQRKQMVIDVL	IDVLHPGKATVPKTEI	R	K	Q	G	K	A	0	0	0	1	0	1	0	1	1	1	1	2	1	0	1	0	0	0	0	2	0	12	1	1363.76	sp|P62849-2|RS24_MOUSE;sp|P62849-3|RS24_MOUSE;sp|P62849|RS24_MOUSE	sp|P62849-2|RS24_MOUSE	21	32	yes	no	3	0.0010519	110.93	By matching	By MS/MS		1	0	12644000
KQVVNIPSFIVR	RQRHIRVRKQVVNIPS	NIPSFIVRLDSQKHID	R	K	Q	V	R	L	0	1	1	0	0	1	0	0	0	2	0	1	0	1	1	1	0	0	0	3	0	12	1	1398.83	sp|Q6ZWN5|RS9_MOUSE	sp|Q6ZWN5|RS9_MOUSE	139	150	yes	yes	2	0.0015102	91.093	By matching	By MS/MS		1	0	4538400
KREELSNVLAAMR	GTHIRAKRKREELSNV	SNVLAAMRKAAAKKD_	R	K	R	M	R	K	2	2	1	0	0	0	2	0	0	0	2	1	1	0	0	1	0	0	0	1	0	13	2	1515.82	tr|Q6ZWZ4|Q6ZWZ4_MOUSE	tr|Q6ZWZ4|Q6ZWZ4_MOUSE	86	98	yes	yes	3	0.0017145	84.352	By matching	By MS/MS		1	0	33662000
KSEIEYYAMLAK	ANNCPALRKSEIEYYA	EYYAMLAKTGVHHYSG	R	K	S	A	K	T	2	0	0	0	0	0	2	0	0	1	1	2	1	0	0	1	0	0	2	0	0	12	1	1444.73	sp|P62889|RL30_MOUSE	sp|P62889|RL30_MOUSE	57	68	yes	yes	2;3	2.5273e-05	124.48	By matching	By MS/MS		3	0	33410000
KSLESINSR	MVAAKKTKKSLESINS	SLESINSRLQLVMKSG	K	K	S	S	R	L	0	1	1	0	0	0	1	0	0	1	1	1	0	0	0	3	0	0	0	0	0	9	1	1032.56	sp|P62889|RL30_MOUSE	sp|P62889|RL30_MOUSE	9	17	yes	yes	2	0.01106	72.434	By matching	By MS/MS		1	0	6760000
KSLLVQTK	KKRVLTLRKSLLVQTK	KSLLVQTKRRALEKID	R	K	S	T	K	R	0	0	0	0	0	1	0	0	0	0	2	2	0	0	0	1	1	0	0	1	0	8	1	915.575	sp|P27659|RL3_MOUSE	sp|P27659|RL3_MOUSE	349	356	yes	yes	2	0.034182	53.089	By matching	By MS/MS		1	0	6304000
KTCTTVAFTQVNSEDKGALAK	RLGHLVHRKTCTTVAF	EDKGALAKLVEAIRTN	R	K	T	A	K	L	3	0	1	1	1	1	1	1	0	0	1	3	0	1	0	1	4	0	0	2	0	21	2	2268.14	sp|P12970|RL7A_MOUSE;tr|F6VBB8|F6VBB8_MOUSE	sp|P12970|RL7A_MOUSE	197	217	yes	no	3;4	1.502e-39	250.64	By matching	By MS/MS		2	0	105220000
KTSYAQHQQVR	KKRNNQIRKTSYAQHQ	YAQHQQVRQIRKKMME	R	K	T	V	R	Q	1	1	0	0	0	3	0	0	1	0	0	1	0	0	0	1	1	0	1	1	0	11	1	1344.69	sp|P97351|RS3A_MOUSE	sp|P97351|RS3A_MOUSE	152	162	yes	yes	3	0.0002549	112.85	By matching	By MS/MS		1	0	2648400
KTTHFVEGGDAGNREDQINR	SPRGGMKKKTTHFVEG	NREDQINRLIRRMN__	K	K	T	N	R	L	1	2	2	2	0	1	2	3	1	1	0	1	0	1	0	0	2	0	0	1	0	20	2	2243.07	sp|P14148|RL7_MOUSE	sp|P14148|RL7_MOUSE	245	264	yes	yes	3;4	0.0019167	74.993	By matching	By MS/MS		2	0	115360000
KVACIGAWHPAR	RKTHRGLRKVACIGAW	IGAWHPARVAFSVARA	R	K	V	A	R	V	3	1	0	0	1	0	0	1	1	1	0	1	0	0	1	0	0	1	0	1	0	12	1	1364.71	sp|P27659|RL3_MOUSE;tr|Q9CQ09|Q9CQ09_MOUSE;tr|E9PWZ3|E9PWZ3_MOUSE	sp|P27659|RL3_MOUSE	250	261	yes	no	3	0.00054815	98.898	By matching	By MS/MS		1	0	44798000
KVAPAPAVVK	KGKKAKGKKVAPAPAV	APAPAVVKKQEAKKVV	K	K	V	V	K	K	3	0	0	0	0	0	0	0	0	0	0	2	0	0	2	0	0	0	0	3	0	10	1	978.623	sp|P12970|RL7A_MOUSE	sp|P12970|RL7A_MOUSE	11	20	yes	yes	2	0.0055795	78.556	By matching	By MS/MS		1	0	25692000
KVATVPGTLKK	EAVPEKKKKVATVPGT	TVPGTLKKKVPAGPKT	K	K	V	K	K	K	1	0	0	0	0	0	0	1	0	0	1	3	0	0	1	0	2	0	0	2	0	11	2	1140.72	sp|P14148|RL7_MOUSE;tr|F6XI62|F6XI62_MOUSE	sp|P14148|RL7_MOUSE	10	20	yes	no	2	0.040952	59.367	By matching	By MS/MS		1	0	2882500
KVEAQLQELQVK	GDSEHKRKKVEAQLQE	QLQELQVKFSEGERVR	K	K	V	V	K	F	1	0	0	0	0	3	2	0	0	0	2	2	0	0	0	0	0	0	0	2	0	12	1	1411.8	sp|Q8VDD5|MYH9_MOUSE	sp|Q8VDD5|MYH9_MOUSE	1249	1260	yes	yes	3	0.0024303	83.243	By matching	By MS/MS		1	0	6265200
KVESLQEEIAFLK	LARLDLERKVESLQEE	QEEIAFLKKLHDEEIQ	R	K	V	L	K	K	1	0	0	0	0	1	3	0	0	1	2	2	0	1	0	1	0	0	0	1	0	13	1	1532.85	sp|P20152|VIME_MOUSE	sp|P20152|VIME_MOUSE	223	235	yes	yes	2;3	2.9553e-08	156.96	By matching	By MS/MS	2	2	748770	26703000
KVESLQEEIAFLKK	LARLDLERKVESLQEE	EEIAFLKKLHDEEIQE	R	K	V	K	K	L	1	0	0	0	0	1	3	0	0	1	2	3	0	1	0	1	0	0	0	1	0	14	2	1660.94	sp|P20152|VIME_MOUSE	sp|P20152|VIME_MOUSE	223	236	yes	yes	3	1.2429e-07	155.09	By matching	By MS/MS		1	0	8462400
KVHPAVVIR	KGKPELRKKVHPAVVI	VHPAVVIRQRKSYRRK	K	K	V	I	R	Q	1	1	0	0	0	0	0	0	1	1	0	1	0	0	1	0	0	0	0	3	0	9	1	1017.64	sp|P62830|RL23_MOUSE	sp|P62830|RL23_MOUSE	75	83	yes	yes	3	0.024238	56.432	By matching	By MS/MS		1	0	5070300
KVLQLLR	NGVSPKVRKVLQLLRL	RKVLQLLRLRQIFNGT	R	K	V	L	R	L	0	1	0	0	0	1	0	0	0	0	3	1	0	0	0	0	0	0	0	1	0	7	1	868.586	sp|P14148|RL7_MOUSE;tr|F6XI62|F6XI62_MOUSE	sp|P14148|RL7_MOUSE	129	135	yes	no	2	0.028521	62.717	By matching	By MS/MS		1	0	8663600
KVPQVSTPTLVEVSR	ALIVRYTRKVPQVSTP	PTLVEVSRSLGKVGTR	R	K	V	S	R	S	0	1	0	0	0	1	1	0	0	0	1	1	0	0	2	2	2	0	0	4	0	15	1	1638.93	CON__P02769;CON__P02768-1	CON__P02769	437	451	yes	no	2;3	0.0011925	86.497	By MS/MS	By MS/MS	2	2	5328800	23373000		+
KVTQGTLQPTLYQIR	FIIHRGKRKVTQGTLQ	QPTLYQIRTNGSALCT	R	K	V	I	R	T	0	1	0	0	0	3	0	1	0	1	2	1	0	0	1	0	3	0	1	1	0	15	1	1744.98	sp|Q9JJ28|FLII_MOUSE	sp|Q9JJ28|FLII_MOUSE	1048	1062	yes	yes	3	0.037195	53.946	By matching	By MS/MS		1	0	4631400
KVVNPLFEK	VVKKQEAKKVVNPLFE	VVNPLFEKRPKNFGIG	K	K	V	E	K	R	0	0	1	0	0	0	1	0	0	0	1	2	0	1	1	0	0	0	0	2	0	9	1	1072.63	sp|P12970|RL7A_MOUSE	sp|P12970|RL7A_MOUSE	26	34	yes	yes	2	0.00882	75.509	By matching	By MS/MS		1	0	65936000
KVWLDPNETNEIANANSR	SVLRCGKKKVWLDPNE	EIANANSRQQIRKLIK	K	K	V	S	R	Q	2	1	4	1	0	0	2	0	0	1	1	1	0	0	1	1	1	1	0	1	0	18	1	2070.01	tr|A2A547|A2A547_MOUSE;sp|P84099|RL19_MOUSE	tr|A2A547|A2A547_MOUSE	19	36	yes	no	2;3	6.2416e-18	185.85	By matching	By MS/MS		2	0	53938000
KYDAFLASESLIK	KLVKKLAKKYDAFLAS	LASESLIKQIPRILGP	K	K	Y	I	K	Q	2	0	0	1	0	0	1	0	0	1	2	2	0	1	0	2	0	0	1	0	0	13	1	1483.79	tr|Q5XJF6|Q5XJF6_MOUSE;sp|P53026|RL10A_MOUSE	tr|Q5XJF6|Q5XJF6_MOUSE	106	118	yes	no	2	0.00044251	99.927	By matching	By MS/MS		1	0	58148000
KYELGRPAANTK	RKPYHKKRKYELGRPA	GRPAANTKIGPRRIHT	R	K	Y	T	K	I	2	1	1	0	0	0	1	1	0	0	1	2	0	0	1	0	1	0	1	0	0	12	2	1346.73	sp|P62242|RS8_MOUSE	sp|P62242|RS8_MOUSE	26	37	yes	yes	2	8.4551e-11	179.35	By matching	By MS/MS		1	0	2625600
KYEQGFITDPVVLSPK	ANEVRKVKKYEQGFIT	DPVVLSPKDRVRDVFE	K	K	Y	P	K	D	0	0	0	1	0	1	1	1	0	1	1	2	0	1	2	1	1	0	1	2	0	16	1	1819.97	sp|P24547|IMDH2_MOUSE	sp|P24547|IMDH2_MOUSE	109	124	yes	yes	3	0.02537	46.324	By matching	By MS/MS	1	1	216200	4700500
LAADDFR	LLQIDNARLAADDFRL	RLAADDFRLKYENEVA	R	L	A	F	R	L	2	1	0	2	0	0	0	0	0	0	1	0	0	1	0	0	0	0	0	0	0	7	0	806.392	sp|Q61781|K1C14_MOUSE;sp|Q62168|K1H2_MOUSE;sp|Q6IFX3|K1C40_MOUSE;tr|B1ATJ5|B1ATJ5_MOUSE;CON__A2AB72;sp|A6BLY7|K1C28_MOUSE;sp|B1AQ75|KRT36_MOUSE;sp|A1L317|K1C24_MOUSE;CON__P02533;CON__P08779;sp|Q6IFX2|K1C42_MOUSE;CON__Q6IFX2;sp|Q61414|K1C15_MOUSE;CON__P19012;tr|B1AQ77|B1AQ77_MOUSE;CON__A2A4G1;sp|Q9Z2K1|K1C16_MOUSE;CON__Q9Z2K1;CON__Q3ZAW8;CON__P08727;sp|P05784|K1C18_MOUSE;CON__P05784;CON__P13645;sp…	CON__P13645	229	235	no	no	2	0.020052	89.142	By MS/MS	By matching	1		31359000	0		+
LAAEQELIR	AEGTAQQRLAAEQELI	AAEQELIRLRAETEQG	R	L	A	I	R	L	2	1	0	0	0	1	2	0	0	1	2	0	0	0	0	0	0	0	0	0	0	9	0	1041.58	tr|E9Q3W4|E9Q3W4_MOUSE;sp|Q9QXS1-15|PLEC_MOUSE;sp|Q9QXS1-10|PLEC_MOUSE;sp|Q9QXS1-9|PLEC_MOUSE;sp|Q9QXS1-12|PLEC_MOUSE;sp|Q9QXS1-11|PLEC_MOUSE;sp|Q9QXS1-13|PLEC_MOUSE;sp|Q9QXS1-5|PLEC_MOUSE;sp|Q9QXS1-3|PLEC_MOUSE;sp|Q9QXS1-16|PLEC_MOUSE;sp|Q9QXS1-4|PLEC_MOUSE;sp|Q9QXS1-14|PLEC_MOUSE;sp|Q9QXS1-6|PLEC_MOUSE;sp|Q9QXS1-7|PLEC_MOUSE;sp|Q9QXS1-8|PLEC_MOUSE;sp|Q9QXS1-2|PLEC_MOUSE;sp|Q9QXS1|PLEC_MOUSE	tr|E9Q3W4|E9Q3W4_MOUSE	1549	1557	yes	no	2	0.033002	67.704	By MS/MS	By matching	1	1	935810	3955100
LAAIVAK	GRGHLLGRLAAIVAKQ	RLAAIVAKQVLLGRKV	R	L	A	A	K	Q	3	0	0	0	0	0	0	0	0	1	1	1	0	0	0	0	0	0	0	1	0	7	0	684.453	sp|P19253|RL13A_MOUSE;tr|E9Q5A0|E9Q5A0_MOUSE;tr|S4R281|S4R281_MOUSE	sp|P19253|RL13A_MOUSE	19	25	yes	no	2	0.019384	89.903	By matching	By MS/MS		1	0	57879000
LAAQSCALSLVR	REHGSNKKLAAQSCAL	SCALSLVRQLYHLGVI	K	L	A	V	R	Q	3	1	0	0	1	1	0	0	0	0	3	0	0	0	0	2	0	0	0	1	0	12	0	1287.7	sp|O70133-3|DHX9_MOUSE;sp|O70133|DHX9_MOUSE;sp|O70133-2|DHX9_MOUSE;tr|A0A087WPL5|A0A087WPL5_MOUSE;tr|E9QNN1|E9QNN1_MOUSE;tr|Q3UR42|Q3UR42_MOUSE	sp|O70133-3|DHX9_MOUSE	23	34	yes	no	2	3.4735e-07	145	By matching	By MS/MS	1	1	571020	5024800
LAATNALLNSLEFTK	EEPSNNVKLAATNALL	LNSLEFTKANFDKESE	K	L	A	T	K	A	3	0	2	0	0	0	1	0	0	0	4	1	0	1	0	1	2	0	0	0	0	15	0	1604.88	sp|P70168|IMB1_MOUSE	sp|P70168|IMB1_MOUSE	192	206	yes	yes	2	0.00025793	108.14	By matching	By MS/MS		1	0	2165500
LADALQELR	KQREFESRLADALQEL	ADALQELRAQHEDQVE	R	L	A	L	R	A	2	1	0	1	0	1	1	0	0	0	3	0	0	0	0	0	0	0	0	0	0	9	0	1027.57	sp|P48678|LMNA_MOUSE;sp|P48678-2|LMNA_MOUSE;sp|P48678-3|LMNA_MOUSE	sp|P48678|LMNA_MOUSE	241	249	yes	no	2	6.0091e-09	177.78	By MS/MS	By MS/MS	1	1	2224400	17758000
LAFIAHPK	PKGPKLKRLAFIAHPK	LAFIAHPKLGKRIRSY	R	L	A	P	K	L	2	0	0	0	0	0	0	0	1	1	1	1	0	1	1	0	0	0	0	0	0	8	0	895.528	tr|F6QL70|F6QL70_MOUSE;tr|W4VSN7|W4VSN7_MOUSE;sp|P47915|RL29_MOUSE;tr|D3Z1N9|D3Z1N9_MOUSE;tr|F6VZG1|F6VZG1_MOUSE;tr|F6YH22|F6YH22_MOUSE	tr|F6QL70|F6QL70_MOUSE	94	101	yes	no	2	0.001701	116.54	By matching	By MS/MS		1	0	85111000
LAGASPATVAAAAAVGSGSKDPLAR	FSLQNQLRLAGASPAT	GSKDPLARKMRLRRRK	R	L	A	A	R	K	9	1	0	1	0	0	0	3	0	0	2	1	0	0	2	3	1	0	0	2	0	25	1	2208.19	sp|Q9JJ28|FLII_MOUSE	sp|Q9JJ28|FLII_MOUSE	402	426	yes	yes	3	0.017357	62.781	By matching	By MS/MS		1	0	10125000
LAGLEEALQK	ALNDAKCKLAGLEEAL	GLEEALQKAKQDMACL	K	L	A	Q	K	A	2	0	0	0	0	1	2	1	0	0	3	1	0	0	0	0	0	0	0	0	0	10	0	1070.6	CON__Q9NSB4;sp|Q99M74|KRT82_MOUSE	CON__Q9NSB4	382	391	yes	no	2	1.5032e-06	148.56	By matching	By MS/MS		1	0	8359900		+
LAHEVGWK	RKFAYLGRLAHEVGWK	LAHEVGWKYQAVTATL	R	L	A	W	K	Y	1	0	0	0	0	0	1	1	1	0	1	1	0	0	0	0	0	1	0	1	0	8	0	938.497	sp|P19253|RL13A_MOUSE;tr|E9Q5A0|E9Q5A0_MOUSE	sp|P19253|RL13A_MOUSE	141	148	yes	no	2	0.0026306	113.41	By matching	By MS/MS		1	0	41977000
LAPDYDALDVANK	GEKKAYVRLAPDYDAL	DALDVANKIGII____	R	L	A	N	K	I	3	0	1	3	0	0	0	0	0	0	2	1	0	0	1	0	0	0	1	1	0	13	0	1403.69	sp|P62751|RL23A_MOUSE	sp|P62751|RL23A_MOUSE	140	152	yes	yes	2	2.2608e-07	143.94	By matching	By MS/MS	1	1	768830	693500000
LAPGGHVGR	VSKLNILKLAPGGHVG	APGGHVGRFCIWTESA	K	L	A	G	R	F	1	1	0	0	0	0	0	3	1	0	1	0	0	0	1	0	0	0	0	1	0	9	0	862.477	sp|Q9D8E6|RL4_MOUSE	sp|Q9D8E6|RL4_MOUSE	240	248	yes	yes	2	0.0036544	101.33	By matching	By MS/MS		1	0	11056000
LAQAAQSSVATITR	NAAGSQEKLAQAAQSS	SSVATITRLADVVKLG	K	L	A	T	R	L	4	1	0	0	0	2	0	0	0	1	1	0	0	0	0	2	2	0	0	1	0	14	0	1415.77	sp|P26039|TLN1_MOUSE	sp|P26039|TLN1_MOUSE	2044	2057	yes	yes	2	4.0215e-06	136.57	By matching	By MS/MS		1	0	7873700
LASSVLR	________________	RLASSVLRCGKKKVWL	R	L	A	L	R	C	1	1	0	0	0	0	0	0	0	0	2	0	0	0	0	2	0	0	0	1	0	7	0	744.449	tr|A2A547|A2A547_MOUSE;sp|P84099|RL19_MOUSE	tr|A2A547|A2A547_MOUSE	8	14	yes	no	2	0.01282	98.418	By matching	By MS/MS		1	0	50998000
LASVPAGGAVAVSAAPGSAAPAAGSAPAAAEEK	VIAQGVGKLASVPAGG	APAAAEEKKDEKKEES	K	L	A	E	K	K	14	0	0	0	0	0	2	4	0	0	1	1	0	0	4	4	0	0	0	3	0	33	0	2773.42	sp|P99027|RLA2_MOUSE	sp|P99027|RLA2_MOUSE	62	94	yes	yes	2;3;4	2.0933e-10	137.11	By matching	By MS/MS		3	0	187540000
LASVPAGGAVAVSAAPGSAAPAAGSAPAAAEEKK	VIAQGVGKLASVPAGG	PAAAEEKKDEKKEESE	K	L	A	K	K	D	14	0	0	0	0	0	2	4	0	0	1	2	0	0	4	4	0	0	0	3	0	34	1	2901.52	sp|P99027|RLA2_MOUSE	sp|P99027|RLA2_MOUSE	62	95	yes	yes	3	0.0002172	65.73	By matching	By MS/MS		1	0	6688300
LASVPAGGAVAVSAAPGSAAPAAGSAPAAAEEKKDEK	VIAQGVGKLASVPAGG	AEEKKDEKKEESEESD	K	L	A	E	K	K	14	0	0	1	0	0	3	4	0	0	1	3	0	0	4	4	0	0	0	3	0	37	2	3273.68	sp|P99027|RLA2_MOUSE	sp|P99027|RLA2_MOUSE	62	98	yes	yes	3;4	2.3399e-05	74.429	By matching	By MS/MS		2	0	166420000
LASYLDK	TMQNLNDRLASYLDKV	RLASYLDKVRALEESN	R	L	A	D	K	V	1	0	0	1	0	0	0	0	0	0	2	1	0	0	0	1	0	0	1	0	0	7	0	808.433	CON__P02533;CON__P08779;sp|Q61414|K1C15_MOUSE;CON__P19012;tr|B1AQ77|B1AQ77_MOUSE;CON__A2A4G1;CON__P08727;sp|P05784|K1C18_MOUSE;CON__P05784;CON__Q99456;CON__P13645;sp|P08730-2|K1C13_MOUSE;CON__P35527	CON__P13645	157	163	no	no	2	0.023502	85.212	By MS/MS	By matching	1	1	11452000	10292000		+
LATQLTGPVMPIR	DSSAEELKLATQLTGP	TGPVMPIRNVYKKEKA	K	L	A	I	R	N	1	1	0	0	0	1	0	1	0	1	2	0	1	0	2	0	2	0	0	1	0	13	0	1395.79	sp|P47963|RL13_MOUSE	sp|P47963|RL13_MOUSE	146	158	yes	yes	2	1.2779e-07	151.7	By matching	By MS/MS	1	2	507520	259180000
LAVNMVPFPR	QLNADLRKLAVNMVPF	VNMVPFPRLHFFMPGF	K	L	A	P	R	L	1	1	1	0	0	0	0	0	0	0	1	0	1	1	2	0	0	0	0	2	0	10	0	1142.63	sp|P68372|TBB4B_MOUSE;sp|Q9D6F9|TBB4A_MOUSE;sp|A2AQ07|TBB1_MOUSE;CON__ENSEMBL:ENSBTAP00000025008;sp|P99024|TBB5_MOUSE;sp|Q9CWF2|TBB2B_MOUSE;sp|Q7TMM9|TBB2A_MOUSE;sp|Q922F4|TBB6_MOUSE;sp|Q9ERD7|TBB3_MOUSE	sp|P68372|TBB4B_MOUSE	253	262	no	no	2	6.2599e-10	174.02	By MS/MS	By MS/MS	2	2	3847900	49467000
LCLNICVGESGDR	MRELRIRKLCLNICVG	CVGESGDRLTRAAKVL	K	L	C	D	R	L	0	1	1	1	2	0	1	2	0	1	2	0	0	0	0	1	0	0	0	1	0	13	0	1491.68	tr|E9PYL9|E9PYL9_MOUSE;sp|Q9CXW4|RL11_MOUSE;tr|A2BH06|A2BH06_MOUSE	tr|E9PYL9|E9PYL9_MOUSE	20	32	yes	no	2	1.785e-07	147.7	By matching	By MS/MS		1	0	6879100
LCYVALDFEQEMATAASSSSLEK	IVRDIKEKLCYVALDF	ASSSSLEKSYELPDGQ	K	L	C	E	K	S	4	0	0	1	1	1	3	0	0	0	3	1	1	1	0	4	1	0	1	1	0	23	0	2549.17	sp|P60710|ACTB_MOUSE;tr|E9Q1F2|E9Q1F2_MOUSE;tr|E9Q5F4|E9Q5F4_MOUSE;sp|P63260|ACTG_MOUSE	sp|P60710|ACTB_MOUSE	216	238	no	no	2;3	1.6527e-09	143.91	By matching	By MS/MS	1	4	541590	28905000
LDELYGTWR	WTESAFRKLDELYGTW	DELYGTWRKAASLKSN	K	L	D	W	R	K	0	1	0	1	0	0	1	1	0	0	2	0	0	0	0	0	1	1	1	0	0	9	0	1151.56	sp|Q9D8E6|RL4_MOUSE	sp|Q9D8E6|RL4_MOUSE	260	268	yes	yes	2	1.3457e-08	170.47	By matching	By MS/MS		1	0	5892800
LDELYNMK				L	D	M	K		0	0	1	1	0	0	1	0	0	0	2	1	1	0	0	0	0	0	1	0	0	8	0	1024.49		REV__sp|Q01279|EGFR_MOUSE			yes	yes	2	0.033345	55.676	By matching	By MS/MS	1	2	263110	13843000	+
LDGLVDTPTGYIESLPK	ILAALQERLDGLVDTP	GYIESLPKVVKRRVNA	R	L	D	P	K	V	0	0	0	2	0	0	1	2	0	1	3	1	0	0	2	1	2	0	1	1	0	17	0	1816.95	sp|P28656|NP1L1_MOUSE;tr|E9PW66|E9PW66_MOUSE	sp|P28656|NP1L1_MOUSE	56	72	yes	no	2	1.011e-08	142.57	By matching	By MS/MS		1	0	31691000
LDHKFDLMYAK	AIAEAWARLDHKFDLM	KFDLMYAKRAFVHWYV	R	L	D	A	K	R	1	0	0	2	0	0	0	0	1	0	2	2	1	1	0	0	0	0	1	0	0	11	1	1379.69	sp|P05213|TBA1B_MOUSE;sp|Q3UX10|TBAL3_MOUSE;sp|P68368|TBA4A_MOUSE;sp|P68369|TBA1A_MOUSE;sp|P05214|TBA3_MOUSE	sp|P05213|TBA1B_MOUSE	391	401	no	no	3	0.028207	65.695	By matching	By MS/MS		1	0	2669100
LDPHLVLDQLR	NHEKKAGKLDPHLVLD	HLVLDQLRCNGVLEGI	K	L	D	L	R	C	0	1	0	2	0	1	0	0	1	0	4	0	0	0	1	0	0	0	0	1	0	11	0	1317.74	sp|Q8VDD5|MYH9_MOUSE;sp|Q61879|MYH10_MOUSE;tr|Q5SV64|Q5SV64_MOUSE;tr|Q3UH59|Q3UH59_MOUSE	sp|Q8VDD5|MYH9_MOUSE	683	693	yes	no	2;3	0.0004523	105.46	By matching	By MS/MS		2	0	17223000
LDSELKNMQDMVEDYR	QLKSDQSRLDSELKNM	QDMVEDYRNKYEDEIN	R	L	D	Y	R	N	0	1	1	3	0	1	2	0	0	0	2	1	2	0	0	1	0	0	1	1	0	16	1	1984.89	CON__P04264	CON__P04264	252	267	yes	yes	3	0.0086346	62.68	By matching	By MS/MS	1	1	3375000	10979000		+
LDVGNFSWGSECCTR	NKKYRALRLDVGNFSW	WGSECCTRKTRIIDVV	R	L	D	T	R	K	0	1	1	1	2	0	1	2	0	0	1	0	0	1	0	2	1	1	0	1	0	15	0	1786.74	sp|P62242|RS8_MOUSE	sp|P62242|RS8_MOUSE	60	74	yes	yes	2	9.7331e-38	270.99	By matching	By MS/MS		1	0	30429000
LEAAATALATK	NHKLRVKKLEAAATAL	AATALATKSEKVVPEK	K	L	E	T	K	S	5	0	0	0	0	0	1	0	0	0	2	1	0	0	0	0	2	0	0	0	0	11	0	1058.6	sp|Q9D8E6|RL4_MOUSE	sp|Q9D8E6|RL4_MOUSE	354	364	yes	yes	2	9.0322e-10	170.04	By matching	By MS/MS		1	0	145890000
LEAALGEAK	DLRGQVAKLEAALGEA	EAALGEAKKQLQDEML	K	L	E	A	K	K	3	0	0	0	0	0	2	1	0	0	2	1	0	0	0	0	0	0	0	0	0	9	0	900.492	sp|P48678|LMNA_MOUSE;sp|P48678-2|LMNA_MOUSE;sp|P48678-3|LMNA_MOUSE	sp|P48678|LMNA_MOUSE	172	180	yes	no	2	0.029642	69.275	By matching	By MS/MS	1	1	882260	7887100
LECVEPNCR	TTKKIVLRLECVEPNC	ECVEPNCRSKRMLAIK	R	L	E	C	R	S	0	1	1	0	2	0	2	0	0	0	1	0	0	0	1	0	0	0	0	1	0	9	0	1175.51	sp|P83882|RL36A_MOUSE	sp|P83882|RL36A_MOUSE	70	78	yes	yes	2	0.0007814	116.52	By matching	By MS/MS	1	1	174560	126430000
LELQGSNSR	EIEGRTIRLELQGSNS	ELQGSNSRSQPSKTLF	R	L	E	S	R	S	0	1	1	0	0	1	1	1	0	0	2	0	0	0	0	2	0	0	0	0	0	9	0	1002.51	sp|P09405|NUCL_MOUSE	sp|P09405|NUCL_MOUSE	556	564	yes	yes	2	0.001942	110.38	By matching	By MS/MS	1	1	517440	16509000
LENEIQTYR	QLLDIKIRLENEIQTY	ENEIQTYRSLLEGEGS	R	L	E	Y	R	S	0	1	1	0	0	1	2	0	0	1	1	0	0	0	0	0	1	0	1	0	0	9	0	1164.58	CON__P13645;sp|P02535-3|K1C10_MOUSE;tr|A2A513|A2A513_MOUSE;sp|P02535-2|K1C10_MOUSE;sp|P02535|K1C10_MOUSE;CON__P02535-1	CON__P13645	442	450	yes	no	2	1.2686e-22	232.41	By MS/MS	By MS/MS	1	1	15769000	21459000		+
LEQEIATYR	ILLDVKTRLEQEIATY	EQEIATYRRLLEGEDA	R	L	E	Y	R	R	1	1	0	0	0	1	2	0	0	1	1	0	0	0	0	0	1	0	1	0	0	9	0	1121.57	sp|Q61781|K1C14_MOUSE;sp|Q8CCX5-2|KT222_MOUSE;sp|Q8CCX5|KT222_MOUSE;CON__Q8N1A0;CON__P35900;sp|Q9D312|K1C20_MOUSE;CON__Q9D312;CON__P02533;CON__P08779;sp|Q6IFX2|K1C42_MOUSE;CON__Q6IFX2;sp|Q61414|K1C15_MOUSE;CON__P19012;tr|B1AQ77|B1AQ77_MOUSE;CON__A2A4G1;sp|Q9Z2K1|K1C16_MOUSE;CON__Q9Z2K1;CON__Q3ZAW8;CON__P08727;CON__Q61782	CON__P02533	408	416	no	no	2	0.0019996	110.08	By MS/MS	By matching	1		1311600	0		+
LEQQVPVNQVFGQDEMIDVIGVTK	KLDWARERLEQQVPVN	IDVIGVTKGKGYKGVT	R	L	E	T	K	G	0	0	1	2	0	4	2	2	0	2	1	1	1	1	1	0	1	0	0	5	0	24	0	2685.37	sp|P27659|RL3_MOUSE	sp|P27659|RL3_MOUSE	201	224	yes	yes	2;3	2.327e-14	171.84	By matching	By MS/MS		4	0	89104000
LFCVGFTK	TTDGYLLRLFCVGFTK	LFCVGFTKKRNNQIRK	R	L	F	T	K	K	0	0	0	0	1	0	0	1	0	0	1	1	0	2	0	0	1	0	0	1	0	8	0	970.495	sp|P97351|RS3A_MOUSE	sp|P97351|RS3A_MOUSE	137	144	yes	yes	2	0.00093753	123.98	By matching	By MS/MS		1	0	22506000
LFDFLVEAINR	LAKGLYARLFDFLVEA	FLVEAINRAMQKPQEE	R	L	F	N	R	A	1	1	1	1	0	0	1	0	0	1	2	0	0	2	0	0	0	0	0	1	0	11	0	1335.72	tr|Q8CG29|Q8CG29_MOUSE;tr|G3V011|G3V011_MOUSE;sp|P70248|MYO1F_MOUSE	tr|Q8CG29|Q8CG29_MOUSE	361	371	yes	no	2	4.9886e-05	132.32	By matching	By MS/MS		1	0	1487500
LFEGNALLR	LDEKDPRRLFEGNALL	FEGNALLRRLVRIGVL	R	L	F	L	R	R	1	1	1	0	0	0	1	1	0	0	3	0	0	1	0	0	0	0	0	0	0	9	0	1031.58	sp|Q6ZWN5|RS9_MOUSE;tr|F7CJS8|F7CJS8_MOUSE;tr|D3YWH9|D3YWH9_MOUSE;tr|Q9CXW7|Q9CXW7_MOUSE	sp|Q6ZWN5|RS9_MOUSE	71	79	yes	no	2	1.8212e-12	195.57	By matching	By MS/MS		1	0	40972000
LFGAPEPSTIAR	PTDALANKLFGAPEPS	PEPSTIARSLPTTVPE	K	L	F	A	R	S	2	1	0	0	0	0	1	1	0	1	1	0	0	1	2	1	1	0	0	0	0	12	0	1257.67	tr|Z4YJT3|Z4YJT3_MOUSE;sp|Q6ZQ58|LARP1_MOUSE	tr|Z4YJT3|Z4YJT3_MOUSE	731	742	yes	no	2	0.0028381	91.961	By matching	By MS/MS		1	0	7131400
LFIGGLNTETNEK	VEADRPGKLFIGGLNT	LNTETNEKALEAVFGK	K	L	F	E	K	A	0	0	2	0	0	0	2	2	0	1	2	1	0	1	0	0	2	0	0	0	0	13	0	1434.74	sp|Q9WV02-2|RBMX_MOUSE;tr|A2AFI3|A2AFI3_MOUSE;sp|Q91VM5|RMXL1_MOUSE;sp|Q9WV02|RBMX_MOUSE;tr|A2AFI4|A2AFI4_MOUSE	sp|Q9WV02-2|RBMX_MOUSE	10	22	yes	no	2	4.482e-21	225.63	By matching	By MS/MS	1	1	281160	6306700
LFQTALQEEIK	REEYLLLRLFQTALQE	TALQEEIKSKVDQIQE	R	L	F	I	K	S	1	0	0	0	0	2	2	0	0	1	2	1	0	1	0	0	1	0	0	0	0	11	0	1318.71	sp|Q9JKF1|IQGA1_MOUSE	sp|Q9JKF1|IQGA1_MOUSE	1025	1035	yes	yes	2	0.00043318	114.72	By matching	By MS/MS		1	0	4466100
LFVTNDAATILR	MVINRLEKLFVTNDAA	NDAATILRELEVQHPA	K	L	F	L	R	E	2	1	1	1	0	0	0	0	0	1	2	0	0	1	0	0	2	0	0	1	0	12	0	1332.74	tr|H3BL49|H3BL49_MOUSE;sp|P42932|TCPQ_MOUSE;tr|H3BLL1|H3BLL1_MOUSE;tr|H3BKG2|H3BKG2_MOUSE	tr|H3BL49|H3BL49_MOUSE	63	74	yes	no	2	1.9644e-05	134.18	By matching	By MS/MS	1	1	506420	3012800
LGDLYEEEMR	LKGQGKSRLGDLYEEE	DLYEEEMRELRRQVDQ	R	L	G	M	R	E	0	1	0	1	0	0	3	1	0	0	2	0	1	0	0	0	0	0	1	0	0	10	0	1253.56	sp|P20152|VIME_MOUSE	sp|P20152|VIME_MOUSE	146	155	yes	yes	2	9.5118e-06	138.25	By MS/MS	By MS/MS	2	2	2260800	23044000
LGEHNIDVLEGNEQFINAAK	YKSRIQVRLGEHNIDV	EQFINAAKIITHPNFN	R	L	G	A	K	I	2	0	3	1	0	1	3	2	1	2	2	1	0	1	0	0	0	0	0	1	0	20	0	2210.1	CON__P00761	CON__P00761	58	77	yes	yes	2;3	3.1499e-39	260.11	By MS/MS	By MS/MS	3	3	302160000	1152400000		+
LGEWVGLCK	IKVDDNKKLGEWVGLC	GEWVGLCKIDREGKPR	K	L	G	C	K	I	0	0	0	0	1	0	1	2	0	0	2	1	0	0	0	0	0	1	0	1	0	9	0	1060.54	tr|Q6ZWZ6|Q6ZWZ6_MOUSE;sp|P63323|RS12_MOUSE	tr|Q6ZWZ6|Q6ZWZ6_MOUSE	85	93	yes	no	2	0.0074381	91.867	By matching	By MS/MS		1	0	4139500
LGEYGFQNALIVR	QNCDQFEKLGEYGFQN	FQNALIVRYTRKVPQV	K	L	G	V	R	Y	1	1	1	0	0	1	1	2	0	1	2	0	0	1	0	0	0	0	1	1	0	13	0	1478.79	CON__P02769	CON__P02769	421	433	yes	yes	2	1.2348e-10	168.02	By MS/MS	By MS/MS	1	1	1504800	4957200		+
LGGIPVGVVAVETR	TVVVGRARLGGIPVGV	GVVAVETRTVELSIPA	R	L	G	T	R	T	1	1	0	0	0	0	1	3	0	1	1	0	0	0	1	0	1	0	0	4	0	14	0	1365.8	sp|Q5SWU9|ACACA_MOUSE;sp|Q5SWU9-2|ACACA_MOUSE	sp|Q5SWU9|ACACA_MOUSE	1977	1990	yes	no	2	0.0080978	72.681	By MS/MS	By matching	1	1	4316000	1348600
LGLGIDEDEVTAEEPSAAVPDEIPPLEGDEDASR	NRIYRMIKLGLGIDED	EGDEDASRMEEVD___	K	L	G	S	R	M	4	1	0	5	0	0	7	3	0	2	3	0	0	0	4	2	1	0	0	2	0	34	0	3534.64	sp|P11499|HS90B_MOUSE	sp|P11499|HS90B_MOUSE	686	719	yes	yes	3	0.0069696	35.957	By matching	By MS/MS		1	0	4738700
LGNDFHTNKR	IIEKYYTRLGNDFHTN	NDFHTNKRVCEEIAII	R	L	G	K	R	V	0	1	2	1	0	0	0	1	1	0	1	1	0	1	0	0	1	0	0	0	0	10	1	1200.6	sp|P63276|RS17_MOUSE	sp|P63276|RS17_MOUSE	24	33	yes	yes	3;4	0.035825	47.187	By matching	By MS/MS		2	0	5535800
LHFFMPGFAPLTSR	VNMVPFPRLHFFMPGF	GFAPLTSRGSQQYRAL	R	L	H	S	R	G	1	1	0	0	0	0	0	1	1	0	2	0	1	3	2	1	1	0	0	0	0	14	0	1619.83	sp|P68372|TBB4B_MOUSE;sp|Q9D6F9|TBB4A_MOUSE;sp|P99024|TBB5_MOUSE;sp|Q9CWF2|TBB2B_MOUSE;sp|Q7TMM9|TBB2A_MOUSE	sp|P68372|TBB4B_MOUSE	263	276	no	no	3	0.00016512	107.17	By matching	By MS/MS		1	0	3207100
LHPFHVIR	DGFHIRVRLHPFHVIR	LHPFHVIRINKMLSCA	R	L	H	I	R	I	0	1	0	0	0	0	0	0	2	1	1	0	0	1	1	0	0	0	0	1	0	8	0	1017.59	tr|I7HLV2|I7HLV2_MOUSE;sp|Q6ZWV3|RL10_MOUSE;sp|P86048|RL10L_MOUSE;tr|B7FAU6|B7FAU6_MOUSE	tr|I7HLV2|I7HLV2_MOUSE	91	98	yes	no	3	0.013218	68.915	By matching	By MS/MS		1	0	7603600
LIDDYGVEEEPAELPEGTSLTVDNKR	EFRDALAKLIDDYGVE	SLTVDNKRFFFDVGSN	K	L	I	K	R	F	1	1	1	3	0	0	5	2	0	1	3	1	0	0	2	1	2	0	1	2	0	26	1	2888.39	sp|P42669|PURA_MOUSE	sp|P42669|PURA_MOUSE	204	229	yes	yes	3	3.6487e-15	169.84	By matching	By MS/MS		1	0	18520000
LIDFLECGK	ICIATPGRLIDFLECG	IDFLECGKTNLRRTTY	R	L	I	G	K	T	0	0	0	1	1	0	1	1	0	1	2	1	0	1	0	0	0	0	0	0	0	9	0	1093.55	sp|Q61656|DDX5_MOUSE;tr|Q8BTS0|Q8BTS0_MOUSE;tr|S4R1I6|S4R1I6_MOUSE	sp|Q61656|DDX5_MOUSE	228	236	yes	no	2	0.030965	68.657	By matching	By MS/MS		1	0	3242800
LIDLHSPSEIVK	FQMRIHKRLIDLHSPS	HSPSEIVKQITSISIE	R	L	I	V	K	Q	0	0	0	1	0	0	1	0	1	2	2	1	0	0	1	2	0	0	0	1	0	12	0	1349.76	sp|P60867|RS20_MOUSE	sp|P60867|RS20_MOUSE	88	99	yes	yes	2	9.0449e-11	176.95	By matching	By MS/MS		1	0	7797700
LIEVDDER	FPATGCQKLIEVDDER	LIEVDDERKLRTFYEK	K	L	I	E	R	K	0	1	0	2	0	0	2	0	0	1	1	0	0	0	0	0	0	0	0	1	0	8	0	987.487	sp|P62754|RS6_MOUSE	sp|P62754|RS6_MOUSE	15	22	yes	yes	2	0.0021903	114.89	By matching	By MS/MS	1	1	586590	86822000
LIGEYGLR	SRLDQELKLIGEYGLR	LIGEYGLRNKREVWRV	K	L	I	L	R	N	0	1	0	0	0	0	1	2	0	1	2	0	0	0	0	0	0	0	1	0	0	8	0	919.513	sp|Q6ZWN5|RS9_MOUSE;tr|F7CJS8|F7CJS8_MOUSE;tr|D3YWH9|D3YWH9_MOUSE;tr|Q9CXW7|Q9CXW7_MOUSE;tr|D3YUV6|D3YUV6_MOUSE;tr|D3Z673|D3Z673_MOUSE	sp|Q6ZWN5|RS9_MOUSE	31	38	yes	no	2	0.016612	85.161	By matching	By MS/MS	1	1	348890	78253000
LIGNMALLPLR	________________	NMALLPLRSQFKGPAP	K	L	I	L	R	S	1	1	1	0	0	0	0	1	0	1	4	0	1	0	1	0	0	0	0	0	0	11	0	1209.73	tr|H7BWZ3|H7BWZ3_MOUSE;sp|Q9JM76|ARPC3_MOUSE	tr|H7BWZ3|H7BWZ3_MOUSE	7	17	yes	no	2	2.3703e-05	132.88	By matching	By MS/MS		1	0	6633800
LILIESR	KDKDAKFRLILIESRI	RLILIESRIHRLARYY	R	L	I	S	R	I	0	1	0	0	0	0	1	0	0	2	2	0	0	0	0	1	0	0	0	0	0	7	0	842.523	sp|P62301|RS13_MOUSE	sp|P62301|RS13_MOUSE	115	121	yes	yes	2	0.032371	75.109	By matching	By MS/MS	1	1	419670	47215000
LIPDSIGKDIEK	DLKEVVNKLIPDSIGK	SIGKDIEKACQSIYPL	K	L	I	E	K	A	0	0	0	2	0	0	1	1	0	3	1	2	0	0	1	1	0	0	0	0	0	12	1	1326.74	sp|P97351|RS3A_MOUSE	sp|P97351|RS3A_MOUSE	188	199	yes	yes	2	0.00041252	123.28	By matching	By MS/MS	1	1	136250	34521000
LIQAAYDVLSDPQER	AEAAEQFKLIQAAYDV	VLSDPQERAWYDNHRE	K	L	I	E	R	A	2	1	0	2	0	2	1	0	0	1	2	0	0	0	1	1	0	0	1	1	0	15	0	1716.87	tr|E9Q8D0|E9Q8D0_MOUSE	tr|E9Q8D0|E9Q8D0_MOUSE	48	62	yes	yes	2	3.0323e-06	135.47	By matching	By MS/MS		1	0	8188600
LISQIVSSITASLR	PTYTNLNRLISQIVSS	SSITASLRFDGALNVD	R	L	I	L	R	F	1	1	0	0	0	1	0	0	0	3	2	0	0	0	0	4	1	0	0	1	0	14	0	1486.87	sp|P05213|TBA1B_MOUSE;sp|P68368|TBA4A_MOUSE	sp|P05213|TBA1B_MOUSE	230	243	no	no	3	0.032757	41.495	By matching	By MS/MS		1	0	540640
LITGLGVGR	EMKYALKRLITGLGVG	ITGLGVGREAARPCYS	R	L	I	G	R	E	0	1	0	0	0	0	0	3	0	1	2	0	0	0	0	0	1	0	0	1	0	9	0	884.544	sp|Q7TPV4|MBB1A_MOUSE	sp|Q7TPV4|MBB1A_MOUSE	75	83	yes	yes	2	3.0631e-06	155.42	By matching	By MS/MS	1	1	523930	7922600
LITPAVVSER	CKEVPNYKLITPAVVS	TPAVVSERLKIRGSLA	K	L	I	E	R	L	1	1	0	0	0	0	1	0	0	1	1	0	0	0	1	1	1	0	0	2	0	10	0	1083.63	sp|P62852|RS25_MOUSE	sp|P62852|RS25_MOUSE	67	76	yes	yes	2	0.0062005	89.266	By MS/MS	By MS/MS	1	1	593670	74103000
LIVENLSSR	PPVRTENRLIVENLSS	IVENLSSRVSWQDLKD	R	L	I	S	R	V	0	1	1	0	0	0	1	0	0	1	2	0	0	0	0	2	0	0	0	1	0	9	0	1029.58	sp|O35326|SRSF5_MOUSE;tr|Q9D8S5|Q9D8S5_MOUSE;sp|Q3TWW8|SRSF6_MOUSE;sp|Q8VE97|SRSF4_MOUSE;tr|Q542V3|Q542V3_MOUSE;tr|A2A837|A2A837_MOUSE	sp|O35326|SRSF5_MOUSE	110	118	yes	no	2	0.00044409	120.63	By MS/MS	By MS/MS	1	1	585720	11993000
LKAWNDIKK	EAVQLLKKLKAWNDIK	KAWNDIKKVYASQRMR	K	L	K	K	K	V	1	0	1	1	0	0	0	0	0	1	1	3	0	0	0	0	0	1	0	0	0	9	2	1114.65	sp|Q9D8E6|RL4_MOUSE	sp|Q9D8E6|RL4_MOUSE	174	182	yes	yes	3	0.0075132	109.44	By matching	By MS/MS		1	0	15323000
LKDLEALLNSK	DLLAAQARLKDLEALL	LEALLNSKEAALSTAL	R	L	K	S	K	E	1	0	1	1	0	0	1	0	0	0	4	2	0	0	0	1	0	0	0	0	0	11	1	1242.72	sp|P48678|LMNA_MOUSE;sp|P48678-2|LMNA_MOUSE;sp|P48678-3|LMNA_MOUSE	sp|P48678|LMNA_MOUSE	134	144	yes	no	2	0.00082514	122.52	By matching	By MS/MS		1	0	5704700
LKLDKDR	PSKVVITRLKLDKDRK	RLKLDKDRKKILERKA	R	L	K	D	R	K	0	1	0	2	0	0	0	0	0	0	2	2	0	0	0	0	0	0	0	0	0	7	2	886.524	sp|P61255|RL26_MOUSE;tr|B1ARA5|B1ARA5_MOUSE	sp|P61255|RL26_MOUSE	109	115	yes	no	2	0.037081	45.335	By matching	By MS/MS		1	0	0
LKVPEWVDTVK	AFLKKSGKLKVPEWVD	PEWVDTVKLAKHKELA	K	L	K	V	K	L	0	0	0	1	0	0	1	0	0	0	1	2	0	0	1	0	1	1	0	3	0	11	1	1312.74	sp|Q9CZX8|RS19_MOUSE;tr|D3YUT3|D3YUT3_MOUSE;tr|D3YUG3|D3YUG3_MOUSE;tr|D3Z5R8|D3Z5R8_MOUSE;tr|D3Z722|D3Z722_MOUSE;tr|S4R223|S4R223_MOUSE	sp|Q9CZX8|RS19_MOUSE	28	38	yes	no	3	0.0081101	98.156	By matching	By MS/MS		1	0	6982400
LKVPPAINQFTQALDR	QRAILYKRLKVPPAIN	QFTQALDRQTATQLLK	R	L	K	D	R	Q	2	1	1	1	0	2	0	0	0	1	2	1	0	1	2	0	1	0	0	1	0	16	1	1810.01	sp|P12970|RL7A_MOUSE	sp|P12970|RL7A_MOUSE	74	89	yes	yes	2;3	0.011779	88.951	By matching	By MS/MS		2	0	55244000
LKYENEVALR	RLAADDFRLKYENEVA	YENEVALRQSVEADIN	R	L	K	L	R	Q	1	1	1	0	0	0	2	0	0	0	2	1	0	0	0	0	0	0	1	1	0	10	1	1233.67	CON__P13645	CON__P13645	236	245	yes	yes	2	0.018021	98.898	By MS/MS	By matching	1	1	4354800	11103000		+
LLACIASRPGQCGR	EEQFQQGKLLACIASR	SRPGQCGRADGYVLEG	K	L	L	G	R	A	2	2	0	0	2	1	0	2	0	1	2	0	0	0	1	1	0	0	0	0	0	14	1	1557.79	sp|P62242|RS8_MOUSE	sp|P62242|RS8_MOUSE	171	184	yes	yes	3	0.0024611	101.39	By matching	By MS/MS		1	0	64262000
LLADQAEAR	KADKARKKLLADQAEA	LADQAEARRSKTKEAR	K	L	L	A	R	R	3	1	0	1	0	1	1	0	0	0	2	0	0	0	0	0	0	0	0	0	0	9	0	985.519	tr|A2A547|A2A547_MOUSE;sp|P84099|RL19_MOUSE	tr|A2A547|A2A547_MOUSE	152	160	yes	no	2	0.0028847	105.4	By matching	By MS/MS		1	0	185590000
LLDAQLATGGIVDPR	IPAEEALRLLDAQLAT	TGGIVDPRLGFHLPLE	R	L	L	P	R	L	2	1	0	2	0	1	0	2	0	1	3	0	0	0	1	0	1	0	0	1	0	15	0	1537.85	tr|E9Q3W4|E9Q3W4_MOUSE;sp|Q9QXS1-15|PLEC_MOUSE;sp|Q9QXS1-10|PLEC_MOUSE;sp|Q9QXS1-9|PLEC_MOUSE;sp|Q9QXS1-12|PLEC_MOUSE;sp|Q9QXS1-11|PLEC_MOUSE;sp|Q9QXS1-13|PLEC_MOUSE;sp|Q9QXS1-5|PLEC_MOUSE;sp|Q9QXS1-3|PLEC_MOUSE;sp|Q9QXS1-16|PLEC_MOUSE;sp|Q9QXS1-4|PLEC_MOUSE;sp|Q9QXS1-14|PLEC_MOUSE;sp|Q9QXS1-6|PLEC_MOUSE;sp|Q9QXS1-7|PLEC_MOUSE;sp|Q9QXS1-8|PLEC_MOUSE;sp|Q9QXS1-2|PLEC_MOUSE;sp|Q9QXS1|PLEC_MOUSE	tr|E9Q3W4|E9Q3W4_MOUSE	3638	3652	yes	no	2	0.0048146	78.95	By MS/MS	By MS/MS	1	1	1160600	4249800
LLDAQLSTGGIVDPSK	IPREQGLRLLDAQLST	GGIVDPSKSHRVPLDV	R	L	L	S	K	S	1	0	0	2	0	1	0	2	0	1	3	1	0	0	1	2	1	0	0	1	0	16	0	1612.87	tr|E9Q3W4|E9Q3W4_MOUSE;sp|Q9QXS1-15|PLEC_MOUSE;sp|Q9QXS1-10|PLEC_MOUSE;sp|Q9QXS1-9|PLEC_MOUSE;sp|Q9QXS1-12|PLEC_MOUSE;sp|Q9QXS1-11|PLEC_MOUSE;sp|Q9QXS1-13|PLEC_MOUSE;sp|Q9QXS1-5|PLEC_MOUSE;sp|Q9QXS1-3|PLEC_MOUSE;sp|Q9QXS1-16|PLEC_MOUSE;sp|Q9QXS1-4|PLEC_MOUSE;sp|Q9QXS1-14|PLEC_MOUSE;sp|Q9QXS1-6|PLEC_MOUSE;sp|Q9QXS1-7|PLEC_MOUSE;sp|Q9QXS1-8|PLEC_MOUSE;sp|Q9QXS1-2|PLEC_MOUSE;sp|Q9QXS1|PLEC_MOUSE;tr|…	tr|E9Q3W4|E9Q3W4_MOUSE	2972	2987	yes	no	2	0.0023728	84.895	By MS/MS	By matching	1	1	1740100	4607900
LLDFGSLSNLQVTQPTVGMNFK	PDTKEMLKLLDFGSLS	PTVGMNFKTPRGAV__	K	L	L	F	K	T	0	0	2	1	0	2	0	2	0	0	4	1	1	2	1	2	2	0	0	2	0	22	0	2408.24	sp|P63276|RS17_MOUSE	sp|P63276|RS17_MOUSE	108	129	yes	yes	2;3	1.1643e-09	145.02	By matching	By MS/MS		2	0	25983000
LLDPEDVDVPQPDEK	ERDLGVTRLLDPEDVD	DVPQPDEKSIITYVSS	R	L	L	E	K	S	0	0	0	4	0	1	2	0	0	0	2	1	0	0	3	0	0	0	0	2	0	15	0	1707.82	tr|E9Q3W4|E9Q3W4_MOUSE;sp|Q9QXS1-15|PLEC_MOUSE;sp|Q9QXS1-10|PLEC_MOUSE;sp|Q9QXS1-9|PLEC_MOUSE;sp|Q9QXS1-12|PLEC_MOUSE;sp|Q9QXS1-11|PLEC_MOUSE;sp|Q9QXS1-13|PLEC_MOUSE;sp|Q9QXS1-5|PLEC_MOUSE;sp|Q9QXS1-3|PLEC_MOUSE;sp|Q9QXS1-16|PLEC_MOUSE;sp|Q9QXS1-4|PLEC_MOUSE;sp|Q9QXS1-14|PLEC_MOUSE;sp|Q9QXS1-6|PLEC_MOUSE;sp|Q9QXS1-7|PLEC_MOUSE;sp|Q9QXS1-8|PLEC_MOUSE;sp|Q9QXS1-2|PLEC_MOUSE;sp|Q9QXS1|PLEC_MOUSE;tr|…	tr|E9Q3W4|E9Q3W4_MOUSE	78	92	yes	no	2	1.2257e-05	121.82	By MS/MS	By MS/MS	1	1	1363100	5783500
LLEGEDAHLSSSQFSSGSQSSR	QEIATYRRLLEGEDAH	SSGSQSSRDVTSSSRQ	R	L	L	S	R	D	1	1	0	1	0	2	2	2	1	0	3	0	0	1	0	8	0	0	0	0	0	22	0	2308.06	CON__P02533;CON__Q61782	CON__P02533	418	439	yes	no	3	0.0022862	67.655	By MS/MS	By matching	1		2152200	0		+
LLEGEECR	VEIATYRKLLEGEECR	LLEGEECRMSGDLSSN	K	L	L	C	R	M	0	1	0	0	1	0	3	1	0	0	2	0	0	0	0	0	0	0	0	0	0	8	0	1004.46	CON__P35908;CON__O95678;CON__Q01546;sp|Q6NXH9|K2C73_MOUSE;CON__Q6NXH9;CON__P48668;CON__P04259;CON__P02538;CON__P13647;sp|Q3UV17|K22O_MOUSE;CON__Q7RTS7;CON__Q32MB2	CON__P35908	489	496	no	no	2	0.016949	84.743	By MS/MS	By matching	1	1	2338000	2488900		+
LLEGEESR	IEIATYRKLLEGEESR	LLEGEESRISLPLPTF	K	L	L	S	R	I	0	1	0	0	0	0	3	1	0	0	2	0	0	0	0	1	0	0	0	0	0	8	0	931.461	sp|P20152|VIME_MOUSE;sp|P31001|DESM_MOUSE;sp|P15331-3|PERI_MOUSE;tr|G5E846|G5E846_MOUSE;sp|P15331|PERI_MOUSE;tr|G3X981|G3X981_MOUSE;sp|P15331-2|PERI_MOUSE	sp|P20152|VIME_MOUSE	403	410	no	no	2	0.010157	93.143	By MS/MS	By MS/MS	1	1	1912500	15499000		+
LLEPVLLLGK	EPRTLQYKLLEPVLLL	EPVLLLGKERFAGVDI	K	L	L	G	K	E	0	0	0	0	0	0	1	1	0	0	5	1	0	0	1	0	0	0	0	1	0	10	0	1093.71	sp|P14131|RS16_MOUSE	sp|P14131|RS16_MOUSE	51	60	yes	yes	1;2	0.00021119	118.71	By matching	By MS/MS		2	0	43394000
LLETESFQLNR	TTVEYLIKLLETESFQ	TESFQLNRIDTGWLDR	K	L	L	N	R	I	0	1	1	0	0	1	2	0	0	0	3	0	0	1	0	1	1	0	0	0	0	11	0	1348.7	sp|Q5SWU9|ACACA_MOUSE;sp|Q5SWU9-2|ACACA_MOUSE	sp|Q5SWU9|ACACA_MOUSE	596	606	yes	no	2	0.0088444	79.659	By MS/MS	By matching	1		1595200	0
LLGEIAQGNENYAGIAAR	AVSSAIAKLLGEIAQG	NYAGIAARDVAGGLRS	K	L	L	A	R	D	4	1	2	0	0	1	2	3	0	2	2	0	0	0	0	0	0	0	1	0	0	18	0	1858.95	sp|P26039|TLN1_MOUSE	sp|P26039|TLN1_MOUSE	1105	1122	yes	yes	2	8.2588e-08	139.46	By MS/MS	By MS/MS	1	1	515050	4941000
LLGVEGTTLR	NQLKYLTRLLGVEGTT	GVEGTTLREALTHRKI	R	L	L	L	R	E	0	1	0	0	0	0	1	2	0	0	3	0	0	0	0	0	2	0	0	1	0	10	0	1057.61	sp|Q9WTI7-2|MYO1C_MOUSE;sp|Q9WTI7-3|MYO1C_MOUSE;sp|Q9WTI7|MYO1C_MOUSE;sp|Q9WTI7-4|MYO1C_MOUSE	sp|Q9WTI7-2|MYO1C_MOUSE	306	315	yes	no	2	0.0067658	88.134	By matching	By MS/MS	1	1	431180	13349000
LLLLDTQQESGMLLR	EKRFPEDKLLLLDTQQ	QESGMLLRQLANQKQR	K	L	L	L	R	Q	0	1	0	1	0	2	1	1	0	0	6	0	1	0	0	1	1	0	0	0	0	15	0	1728.94	sp|Q5SWD9-3|TSR1_MOUSE;sp|Q5SWD9|TSR1_MOUSE;sp|Q5SWD9-2|TSR1_MOUSE	sp|Q5SWD9-3|TSR1_MOUSE	220	234	yes	no	2	1.0611e-28	233.62	By matching	By MS/MS		1	0	4853400
LLLPGELAK	REIQTAVRLLLPGELA	LLPGELAKHAVSEGTK	R	L	L	A	K	H	1	0	0	0	0	0	1	1	0	0	4	1	0	0	1	0	0	0	0	0	0	9	0	952.596	sp|Q8CGP2|H2B1P_MOUSE;sp|Q8CGP1|H2B1K_MOUSE;sp|Q6ZWY9|H2B1C_MOUSE;sp|Q64525|H2B2B_MOUSE;sp|Q64478|H2B1H_MOUSE;sp|Q64475|H2B1B_MOUSE;sp|P10854|H2B1M_MOUSE;sp|P10853|H2B1F_MOUSE;tr|Q8CBB6|Q8CBB6_MOUSE;sp|Q8CGP2-2|H2B1P_MOUSE;sp|Q9D2U9|H2B3A_MOUSE;sp|Q8CGP0|H2B3B_MOUSE;sp|Q64524|H2B2E_MOUSE;sp|P70696|H2B1A_MOUSE	sp|Q8CGP2|H2B1P_MOUSE	101	109	yes	no	2	0.003111	104.2	By matching	By MS/MS	1	1	57953000	467050000
LLMMAGIDDCYTSAR	VSAPVPKKLLMMAGID	DDCYTSARGCTATLGN	K	L	L	A	R	G	2	1	0	2	1	0	0	1	0	1	2	0	2	0	0	1	1	0	1	0	0	15	0	1715.77	sp|P25444|RS2_MOUSE;tr|D3YVC1|D3YVC1_MOUSE;tr|D3YWJ3|D3YWJ3_MOUSE;tr|E9Q1N8|E9Q1N8_MOUSE	sp|P25444|RS2_MOUSE	213	227	yes	no	2	2.0537e-12	171.76	By matching	By MS/MS		1	0	10985000
LLNDEDPVVVTK	RALPELTKLLNDEDPV	EDPVVVTKAAMIVNQL	K	L	L	T	K	A	0	0	1	2	0	0	1	0	0	0	2	1	0	0	1	0	1	0	0	3	0	12	0	1340.72	sp|Q02257|PLAK_MOUSE	sp|Q02257|PLAK_MOUSE	150	161	yes	yes	2	0.0003588	113.52	By MS/MS	By matching	1		1127900	0
LLQDSVDFSLADAINTEFK	RSSVPGVRLLQDSVDF	DAINTEFKNTRTNEKV	R	L	L	F	K	N	2	0	1	3	0	1	1	0	0	1	3	1	0	2	0	2	1	0	0	1	0	19	0	2125.06	sp|P20152|VIME_MOUSE;tr|A2AKJ2|A2AKJ2_MOUSE	sp|P20152|VIME_MOUSE	79	97	yes	no	2;3	5.4713e-13	169.43	By MS/MS	By MS/MS	2	2	763230	7349000
LLQFYAETCPAPER	GKTEATKRLLQFYAET	ETCPAPERGGAVRDRL	R	L	L	E	R	G	2	1	0	0	1	1	2	0	0	0	2	0	0	1	2	0	1	0	1	0	0	14	0	1693.81	sp|Q9WTI7-2|MYO1C_MOUSE;sp|Q9WTI7-3|MYO1C_MOUSE;sp|Q9WTI7|MYO1C_MOUSE;sp|Q9WTI7-4|MYO1C_MOUSE	sp|Q9WTI7-2|MYO1C_MOUSE	118	131	yes	no	2	4.5511e-11	167.03	By matching	By MS/MS	1	1	358410	8006200
LLQNEDLGTVYLSER	ISLPEAFKLLQNEDLG	GTVYLSERGSTQSFML	K	L	L	E	R	G	0	1	1	1	0	1	2	1	0	0	4	0	0	0	0	1	1	0	1	1	0	15	0	1748.89	sp|Q5SWD9-3|TSR1_MOUSE;sp|Q5SWD9|TSR1_MOUSE	sp|Q5SWD9-3|TSR1_MOUSE	102	116	yes	no	2	3.2876e-16	192.4	By matching	By MS/MS		1	0	6114100
LLQSLLDTR	VELMPGMRLLQSLLDT	LQSLLDTRCVYILDCW	R	L	L	T	R	C	0	1	0	1	0	1	0	0	0	0	4	0	0	0	0	1	1	0	0	0	0	9	0	1057.61	sp|Q9JJ28|FLII_MOUSE	sp|Q9JJ28|FLII_MOUSE	765	773	yes	yes	2	1.4004e-08	169.93	By matching	By MS/MS		1	0	6385800
LLVVTDPR	QAAFREPRLLVVTDPR	LLVVTDPRADHQPLTE	R	L	L	P	R	A	0	1	0	1	0	0	0	0	0	0	2	0	0	0	1	0	1	0	0	2	0	8	0	911.544	sp|P14206|RSSA_MOUSE	sp|P14206|RSSA_MOUSE	121	128	yes	yes	2	0.0067785	99.442	By matching	By MS/MS	1	1	456500	6349100
LMELHGEGGSSGK	KPKFELGKLMELHGEG	GEGGSSGKAAGDETGA	K	L	M	G	K	A	0	0	0	0	0	0	2	4	1	0	2	1	1	0	0	2	0	0	0	0	0	13	0	1300.61	sp|P97351|RS3A_MOUSE	sp|P97351|RS3A_MOUSE	228	240	yes	yes	2	0.0010186	92.906	By matching	By MS/MS		1	0	2988400
LNDLEDALQQAK	ALKDAKNKLNDLEDAL	EDALQQAKEDLARLLR	K	L	N	A	K	E	2	0	1	2	0	2	1	0	0	0	3	1	0	0	0	0	0	0	0	0	0	12	0	1356.69	CON__P04264	CON__P04264	444	455	yes	yes	2	4.7451e-08	159.5	By MS/MS	By matching	1	1	969280	3118600		+
LNEAAAGLNQAATELVQASR	TFQEAQSRLNEAAAGL	TELVQASRGTPQDLAR	R	L	N	S	R	G	6	1	2	0	0	2	2	1	0	0	3	0	0	0	0	1	1	0	0	1	0	20	0	2026.04	sp|P26039|TLN1_MOUSE	sp|P26039|TLN1_MOUSE	1242	1261	yes	yes	2	3.9591e-13	168.17	By matching	By MS/MS		1	0	3454900
LNISFPATGCQK	________________	FPATGCQKLIEVDDER	K	L	N	Q	K	L	1	0	1	0	1	1	0	1	0	1	1	1	0	1	1	1	1	0	0	0	0	12	0	1334.67	sp|P62754|RS6_MOUSE	sp|P62754|RS6_MOUSE	3	14	yes	yes	2	2.3332e-07	150.51	By matching	By MS/MS	1	1	301290	23494000
LNNLVLFDK	SKGKVRDKLNNLVLFD	NNLVLFDKATYDKLCK	K	L	N	D	K	A	0	0	2	1	0	0	0	0	0	0	3	1	0	1	0	0	0	0	0	1	0	9	0	1074.61	sp|P62852|RS25_MOUSE	sp|P62852|RS25_MOUSE	44	52	yes	yes	2	0.0020463	109.83	By matching	By MS/MS		1	0	5282700
LNQDQLDAVSK	ERMNKGERLNQDQLDA	DQLDAVSKYQEVTNNL	R	L	N	S	K	Y	1	0	1	2	0	2	0	0	0	0	2	1	0	0	0	1	0	0	0	1	0	11	0	1229.63	sp|Q60865|CAPR1_MOUSE	sp|Q60865|CAPR1_MOUSE	86	96	yes	yes	2	6.1676e-14	196.02	By matching	By MS/MS	1	1	208710	13909000
LNTLLQR	KQMADTGKLNTLLQRA	KLNTLLQRAPQCLGKF	K	L	N	Q	R	A	0	1	1	0	0	1	0	0	0	0	3	0	0	0	0	0	1	0	0	0	0	7	0	856.513	tr|G3XA10|G3XA10_MOUSE;sp|Q8VEK3|HNRPU_MOUSE	tr|G3XA10|G3XA10_MOUSE	528	534	yes	no	2	0.011251	101.64	By matching	By MS/MS		1	0	9917500
LNVEVDAAPTVDLNR	LRCQLGDRLNVEVDAA	APTVDLNRVLNETRCQ	R	L	N	N	R	V	2	1	2	2	0	0	1	0	0	0	2	0	0	0	1	0	1	0	0	3	0	15	0	1624.84	sp|Q61897|KT33B_MOUSE;CON__REFSEQ:XP_986630;sp|Q61765|K1H1_MOUSE;CON__A2A5Y0;sp|Q8K0Y2|KT33A_MOUSE;CON__Q9UE12;CON__Q15323;sp|Q9D646|KRT34_MOUSE;CON__Q9D646	sp|Q61897|KT33B_MOUSE	209	223	no	no	2	4.4614e-05	116.78	By matching	By MS/MS	1	1	418020	6286400		+
LPAAGVGDMVMATVK	GIKGRLNRLPAAGVGD	DMVMATVKKGKPELRK	R	L	P	V	K	K	3	0	0	1	0	0	0	2	0	0	1	1	2	0	1	0	1	0	0	3	0	15	0	1458.76	sp|P62830|RL23_MOUSE	sp|P62830|RL23_MOUSE	52	66	yes	yes	2	1.0534e-06	132.65	By matching	By MS/MS		2	0	75678000
LPACVVDCGTGYTK	________________	DCGTGYTKLGYAGNTE	R	L	P	T	K	L	1	0	0	1	2	0	0	2	0	0	1	1	0	0	1	0	2	0	1	2	0	14	0	1539.71	sp|Q99JY9|ARP3_MOUSE;tr|A0A087WRA1|A0A087WRA1_MOUSE;tr|A0A087WQ14|A0A087WQ14_MOUSE;tr|A0A087WPR6|A0A087WPR6_MOUSE	sp|Q99JY9|ARP3_MOUSE	5	18	yes	no	2	2.1337e-15	168.89	By matching	By MS/MS		1	0	0
LPGGNEIGMVAWK	GQLVHMNRLPGGNEIG	EIGMVAWKMSLKSPEY	R	L	P	W	K	M	1	0	1	0	0	0	1	3	0	1	1	1	1	0	1	0	0	1	0	1	0	13	0	1370.7	sp|Q5SWU9|ACACA_MOUSE;sp|Q5SWU9-2|ACACA_MOUSE	sp|Q5SWU9|ACACA_MOUSE	1650	1662	yes	no	2	0.019304	55.291	By MS/MS	By matching	1		764060	0
LPIVNENDELVAIIAR	LQRSKKGKLPIVNEND	ELVAIIARTDLKKNRD	K	L	P	A	R	T	2	1	2	1	0	0	2	0	0	3	2	0	0	0	1	0	0	0	0	2	0	16	0	1777.99	sp|P24547|IMDH2_MOUSE	sp|P24547|IMDH2_MOUSE	209	224	yes	yes	2	0.010349	69.331	By matching	By MS/MS		1	0	1781800
LPLQDVYK	RPTDKPLRLPLQDVYK	LPLQDVYKIGGIGTVP	R	L	P	Y	K	I	0	0	0	1	0	1	0	0	0	0	2	1	0	0	1	0	0	0	1	1	0	8	0	974.544	sp|P10126|EF1A1_MOUSE;sp|P62631|EF1A2_MOUSE	sp|P10126|EF1A1_MOUSE	248	255	yes	no	2	0.00088511	124.92	By matching	By MS/MS	1	1	560130	12908000
LPNFGFVVFDDSEPVQK	LRINSGGKLPNFGFVV	DDSEPVQKVLSNRPIM	K	L	P	Q	K	V	0	0	1	2	0	1	1	1	0	0	1	1	0	3	2	1	0	0	0	3	0	17	0	1936.96	sp|P97855|G3BP1_MOUSE	sp|P97855|G3BP1_MOUSE	375	391	yes	yes	2	4.1626e-06	122.01	By matching	By MS/MS		1	0	3888600
LPNFGFVVFDDSEPVQR	NTKGVGGKLPNFGFVV	DDSEPVQRILIAKPIM	K	L	P	Q	R	I	0	1	1	2	0	1	1	1	0	0	1	0	0	3	2	1	0	0	0	3	0	17	0	1964.96	sp|P97379-2|G3BP2_MOUSE;sp|P97379|G3BP2_MOUSE	sp|P97379-2|G3BP2_MOUSE	338	354	yes	no	2	4.7552e-06	119.46	By matching	By MS/MS		1	0	1439900
LPSSVFASEFEEDVGLLNK	VYSSTGIKLPSSVFAS	EDVGLLNKAAPVSGPR	K	L	P	N	K	A	1	0	1	1	0	0	3	1	0	0	3	1	0	2	1	3	0	0	0	2	0	19	0	2080.04	sp|Q6NSQ7|LTV1_MOUSE	sp|Q6NSQ7|LTV1_MOUSE	108	126	yes	yes	2	0.0010626	91.317	By matching	By MS/MS		1	0	1430800
LPVDVAYQR	IDPVHSHRLPVDVAYQ	PVDVAYQRGYFDEEMN	R	L	P	Q	R	G	1	1	0	1	0	1	0	0	0	0	1	0	0	0	1	0	0	0	1	2	0	9	0	1059.57	tr|E9Q3W4|E9Q3W4_MOUSE;sp|Q9QXS1-15|PLEC_MOUSE;sp|Q9QXS1-10|PLEC_MOUSE;sp|Q9QXS1-9|PLEC_MOUSE;sp|Q9QXS1-12|PLEC_MOUSE;sp|Q9QXS1-11|PLEC_MOUSE;sp|Q9QXS1-13|PLEC_MOUSE;sp|Q9QXS1-5|PLEC_MOUSE;sp|Q9QXS1-3|PLEC_MOUSE;sp|Q9QXS1-16|PLEC_MOUSE;sp|Q9QXS1-4|PLEC_MOUSE;sp|Q9QXS1-14|PLEC_MOUSE;sp|Q9QXS1-6|PLEC_MOUSE;sp|Q9QXS1-7|PLEC_MOUSE;sp|Q9QXS1-8|PLEC_MOUSE;sp|Q9QXS1-2|PLEC_MOUSE;sp|Q9QXS1|PLEC_MOUSE	tr|E9Q3W4|E9Q3W4_MOUSE	3322	3330	yes	no	2	0.013536	82.645	By MS/MS	By matching	1	1	1701000	9003900
LQDEIQNMKEEMAR	NYQDTIGRLQDEIQNM	NMKEEMARHLREYQDL	R	L	Q	A	R	H	1	1	1	1	0	2	3	0	0	1	1	1	2	0	0	0	0	0	0	0	0	14	1	1733.81	sp|P20152|VIME_MOUSE	sp|P20152|VIME_MOUSE	365	378	yes	yes	2;3	0.00015194	105.63	By matching	By MS/MS	2	2	7805800	145130000
LQEEMLQR	DIMRLREKLQEEMLQR	LQEEMLQREEAESTLQ	K	L	Q	Q	R	E	0	1	0	0	0	2	2	0	0	0	2	0	1	0	0	0	0	0	0	0	0	8	0	1045.52	sp|P20152|VIME_MOUSE	sp|P20152|VIME_MOUSE	189	196	yes	yes	2	0.019421	68.371	By matching	By MS/MS	1	1	532900	8339600
LQEEMLQREEAESTLQSFR	DIMRLREKLQEEMLQR	ESTLQSFRQDVDNASL	K	L	Q	F	R	Q	1	2	0	0	0	3	5	0	0	0	3	0	1	1	0	2	1	0	0	0	0	19	1	2323.11	sp|P20152|VIME_MOUSE	sp|P20152|VIME_MOUSE	189	207	yes	yes	3	0.0022566	77.899	By matching	By MS/MS	1	1	609010	16093000
LQEKEDLQELNDR	LSPTRITRLQEKEDLQ	DLQELNDRLAVYIDRV	R	L	Q	D	R	L	0	1	1	2	0	2	3	0	0	0	3	1	0	0	0	0	0	0	0	0	0	13	1	1628.8	sp|P48678|LMNA_MOUSE;sp|P48678-2|LMNA_MOUSE;tr|D3YUF7|D3YUF7_MOUSE	sp|P48678|LMNA_MOUSE	29	41	yes	no	3	9.2891e-07	144.51	By MS/MS	By MS/MS	1	1	3106000	23815000
LQEMESAVK	QNKELKAKLQEMESAV	QEMESAVKSKYKASIA	K	L	Q	V	K	S	1	0	0	0	0	1	2	0	0	0	1	1	1	0	0	1	0	0	0	1	0	9	0	1033.51	sp|Q8VDD5|MYH9_MOUSE	sp|Q8VDD5|MYH9_MOUSE	1794	1802	yes	yes	2	0.040819	48.998	By matching	By MS/MS		1	0	2483800
LQLEETDHQK	EQELTTLRLQLEETDH	LEETDHQKSILDEELQ	R	L	Q	Q	K	S	0	0	0	1	0	2	2	0	1	0	2	1	0	0	0	0	1	0	0	0	0	10	0	1239.61	tr|E9Q3W4|E9Q3W4_MOUSE;sp|Q9QXS1-15|PLEC_MOUSE;sp|Q9QXS1-10|PLEC_MOUSE;sp|Q9QXS1-9|PLEC_MOUSE;sp|Q9QXS1-12|PLEC_MOUSE;sp|Q9QXS1-11|PLEC_MOUSE;sp|Q9QXS1-13|PLEC_MOUSE;sp|Q9QXS1-5|PLEC_MOUSE;sp|Q9QXS1-3|PLEC_MOUSE;sp|Q9QXS1-16|PLEC_MOUSE;sp|Q9QXS1-4|PLEC_MOUSE;sp|Q9QXS1-14|PLEC_MOUSE;sp|Q9QXS1-6|PLEC_MOUSE;sp|Q9QXS1-7|PLEC_MOUSE;sp|Q9QXS1-8|PLEC_MOUSE;sp|Q9QXS1-2|PLEC_MOUSE;sp|Q9QXS1|PLEC_MOUSE	tr|E9Q3W4|E9Q3W4_MOUSE	2033	2042	yes	no	3	0.034146	44.863	By MS/MS	By matching	1	1	357170	1181000
LQLWDTAGQER	YLEDRTIRLQLWDTAG	WDTAGQERFRSLIPSY	R	L	Q	E	R	F	1	1	0	1	0	2	1	1	0	0	2	0	0	0	0	0	1	1	0	0	0	11	0	1315.65	tr|D3YV69|D3YV69_MOUSE;sp|P61294|RAB6B_MOUSE;sp|P35279-2|RAB6A_MOUSE;sp|P35279|RAB6A_MOUSE;sp|Q8BHD0|RB39A_MOUSE	tr|D3YV69|D3YV69_MOUSE	31	41	yes	no	2	0.0030203	93.839	By matching	By MS/MS	1	1	250500	3600600
LQMEAPHIIVGTPGR	NVRAEVQKLQMEAPHI	IIVGTPGRVFDMLNRR	K	L	Q	G	R	V	1	1	0	0	0	1	1	2	1	2	1	0	1	0	2	0	1	0	0	1	0	15	0	1617.87	sp|P60843|IF4A1_MOUSE	sp|P60843|IF4A1_MOUSE	147	161	yes	yes	3	0.00036933	94.532	By MS/MS	By MS/MS	1	1	1162000	17912000
LQQELDDLLVDLDHQR	KLEKTKTRLQQELDDL	LVDLDHQRQSVSNLEK	R	L	Q	Q	R	Q	0	1	0	4	0	3	1	0	1	0	5	0	0	0	0	0	0	0	0	1	0	16	0	1948.99	sp|Q8VDD5|MYH9_MOUSE	sp|Q8VDD5|MYH9_MOUSE	1418	1433	yes	yes	3	0.00010775	102.72	By matching	By MS/MS		1	0	4772200
LQTLKEELDFQK	RRVDAENRLQTLKEEL	KEELDFQKNIYSEELR	R	L	Q	Q	K	N	0	0	0	1	0	2	2	0	0	0	3	2	0	1	0	0	1	0	0	0	0	12	1	1490.8	sp|P48678|LMNA_MOUSE;sp|P48678-2|LMNA_MOUSE;sp|P48678-3|LMNA_MOUSE	sp|P48678|LMNA_MOUSE	197	208	yes	no	3	0.015941	89.189	By matching	By MS/MS	1	1	388010	8669500
LQTQVFK	IEDFLERRLQTQVFKL	RLQTQVFKLGLAKSIH	R	L	Q	F	K	L	0	0	0	0	0	2	0	0	0	0	1	1	0	1	0	0	1	0	0	1	0	7	0	862.491	sp|Q6ZWN5|RS9_MOUSE;tr|F7CJS8|F7CJS8_MOUSE;tr|D3YWH9|D3YWH9_MOUSE;tr|Q9CXW7|Q9CXW7_MOUSE	sp|Q6ZWN5|RS9_MOUSE	110	116	yes	no	2	0.021649	87.323	By matching	By MS/MS		1	0	13090000
LQVELDSVTGLLSQSDSK	ELADKVTKLQVELDSV	LLSQSDSKSSKLTKDF	K	L	Q	S	K	S	0	0	0	2	0	2	1	1	0	0	4	1	0	0	0	4	1	0	0	2	0	18	0	1917.99	sp|Q8VDD5|MYH9_MOUSE	sp|Q8VDD5|MYH9_MOUSE	1278	1295	yes	yes	2	8.1448e-48	284.88	By matching	By MS/MS	1	1	385620	14850000
[truncated: 633 more rows]
[truncated: 8 more columns]

## Sheet: Filtered Data with Ratio
Protein IDs	Majority protein IDs	Peptide counts (all)	Peptide counts (razor+unique)	Peptide counts (unique)	Fasta headers	Intensity Ratio Mt-II/CTRL	Number of proteins	Peptides	Razor + unique peptides	Unique peptides	Peptides CTRL	Peptides Mt-II	Razor + unique peptides CTRL	Razor + unique peptides Mt-II	Unique peptides CTRL	Unique peptides Mt-II	Sequence coverage [%]	Unique + razor sequence coverage [%]	Unique sequence coverage [%]	Mol. weight [kDa]	Sequence length	Sequence lengths	Q-value	Identification type CTRL	Identification type Mt-II	Sequence coverage CTRL [%]	Sequence coverage Mt-II [%]	Intensity CTRL	Intensity Mt-II	MS/MS Count CTRL	MS/MS Count Mt-II	MS/MS Count	Only identified by site	Reverse	Potential contaminant	id	Peptide IDs	Peptide is razor	Mod. peptide IDs	Evidence IDs	MS/MS IDs	Best MS/MS	Oxidation (M) site IDs	Oxidation (M) site positions
[truncated: 118 more rows]
