# Supplementary material for: Cell surface nucleolin interacts with and internalizes Bothrops asper Lys49 phospholipase A2 and mediates its toxic activity
Source: Sci Rep. 2018 Jul 13;8:10619. doi: 10.1038/s41598-018-28846-4 (PMC6045611; doi:10.1038/s41598-018-28846-4)
Supplement: Supplementary file 3 — Table S2 [file 41598_2018_28846_MOESM3_ESM.xlsx]

## Sheet: ProteinGroups
Protein IDs	Majority protein IDs	Peptide counts (all)	Peptide counts (razor+unique)	Peptide counts (unique)	Fasta headers	Number of proteins	Peptides	Razor + unique peptides	Unique peptides	Peptides CTRL	Peptides MT-II	Razor + unique peptides CTRL	Razor + unique peptides Mt-II	Unique peptides CTRL	Unique peptides Mt-II	Sequence coverage [%]	Unique + razor sequence coverage [%]	Unique sequence coverage [%]	Mol. weight [kDa]	Sequence length	Sequence lengths	Q-value	Identification type CTRL	Identification type Mt-II	Sequence coverage CTRL [%]	Sequence coverage Mt-II [%]	Intensity CTRL	Intensity Mt-II	MS/MS Count CTRL	MS/MS Count Mt-II	MS/MS Count	Only identified by site	Reverse	Potential contaminant	id	Peptide IDs	Peptide is razor	Mod. peptide IDs	Evidence IDs	MS/MS IDs	Best MS/MS	Oxidation (M) site IDs	Oxidation (M) site positions
CON__P00761	CON__P00761	3	3	3	>P00761 SWISS-PROT:P00761|TRYP_PIG Trypsin - Sus scrofa (Pig).	1	3	3	3	1	3	1	3	1	3	16.5	16.5	16.5	24.409	231	231	0	By MS/MS	By MS/MS	3.5	16.5	19772000	55761000	1	2	10			+	0	715;781;1198	True;True;True	719;785;1203	2601;2602;2603;2604;2605;2606;2826;2827;4330;4331;4332;4333	2066;2067;2068;2069;2070;2241;3457;3458;3459;3460	2070;2241;3458
CON__P01966	CON__P01966	3	3	3	>P01966 SWISS-PROT:P01966 (Bos taurus) Hemoglobin subunit alpha	1	3	3	3	2	2	2	2	2	2	29.6	29.6	29.6	15.184	142	142	0	By matching	By MS/MS	19	18.3	872510	5061100	0	1	5			+	1	1185;1232;1276	True;True;True	1190;1237;1281	4285;4286;4475;4476;4477;4642;4643;4644;4645;4646	3417;3418;3573;3574;3712;3713	3417;3573;3712
CON__P02070;CON__Q3SX09;tr|E9Q223|E9Q223_MOUSE;tr|A8DUK4|A8DUK4_MOUSE;sp|P02104|HBE_MOUSE;sp|P02089|HBB2_MOUSE;sp|P02088|HBB1_MOUSE	CON__P02070;CON__Q3SX09;tr|E9Q223|E9Q223_MOUSE;tr|A8DUK4|A8DUK4_MOUSE;sp|P02104|HBE_MOUSE;sp|P02089|HBB2_MOUSE;sp|P02088|HBB1_MOUSE	2;2;1;1;1;1;1	2;2;1;1;1;1;1	2;2;1;1;1;1;1	>P02070 SWISS-PROT:P02070 (Bos taurus) Hemoglobin subunit beta;>Q3SX09 TREMBL:Q3SX09 (Bos taurus) similar to HBG protein;>tr|E9Q223|E9Q223_MOUSE Protein Hbb-bs (Fragment) OS=Mus musculus GN=Hbb-bs PE=3 SV=1;>tr|A8DUK4|A8DUK4_MOUSE Beta-globin OS=Mus muscul	7	2	2	2	1	2	1	2	1	2	15.9	15.9	15.9	15.954	145	145;201;103;147;147;147;147	0	By matching	By MS/MS	6.9	15.9	711580	4436000	0	2	5			+	2	759;1255	True;True	763;1260	2760;2761;2762;2763;4548;4549;4550	2188;2189;2190;3641;3642	2189;3641
CON__P02662	CON__P02662	4	4	4	>P02662 SWISS-PROT:P02662 Alpha-S1-casein - Bos taurus (Bovine).	1	4	4	4	3	4	3	4	3	4	17.6	17.6	17.6	22.975	199	199	0	By MS/MS	By MS/MS	12.1	17.6	1753100	20807000	2	6	12			+	3	283;284;439;1347	True;True;True;True	285;286;443;1352	1022;1023;1024;1025;1026;1027;1028;1029;1549;1550;1551;1552;4898;4899;4900;4901	775;776;777;778;779;780;1227;1228;1229;3898;3899;3900	776;780;1227;3900
CON__P02666	CON__P02666	1	1	1	>P02666 SWISS-PROT:P02666 Beta-casein - Bos taurus (Bovine).	1	1	1	1	1	0	1	0	1	0	9.1	9.1	9.1	23.583	209	209	0	By matching	By matching	9.1	0	126020	0	0	0	3			+	4	188	True	190	694;695;696	533;534;535	535
CON__P02668	CON__P02668	2	2	2	>P02668 SWISS-PROT:P02668 Kappa-casein [Contains: Casoxin C; Casoxin 6; Casoxin A; Casoxin B; Casoplatelin] - Bos taurus (Bovine).	1	2	2	2	2	1	2	1	2	1	26	26	26	18.974	169	169	0	By matching	By MS/MS	26	5.9	1344900	1226900	0	1	3			+	5	1340;1357	True;True	1345;1362	4880;4881;4882;4883;4926;4927	3883;3884;3917	3884;3917
CON__P02768-1	CON__P02768-1	5	4	4	>P02768-1 SWISS-PROT:P02768-1 Tax_Id=9606 Gene_Symbol=ALB Isoform 1 of Serum albumin precursor	1	5	4	4	2	1	1	0	1	0	12.3	9.9	9.9	69.366	609	609	0	By matching	By matching	5.3	2.5	336140	0	0	0	4			+	6	667;799;942;1219;1339	False;True;True;True;True	671;803;947;1224;1344	2445;2446;2447;2448;2449;2450;2451;2887;3411;4418;4419;4878;4879	1941;1942;1943;1944;1945;1946;1947;1948;1949;1950;1951;1952;2295;2723;3533;3882	1951;2295;2723;3533;3882
CON__P02769	CON__P02769	9	9	8	>P02769 SWISS-PROT:P02769 (Bos taurus) Bovine serum albumin precursor	1	9	9	8	8	5	8	5	7	4	21.1	21.1	18.6	69.293	607	607	0	By MS/MS	By MS/MS	18.9	10.9	5225800	7851900	8	3	25			+	7	159;667;717;969;981;1037;1099;1242;1338	True;True;True;True;True;True;True;True;True	161;671;721;974;986;1042;1104;1247;1343	596;597;598;599;2445;2446;2447;2448;2449;2450;2451;2609;2610;2611;3505;3506;3535;3536;3709;3948;3949;3950;4508;4509;4876;4877	464;465;1941;1942;1943;1944;1945;1946;1947;1948;1949;1950;1951;1952;2073;2074;2075;2792;2793;2815;2942;3128;3603;3604;3881	464;1951;2073;2792;2815;2942;3128;3603;3881
CON__P04264;sp|P04104|K2C1_MOUSE	CON__P04264	18;3	18;3	14;2	>P04264 SWISS-PROT:P04264 Tax_Id=9606 Gene_Symbol=KRT1 Keratin, type II cytoskeletal 1	2	18	18	14	15	14	15	14	11	10	35.7	35.7	30.3	66.017	644	644;637	0	By MS/MS	By MS/MS	32	28	31815000	48252000	12	8	50			+	8	22;304;305;325;362;836;871;934;1020;1031;1040;1117;1118;1132;1145;1146;1318;1329	True;True;True;True;True;True;True;True;True;True;True;True;True;True;True;True;True;True	22;306;307;329;366;840;876;939;1025;1036;1045;1122;1123;1137;1150;1151;1323;1334	82;83;1079;1080;1081;1082;1083;1084;1085;1086;1150;1151;1152;1153;1154;1285;1286;1287;1288;1289;3008;3009;3178;3179;3180;3181;3384;3654;3655;3656;3657;3658;3691;3692;3693;3694;3717;3718;3719;3720;3721;3722;3723;3724;3725;3726;4019;4020;4021;4022;4023;4024;4025;4077;4078;4079;4129;4130;4131;4132;4133;4134;4807;4808;4848;4849;4850;4851	57;58;824;825;826;827;828;829;830;831;903;904;905;906;907;908;909;1020;1021;1022;2388;2549;2550;2705;2897;2898;2899;2900;2901;2902;2923;2924;2925;2926;2946;2947;2948;2949;3196;3197;3198;3199;3238;3280;3281;3282;3828;3863;3864;3865;3866	57;824;828;904;1020;2388;2549;2705;2898;2923;2947;3196;3198;3238;3280;3282;3828;3864
CON__P13645;sp|P02535-3|K1C10_MOUSE;tr|A2A513|A2A513_MOUSE;sp|P02535-2|K1C10_MOUSE;sp|P02535|K1C10_MOUSE;CON__P02535-1;CON__Q7Z3Z0;sp|Q61414|K1C15_MOUSE;tr|B1AQ77|B1AQ77_MOUSE;CON__A2A4G1;CON__Q7Z3Y8;CON__Q148H6;CON__Q7Z3Y7	CON__P13645	15;3;3;3;3;3;1;1;1;1;1;1;1	15;3;3;3;3;3;1;1;1;1;1;1;1	14;3;3;3;3;3;1;0;0;0;1;1;1	>P13645 SWISS-PROT:P13645 Tax_Id=9606 Gene_Symbol=KRT10 Keratin, type I cytoskeletal 10	13	15	15	14	14	9	14	9	13	8	36.3	36.3	33.2	59.51	593	593;462;561;561;570;570;450;452;456;456;459;464;486	0	By MS/MS	By MS/MS	33.9	17.9	16045000	14010000	10	1	37			+	9	19;27;74;158;407;408;707;910;947;1021;1038;1053;1054;1055;1304	True;True;True;True;True;True;True;True;True;True;True;True;True;True;True	19;27;74;160;411;412;711;915;952;1026;1043;1058;1059;1060;1309	74;75;98;99;271;272;273;274;592;593;594;595;1450;1451;1452;1453;1454;1455;2572;2573;2574;2575;3298;3299;3300;3301;3302;3303;3426;3427;3428;3659;3660;3710;3711;3712;3779;3780;3781;3782;3783;3784;3785;3786;3787;3788;3789;3790;3791;3792;3793;3794;4749;4750;4751;4752;4753;4754;4755;4756	50;70;222;223;224;462;463;1140;1141;1142;1143;1144;1145;1146;1147;1148;2045;2046;2644;2645;2646;2647;2737;2738;2903;2943;2995;2996;2997;2998;2999;3000;3001;3002;3780;3781;3782	50;70;223;462;1142;1147;2046;2644;2737;2903;2943;2995;2998;3000;3781
CON__P35527	CON__P35527	13	13	13	>P35527 SWISS-PROT:P35527 Tax_Id=9606 Gene_Symbol=KRT9 Keratin, type I cytoskeletal 9	1	13	13	13	12	7	12	7	12	7	35.6	35.6	35.6	62.129	623	623	0	By MS/MS	By MS/MS	31.9	24.9	11293000	14297000	10	2	29			+	10	169;232;326;366;367;433;434;902;913;1010;1074;1131;1135	True;True;True;True;True;True;True;True;True;True;True;True;True	171;234;330;370;371;437;438;907;918;1015;1079;1136;1140	637;638;639;640;850;1155;1156;1157;1158;1300;1301;1302;1303;1304;1305;1306;1532;1533;1534;1535;1536;1537;3276;3277;3310;3311;3312;3313;3626;3627;3628;3629;3878;3879;4073;4074;4075;4076;4086;4087;4088;4089;4090	493;494;645;646;910;1032;1033;1034;1035;1210;1211;1212;1213;1214;1215;2631;2652;2653;2654;2878;2879;3079;3080;3081;3237;3244;3245;3246;3247	493;646;910;1032;1035;1210;1214;2631;2652;2878;3080;3237;3246
CON__P35908;sp|Q6IFZ6|K2C1B_MOUSE;CON__Q6IFZ6;sp|Q3TTY5|K22E_MOUSE;CON__Q3TTY5;sp|Q6IFZ9|K2C74_MOUSE;sp|Q9R0H5|K2C71_MOUSE;CON__Q9R0H5;sp|Q6NXH9|K2C73_MOUSE;CON__Q6NXH9;CON__Q7Z794;CON__P19013	CON__P35908	15;2;2;2;2;1;1;1;1;1;1;1	14;1;1;2;2;0;0;0;0;0;0;1	11;0;0;1;1;0;0;0;0;0;0;0	>P35908 SWISS-PROT:P35908 Tax_Id=9606 Gene_Symbol=KRT2 Keratin, type II cytoskeletal 2 epidermal	12	15	14	11	12	7	11	6	8	4	39.2	37.4	31.9	65.865	645	645;572;572;707;707;495;524;524;539;539;578;594	0	By MS/MS	By MS/MS	27.8	13.3	7765000	11473000	6	4	21			+	11	112;287;304;359;369;410;430;872;880;909;1136;1209;1281;1330;1336	True;True;False;True;True;True;True;True;True;True;True;True;True;True;True	114;289;306;363;373;414;434;877;885;914;1141;1214;1286;1335;1341	421;422;423;424;1036;1079;1080;1081;1082;1279;1280;1281;1309;1310;1311;1458;1459;1526;3182;3183;3212;3213;3214;3215;3296;3297;4091;4092;4379;4380;4381;4657;4852;4853;4870;4871;4872;4873	335;336;786;824;825;826;1017;1037;1150;1203;2551;2552;2573;2574;2575;2576;2643;3248;3503;3504;3505;3719;3720;3867;3879	336;786;824;1017;1037;1150;1203;2551;2573;2643;3248;3503;3719;3867;3879
CON__Q1RMK2	CON__Q1RMK2	1	1	1	>Q1RMK2 TREMBL:Q1RMK2 (Bos taurus) IGHM protein	1	1	1	1	1	1	1	1	1	1	4	4	4	65.056	597	597	0	By MS/MS	By matching	4	4	636620	626830	1	0	2			+	12	1228	True	1233	4464;4465;4466;4467	3566;3567	3566
CON__Q2UVX4	CON__Q2UVX4	1	1	1	>Q2UVX4 SWISS-PROT:Q2UVX4 (Bos taurus) Complement C3 precursor	1	1	1	1	0	1	0	1	0	1	1.2	1.2	1.2	187.37	1662	1662	0	By matching	By matching	0	1.2	0	1027200	0	0	1			+	13	219	True	221	813;814	621	621
CON__Q3ZBS7	CON__Q3ZBS7	5	5	5	>Q3ZBS7 TREMBL:Q3ZBS7 (Bos taurus) Vitronectin	1	5	5	5	3	5	3	5	3	5	9.7	9.7	9.7	54.099	484	484	0	By MS/MS	By MS/MS	5.8	9.7	1483100	18605000	3	5	13			+	14	202;395;733;911;989	True;True;True;True;True	204;399;737;916;994	756;757;758;759;1408;1409;1410;1411;2656;2657;2658;2659;2660;2661;2662;2663;3304;3305;3554;3555	588;589;590;591;592;1111;1112;2111;2112;2113;2114;2648;2831	589;1111;2113;2648;2831
CON__Q5D862	CON__Q5D862	1	1	1	>Q5D862 SWISS-PROT:Q5D862 Tax_Id=9606 Gene_Symbol=FLG2 Filaggrin-2	1	1	1	1	1	1	1	1	1	1	0.5	0.5	0.5	248.07	2391	2391	0	By matching	By matching	0.5	0.5	345780	139380	0	0	1			+	15	1088	True	1093	3910;3911;3912	3102	3102
CON__Streptavidin	CON__Streptavidin	8	8	8	>Streptavidin (S.avidinii)	1	8	8	8	8	7	8	7	8	7	49.4	49.4	49.4	16.622	160	160	0	By MS/MS	By MS/MS	49.4	49.4	67604000	159750000	30	10	70			+	16	535;536;846;1073;1327;1328;1371;1372	True;True;True;True;True;True;True;True	539;540;851;1078;1332;1333;1376;1377	1941;1942;1943;1944;1945;1946;1947;1948;1949;1950;1951;1952;1953;1954;1955;3066;3067;3068;3069;3070;3071;3072;3073;3074;3075;3076;3869;3870;3871;3872;3873;3874;3875;3876;3877;4840;4841;4842;4843;4844;4845;4846;4847;4976;4977;4978;4979;4980;4981	1539;1540;1541;1542;1543;1544;1545;1546;1547;1548;1549;1550;2432;2433;2434;2435;2436;2437;2438;2439;2440;2441;2442;2443;2444;2445;2446;2447;2448;2449;2450;2451;2452;2453;2454;2455;2456;2457;2458;2459;2460;2461;2462;2463;2464;2465;3068;3069;3070;3071;3072;3073;3074;3075;3076;3077;3078;3853;3854;3855;3856;3857;3858;3859;3860;3861;3862;3957;3958;3959	1541;1550;2465;3077;3858;3862;3958;3959
REV__sp|Q0VGT4-2|ZGRF1_MOUSE;REV__sp|Q0VGT4|ZGRF1_MOUSE	REV__sp|Q0VGT4-2|ZGRF1_MOUSE;REV__sp|Q0VGT4|ZGRF1_MOUSE	1;1	1;1	1;1	>sp|Q0VGT4-2|ZGRF1_MOUSE Isoform 2 of Protein ZGRF1 OS=Mus musculus GN=Zgrf1;>sp|Q0VGT4|ZGRF1_MOUSE Protein ZGRF1 OS=Mus musculus GN=Zgrf1 PE=2 SV=2	2	1	1	1	0	1	0	1	0	1	0	0	0	94.239	856	856;1863	0.0093897	By matching	By MS/MS	0	0	0	24371000	0	1	2		+		17	1052	True	1057	3775;3776;3777;3778	2993;2994	2994
REV__sp|Q3V096|ANR42_MOUSE	REV__sp|Q3V096|ANR42_MOUSE	1	1	1	>sp|Q3V096|ANR42_MOUSE Ankyrin repeat domain-containing protein 42 OS=Mus musculus GN=Ankrd42 PE=2 SV=1	1	1	1	1	0	0	0	0	0	0	0	0	0	58.532	527	527	0.004902	By matching	By matching	0	0	0	0	0	0	1		+		18	495	True	499	1791	1417	1417
tr|G3UZ34|G3UZ34_MOUSE;sp|O08810|U5S1_MOUSE;tr|A2AH85|A2AH85_MOUSE;tr|G3UXK8|G3UXK8_MOUSE	tr|G3UZ34|G3UZ34_MOUSE;sp|O08810|U5S1_MOUSE;tr|A2AH85|A2AH85_MOUSE	3;3;3;1	3;3;3;1	3;3;3;1	>tr|G3UZ34|G3UZ34_MOUSE 116 kDa U5 small nuclear ribonucleoprotein component OS=Mus musculus GN=Eftud2 PE=4 SV=1;>sp|O08810|U5S1_MOUSE 116 kDa U5 small nuclear ribonucleoprotein component OS=Mus musculus GN=Eftud2 PE=2 SV=1;>tr|A2AH85|A2AH85_MOUSE 116 kDa	4	3	3	3	1	3	1	3	1	3	4.9	4.9	4.9	108.34	962	962;971;972;85	0	By MS/MS	By matching	1.7	4.9	334730	1209200	1	0	5				19	30;225;546	True;True;True	30;227;550	105;106;107;822;823;824;1981;1982	73;74;75;627;1571	73;627;1571
tr|Q9CQM8|Q9CQM8_MOUSE;sp|O09167|RL21_MOUSE	tr|Q9CQM8|Q9CQM8_MOUSE;sp|O09167|RL21_MOUSE	10;10	10;10	10;10	>tr|Q9CQM8|Q9CQM8_MOUSE 60S ribosomal protein L21 OS=Mus musculus GN=Rpl21 PE=2 SV=1;>sp|O09167|RL21_MOUSE 60S ribosomal protein L21 OS=Mus musculus GN=Rpl21 PE=2 SV=3	2	10	10	10	2	10	2	10	2	10	60.6	60.6	60.6	18.579	160	160;160	0	By MS/MS	By MS/MS	20.6	60.6	2210500	197380000	3	13	28				20	238;416;435;537;575;604;1056;1147;1316;1354	True;True;True;True;True;True;True;True;True;True	240;420;439;541;579;608;1061;1152;1321;1359	865;866;1478;1479;1538;1539;1956;1957;2083;2084;2085;2185;2186;3795;3796;3797;4135;4136;4137;4138;4794;4795;4796;4797;4798;4799;4800;4801;4920;4921	661;1164;1165;1216;1217;1218;1551;1657;1658;1659;1736;3003;3004;3005;3283;3284;3285;3814;3815;3816;3817;3818;3819;3820;3821;3822;3823;3913	661;1164;1216;1551;1657;1736;3004;3283;3822;3913
sp|O09172|GSH0_MOUSE	sp|O09172|GSH0_MOUSE	1	1	1	>sp|O09172|GSH0_MOUSE Glutamate--cysteine ligase regulatory subunit OS=Mus musculus GN=Gclm PE=2 SV=1	1	1	1	1	0	1	0	1	0	1	2.9	2.9	2.9	30.534	274	274	0	By matching	By MS/MS	0	2.9	0	5274700	0	1	1				21	1	True	1	3	1	1
tr|F6QPR1|F6QPR1_MOUSE;sp|O35129|PHB2_MOUSE	tr|F6QPR1|F6QPR1_MOUSE;sp|O35129|PHB2_MOUSE	1;1	1;1	1;1	>tr|F6QPR1|F6QPR1_MOUSE Prohibitin-2 (Fragment) OS=Mus musculus GN=Phb2 PE=1 SV=1;>sp|O35129|PHB2_MOUSE Prohibitin-2 OS=Mus musculus GN=Phb2 PE=1 SV=1	2	1	1	1	1	1	1	1	1	1	12.1	12.1	12.1	17.416	157	157;299	0	By matching	By matching	12.1	12.1	198170	274070	0	0	1				22	576	True	580	2086;2087;2088;2089	1660	1660
sp|O55135|IF6_MOUSE;tr|A6PWZ2|A6PWZ2_MOUSE	sp|O55135|IF6_MOUSE;tr|A6PWZ2|A6PWZ2_MOUSE	2;1	2;1	2;1	>sp|O55135|IF6_MOUSE Eukaryotic translation initiation factor 6 OS=Mus musculus GN=Eif6 PE=1 SV=2;>tr|A6PWZ2|A6PWZ2_MOUSE Eukaryotic translation initiation factor 6 (Fragment) OS=Mus musculus GN=Eif6 PE=4 SV=1	2	2	2	2	1	0	1	0	1	0	17.1	17.1	17.1	26.511	245	245;58	0	By MS/MS	By matching	7.3	0	504000	0	1	0	3				23	431;1158	True;True	435;1163	1527;1528;4172;4173	1204;1205;3310	1204;3310
sp|O55142|RL35A_MOUSE	sp|O55142|RL35A_MOUSE	9	9	9	>sp|O55142|RL35A_MOUSE 60S ribosomal protein L35a OS=Mus musculus GN=Rpl35a PE=1 SV=2	1	9	9	9	0	9	0	9	0	9	53.6	53.6	53.6	12.554	110	110	0	By matching	By MS/MS	0	53.6	0	62468000	0	5	16				24	55;56;66;164;478;893;894;899;1283	True;True;True;True;True;True;True;True;True	55;56;66;166;482;898;899;904;1288	202;203;204;205;206;207;208;239;616;617;618;619;1725;1726;1727;3252;3253;3254;3255;3256;3267;3268;3269;4662;4663;4664	149;150;151;152;153;179;478;479;480;1372;2610;2611;2612;2624;2625;3722;3723	149;150;179;478;1372;2610;2611;2625;3722
sp|O70133-3|DHX9_MOUSE;sp|O70133|DHX9_MOUSE;sp|O70133-2|DHX9_MOUSE;tr|A0A087WPL5|A0A087WPL5_MOUSE;tr|E9QNN1|E9QNN1_MOUSE;tr|Q3UR42|Q3UR42_MOUSE	sp|O70133-3|DHX9_MOUSE;sp|O70133|DHX9_MOUSE;sp|O70133-2|DHX9_MOUSE;tr|A0A087WPL5|A0A087WPL5_MOUSE;tr|E9QNN1|E9QNN1_MOUSE;tr|Q3UR42|Q3UR42_MOUSE	4;4;4;4;4;3	4;4;4;4;4;3	4;4;4;4;4;3	>sp|O70133-3|DHX9_MOUSE Isoform 3 of ATP-dependent RNA helicase A OS=Mus musculus GN=Dhx9;>sp|O70133|DHX9_MOUSE ATP-dependent RNA helicase A OS=Mus musculus GN=Dhx9 PE=1 SV=2;>sp|O70133-2|DHX9_MOUSE Isoform 2 of ATP-dependent RNA helicase A OS=Mus musculus	6	4	4	4	2	3	2	3	2	3	4.9	4.9	4.9	125.61	1164	1164;1380;1381;1383;1384;735	0	By MS/MS	By MS/MS	2.8	3.5	546050	3326300	1	1	6				25	0;396;677;1166	True;True;True;True	0;400;681;1171	0;1;2;1412;1413;2481;2482;4202;4203;4204;4205	0;1113;1975;1976;3338;3339	0;1113;1975;3339
sp|O70194|EIF3D_MOUSE	sp|O70194|EIF3D_MOUSE	3	3	3	>sp|O70194|EIF3D_MOUSE Eukaryotic translation initiation factor 3 subunit D OS=Mus musculus GN=Eif3d PE=1 SV=2	1	3	3	3	0	3	0	3	0	3	6.8	6.8	6.8	63.988	548	548	0	By matching	By MS/MS	0	6.8	0	4884900	0	3	4				26	344;887;1090	True;True;True	348;892;1095	1234;1235;3235;3236;3914;3915;3916	979;2597;2598;3104	979;2597;3104
tr|A0A087WS46|A0A087WS46_MOUSE;sp|O70251|EF1B_MOUSE	tr|A0A087WS46|A0A087WS46_MOUSE;sp|O70251|EF1B_MOUSE	1;1	1;1	1;1	>tr|A0A087WS46|A0A087WS46_MOUSE Elongation factor 1-beta OS=Mus musculus GN=Eef1b2 PE=1 SV=1;>sp|O70251|EF1B_MOUSE Elongation factor 1-beta OS=Mus musculus GN=Eef1b PE=1 SV=5	2	1	1	1	1	1	1	1	1	1	13	13	13	20.136	184	184;225	0	By MS/MS	By matching	13	13	1668300	2666300	2	0	4				27	1066	True	1071	3833;3834;3835;3836;3837;3838;3839	3038;3039;3040;3041	3038
tr|Q91VB8|Q91VB8_MOUSE;sp|P01942|HBA_MOUSE	tr|Q91VB8|Q91VB8_MOUSE;sp|P01942|HBA_MOUSE	1;1	1;1	1;1	>tr|Q91VB8|Q91VB8_MOUSE Alpha globin 1 OS=Mus musculus GN=haemaglobin alpha 1 PE=1 SV=1;>sp|P01942|HBA_MOUSE Hemoglobin subunit alpha OS=Mus musculus GN=Hba PE=1 SV=2	2	1	1	1	1	1	1	1	1	1	10.6	10.6	10.6	15.112	142	142;142	0	By matching	By matching	10.6	10.6	125360	1896200	0	0	1				28	482	True	486	1739;1740;1741;1742	1380	1380
tr|E0CZ27|E0CZ27_MOUSE;sp|P84244|H33_MOUSE;sp|P02301|H3C_MOUSE;tr|F8WI35|F8WI35_MOUSE;tr|E0CYR7|E0CYR7_MOUSE;tr|E0CYN1|E0CYN1_MOUSE	tr|E0CZ27|E0CZ27_MOUSE;sp|P84244|H33_MOUSE;sp|P02301|H3C_MOUSE;tr|F8WI35|F8WI35_MOUSE	7;7;7;6;2;1	1;1;1;0;0;0	1;1;1;0;0;0	>tr|E0CZ27|E0CZ27_MOUSE Histone H3 (Fragment) OS=Mus musculus GN=H3f3a PE=3 SV=1;>sp|P84244|H33_MOUSE Histone H3.3 OS=Mus musculus GN=H3f3a PE=1 SV=2;>sp|P02301|H3C_MOUSE Histone H3.3C OS=Mus musculus GN=H3f3c PE=3 SV=3;>tr|F8WI35|F8WI35_MOUSE Histone H3 O	6	7	1	1	5	7	0	1	0	1	55.5	26.9	26.9	13.322	119	119;136;136;135;55;52	0	By matching	By MS/MS	27.7	55.5	0	2597800	0	4	8				29	231;316;802;1070;1071;1362;1363	False;True;False;False;False;False;False	233;319;806;1075;1076;1367;1368	835;836;837;838;839;840;841;842;843;844;845;846;847;848;849;1118;1119;1120;1121;2893;2894;2895;2896;2897;3857;3858;3859;3860;3861;3862;3863;3864;3865;4940;4941;4942;4943;4944;4945;4946;4947;4948;4949;4950;4951	634;635;636;637;638;639;640;641;642;643;644;856;857;858;859;860;861;862;863;2300;2301;2302;3056;3057;3058;3059;3060;3061;3062;3063;3064;3065;3924;3925;3926;3927;3928;3929;3930;3931;3932;3933;3934	642;862;2301;3062;3065;3925;3934
sp|P05213|TBA1B_MOUSE;sp|P68373|TBA1C_MOUSE;sp|P68369|TBA1A_MOUSE;sp|P68368|TBA4A_MOUSE;sp|P05214|TBA3_MOUSE;sp|Q9JJZ2|TBA8_MOUSE;tr|A0A087WRB4|A0A087WRB4_MOUSE;tr|A0A087WQS4|A0A087WQS4_MOUSE	sp|P05213|TBA1B_MOUSE;sp|P68373|TBA1C_MOUSE;sp|P68369|TBA1A_MOUSE;sp|P68368|TBA4A_MOUSE;sp|P05214|TBA3_MOUSE	5;4;4;3;3;2;1;1	5;4;4;3;3;2;1;1	5;4;4;3;3;2;1;1	>sp|P05213|TBA1B_MOUSE Tubulin alpha-1B chain OS=Mus musculus GN=Tuba1b PE=1 SV=2;>sp|P68373|TBA1C_MOUSE Tubulin alpha-1C chain OS=Mus musculus GN=Tuba1c PE=1 SV=1;>sp|P68369|TBA1A_MOUSE Tubulin alpha-1A chain OS=Mus musculus GN=Tuba1a PE=1 SV=1;>sp|P68368	8	5	5	5	4	5	4	5	4	5	17.1	17.1	17.1	50.151	451	451;449;451;448;450;449;100;125	0	By MS/MS	By MS/MS	14.9	17.1	3563400	10978000	3	2	12				30	132;198;939;1019;1233	True;True;True;True;True	134;200;944;1024;1238	496;497;498;499;500;501;742;743;744;3400;3401;3402;3403;3651;3652;3653;4478;4479;4480;4481	391;392;393;394;579;2716;2717;2896;3575;3576;3577;3578	392;579;2716;2896;3578
tr|F7C312|F7C312_MOUSE;sp|P08113|ENPL_MOUSE	tr|F7C312|F7C312_MOUSE;sp|P08113|ENPL_MOUSE	2;2	2;2	2;2	>tr|F7C312|F7C312_MOUSE Endoplasmin (Fragment) OS=Mus musculus GN=Hsp90b1 PE=1 SV=1;>sp|P08113|ENPL_MOUSE Endoplasmin OS=Mus musculus GN=Hsp90b1 PE=1 SV=2	2	2	2	2	0	1	0	1	0	1	6.7	6.7	6.7	43.476	373	373;802	0	By matching	By MS/MS	0	2.9	0	843740	0	1	1				31	420;1017	True;True	424;1022	1490;3645;3646	1174;2891	1174;2891
sp|P09405|NUCL_MOUSE	sp|P09405|NUCL_MOUSE	32	32	32	>sp|P09405|NUCL_MOUSE Nucleolin OS=Mus musculus GN=Ncl PE=1 SV=2	1	32	32	32	9	30	9	30	9	30	43	43	43	76.722	707	707	0	By MS/MS	By MS/MS	14.6	43	4442500	201620000	2	32	89				32	76;89;121;209;260;265;274;275;291;355;356;361;391;422;423;570;599;639;706;854;884;935;1000;1001;1082;1085;1086;1124;1142;1143;1214;1222	True;True;True;True;True;True;True;True;True;True;True;True;True;True;True;True;True;True;True;True;True;True;True;True;True;True;True;True;True;True;True;True	76;89;123;211;262;267;276;277;293;359;360;365;395;426;427;574;603;643;710;859;889;940;1005;1006;1087;1090;1091;1129;1147;1148;1219;1227	279;280;320;321;322;323;324;455;456;457;458;459;460;461;779;780;781;782;938;939;949;982;983;984;985;986;987;988;989;990;991;992;993;1044;1045;1268;1269;1270;1271;1272;1273;1283;1284;1391;1392;1393;1394;1395;1396;1497;1498;1499;1500;1501;1502;1503;2072;2073;2074;2169;2170;2171;2172;2324;2325;2326;2327;2328;2329;2330;2568;2569;2570;2571;3113;3114;3115;3224;3225;3226;3227;3385;3386;3387;3586;3587;35…	228;259;260;261;262;359;360;361;362;363;364;603;604;717;724;746;747;748;749;750;751;752;753;794;795;1009;1010;1011;1012;1019;1095;1096;1097;1098;1099;1100;1101;1102;1181;1182;1183;1184;1185;1186;1648;1649;1726;1727;1843;1844;1845;2043;2044;2495;2496;2497;2584;2585;2586;2587;2588;2589;2590;2706;2852;2853;2854;3094;3098;3099;3100;3218;3219;3220;3221;3222;3270;3271;3272;3273;3274;3275;3276;3277;3278…	228;259;361;603;717;724;747;752;794;1009;1012;1019;1100;1181;1185;1648;1726;1844;2043;2495;2585;2706;2852;2854;3094;3098;3100;3221;3270;3278;3516;3543
sp|Q3THW5|H2AV_MOUSE;sp|P0C0S6|H2AZ_MOUSE;tr|Q8R029|Q8R029_MOUSE;tr|Q3UA95|Q3UA95_MOUSE	sp|Q3THW5|H2AV_MOUSE;sp|P0C0S6|H2AZ_MOUSE;tr|Q8R029|Q8R029_MOUSE;tr|Q3UA95|Q3UA95_MOUSE	4;4;3;2	2;2;2;1	2;2;2;1	>sp|Q3THW5|H2AV_MOUSE Histone H2A.V OS=Mus musculus GN=H2afv PE=1 SV=3;>sp|P0C0S6|H2AZ_MOUSE Histone H2A.Z OS=Mus musculus GN=H2afz PE=1 SV=2;>tr|Q8R029|Q8R029_MOUSE Histone H2A OS=Mus musculus GN=H2afv PE=2 SV=1;>tr|Q3UA95|Q3UA95_MOUSE Histone H2A OS=Mus	4	4	2	2	2	2	1	1	1	1	31.2	24.2	24.2	13.509	128	128;128;90;105	0	By matching	By MS/MS	20.3	18	2001400	5335900	0	2	7				33	43;122;442;443	False;True;False;True	43;124;446;447	159;160;161;162;163;462;463;464;465;466;467;468;1566;1567;1568	113;114;115;116;117;118;365;366;367;368;369;370;1240;1241	118;368;1240;1241
sp|P10126|EF1A1_MOUSE;sp|P62631|EF1A2_MOUSE;tr|D3Z3I8|D3Z3I8_MOUSE;tr|D3YZ68|D3YZ68_MOUSE	sp|P10126|EF1A1_MOUSE;sp|P62631|EF1A2_MOUSE	7;5;3;3	7;5;3;3	7;5;3;3	>sp|P10126|EF1A1_MOUSE Elongation factor 1-alpha 1 OS=Mus musculus GN=Eef1a1 PE=1 SV=3;>sp|P62631|EF1A2_MOUSE Elongation factor 1-alpha 2 OS=Mus musculus GN=Eef1a2 PE=1 SV=1	4	7	7	7	5	5	5	5	5	5	23.6	23.6	23.6	50.113	462	462;463;186;249	0	By MS/MS	By MS/MS	18.8	17.7	6305200	37891000	2	5	20				34	228;483;949;1009;1075;1116;1217	True;True;True;True;True;True;True	230;487;954;1014;1080;1121;1222	830;1743;1744;1745;1746;3431;3432;3433;3434;3622;3623;3624;3625;3880;3881;3882;4017;4018;4405;4406;4407;4408;4409	631;1381;1382;1383;1384;2740;2741;2873;2874;2875;2876;2877;3082;3083;3195;3520;3521;3522;3523;3524	631;1383;2741;2876;3082;3195;3523
tr|Q8BTU6|Q8BTU6_MOUSE;sp|P60843|IF4A1_MOUSE;sp|P10630|IF4A2_MOUSE;sp|P10630-2|IF4A2_MOUSE;tr|D6RJ60|D6RJ60_MOUSE;tr|D6RJ11|D6RJ11_MOUSE;tr|A2AFK7|A2AFK7_MOUSE;tr|E9Q561|E9Q561_MOUSE	tr|Q8BTU6|Q8BTU6_MOUSE;sp|P60843|IF4A1_MOUSE;sp|P10630|IF4A2_MOUSE;sp|P10630-2|IF4A2_MOUSE;tr|D6RJ60|D6RJ60_MOUSE;tr|D6RJ11|D6RJ11_MOUSE;tr|A2AFK7|A2AFK7_MOUSE;tr|E9Q561|E9Q561_MOUSE	2;2;2;2;1;1;1;1	2;2;2;2;1;1;1;1	1;1;1;1;0;0;0;1	>tr|Q8BTU6|Q8BTU6_MOUSE Eukaryotic initiation factor 4A-II OS=Mus musculus GN=Eif4a2 PE=2 SV=1;>sp|P60843|IF4A1_MOUSE Eukaryotic initiation factor 4A-I OS=Mus musculus GN=Eif4a1 PE=1 SV=1;>sp|P10630|IF4A2_MOUSE Eukaryotic initiation factor 4A-II OS=Mus mus	8	2	2	1	2	2	2	2	1	1	7.2	7.2	2.8	41.29	362	362;406;407;408;96;97;299;312	0	By MS/MS	By MS/MS	7.2	7.2	1016100	6586500	2	2	7				35	382;1263	True;True	386;1268	1357;1358;1359;1360;1361;4588;4589;4590;4591	1074;1075;1076;3667;3668;3669;3670	1076;3670
sp|Q6ZWY9|H2B1C_MOUSE;sp|Q64478|H2B1H_MOUSE;sp|P10853|H2B1F_MOUSE;sp|Q8CGP1|H2B1K_MOUSE;sp|Q8CGP2|H2B1P_MOUSE;sp|Q64525|H2B2B_MOUSE;sp|Q64475|H2B1B_MOUSE;sp|P10854|H2B1M_MOUSE;tr|Q8CBB6|Q8CBB6_MOUSE;sp|Q8CGP2-2|H2B1P_MOUSE;tr|G3X9D5|G3X9D5_MOUSE;sp|Q9D2U9|H2B3A_MOUSE;sp|Q8CGP0|H2B3B_MOUSE;sp|P70696|H2B1A_MOUSE;sp|Q64524|H2B2E_MOUSE	sp|Q6ZWY9|H2B1C_MOUSE;sp|Q64478|H2B1H_MOUSE;sp|P10853|H2B1F_MOUSE;sp|Q8CGP1|H2B1K_MOUSE;sp|Q8CGP2|H2B1P_MOUSE;sp|Q64525|H2B2B_MOUSE;sp|Q64475|H2B1B_MOUSE;sp|P10854|H2B1M_MOUSE;tr|Q8CBB6|Q8CBB6_MOUSE;sp|Q8CGP2-2|H2B1P_MOUSE;tr|G3X9D5|G3X9D5_MOUSE;sp|Q9D2U9|H2B3A_MOUSE;sp|Q8CGP0|H2B3B_MOUSE;sp|P70696|H2B1A_MOUSE	12;12;12;11;11;11;11;11;11;11;7;6;6;6;5	12;12;12;11;11;11;11;11;11;11;7;6;6;6;5	12;12;12;11;11;11;11;11;11;11;7;6;6;6;5	>sp|Q6ZWY9|H2B1C_MOUSE Histone H2B type 1-C/E/G OS=Mus musculus GN=Hist1h2bc PE=1 SV=3;>sp|Q64478|H2B1H_MOUSE Histone H2B type 1-H OS=Mus musculus GN=Hist1h2bh PE=1 SV=3;>sp|P10853|H2B1F_MOUSE Histone H2B type 1-F/J/L OS=Mus musculus GN=Hist1h2bf PE=1 SV=2	15	12	12	12	11	8	11	8	11	8	66.7	66.7	66.7	13.906	126	126;126;126;126;126;126;126;126;134;138;120;126;126;127;126	0	By MS/MS	By MS/MS	57.9	48.4	161260000	459000000	19	10	51				36	91;137;236;259;597;598;683;755;915;951;1058;1265	True;True;True;True;True;True;True;True;True;True;True;True	91;92;93;139;238;261;601;602;687;759;920;956;1063;1270	329;330;331;332;333;334;335;336;337;338;339;340;341;342;343;344;510;859;860;934;935;936;937;2155;2156;2157;2158;2159;2160;2161;2162;2163;2164;2165;2166;2167;2168;2497;2498;2499;2500;2501;2745;2746;2747;2748;2749;3317;3318;3319;3320;3321;3439;3440;3441;3442;3443;3444;3803;3804;3805;3806;3807;3808;3809;4594;4595;4596;4597;4598;4599;4600;4601;4602;4603	267;268;269;270;271;272;273;274;275;276;277;278;279;401;655;716;1710;1711;1712;1713;1714;1715;1716;1717;1718;1719;1720;1721;1722;1723;1724;1725;1987;1988;1989;1990;1991;2175;2176;2177;2657;2658;2659;2744;2745;2746;2747;2748;2749;2750;3012;3013;3014;3015;3016;3017;3672;3673;3674;3675;3676;3677;3678;3679	277;401;655;716;1723;1725;1988;2175;2658;2745;3013;3673	0;1	60;63
sp|P11499|HS90B_MOUSE;tr|E9Q3D6|E9Q3D6_MOUSE;tr|B7ZC50|B7ZC50_MOUSE;tr|E9Q0C3|E9Q0C3_MOUSE	sp|P11499|HS90B_MOUSE	14;4;2;1	14;4;2;1	9;2;0;1	>sp|P11499|HS90B_MOUSE Heat shock protein HSP 90-beta OS=Mus musculus GN=Hsp90ab1 PE=1 SV=3	4	14	14	9	11	6	11	6	6	5	19.6	19.6	13.8	83.28	724	724;189;201;161	0	By MS/MS	By MS/MS	16.3	10.2	7149900	10907000	4	2	23				37	17;20;80;254;421;428;441;458;612;896;1140;1141;1244;1245	True;True;True;True;True;True;True;True;True;True;True;True;True;True	17;20;80;256;425;432;445;462;616;901;1145;1146;1249;1250	62;63;76;77;289;290;291;292;912;913;914;915;1491;1492;1493;1494;1495;1496;1518;1519;1564;1565;1656;1657;1658;1659;2221;2222;3259;3260;4111;4112;4113;4114;4115;4116;4511;4512;4513;4514	41;51;233;234;235;699;1175;1176;1177;1178;1179;1180;1198;1239;1322;1771;2614;2615;2616;2617;3267;3268;3269;3606;3607	41;51;235;699;1177;1198;1239;1322;1771;2615;3267;3268;3606;3607
sp|P11983-2|TCPA_MOUSE;sp|P11983|TCPA_MOUSE	sp|P11983-2|TCPA_MOUSE;sp|P11983|TCPA_MOUSE	1;1	1;1	1;1	>sp|P11983-2|TCPA_MOUSE Isoform 2 of T-complex protein 1 subunit alpha OS=Mus musculus GN=Tcp1;>sp|P11983|TCPA_MOUSE T-complex protein 1 subunit alpha OS=Mus musculus GN=Tcp1 PE=1 SV=3	2	1	1	1	1	1	1	1	1	1	4.5	4.5	4.5	55.458	507	507;556	0	By MS/MS	By matching	4.5	4.5	530350	1480500	1	0	2				38	1039	True	1044	3713;3714;3715;3716	2944;2945	2944
sp|P12970|RL7A_MOUSE;tr|F6VBB8|F6VBB8_MOUSE;tr|V9GX35|V9GX35_MOUSE;tr|F6SSI5|F6SSI5_MOUSE	sp|P12970|RL7A_MOUSE	19;8;5;3	19;8;5;3	19;8;5;3	>sp|P12970|RL7A_MOUSE 60S ribosomal protein L7a OS=Mus musculus GN=Rpl7a PE=2 SV=2	4	19	19	19	2	14	2	14	2	14	48.5	48.5	48.5	29.976	266	266;267;225;269	0	By MS/MS	By MS/MS	9	39.8	976870	298150000	1	15	43				39	49;50;462;634;651;658;670;719;740;741;814;858;948;1098;1149;1150;1192;1289;1312	True;True;True;True;True;True;True;True;True;True;True;True;True;True;True;True;True;True;True	49;50;466;638;655;662;674;723;744;745;818;863;953;1103;1154;1155;1197;1294;1317	177;178;179;180;181;182;183;184;185;186;1667;1668;2305;2306;2307;2308;2372;2373;2374;2375;2376;2377;2419;2457;2458;2459;2460;2461;2462;2615;2616;2685;2686;2687;2688;2689;2690;2691;2934;2935;2936;3128;3129;3130;3131;3132;3429;3430;3943;3944;3945;3946;3947;4143;4144;4145;4146;4313;4688;4689;4784;4785	129;130;131;132;133;134;1327;1328;1827;1828;1829;1881;1882;1883;1884;1885;1886;1923;1955;1956;1957;2077;2130;2131;2132;2133;2330;2331;2507;2508;2509;2510;2739;3124;3125;3126;3127;3290;3291;3292;3438;3742;3806	129;132;1327;1828;1884;1923;1956;2077;2132;2133;2331;2510;2739;3125;3290;3292;3438;3742;3806
sp|P14115|RL27A_MOUSE	sp|P14115|RL27A_MOUSE	7	7	7	>sp|P14115|RL27A_MOUSE 60S ribosomal protein L27a OS=Mus musculus GN=Rpl27a PE=2 SV=5	1	7	7	7	2	7	2	7	2	7	44.6	44.6	44.6	16.605	148	148	0	By MS/MS	By MS/MS	16.9	44.6	982930	161860000	2	9	24				40	509;531;876;900;901;979;1114	True;True;True;True;True;True;True	513;535;881;905;906;984;1119	1847;1848;1849;1850;1919;1920;1921;1922;1923;1924;1925;1926;3196;3197;3198;3199;3200;3270;3271;3272;3273;3274;3275;3531;3532;4007;4008;4009	1462;1515;1516;1517;1518;1519;1520;1521;1522;1523;1524;2562;2563;2564;2565;2626;2627;2628;2629;2630;2810;2811;2812;3187;3188	1462;1518;2562;2626;2629;2811;3187
sp|P14131|RS16_MOUSE	sp|P14131|RS16_MOUSE	12	12	12	>sp|P14131|RS16_MOUSE 40S ribosomal protein S16 OS=Mus musculus GN=Rps16 PE=2 SV=4	1	12	12	12	1	12	1	12	1	12	51.4	51.4	51.4	16.445	146	146	0	By MS/MS	By MS/MS	6.8	51.4	1425200	175430000	1	19	36				41	85;174;233;273;363;401;750;751;921;1133;1134;1251	True;True;True;True;True;True;True;True;True;True;True;True	85;176;235;275;367;405;754;755;926;1138;1139;1256	307;308;309;652;653;851;852;853;854;979;980;981;1290;1291;1292;1293;1294;1430;1431;2722;2723;2724;2725;2726;2727;2728;2729;2730;2731;2732;2733;2734;2735;2736;2737;2738;2739;3338;3339;3340;3341;4080;4081;4082;4083;4084;4085;4532;4533;4534;4535	250;251;501;647;648;649;745;1023;1024;1025;1026;1127;1128;2160;2161;2162;2163;2164;2165;2166;2167;2168;2169;2170;2671;2672;2673;2674;3239;3240;3241;3242;3243;3625;3626;3627;3628	250;501;647;745;1023;1127;2161;2168;2672;3239;3243;3625
sp|P14148|RL7_MOUSE;tr|F6XI62|F6XI62_MOUSE	sp|P14148|RL7_MOUSE;tr|F6XI62|F6XI62_MOUSE	17;15	17;15	17;15	>sp|P14148|RL7_MOUSE 60S ribosomal protein L7 OS=Mus musculus GN=Rpl7 PE=1 SV=2;>tr|F6XI62|F6XI62_MOUSE 60S ribosomal protein L7 (Fragment) OS=Mus musculus GN=Rpl7 PE=1 SV=1	2	17	17	17	0	15	0	15	0	15	44.4	44.4	44.4	31.419	270	270;279	0	By matching	By MS/MS	0	44.1	0	144750000	0	14	40				42	45;210;289;290;297;470;567;585;653;659;665;666;970;1080;1081;1163;1197	True;True;True;True;True;True;True;True;True;True;True;True;True;True;True;True;True	45;212;291;292;299;474;571;589;657;663;669;670;975;1085;1086;1168;1202	166;167;783;784;1039;1040;1041;1042;1043;1057;1058;1059;1060;1061;1062;1063;1695;1696;1697;2061;2062;2063;2064;2065;2117;2118;2383;2384;2385;2386;2420;2421;2422;2423;2439;2440;2441;2442;2443;2444;3507;3891;3892;3893;3894;4189;4190;4191;4192;4193;4194;4195;4326;4327;4328;4329	121;605;788;789;790;791;792;793;806;807;808;809;1349;1350;1641;1642;1683;1891;1892;1893;1924;1925;1936;1937;1938;1939;1940;2794;3092;3093;3328;3329;3330;3331;3332;3333;3453;3454;3455;3456	121;605;788;791;807;1349;1641;1683;1892;1924;1937;1938;2794;3092;3093;3332;3454
sp|P14206|RSSA_MOUSE	sp|P14206|RSSA_MOUSE	2	2	2	>sp|P14206|RSSA_MOUSE 40S ribosomal protein SA OS=Mus musculus GN=Rpsa PE=1 SV=4	1	2	2	2	2	2	2	2	2	2	10.2	10.2	10.2	32.838	295	295	0	By matching	By MS/MS	10.2	10.2	333440	3904700	0	2	5				43	62;270	True;True	62;272	225;226;227;228;967;968;969;970	168;169;170;739;740	170;739
sp|P14869|RLA0_MOUSE;tr|S4R1N1|S4R1N1_MOUSE	sp|P14869|RLA0_MOUSE;tr|S4R1N1|S4R1N1_MOUSE	12;8	1;1	1;1	>sp|P14869|RLA0_MOUSE 60S acidic ribosomal protein P0 OS=Mus musculus GN=Rplp0 PE=1 SV=3;>tr|S4R1N1|S4R1N1_MOUSE 60S acidic ribosomal protein P0 (Fragment) OS=Mus musculus GN=Rplp0 PE=3 SV=1	2	12	1	1	5	12	1	1	1	1	47.6	4.1	4.1	34.216	317	317;221	0	By MS/MS	By MS/MS	27.1	47.6	1323500	23004000	1	1	4				44	32;36;37;140;148;372;373;413;505;506;907;1157	False;False;False;False;False;False;False;True;False;False;False;False	32;36;37;142;150;376;377;417;509;510;912;1162	110;111;112;113;121;122;123;124;125;126;127;128;129;130;131;132;133;134;521;522;523;551;552;553;1319;1320;1321;1322;1323;1324;1325;1468;1469;1470;1471;1472;1473;1830;1831;1832;1833;1834;1835;1836;1837;3290;3291;3292;4167;4168;4169;4170;4171	77;78;79;80;81;87;88;89;90;91;92;93;94;95;411;412;413;433;434;1044;1045;1046;1047;1157;1158;1159;1160;1447;1448;1449;1450;1451;2638;2639;2640;3306;3307;3308;3309	77;91;92;411;433;1045;1047;1158;1448;1450;2640;3306
sp|Q62095|DDX3Y_MOUSE;sp|P16381|DDX3L_MOUSE;sp|Q62167|DDX3X_MOUSE	sp|Q62095|DDX3Y_MOUSE;sp|P16381|DDX3L_MOUSE;sp|Q62167|DDX3X_MOUSE	1;1;1	1;1;1	1;1;1	>sp|Q62095|DDX3Y_MOUSE ATP-dependent RNA helicase DDX3Y OS=Mus musculus GN=Ddx3y PE=1 SV=2;>sp|P16381|DDX3L_MOUSE Putative ATP-dependent RNA helicase Pl10 OS=Mus musculus GN=D1Pas1 PE=2 SV=1;>sp|Q62167|DDX3X_MOUSE ATP-dependent RNA helicase DDX3X OS=Mus mu	3	1	1	1	1	1	1	1	1	1	2.6	2.6	2.6	73.427	658	658;660;662	0	By matching	By MS/MS	2.6	2.6	515030	1698100	0	1	1				45	459	True	463	1660;1661;1662	1323	1323
tr|V9GXA7|V9GXA7_MOUSE;tr|S4R257|S4R257_MOUSE;sp|P16858|G3P_MOUSE;tr|D3YYI5|D3YYI5_MOUSE;tr|D3Z0Z9|D3Z0Z9_MOUSE	tr|V9GXA7|V9GXA7_MOUSE;tr|S4R257|S4R257_MOUSE;sp|P16858|G3P_MOUSE;tr|D3YYI5|D3YYI5_MOUSE;tr|D3Z0Z9|D3Z0Z9_MOUSE	1;1;1;1;1	1;1;1;1;1	1;1;1;1;1	>tr|V9GXA7|V9GXA7_MOUSE Uncharacterized protein OS=Mus musculus GN=Gm15294 PE=3 SV=1;>tr|S4R257|S4R257_MOUSE Glyceraldehyde-3-phosphate dehydrogenase (Fragment) OS=Mus musculus GN=Gapdh PE=3 SV=1;>sp|P16858|G3P_MOUSE Glyceraldehyde-3-phosphate dehydrogenas	5	1	1	1	0	1	0	1	0	1	14	14	14	12.966	121	121;280;333;336;337	0	By matching	By matching	0	14	0	772640	0	0	1				46	569	True	573	2070;2071	1647	1647
sp|P17095-1|HMGA1_MOUSE;sp|P17095|HMGA1_MOUSE	sp|P17095-1|HMGA1_MOUSE;sp|P17095|HMGA1_MOUSE	2;1	2;1	2;1	>sp|P17095-1|HMGA1_MOUSE Isoform HMG-Y of High mobility group protein HMG-I/HMG-Y OS=Mus musculus GN=Hmga1;>sp|P17095|HMGA1_MOUSE High mobility group protein HMG-I/HMG-Y OS=Mus musculus GN=Hmga1 PE=1 SV=4	2	2	2	2	2	2	2	2	2	2	34.4	34.4	34.4	10.617	96	96;107	0	By matching	By matching	34.4	34.4	360760	4704900	0	0	2				47	626;642	True;True	630;646	2272;2273;2274;2275;2276;2277;2278;2279;2338;2339;2340;2341	1808;1809;1851	1808;1851
sp|P17225|PTBP1_MOUSE;tr|Q8BGJ5|Q8BGJ5_MOUSE;tr|Q922I7|Q922I7_MOUSE;tr|E9QMW9|E9QMW9_MOUSE;tr|Q8CB58|Q8CB58_MOUSE;tr|E9Q0W3|E9Q0W3_MOUSE;tr|F7AXP1|F7AXP1_MOUSE	sp|P17225|PTBP1_MOUSE;tr|Q8BGJ5|Q8BGJ5_MOUSE;tr|Q922I7|Q922I7_MOUSE;tr|E9QMW9|E9QMW9_MOUSE;tr|Q8CB58|Q8CB58_MOUSE	4;4;4;3;3;1;1	4;4;4;3;3;1;1	4;4;4;3;3;1;1	>sp|P17225|PTBP1_MOUSE Polypyrimidine tract-binding protein 1 OS=Mus musculus GN=Ptbp1 PE=1 SV=2;>tr|Q8BGJ5|Q8BGJ5_MOUSE MCG13402, isoform CRA_a OS=Mus musculus GN=Ptbp1 PE=1 SV=1;>tr|Q922I7|Q922I7_MOUSE MCG13402, isoform CRA_c OS=Mus musculus GN=Ptbp1 PE=	7	4	4	4	3	2	3	2	3	2	18.6	18.6	18.6	56.477	527	527;529;555;353;489;55;162	0	By MS/MS	By matching	11.2	8.2	1728400	2674200	2	0	7				48	102;466;631;778	True;True;True;True	104;470;635;782	383;1678;1679;1680;1681;1682;1683;1684;2294;2295;2296;2297;2817;2818	311;1337;1338;1339;1821;1822;2235	311;1337;1822;2235
sp|P17897|LYZ1_MOUSE;sp|P08905|LYZ2_MOUSE	sp|P17897|LYZ1_MOUSE	3;1	3;1	3;1	>sp|P17897|LYZ1_MOUSE Lysozyme C-1 OS=Mus musculus GN=Lyz1 PE=1 SV=1	2	3	3	3	1	1	1	1	1	1	26.4	26.4	26.4	16.794	148	148;148	0	By matching	By matching	11.5	6.8	233490	974370	0	0	5				49	679;992;1069	True;True;True	683;997;1074	2486;2487;3560;3561;3562;3855;3856	1979;2837;3053;3054;3055	1979;2837;3054
sp|P19253|RL13A_MOUSE;tr|E9Q5A0|E9Q5A0_MOUSE;tr|S4R281|S4R281_MOUSE	sp|P19253|RL13A_MOUSE;tr|E9Q5A0|E9Q5A0_MOUSE;tr|S4R281|S4R281_MOUSE	14;13;9	14;13;9	14;13;9	>sp|P19253|RL13A_MOUSE 60S ribosomal protein L13a OS=Mus musculus GN=Rpl13a PE=1 SV=4;>tr|E9Q5A0|E9Q5A0_MOUSE 60S ribosomal protein L13a OS=Mus musculus GN=Rpl13a PE=3 SV=1;>tr|S4R281|S4R281_MOUSE 60S ribosomal protein L13a OS=Mus musculus GN=Rpl13a PE=3 S	3	14	14	14	1	14	1	14	1	14	52.2	52.2	52.2	23.464	203	203;423;148	0	By matching	By MS/MS	5.4	52.2	200980	230320000	0	18	31				50	25;146;328;676;681;682;737;738;828;842;968;1260;1358;1359	True;True;True;True;True;True;True;True;True;True;True;True;True;True	25;148;332;680;685;686;741;742;832;847;973;1265;1363;1364	92;93;94;546;547;548;1163;1164;2478;2479;2480;2490;2491;2492;2493;2494;2495;2496;2673;2674;2675;2676;2677;2678;2679;2980;2981;2982;2983;3048;3049;3504;4577;4578;4579;4580;4928;4929;4930;4931;4932;4933	66;67;430;431;916;1973;1974;1982;1983;1984;1985;1986;2120;2121;2122;2123;2124;2365;2366;2367;2418;2419;2791;3657;3658;3659;3660;3918;3919;3920;3921	66;430;916;1973;1984;1986;2120;2124;2366;2418;2791;3657;3919;3921
sp|P20029|GRP78_MOUSE	sp|P20029|GRP78_MOUSE	7	6	6	>sp|P20029|GRP78_MOUSE 78 kDa glucose-regulated protein OS=Mus musculus GN=Hspa5 PE=1 SV=3	1	7	6	6	6	5	5	4	5	4	17.9	16.2	16.2	72.421	655	655	0	By MS/MS	By MS/MS	15.3	11.8	2757100	4688900	3	1	12				51	479;504;1049;1109;1215;1261;1302	True;True;True;True;False;True;True	483;508;1054;1114;1220;1266;1307	1728;1729;1730;1731;1826;1827;1828;1829;3765;3766;3986;3987;3988;3989;4399;4400;4401;4402;4581;4582;4740;4741	1373;1374;1443;1444;1445;1446;2983;2984;2985;3162;3518;3661;3770	1374;1443;2985;3162;3518;3661;3770
sp|P20152|VIME_MOUSE;tr|A2AKJ2|A2AKJ2_MOUSE;sp|P15331-3|PERI_MOUSE;tr|G5E846|G5E846_MOUSE;sp|P15331|PERI_MOUSE;tr|G3X981|G3X981_MOUSE;sp|P15331-2|PERI_MOUSE;sp|P03995-2|GFAP_MOUSE;sp|P03995|GFAP_MOUSE;CON__H-INV:HIT000292931;sp|P31001|DESM_MOUSE;tr|D3YZ35|D3YZ35_MOUSE;tr|E9Q1Y9|E9Q1Y9_MOUSE;CON__Q61726;sp|Q9ERE2|KRT81_MOUSE;sp|P97861|KRT86_MOUSE;CON__O43790;sp|P11679|K2C8_MOUSE;CON__Q6NT21;CON__P…	sp|P20152|VIME_MOUSE	23;6;2;2;2;2;2;1;1;1;1;1;1;1;1;1;1;1;1;1;1;1;1;1;1;1;1;1	23;6;2;2;2;2;2;1;1;1;1;1;1;1;1;1;1;1;1;1;1;1;1;1;1;1;1;1	22;6;2;2;2;2;2;0;0;0;1;1;0;0;0;0;0;0;0;0;0;1;0;0;0;0;0;1	>sp|P20152|VIME_MOUSE Vimentin OS=Mus musculus GN=Vim PE=1 SV=3	28	23	23	22	20	17	20	17	19	17	61.6	61.6	60.1	53.687	466	466;102;461;475;475;507;507;428;430;443;469;470;479;479;481;486;486;490;493;493;495;501;505;507;507;521;521;848	0	By MS/MS	By MS/MS	52.8	47.9	29747000	60584000	12	10	73				52	167;253;261;271;272;303;447;517;552;660;661;757;758;770;806;810;882;929;954;1043;1093;1186;1218	True;True;True;True;True;True;True;True;True;True;True;True;True;True;True;True;True;True;True;True;True;True;True	169;255;263;273;274;305;451;521;556;664;665;761;762;774;810;814;887;934;959;1048;1098;1191;1223	626;627;628;629;630;631;632;633;910;911;940;941;971;972;973;974;975;976;977;978;1076;1077;1078;1600;1601;1602;1603;1604;1878;1879;1880;1881;1882;1883;1884;2010;2011;2012;2013;2424;2425;2426;2427;2428;2429;2752;2753;2754;2755;2756;2757;2758;2759;2792;2793;2794;2795;2796;2797;2798;2909;2910;2924;2925;2926;2927;3218;3219;3364;3365;3366;3367;3449;3450;3451;3452;3453;3454;3733;3734;3735;3736;3926;3927…	486;487;488;489;490;698;718;741;742;743;744;823;1267;1268;1269;1270;1271;1272;1480;1481;1482;1483;1484;1485;1600;1601;1926;1927;1928;1929;1930;2181;2182;2183;2184;2185;2186;2187;2214;2215;2216;2217;2218;2219;2308;2324;2325;2579;2580;2581;2690;2691;2755;2756;2757;2758;2759;2760;2956;2957;2958;2959;2960;3115;3419;3420;3525;3526;3527;3528;3529;3530;3531;3532	490;698;718;741;744;823;1268;1482;1601;1927;1929;2182;2187;2215;2308;2325;2579;2690;2757;2960;3115;3420;3529
sp|Q8CGP6|H2A1H_MOUSE;tr|Q8CGP4|Q8CGP4_MOUSE;sp|Q8R1M2|H2AJ_MOUSE;sp|Q8CGP7|H2A1K_MOUSE;sp|Q8CGP5|H2A1F_MOUSE;sp|Q8BFU2|H2A3_MOUSE;sp|P22752|H2A1_MOUSE	sp|Q8CGP6|H2A1H_MOUSE;tr|Q8CGP4|Q8CGP4_MOUSE;sp|Q8R1M2|H2AJ_MOUSE;sp|Q8CGP7|H2A1K_MOUSE;sp|Q8CGP5|H2A1F_MOUSE;sp|Q8BFU2|H2A3_MOUSE;sp|P22752|H2A1_MOUSE	6;6;6;6;6;6;6	2;2;2;2;2;2;2	2;2;2;2;2;2;2	>sp|Q8CGP6|H2A1H_MOUSE Histone H2A type 1-H OS=Mus musculus GN=Hist1h2ah PE=1 SV=3;>tr|Q8CGP4|Q8CGP4_MOUSE Histone H2A OS=Mus musculus GN=Hist1h2aa PE=2 SV=1;>sp|Q8R1M2|H2AJ_MOUSE Histone H2A.J OS=Mus musculus GN=H2afj PE=1 SV=1;>sp|Q8CGP7|H2A1K_MOUSE Hist	7	6	2	2	4	5	2	2	2	2	35.9	14.1	14.1	13.95	128	128;129;129;130;130;130;130	0	By MS/MS	By MS/MS	35.9	35.9	22537000	10209000	6	3	18				53	43;442;444;446;853;1303	False;False;False;True;True;False	43;446;448;450;858;1308	159;160;161;162;163;1566;1569;1570;1571;1585;1586;1587;1588;1589;1590;1591;1592;1593;1594;1595;1596;1597;1598;1599;3104;3105;3106;3107;3108;3109;3110;3111;3112;4742;4743;4744;4745;4746;4747;4748	113;114;115;116;117;118;1240;1242;1253;1254;1255;1256;1257;1258;1259;1260;1261;1262;1263;1264;1265;1266;2490;2491;2492;2493;2494;3771;3772;3773;3774;3775;3776;3777;3778;3779	118;1240;1242;1262;2494;3771
sp|P23116|EIF3A_MOUSE	sp|P23116|EIF3A_MOUSE	4	4	4	>sp|P23116|EIF3A_MOUSE Eukaryotic translation initiation factor 3 subunit A OS=Mus musculus GN=Eif3a PE=1 SV=5	1	4	4	4	1	4	1	4	1	4	4.7	4.7	4.7	161.93	1344	1344	0	By matching	By MS/MS	1.4	4.7	246320	4642600	0	4	5				54	31;749;898;1266	True;True;True;True	31;753;903;1271	108;109;2720;2721;3265;3266;4604;4605;4606;4607	76;2159;2622;2623;3680	76;2159;2622;3680
tr|Q7TPM0|Q7TPM0_MOUSE;tr|Q9CYJ8|Q9CYJ8_MOUSE;tr|Q9DCC5|Q9DCC5_MOUSE;sp|P23198|CBX3_MOUSE;sp|P83917|CBX1_MOUSE	tr|Q7TPM0|Q7TPM0_MOUSE;tr|Q9CYJ8|Q9CYJ8_MOUSE;tr|Q9DCC5|Q9DCC5_MOUSE;sp|P23198|CBX3_MOUSE;sp|P83917|CBX1_MOUSE	1;1;1;1;1	1;1;1;1;1	1;1;1;1;1	>tr|Q7TPM0|Q7TPM0_MOUSE Cbx1 protein OS=Mus musculus GN=Cbx1 PE=2 SV=1;>tr|Q9CYJ8|Q9CYJ8_MOUSE Chromobox homolog 1 (Drosophila HP1 beta), isoform CRA_a OS=Mus musculus GN=Cbx1 PE=2 SV=1;>tr|Q9DCC5|Q9DCC5_MOUSE Cbx3 protein OS=Mus musculus GN=Cbx3 PE=1 SV=1	5	1	1	1	1	0	1	0	1	0	11.6	11.6	11.6	15.981	138	138;150;183;183;185	0	By MS/MS	By matching	11.6	0	453680	0	1	0	1				55	500	True	504	1811;1812;1813	1433	1433
tr|Q99LB4|Q99LB4_MOUSE;sp|P24452|CAPG_MOUSE	tr|Q99LB4|Q99LB4_MOUSE;sp|P24452|CAPG_MOUSE	2;2	2;2	2;2	>tr|Q99LB4|Q99LB4_MOUSE Capping protein (Actin filament), gelsolin-like OS=Mus musculus GN=Capg PE=1 SV=1;>sp|P24452|CAPG_MOUSE Macrophage-capping protein OS=Mus musculus GN=Capg PE=1 SV=2	2	2	2	2	0	2	0	2	0	2	7.2	7.2	7.2	38.768	349	349;352	0	By matching	By MS/MS	0	7.2	0	1704400	0	1	2				56	923;1297	True;True	928;1302	3344;3345;4716;4717;4718	2677;3758	2677;3758
sp|P25444|RS2_MOUSE;tr|D3YVC1|D3YVC1_MOUSE;tr|D3YWJ3|D3YWJ3_MOUSE;tr|F6YTZ4|F6YTZ4_MOUSE;tr|J3QMG5|J3QMG5_MOUSE;tr|E9Q1N8|E9Q1N8_MOUSE;tr|D3Z536|D3Z536_MOUSE	sp|P25444|RS2_MOUSE;tr|D3YVC1|D3YVC1_MOUSE;tr|D3YWJ3|D3YWJ3_MOUSE;tr|F6YTZ4|F6YTZ4_MOUSE;tr|J3QMG5|J3QMG5_MOUSE;tr|E9Q1N8|E9Q1N8_MOUSE	13;11;11;10;10;8;5	13;11;11;10;10;8;5	13;11;11;10;10;8;5	>sp|P25444|RS2_MOUSE 40S ribosomal protein S2 OS=Mus musculus GN=Rps2 PE=2 SV=3;>tr|D3YVC1|D3YVC1_MOUSE 40S ribosomal protein S2 (Fragment) OS=Mus musculus GN=Rps2 PE=3 SV=1;>tr|D3YWJ3|D3YWJ3_MOUSE 40S ribosomal protein S2 OS=Mus musculus GN=Rps2 PE=3 SV=1	7	13	13	13	5	13	5	13	5	13	36.9	36.9	36.9	31.231	293	293;269;302;274;293;272;292	0	By matching	By MS/MS	17.4	36.9	2110500	200930000	0	20	38				57	24;120;262;349;412;484;485;630;756;777;1048;1187;1188	True;True;True;True;True;True;True;True;True;True;True;True;True	24;122;264;353;416;488;489;634;760;781;1053;1192;1193	87;88;89;90;91;452;453;454;942;1251;1252;1253;1254;1464;1465;1466;1467;1747;1748;1749;1750;1751;1752;1753;1754;1755;1756;2290;2291;2292;2293;2750;2751;2814;2815;2816;3757;3758;3759;3760;3761;3762;3763;3764;4292;4293;4294;4295;4296;4297;4298;4299;4300;4301	63;64;65;357;358;719;997;998;1155;1156;1385;1386;1387;1388;1389;1390;1391;1817;1818;1819;1820;2178;2179;2180;2233;2234;2977;2978;2979;2980;2981;2982;3421;3422;3423;3424;3425;3426	65;358;719;997;1155;1386;1391;1817;2178;2233;2979;3422;3426
sp|P27659|RL3_MOUSE;tr|A0A087WQK0|A0A087WQK0_MOUSE;tr|A0A087WNS0|A0A087WNS0_MOUSE;tr|Q9CQ09|Q9CQ09_MOUSE;tr|E9PWZ3|E9PWZ3_MOUSE	sp|P27659|RL3_MOUSE	26;8;7;2;2	26;8;7;2;2	26;8;7;2;2	>sp|P27659|RL3_MOUSE 60S ribosomal protein L3 OS=Mus musculus GN=Rpl3 PE=1 SV=3	5	26	26	26	5	26	5	26	5	26	48.9	48.9	48.9	46.109	403	403;188;180;240;407	0	By MS/MS	By MS/MS	15.1	48.9	4829900	386000000	3	33	85				58	35;44;75;163;256;319;320;385;432;488;489;497;574;584;657;708;888;889;938;1006;1018;1170;1171;1172;1189;1190	True;True;True;True;True;True;True;True;True;True;True;True;True;True;True;True;True;True;True;True;True;True;True;True;True;True	35;44;75;165;258;323;324;389;436;492;493;501;578;588;661;712;893;894;943;1011;1023;1175;1176;1177;1194;1195	119;120;164;165;275;276;277;278;614;615;924;925;926;927;928;929;1133;1134;1135;1136;1137;1138;1139;1365;1529;1530;1531;1763;1764;1765;1766;1767;1768;1769;1770;1794;1795;1796;1797;1798;1799;2081;2082;2113;2114;2115;2116;2414;2415;2416;2417;2418;2576;2577;2578;2579;2580;2581;2582;2583;3237;3238;3239;3240;3241;3242;3396;3397;3398;3399;3604;3605;3606;3607;3608;3609;3610;3611;3612;3613;3647;3648;3649;…	86;119;120;225;226;227;477;705;706;707;708;709;710;711;712;890;891;892;893;894;895;1079;1206;1207;1208;1209;1395;1396;1397;1398;1399;1400;1401;1420;1421;1422;1423;1655;1656;1679;1680;1681;1682;1919;1920;1921;1922;2047;2048;2049;2050;2051;2052;2053;2599;2600;2601;2602;2714;2715;2861;2862;2863;2864;2865;2866;2867;2868;2892;2893;2894;2895;3349;3350;3351;3352;3353;3354;3355;3356;3357;3427;3428;3429;3…	86;119;226;477;706;890;894;1079;1208;1395;1400;1420;1656;1681;1919;2049;2599;2602;2714;2862;2892;3350;3354;3357;3430;3431
sp|P29341|PABP1_MOUSE;tr|Q9D4E6|Q9D4E6_MOUSE;tr|Q62029|Q62029_MOUSE;tr|A2A5N3|A2A5N3_MOUSE;tr|F6ZAX1|F6ZAX1_MOUSE;tr|Q8C7D3|Q8C7D3_MOUSE	sp|P29341|PABP1_MOUSE;tr|Q9D4E6|Q9D4E6_MOUSE	18;11;7;2;1;1	18;11;7;2;1;1	11;8;4;1;1;1	>sp|P29341|PABP1_MOUSE Polyadenylate-binding protein 1 OS=Mus musculus GN=Pabpc1 PE=1 SV=2;>tr|Q9D4E6|Q9D4E6_MOUSE Protein Pabpc6 OS=Mus musculus GN=Pabpc6 PE=2 SV=1	6	18	18	11	4	17	4	17	2	10	27.5	27.5	16.5	70.67	636	636;643;628;607;118;381	0	By MS/MS	By MS/MS	9.1	25.8	3656000	90049000	5	14	40				59	64;73;90;222;323;354;357;565;566;596;878;879;987;1016;1022;1029;1036;1360	True;True;True;True;True;True;True;True;True;True;True;True;True;True;True;True;True;True	64;73;90;224;327;358;361;569;570;600;883;884;992;1021;1027;1034;1041;1365	231;232;233;234;270;325;326;327;328;818;819;1146;1147;1266;1267;1274;1275;2053;2054;2055;2056;2057;2058;2059;2060;2153;2154;3205;3206;3207;3208;3209;3210;3211;3551;3642;3643;3644;3661;3662;3687;3688;3705;3706;3707;3708;4934;4935	172;173;174;221;263;264;265;266;624;899;900;1006;1007;1008;1013;1634;1635;1636;1637;1638;1639;1640;1708;1709;2569;2570;2571;2572;2826;2889;2890;2904;2920;2936;2937;2938;2939;2940;2941;3922	173;221;264;624;899;1007;1013;1636;1640;1708;2570;2572;2826;2889;2904;2920;2938;3922
sp|P35550|FBRL_MOUSE;sp|Q80WS3|FBLL1_MOUSE	sp|P35550|FBRL_MOUSE	6;1	6;1	6;1	>sp|P35550|FBRL_MOUSE rRNA 2-O-methyltransferase fibrillarin OS=Mus musculus GN=Fbl PE=2 SV=2	2	6	6	6	6	4	6	4	6	4	30	30	30	34.306	327	327;314	0	By MS/MS	By MS/MS	30	23.9	4379900	7635100	4	1	12				60	92;564;675;1026;1282;1298	True;True;True;True;True;True	94;568;679;1031;1287;1303	345;346;2047;2048;2049;2050;2051;2052;2476;2477;3680;3681;3682;4658;4659;4660;4661;4719;4720;4721;4722;4723;4724;4725	280;281;1630;1631;1632;1633;1971;1972;2916;3721;3759;3760	280;1632;1972;2916;3721;3760
sp|P35979|RL12_MOUSE;tr|F8VQK7|F8VQK7_MOUSE	sp|P35979|RL12_MOUSE	11;3	11;3	11;3	>sp|P35979|RL12_MOUSE 60S ribosomal protein L12 OS=Mus musculus GN=Rpl12 PE=1 SV=2	2	11	11	11	4	11	4	11	4	11	69.1	69.1	69.1	17.804	165	165;162	0	By matching	By MS/MS	33.3	69.1	2715100	171640000	0	19	44				61	79;156;234;235;252;452;457;486;487;662;925	True;True;True;True;True;True;True;True;True;True;True	79;158;236;237;254;456;461;490;491;666;930	288;586;587;588;855;856;857;858;905;906;907;908;909;1620;1621;1622;1623;1643;1644;1645;1646;1647;1648;1649;1650;1651;1652;1653;1654;1655;1757;1758;1759;1760;1761;1762;2430;2431;2432;3348;3349;3350;3351;3352;3353	232;459;460;650;651;652;653;654;694;695;696;697;1286;1287;1288;1289;1303;1304;1305;1306;1307;1308;1309;1310;1311;1312;1313;1314;1315;1316;1317;1318;1319;1320;1321;1392;1393;1394;1931;2680;2681;2682;2683;2684	232;459;650;651;696;1286;1319;1392;1394;1931;2681
sp|P35980|RL18_MOUSE;tr|G3UZK4|G3UZK4_MOUSE;tr|G3UX28|G3UX28_MOUSE;tr|G3UZJ6|G3UZJ6_MOUSE;tr|G3UYV6|G3UYV6_MOUSE	sp|P35980|RL18_MOUSE;tr|G3UZK4|G3UZK4_MOUSE;tr|G3UX28|G3UX28_MOUSE;tr|G3UZJ6|G3UZJ6_MOUSE	8;7;4;4;3	8;7;4;4;3	8;7;4;4;3	>sp|P35980|RL18_MOUSE 60S ribosomal protein L18 OS=Mus musculus GN=Rpl18 PE=2 SV=3;>tr|G3UZK4|G3UZK4_MOUSE 60S ribosomal protein L18 OS=Mus musculus GN=Rpl18 PE=4 SV=1;>tr|G3UX28|G3UX28_MOUSE 60S ribosomal protein L18 (Fragment) OS=Mus musculus GN=Rpl18 PE	5	8	8	8	0	8	0	8	0	8	42.6	42.6	42.6	21.644	188	188;136;80;126;57	0	By matching	By MS/MS	0	42.6	0	116890000	0	11	25				62	97;415;514;524;525;820;1097;1148	True;True;True;True;True;True;True;True	99;419;518;528;529;824;1102;1153	360;361;362;363;364;365;366;367;1476;1477;1868;1869;1899;1900;1901;1902;1903;1904;2953;2954;2955;2956;3941;3942;4139;4140;4141;4142	294;295;296;297;298;299;1162;1163;1473;1498;1499;1500;1501;1502;1503;1504;2348;2349;2350;3122;3123;3286;3287;3288;3289	296;1162;1473;1499;1500;2349;3122;3286
tr|B1ARS0|B1ARS0_MOUSE;sp|P40124|CAP1_MOUSE	tr|B1ARS0|B1ARS0_MOUSE;sp|P40124|CAP1_MOUSE	1;1	1;1	1;1	>tr|B1ARS0|B1ARS0_MOUSE Adenylyl cyclase-associated protein (Fragment) OS=Mus musculus GN=Cap1 PE=1 SV=1;>sp|P40124|CAP1_MOUSE Adenylyl cyclase-associated protein 1 OS=Mus musculus GN=Cap1 PE=1 SV=4	2	1	1	1	0	1	0	1	0	1	13.4	13.4	13.4	17.894	164	164;474	0	By matching	By MS/MS	0	13.4	0	332760	0	1	4				63	345	True	349	1236;1237	980;981;982;983	983
sp|P41105|RL28_MOUSE;tr|F6Z0X0|F6Z0X0_MOUSE	sp|P41105|RL28_MOUSE	12;3	12;3	12;3	>sp|P41105|RL28_MOUSE 60S ribosomal protein L28 OS=Mus musculus GN=Rpl28 PE=1 SV=2	2	12	12	12	3	12	3	12	3	12	51.8	51.8	51.8	15.733	137	137;85	0	By matching	By MS/MS	21.2	51.8	218650	138900000	0	14	28				64	123;636;654;850;851;873;874;950;1015;1050;1173;1174	True;True;True;True;True;True;True;True;True;True;True;True	125;640;658;855;856;878;879;955;1020;1055;1178;1179	469;470;471;2311;2312;2313;2387;2388;3090;3091;3092;3093;3094;3095;3096;3184;3185;3186;3187;3188;3189;3190;3435;3436;3437;3438;3640;3641;3767;3768;4230;4231;4232;4233;4234;4235	371;1831;1832;1833;1894;1895;2479;2480;2481;2482;2483;2484;2553;2554;2555;2556;2557;2742;2743;2887;2888;2986;2987;3358;3359;3360;3361;3362	371;1831;1895;2481;2482;2553;2557;2743;2888;2986;3358;3360
sp|P42669|PURA_MOUSE	sp|P42669|PURA_MOUSE	1	1	1	>sp|P42669|PURA_MOUSE Transcriptional activator protein Pur-alpha OS=Mus musculus GN=Pura PE=1 SV=1	1	1	1	1	0	1	0	1	0	1	8.1	8.1	8.1	34.883	321	321	0	By matching	By MS/MS	0	8.1	0	3631000	0	1	2				65	724	True	728	2632;2633	2091;2092	2091
sp|P47911|RL6_MOUSE;tr|E9PUX4|E9PUX4_MOUSE	sp|P47911|RL6_MOUSE;tr|E9PUX4|E9PUX4_MOUSE	16;15	16;15	16;15	>sp|P47911|RL6_MOUSE 60S ribosomal protein L6 OS=Mus musculus GN=Rpl6 PE=1 SV=3;>tr|E9PUX4|E9PUX4_MOUSE 60S ribosomal protein L6 OS=Mus musculus GN=Gm5428 PE=3 SV=1	2	16	16	16	4	15	4	15	4	15	47	47	47	33.509	296	296;296	0	By MS/MS	By MS/MS	17.9	47	2293300	319200000	1	22	51				66	67;130;136;241;333;334;448;453;454;507;637;937;1067;1208;1375;1376	True;True;True;True;True;True;True;True;True;True;True;True;True;True;True;True	67;132;138;243;337;338;452;457;458;511;641;942;1072;1213;1380;1381	240;241;488;489;490;491;507;508;509;874;875;1188;1189;1190;1191;1605;1606;1607;1624;1625;1626;1627;1628;1629;1630;1631;1632;1633;1634;1635;1636;1838;1839;1840;1841;2314;2315;2316;2317;3390;3391;3392;3393;3394;3395;3840;3841;3842;3843;3844;3845;3846;4374;4375;4376;4377;4378;4985;4986;4987;4988;4989;4990;4991;4992;4993;4994	180;383;384;399;400;670;671;940;941;942;1273;1274;1290;1291;1292;1293;1294;1295;1296;1297;1298;1299;1452;1453;1454;1455;1834;1835;1836;2708;2709;2710;2711;2712;2713;3042;3043;3044;3045;3046;3047;3048;3499;3500;3501;3502;3963;3964;3965;3966;3967;3968	180;383;399;670;941;942;1274;1290;1299;1453;1834;2711;3044;3501;3964;3967
tr|F6QL70|F6QL70_MOUSE;sp|P47915|RL29_MOUSE;tr|D3Z1N9|D3Z1N9_MOUSE;tr|W4VSN7|W4VSN7_MOUSE;tr|F6YH22|F6YH22_MOUSE;tr|F6VZG1|F6VZG1_MOUSE	tr|F6QL70|F6QL70_MOUSE;sp|P47915|RL29_MOUSE;tr|D3Z1N9|D3Z1N9_MOUSE;tr|W4VSN7|W4VSN7_MOUSE;tr|F6YH22|F6YH22_MOUSE	8;8;7;5;4;1	8;8;7;5;4;1	8;8;7;5;4;1	>tr|F6QL70|F6QL70_MOUSE Protein Gm17669 OS=Mus musculus GN=Gm17669 PE=4 SV=1;>sp|P47915|RL29_MOUSE 60S ribosomal protein L29 OS=Mus musculus GN=Rpl29 PE=2 SV=2;>tr|D3Z1N9|D3Z1N9_MOUSE MCG9889 OS=Mus musculus GN=Gm10709 PE=4 SV=1;>tr|W4VSN7|W4VSN7_MOUSE MCG	6	8	8	8	1	8	1	8	1	8	39.6	39.6	39.6	16.966	154	154;160;160;160;154;148	0	By matching	By MS/MS	5.8	39.6	186690	334220000	0	14	24				67	38;87;95;103;340;680;974;1051	True;True;True;True;True;True;True;True	38;87;97;105;344;684;979;1056	135;136;137;138;139;140;315;316;317;353;354;355;356;384;385;386;1214;1215;1216;1217;1218;1219;2488;2489;3517;3518;3769;3770;3771;3772;3773;3774	96;97;98;255;256;257;288;289;290;291;312;313;962;963;964;965;1980;1981;2800;2801;2988;2989;2990;2991;2992	97;257;291;313;963;1981;2801;2991
sp|P47955|RLA1_MOUSE;tr|E9Q3T0|E9Q3T0_MOUSE	sp|P47955|RLA1_MOUSE	3;1	3;1	3;1	>sp|P47955|RLA1_MOUSE 60S acidic ribosomal protein P1 OS=Mus musculus GN=Rplp1 PE=2 SV=1	2	3	3	3	2	3	2	3	2	3	56.1	56.1	56.1	11.475	114	114;114	0	By MS/MS	By MS/MS	56.1	56.1	3858400	92213000	1	14	38				68	4;71;72	True;True;True	4;71;72	14;15;16;17;255;256;257;258;259;260;261;262;263;264;265;266;267;268;269	8;9;10;11;12;188;189;190;191;192;193;194;195;196;197;198;199;200;201;202;203;204;205;206;207;208;209;210;211;212;213;214;215;216;217;218;219;220	9;191;219
sp|P47962|RL5_MOUSE;tr|D3YYV8|D3YYV8_MOUSE	sp|P47962|RL5_MOUSE;tr|D3YYV8|D3YYV8_MOUSE	17;11	17;11	17;11	>sp|P47962|RL5_MOUSE 60S ribosomal protein L5 OS=Mus musculus GN=Rpl5 PE=1 SV=3;>tr|D3YYV8|D3YYV8_MOUSE 60S ribosomal protein L5 (Fragment) OS=Mus musculus GN=Rpl5 PE=4 SV=1	2	17	17	17	4	15	4	15	4	15	55.6	55.6	55.6	34.4	297	297;163	0	By MS/MS	By MS/MS	22.9	49.5	3026600	205780000	1	22	53				69	51;171;224;342;343;438;477;797;895;966;1167;1168;1235;1236;1306;1350;1351	True;True;True;True;True;True;True;True;True;True;True;True;True;True;True;True;True	51;173;226;346;347;442;481;801;900;971;1172;1173;1240;1241;1311;1355;1356	187;188;189;190;191;643;644;645;821;1228;1229;1230;1231;1232;1233;1545;1546;1547;1548;1721;1722;1723;1724;2884;3257;3258;3497;3498;3499;4206;4207;4208;4209;4210;4211;4212;4213;4214;4215;4216;4485;4486;4487;4488;4489;4490;4491;4492;4760;4761;4762;4763;4764;4765;4909;4910;4911;4912;4913;4914	135;136;137;138;496;497;626;973;974;975;976;977;978;1222;1223;1224;1225;1226;1367;1368;1369;1370;1371;2293;2613;2787;3340;3341;3342;3343;3344;3345;3346;3581;3582;3583;3584;3585;3586;3587;3588;3589;3590;3784;3785;3786;3787;3788;3789;3906;3907;3908;3909	136;496;626;975;977;1225;1371;2293;2613;2787;3340;3343;3583;3589;3787;3906;3909
sp|P47963|RL13_MOUSE	sp|P47963|RL13_MOUSE	17	17	17	>sp|P47963|RL13_MOUSE 60S ribosomal protein L13 OS=Mus musculus GN=Rpl13 PE=2 SV=3	1	17	17	17	4	16	4	16	4	16	55.9	55.9	55.9	24.305	211	211	0	By MS/MS	By MS/MS	24.2	55	1616800	495280000	1	27	57				70	63;115;205;206;358;471;605;693;875;914;1027;1072;1122;1211;1212;1247;1248	True;True;True;True;True;True;True;True;True;True;True;True;True;True;True;True;True	63;117;207;208;362;475;609;697;880;919;1032;1077;1127;1216;1217;1252;1253	229;230;429;430;431;432;433;764;765;766;767;768;769;1276;1277;1278;1698;1699;1700;1701;2187;2188;2189;2190;2191;2192;2193;2194;2195;2196;2197;2198;2199;2200;2527;2528;3191;3192;3193;3194;3195;3314;3315;3316;3683;3684;3866;3867;3868;4039;4040;4041;4042;4387;4388;4389;4390;4391;4392;4393;4516;4517;4518;4519;4520;4521;4522;4523	171;339;340;341;342;595;596;597;1014;1015;1016;1351;1352;1353;1354;1737;1738;1739;1740;1741;1742;1743;1744;1745;1746;1747;1748;1749;1750;1751;1752;2009;2010;2558;2559;2560;2561;2655;2656;2917;2918;3066;3067;3211;3212;3508;3509;3510;3511;3512;3513;3609;3610;3611;3612;3613;3614	171;341;595;597;1014;1351;1750;2009;2558;2655;2918;3066;3212;3508;3511;3611;3614
sp|P48036|ANXA5_MOUSE	sp|P48036|ANXA5_MOUSE	1	1	1	>sp|P48036|ANXA5_MOUSE Annexin A5 OS=Mus musculus GN=Anxa5 PE=1 SV=1	1	1	1	1	1	0	1	0	1	0	5	5	5	35.752	319	319	0	By matching	By matching	5	0	186370	0	0	0	1				71	390	True	394	1389;1390	1094	1094
sp|P48678-2|LMNA_MOUSE;sp|P48678|LMNA_MOUSE;sp|P48678-3|LMNA_MOUSE;tr|D3YUF7|D3YUF7_MOUSE	sp|P48678-2|LMNA_MOUSE;sp|P48678|LMNA_MOUSE;sp|P48678-3|LMNA_MOUSE	12;12;9;3	12;12;9;3	12;12;9;3	>sp|P48678-2|LMNA_MOUSE Isoform C of Prelamin-A/C OS=Mus musculus GN=Lmna;>sp|P48678|LMNA_MOUSE Prelamin-A/C OS=Mus musculus GN=Lmna PE=1 SV=2;>sp|P48678-3|LMNA_MOUSE Isoform C2 of Prelamin-A/C OS=Mus musculus GN=Lmna	4	12	12	12	6	8	6	8	6	8	30.1	30.1	30.1	65.445	574	574;665;462;117	0	By MS/MS	By matching	17.8	20	4406200	8286600	4	0	18				72	9;48;106;543;678;773;903;1008;1034;1042;1095;1199	True;True;True;True;True;True;True;True;True;True;True;True	9;48;108;547;682;777;908;1013;1039;1047;1100;1204	28;29;30;31;174;175;176;393;394;395;1973;1974;2483;2484;2485;2805;2806;3278;3279;3280;3618;3619;3620;3621;3702;3731;3732;3935;3936;3937;3938;4334;4335;4336	19;127;128;317;1563;1564;1565;1977;1978;2224;2632;2872;2933;2934;2954;2955;3120;3461	19;128;317;1564;1978;2224;2632;2872;2933;2955;3120;3461
sp|P51410|RL9_MOUSE;tr|D3Z629|D3Z629_MOUSE;tr|D3YZT0|D3YZT0_MOUSE	sp|P51410|RL9_MOUSE;tr|D3Z629|D3Z629_MOUSE	11;6;3	11;6;3	11;6;3	>sp|P51410|RL9_MOUSE 60S ribosomal protein L9 OS=Mus musculus GN=Rpl9 PE=1 SV=2;>tr|D3Z629|D3Z629_MOUSE 60S ribosomal protein L9 OS=Mus musculus GN=Rpl9 PE=1 SV=1	3	11	11	11	2	11	2	11	2	11	66.1	66.1	66.1	21.881	192	192;166;80	0	By matching	By MS/MS	10.9	66.1	810010	64675000	0	17	33				73	301;302;419;600;601;821;1089;1113;1121;1123;1175	True;True;True;True;True;True;True;True;True;True;True	303;304;423;604;605;825;1094;1118;1126;1128;1180	1072;1073;1074;1075;1488;1489;2173;2174;2175;2176;2177;2178;2957;2958;2959;3913;4000;4001;4002;4003;4004;4005;4006;4035;4036;4037;4038;4043;4044;4045;4046;4236;4237;4238	819;820;821;822;1172;1173;1728;1729;1730;1731;2351;3103;3176;3177;3178;3179;3180;3181;3182;3183;3184;3185;3186;3208;3209;3210;3213;3214;3215;3216;3217;3363;3364	819;822;1172;1728;1731;2351;3103;3183;3208;3214;3363
sp|P52480|KPYM_MOUSE;sp|P52480-2|KPYM_MOUSE	sp|P52480|KPYM_MOUSE;sp|P52480-2|KPYM_MOUSE	3;2	3;2	3;2	>sp|P52480|KPYM_MOUSE Pyruvate kinase PKM OS=Mus musculus GN=Pkm PE=1 SV=4;>sp|P52480-2|KPYM_MOUSE Isoform M1 of Pyruvate kinase PKM OS=Mus musculus GN=Pkm	2	3	3	3	3	2	3	2	3	2	11.9	11.9	11.9	57.844	531	531;531	0	By matching	By MS/MS	11.9	7.7	1113800	3781200	0	1	3				74	213;688;904	True;True;True	215;692;909	794;795;796;797;2515;2516;2517;3281;3282;3283;3284	610;2001;2633	610;2001;2633
sp|P52927|HMGA2_MOUSE;tr|Q6NSP9|Q6NSP9_MOUSE	sp|P52927|HMGA2_MOUSE;tr|Q6NSP9|Q6NSP9_MOUSE	1;1	1;1	1;1	>sp|P52927|HMGA2_MOUSE High mobility group protein HMGI-C OS=Mus musculus GN=Hmga2 PE=1 SV=1;>tr|Q6NSP9|Q6NSP9_MOUSE High mobility group protein HMGI-C OS=Mus musculus GN=Hmga2 PE=2 SV=1	2	1	1	1	0	0	0	0	0	0	21.3	21.3	21.3	11.819	108	108;129	0.0093023	By matching	By matching	0	0	0	0	0	0	1				75	351	True	355	1258	1000	1000
sp|P56480|ATPB_MOUSE	sp|P56480|ATPB_MOUSE	4	4	4	>sp|P56480|ATPB_MOUSE ATP synthase subunit beta, mitochondrial OS=Mus musculus GN=Atp5b PE=1 SV=2	1	4	4	4	4	1	4	1	4	1	15.7	15.7	15.7	56.3	529	529	0	By MS/MS	By matching	15.7	3.4	1715200	820610	3	0	8				76	308;611;798;1176	True;True;True;True	310;615;802;1181	1093;1094;1095;1096;2219;2220;2885;2886;4239;4240;4241	835;836;1770;2294;3365;3366;3367;3368	835;1770;2294;3365
tr|D3YUQ9|D3YUQ9_MOUSE;tr|E9QN08|E9QN08_MOUSE;tr|Q80T06|Q80T06_MOUSE;sp|P57776|EF1D_MOUSE;sp|P57776-3|EF1D_MOUSE;tr|D3Z7N2|D3Z7N2_MOUSE;tr|D3YZT9|D3YZT9_MOUSE;sp|P57776-2|EF1D_MOUSE;tr|Q91VK2|Q91VK2_MOUSE;tr|F6ZFU0|F6ZFU0_MOUSE	tr|D3YUQ9|D3YUQ9_MOUSE;tr|E9QN08|E9QN08_MOUSE;tr|Q80T06|Q80T06_MOUSE;sp|P57776|EF1D_MOUSE;sp|P57776-3|EF1D_MOUSE;tr|D3Z7N2|D3Z7N2_MOUSE;tr|D3YZT9|D3YZT9_MOUSE;sp|P57776-2|EF1D_MOUSE;tr|Q91VK2|Q91VK2_MOUSE;tr|F6ZFU0|F6ZFU0_MOUSE	2;2;2;2;2;1;1;1;1;1	2;2;2;2;2;1;1;1;1;1	2;2;2;2;2;1;1;1;1;1	>tr|D3YUQ9|D3YUQ9_MOUSE Elongation factor 1-delta (Fragment) OS=Mus musculus GN=Eef1d PE=1 SV=3;>tr|E9QN08|E9QN08_MOUSE Elongation factor 1-delta (Fragment) OS=Mus musculus GN=Eef1d PE=1 SV=1;>tr|Q80T06|Q80T06_MOUSE Elongation factor 1-delta OS=Mus musculu	10	2	2	2	1	2	1	2	1	2	18.6	18.6	18.6	21.549	194	194;245;281;281;660;129;210;257;276;552	0	By matching	By matching	6.2	18.6	172120	2924100	0	0	3				77	561;1030	True;True	565;1035	2036;2037;2038;2039;3689;3690	1622;2921;2922	1622;2922
sp|P60229|EIF3E_MOUSE	sp|P60229|EIF3E_MOUSE	1	1	1	>sp|P60229|EIF3E_MOUSE Eukaryotic translation initiation factor 3 subunit E OS=Mus musculus GN=Eif3e PE=1 SV=1	1	1	1	1	0	1	0	1	0	1	3.1	3.1	3.1	52.22	445	445	0	By matching	By matching	0	3.1	0	996680	0	0	1				78	1002	True	1007	3593;3594;3595	2855	2855
sp|P60335|PCBP1_MOUSE;tr|E9Q7D8|E9Q7D8_MOUSE;sp|Q61990-2|PCBP2_MOUSE;sp|Q61990-3|PCBP2_MOUSE;sp|Q61990|PCBP2_MOUSE;sp|P57722-2|PCBP3_MOUSE;sp|P57722|PCBP3_MOUSE	sp|P60335|PCBP1_MOUSE	3;1;1;1;1;1;1	3;1;1;1;1;1;1	3;1;1;1;1;1;1	>sp|P60335|PCBP1_MOUSE Poly(rC)-binding protein 1 OS=Mus musculus GN=Pcbp1 PE=1 SV=1	7	3	3	3	3	3	3	3	3	3	11.5	11.5	11.5	37.497	356	356;226;331;349;362;370;371	0	By matching	By MS/MS	11.5	11.5	726450	5421500	0	2	6				79	61;532;803	True;True;True	61;536;807	220;221;222;223;224;1927;1928;1929;1930;2898;2899;2900;2901	165;166;167;1525;2303;2304	166;1525;2304
sp|P63260|ACTG_MOUSE;sp|P60710|ACTB_MOUSE;tr|E9Q1F2|E9Q1F2_MOUSE;tr|E9Q5F4|E9Q5F4_MOUSE;sp|P63268|ACTH_MOUSE;sp|P68134|ACTS_MOUSE;sp|P68033|ACTC_MOUSE;sp|P62737|ACTA_MOUSE;tr|B1ATY1|B1ATY1_MOUSE;tr|G3UZ07|G3UZ07_MOUSE;tr|D3YZY0|D3YZY0_MOUSE;tr|F8WGM8|F8WGM8_MOUSE;tr|D3Z2K3|D3Z2K3_MOUSE;tr|G3UYG0|G3UYG0_MOUSE;tr|E9Q606|E9Q606_MOUSE;tr|E9Q2D1|E9Q2D1_MOUSE;tr|F6WX90|F6WX90_MOUSE;tr|V9GXQ2|V9GXQ2_MOU…	sp|P63260|ACTG_MOUSE;sp|P60710|ACTB_MOUSE;tr|E9Q1F2|E9Q1F2_MOUSE;tr|E9Q5F4|E9Q5F4_MOUSE;sp|P63268|ACTH_MOUSE;sp|P68134|ACTS_MOUSE;sp|P68033|ACTC_MOUSE;sp|P62737|ACTA_MOUSE	26;26;21;15;14;14;14;14;11;11;9;8;8;7;7;3;2;2	26;26;21;15;14;14;14;14;11;11;9;8;8;7;7;3;2;2	17;17;13;10;7;7;7;7;7;7;5;7;5;6;6;2;2;2	>sp|P63260|ACTG_MOUSE Actin, cytoplasmic 2 OS=Mus musculus GN=Actg1 PE=1 SV=1;>sp|P60710|ACTB_MOUSE Actin, cytoplasmic 1 OS=Mus musculus GN=Actb PE=1 SV=1;>tr|E9Q1F2|E9Q1F2_MOUSE Actin, cytoplasmic 1 OS=Mus musculus GN=Actb PE=3 SV=1;>tr|E9Q5F4|E9Q5F4_MOUS	18	26	26	17	17	22	17	22	14	13	63.7	63.7	49.3	41.792	375	375;375;295;265;376;377;377;377;153;268;270;105;195;132;150;108;43;156	0	By MS/MS	By MS/MS	55.5	62.7	49656000	251370000	18	29	101				80	41;131;144;145;154;182;184;193;194;237;239;321;425;455;456;498;510;511;593;696;697;700;832;1092;1162;1194	True;True;True;True;True;True;True;True;True;True;True;True;True;True;True;True;True;True;True;True;True;True;True;True;True;True	41;133;146;147;156;184;186;195;196;239;241;325;429;459;460;502;514;515;597;700;701;704;836;1097;1167;1199	151;152;153;154;492;493;494;495;536;537;538;539;540;541;542;543;544;545;579;580;581;582;679;680;685;686;687;688;722;723;724;725;726;727;728;729;730;731;861;862;863;864;867;868;869;1140;1141;1506;1507;1508;1637;1638;1639;1640;1641;1642;1800;1801;1802;1803;1804;1805;1851;1852;1853;1854;1855;1856;1857;1858;2144;2145;2532;2533;2534;2535;2536;2537;2538;2539;2540;2541;2545;2546;2547;2548;2549;2550;2551…	107;108;109;110;385;386;387;388;389;390;424;425;426;427;428;429;453;454;455;517;522;523;524;525;526;527;563;564;565;566;567;568;569;570;656;657;658;659;660;662;663;896;1190;1300;1301;1302;1424;1425;1426;1427;1463;1464;1465;1466;1701;2013;2014;2015;2016;2017;2018;2019;2020;2021;2022;2023;2026;2027;2028;2029;2030;2031;2032;2375;2376;2377;2378;3109;3110;3111;3112;3113;3114;3316;3317;3318;3319;3320;3…	108;389;425;427;454;517;523;563;566;659;662;896;1190;1300;1302;1426;1463;1465;1701;2019;2023;2027;2375;3114;3317;3444
sp|P60867|RS20_MOUSE	sp|P60867|RS20_MOUSE	5	5	5	>sp|P60867|RS20_MOUSE 40S ribosomal protein S20 OS=Mus musculus GN=Rps20 PE=1 SV=1	1	5	5	5	1	5	1	5	1	5	31.9	31.9	31.9	13.373	119	119	0	By MS/MS	By MS/MS	10.1	31.9	315550	89989000	1	8	15				81	195;726;1032;1156;1202	True;True;True;True;True	197;730;1037;1161;1207	732;733;734;735;736;737;2636;2637;2638;2639;2640;3695;3696;3697;3698;4163;4164;4165;4166;4345;4346	571;572;573;574;575;2094;2095;2096;2097;2927;2928;3303;3304;3305;3471	571;2096;2927;3303;3471
sp|P61255|RL26_MOUSE;tr|B1ARA5|B1ARA5_MOUSE;tr|B1ARA3|B1ARA3_MOUSE	sp|P61255|RL26_MOUSE;tr|B1ARA5|B1ARA5_MOUSE;tr|B1ARA3|B1ARA3_MOUSE	12;10;9	12;10;9	12;10;9	>sp|P61255|RL26_MOUSE 60S ribosomal protein L26 OS=Mus musculus GN=Rpl26 PE=1 SV=1;>tr|B1ARA5|B1ARA5_MOUSE 60S ribosomal protein L26 OS=Mus musculus GN=Rpl26 PE=1 SV=1;>tr|B1ARA3|B1ARA3_MOUSE 60S ribosomal protein L26 (Fragment) OS=Mus musculus GN=Rpl26 PE	3	12	12	12	0	11	0	11	0	11	49	49	49	17.258	145	145;143;103	0	By matching	By MS/MS	0	47.6	0	219400000	0	14	33				82	93;314;386;427;592;645;674;818;1044;1343;1344;1370	True;True;True;True;True;True;True;True;True;True;True;True	95;317;390;431;596;649;678;822;1049;1348;1349;1375	347;348;349;350;1114;1115;1366;1367;1368;1369;1513;1514;1515;1516;1517;2142;2143;2350;2351;2474;2475;2945;2946;2947;2948;3737;3738;3739;3740;3741;3742;3743;3744;4890;4891;4892;4893;4973;4974;4975	282;283;284;285;853;854;1080;1081;1082;1194;1195;1196;1197;1700;1858;1859;1969;1970;2339;2340;2341;2342;2961;2962;2963;2964;2965;2966;3891;3892;3893;3955;3956	283;853;1081;1194;1700;1858;1969;2339;2964;3891;3892;3955
sp|P61358|RL27_MOUSE;tr|A2A4Q0|A2A4Q0_MOUSE	sp|P61358|RL27_MOUSE;tr|A2A4Q0|A2A4Q0_MOUSE	7;4	7;4	7;4	>sp|P61358|RL27_MOUSE 60S ribosomal protein L27 OS=Mus musculus GN=Rpl27 PE=1 SV=2;>tr|A2A4Q0|A2A4Q0_MOUSE 60S ribosomal protein L27 (Fragment) OS=Mus musculus GN=Rpl27 PE=3 SV=1	2	7	7	7	1	7	1	7	1	7	53.7	53.7	53.7	15.798	136	136;87	0	By matching	By MS/MS	5.9	53.7	443430	149970000	0	9	23				83	861;877;1183;1311;1317;1366;1367	True;True;True;True;True;True;True	866;882;1188;1316;1322;1371;1372	3140;3141;3201;3202;3203;3204;4277;4278;4279;4280;4780;4781;4782;4783;4802;4803;4804;4805;4806;4957;4958;4959;4960;4961;4962;4963	2520;2521;2566;2567;2568;3410;3411;3803;3804;3805;3824;3825;3826;3827;3940;3941;3942;3943;3944;3945;3946;3947;3948	2521;2566;3411;3805;3824;3942;3946
sp|P61514|RL37A_MOUSE	sp|P61514|RL37A_MOUSE	5	5	5	>sp|P61514|RL37A_MOUSE 60S ribosomal protein L37a OS=Mus musculus GN=Rpl37a PE=2 SV=2	1	5	5	5	1	5	1	5	1	5	52.2	52.2	52.2	10.275	92	92	0	By matching	By MS/MS	8.7	52.2	205750	100920000	0	4	9				84	133;616;964;1169;1368	True;True;True;True;True	135;620;969;1174;1373	502;503;2239;2240;2241;3493;3494;4217;4218;4964;4965;4966;4967	395;1780;1781;1782;2784;3347;3348;3949;3950	395;1782;2784;3348;3949
tr|D3Z5X4|D3Z5X4_MOUSE;sp|P61979-3|HNRPK_MOUSE;tr|B2M1R6|B2M1R6_MOUSE;tr|D3YWG1|D3YWG1_MOUSE;sp|P61979|HNRPK_MOUSE;sp|P61979-2|HNRPK_MOUSE;tr|H3BKI8|H3BKI8_MOUSE;tr|H3BK96|H3BK96_MOUSE;tr|H3BKD0|H3BKD0_MOUSE;tr|H3BLL4|H3BLL4_MOUSE;tr|H3BJS9|H3BJS9_MOUSE;tr|Q8BT23|Q8BT23_MOUSE;tr|H3BLP7|H3BLP7_MOUSE	tr|D3Z5X4|D3Z5X4_MOUSE;sp|P61979-3|HNRPK_MOUSE;tr|B2M1R6|B2M1R6_MOUSE;tr|D3YWG1|D3YWG1_MOUSE;sp|P61979|HNRPK_MOUSE;sp|P61979-2|HNRPK_MOUSE;tr|H3BKI8|H3BKI8_MOUSE;tr|H3BK96|H3BK96_MOUSE;tr|H3BKD0|H3BKD0_MOUSE;tr|H3BLL4|H3BLL4_MOUSE	3;3;3;3;3;3;2;2;2;2;1;1;1	3;3;3;3;3;3;2;2;2;2;1;1;1	3;3;3;3;3;3;2;2;2;2;1;1;1	>tr|D3Z5X4|D3Z5X4_MOUSE Uncharacterized protein OS=Mus musculus GN=Gm7964 PE=4 SV=1;>sp|P61979-3|HNRPK_MOUSE Isoform 3 of Heterogeneous nuclear ribonucleoprotein K OS=Mus musculus GN=Hnrnpk;>tr|B2M1R6|B2M1R6_MOUSE Heterogeneous nuclear ribonucleoprotein K	13	3	3	3	3	2	3	2	3	2	12.1	12.1	12.1	48.466	439	439;439;440;463;463;464;178;257;299;394;87;97;210	0	By MS/MS	By MS/MS	12.1	8.2	1797300	2346600	1	2	7				85	411;523;1104	True;True;True	415;527;1109	1460;1461;1462;1463;1897;1898;3969;3970;3971;3972	1151;1152;1153;1154;1496;1497;3145	1151;1497;3145
sp|P62082|RS7_MOUSE;tr|F6SVV1|F6SVV1_MOUSE	sp|P62082|RS7_MOUSE;tr|F6SVV1|F6SVV1_MOUSE	17;14	17;14	17;14	>sp|P62082|RS7_MOUSE 40S ribosomal protein S7 OS=Mus musculus GN=Rps7 PE=2 SV=1;>tr|F6SVV1|F6SVV1_MOUSE Protein Gm9493 OS=Mus musculus GN=Gm9493 PE=4 SV=1	2	17	17	17	5	16	5	16	5	16	54.1	54.1	54.1	22.127	194	194;192	0	By MS/MS	By MS/MS	26.3	54.1	2930500	176520000	2	25	51				86	57;110;199;249;250;251;460;461;520;521;587;632;785;971;1061;1137;1138	True;True;True;True;True;True;True;True;True;True;True;True;True;True;True;True;True	57;112;201;251;252;253;464;465;524;525;591;636;789;976;1066;1142;1143	209;210;211;212;413;414;415;416;745;746;747;748;896;897;898;899;900;901;902;903;904;1663;1664;1665;1666;1891;1892;1893;1894;2120;2121;2122;2123;2298;2299;2300;2301;2302;2836;2837;2838;2839;3508;3509;3510;3511;3814;3815;3816;3817;4093;4094;4095;4096;4097;4098;4099;4100;4101;4102;4103;4104;4105;4106	154;155;156;157;329;330;331;332;580;581;687;688;689;690;691;692;693;1324;1325;1326;1491;1492;1493;1685;1686;1823;1824;2247;2248;2249;2250;2795;2796;2797;3022;3023;3024;3249;3250;3251;3252;3253;3254;3255;3256;3257;3258;3259;3260;3261;3262;3263;3264;3265	155;330;581;687;688;691;1324;1326;1491;1492;1686;1823;2248;2796;3023;3254;3258
sp|P62242|RS8_MOUSE	sp|P62242|RS8_MOUSE	16	16	16	>sp|P62242|RS8_MOUSE 40S ribosomal protein S8 OS=Mus musculus GN=Rps8 PE=1 SV=2	1	16	16	16	5	16	5	16	5	16	61.1	61.1	61.1	24.205	208	208	0	By MS/MS	By MS/MS	33.7	61.1	2109900	317750000	1	24	52				87	14;15;16;82;499;553;554;673;702;743;789;790;847;848;957;1331	True;True;True;True;True;True;True;True;True;True;True;True;True;True;True;True	14;15;16;82;503;557;558;677;706;747;793;794;852;853;962;1336	44;45;46;47;48;49;50;51;52;53;54;55;56;57;58;59;60;61;295;296;297;298;1806;1807;1808;1809;1810;2014;2015;2016;2017;2018;2469;2470;2471;2472;2473;2557;2558;2696;2697;2698;2851;2852;2853;2854;2855;2856;3077;3078;3079;3080;3081;3082;3083;3084;3085;3460;3461;3462;3463;4854;4855;4856	29;30;31;32;33;34;35;36;37;38;39;40;241;242;1428;1429;1430;1431;1432;1602;1603;1604;1965;1966;1967;1968;2034;2035;2036;2138;2139;2261;2262;2263;2264;2265;2266;2267;2466;2467;2468;2469;2470;2471;2472;2473;2474;2765;2766;2767;3868;3869	29;36;39;241;1429;1602;1604;1968;2036;2138;2263;2266;2466;2470;2766;3868
sp|P62245|RS15A_MOUSE;tr|F8WJ41|F8WJ41_MOUSE;tr|D3Z712|D3Z712_MOUSE;tr|D3YVB4|D3YVB4_MOUSE	sp|P62245|RS15A_MOUSE;tr|F8WJ41|F8WJ41_MOUSE;tr|D3Z712|D3Z712_MOUSE;tr|D3YVB4|D3YVB4_MOUSE	9;8;5;5	9;8;5;5	9;8;5;5	>sp|P62245|RS15A_MOUSE 40S ribosomal protein S15a OS=Mus musculus GN=Rps15a PE=1 SV=2;>tr|F8WJ41|F8WJ41_MOUSE 40S ribosomal protein S15a (Fragment) OS=Mus musculus GN=Rps15a PE=1 SV=1;>tr|D3Z712|D3Z712_MOUSE 40S ribosomal protein S15a (Fragment) OS=Mus mus	4	9	9	9	2	8	2	8	2	8	71.5	71.5	71.5	14.839	130	130;108;69;71	0	By matching	By MS/MS	30	66.2	1604200	80569000	0	10	28				88	149;279;280;309;436;571;829;930;952	True;True;True;True;True;True;True;True;True	151;281;282;311;440;575;833;935;957	554;555;1004;1005;1006;1007;1008;1009;1010;1011;1012;1013;1014;1015;1016;1097;1540;1541;2075;2076;2984;2985;3368;3369;3370;3371;3372;3373;3374;3375;3376;3445;3446	435;436;760;761;762;763;764;765;766;767;768;769;770;837;1219;1650;1651;2368;2369;2692;2693;2694;2695;2696;2697;2698;2699;2751;2752	435;761;767;837;1219;1651;2368;2699;2751
sp|P62264|RS14_MOUSE;tr|D3YVF4|D3YVF4_MOUSE;tr|D3Z7I1|D3Z7I1_MOUSE	sp|P62264|RS14_MOUSE;tr|D3YVF4|D3YVF4_MOUSE;tr|D3Z7I1|D3Z7I1_MOUSE	10;6;6	10;6;6	10;6;6	>sp|P62264|RS14_MOUSE 40S ribosomal protein S14 OS=Mus musculus GN=Rps14 PE=2 SV=3;>tr|D3YVF4|D3YVF4_MOUSE 40S ribosomal protein S14 (Fragment) OS=Mus musculus GN=Rps14 PE=4 SV=1;>tr|D3Z7I1|D3Z7I1_MOUSE 40S ribosomal protein S14 (Fragment) OS=Mus musculus	3	10	10	10	3	10	3	10	3	10	43	43	43	16.273	151	151;119;138	0	By matching	By MS/MS	17.2	43	576160	205100000	0	18	40				89	21;151;245;475;476;490;491;1129;1153;1250	True;True;True;True;True;True;True;True;True;True	21;153;247;479;480;494;495;1134;1158;1255	78;79;80;81;560;561;562;886;887;1711;1712;1713;1714;1715;1716;1717;1718;1719;1720;1771;1772;1773;1774;1775;1776;1777;1778;1779;1780;1781;1782;4063;4064;4065;4066;4067;4068;4069;4151;4152;4153;4526;4527;4528;4529;4530;4531	52;53;54;55;56;440;441;442;443;680;681;1362;1363;1364;1365;1366;1402;1403;1404;1405;1406;1407;1408;1409;1410;1411;3232;3233;3234;3235;3295;3296;3617;3618;3619;3620;3621;3622;3623;3624	53;442;680;1362;1365;1405;1409;3232;3296;3622
sp|P62267|RS23_MOUSE	sp|P62267|RS23_MOUSE	9	9	9	>sp|P62267|RS23_MOUSE 40S ribosomal protein S23 OS=Mus musculus GN=Rps23 PE=1 SV=3	1	9	9	9	3	7	3	7	3	7	49.7	49.7	49.7	15.807	143	143	0	By MS/MS	By MS/MS	27.3	48.3	1275100	117930000	1	9	27				90	52;94;371;556;557;586;607;618;1191	True;True;True;True;True;True;True;True;True	52;96;375;560;561;590;611;622;1196	192;193;351;352;1317;1318;2023;2024;2025;2026;2027;2028;2119;2205;2206;2207;2208;2244;2245;2246;4309;4310;4311;4312	139;140;286;287;1042;1043;1606;1607;1608;1609;1610;1611;1612;1613;1614;1684;1757;1758;1759;1760;1784;1785;3433;3434;3435;3436;3437	139;286;1042;1607;1614;1684;1758;1785;3434
tr|F6YVP7|F6YVP7_MOUSE;sp|P62270|RS18_MOUSE;tr|S4R1N6|S4R1N6_MOUSE	tr|F6YVP7|F6YVP7_MOUSE;sp|P62270|RS18_MOUSE;tr|S4R1N6|S4R1N6_MOUSE	16;16;14	16;16;14	16;16;14	>tr|F6YVP7|F6YVP7_MOUSE Uncharacterized protein OS=Mus musculus GN=Gm10260 PE=3 SV=2;>sp|P62270|RS18_MOUSE 40S ribosomal protein S18 OS=Mus musculus GN=Rps18 PE=1 SV=3;>tr|S4R1N6|S4R1N6_MOUSE 40S ribosomal protein S18 OS=Mus musculus GN=Rps18 PE=3 SV=1	3	16	16	16	4	15	4	15	4	15	56.6	56.6	56.6	17.671	152	152;152;107	0	By MS/MS	By MS/MS	21.1	56.6	1845500	176220000	2	19	41				91	39;40;463;538;580;581;613;775;958;962;963;1249;1271;1272;1323;1365	True;True;True;True;True;True;True;True;True;True;True;True;True;True;True;True	39;40;467;542;584;585;617;779;963;967;968;1254;1276;1277;1328;1370	141;142;143;144;145;146;147;148;149;150;1669;1670;1958;1959;2097;2098;2099;2100;2101;2102;2223;2224;2811;2812;3464;3465;3466;3467;3468;3469;3470;3471;3472;3473;3474;3485;3486;3487;3488;3489;3490;3491;3492;4524;4525;4621;4622;4623;4624;4625;4626;4823;4824;4955;4956	99;100;101;102;103;104;105;106;1329;1330;1552;1553;1667;1668;1669;1670;1772;1773;2229;2768;2769;2770;2771;2772;2779;2780;2781;2782;2783;3615;3616;3692;3693;3694;3695;3696;3697;3839;3840;3938;3939	100;106;1329;1553;1667;1669;1773;2229;2771;2780;2782;3616;3693;3695;3839;3938
sp|P62274|RS29_MOUSE;tr|D3YYL7|D3YYL7_MOUSE	sp|P62274|RS29_MOUSE	3;1	3;1	3;1	>sp|P62274|RS29_MOUSE 40S ribosomal protein S29 OS=Mus musculus GN=Rps29 PE=2 SV=2	2	3	3	3	0	3	0	3	0	3	46.4	46.4	46.4	6.6767	56	56;61	0	By matching	By MS/MS	0	46.4	0	46827000	0	4	8				92	170;375;1334	True;True;True	172;379;1339	641;642;1329;1330;1331;1332;1333;1334;1335;4863;4864;4865	495;1051;1052;1053;1054;1055;3876;3877	495;1052;3877
sp|P62281|RS11_MOUSE	sp|P62281|RS11_MOUSE	14	14	14	>sp|P62281|RS11_MOUSE 40S ribosomal protein S11 OS=Mus musculus GN=Rps11 PE=1 SV=3	1	14	14	14	1	13	1	13	1	13	63.9	63.9	63.9	18.431	158	158	0	By matching	By MS/MS	7	63.9	65736	299690000	0	19	36				93	142;155;201;203;204;207;522;591;863;886;944;1154;1267;1268	True;True;True;True;True;True;True;True;True;True;True;True;True;True	144;157;203;205;206;209;526;595;868;891;949;1159;1272;1273	527;528;529;530;531;583;584;585;752;753;754;755;760;761;762;763;770;771;772;773;774;775;776;1895;1896;2140;2141;3145;3146;3231;3232;3233;3234;3418;3419;4154;4155;4608;4609;4610;4611;4612;4613;4614;4615;4616	415;416;417;418;419;456;457;458;583;584;585;586;587;593;594;598;599;600;601;1494;1495;1699;2527;2593;2594;2595;2596;2729;3297;3681;3682;3683;3684;3685;3686;3687;3688	417;458;583;593;594;600;1494;1699;2527;2594;2729;3297;3681;3685
sp|P62301|RS13_MOUSE	sp|P62301|RS13_MOUSE	15	15	15	>sp|P62301|RS13_MOUSE 40S ribosomal protein S13 OS=Mus musculus GN=Rps13 PE=1 SV=2	1	15	15	15	4	15	4	15	4	15	66.9	66.9	66.9	17.222	151	151	0	By matching	By MS/MS	24.5	66.9	948130	185160000	0	17	43				94	192;387;388;392;393;394;608;609;730;791;815;1023;1083;1273;1332	True;True;True;True;True;True;True;True;True;True;True;True;True;True;True	194;391;392;396;397;398;612;613;734;795;819;1028;1088;1278;1337	719;720;721;1370;1371;1372;1373;1374;1375;1376;1377;1378;1379;1380;1381;1382;1383;1384;1385;1397;1398;1399;1400;1401;1402;1403;1404;1405;1406;1407;2209;2210;2211;2212;2213;2214;2215;2216;2650;2651;2857;2858;2859;2860;2861;2862;2937;2938;3663;3664;3665;3666;3667;3668;3669;3670;3671;3897;3898;3899;3900;4627;4628;4857;4858;4859	560;561;562;1083;1084;1085;1086;1087;1088;1089;1090;1091;1103;1104;1105;1106;1107;1108;1109;1110;1761;1762;1763;1764;1765;1766;1767;1768;2107;2268;2269;2270;2271;2272;2332;2905;2906;2907;2908;2909;3095;3096;3698;3870	561;1084;1091;1105;1108;1110;1764;1766;2107;2270;2332;2909;3095;3698;3870
tr|E9Q0W8|E9Q0W8_MOUSE;tr|E9Q4F4|E9Q4F4_MOUSE;sp|P62305|RUXE_MOUSE	tr|E9Q0W8|E9Q0W8_MOUSE;tr|E9Q4F4|E9Q4F4_MOUSE;sp|P62305|RUXE_MOUSE	1;1;1	1;1;1	1;1;1	>tr|E9Q0W8|E9Q0W8_MOUSE Small nuclear ribonucleoprotein E OS=Mus musculus GN=Snrpe PE=4 SV=1;>tr|E9Q4F4|E9Q4F4_MOUSE Small nuclear ribonucleoprotein E OS=Mus musculus GN=Snrpe PE=4 SV=1;>sp|P62305|RUXE_MOUSE Small nuclear ribonucleoprotein E OS=Mus musculu	3	1	1	1	1	1	1	1	1	1	21.2	21.2	21.2	6.1593	52	52;91;92	0	By MS/MS	By matching	21.2	21.2	1275000	1292000	1	0	3				95	1284	True	1289	4665;4666;4667;4668	3724;3725;3726	3725
sp|P62307|RUXF_MOUSE	sp|P62307|RUXF_MOUSE	1	1	1	>sp|P62307|RUXF_MOUSE Small nuclear ribonucleoprotein F OS=Mus musculus GN=Snrpf PE=2 SV=1	1	1	1	1	1	1	1	1	1	1	15.1	15.1	15.1	9.7251	86	86	0	By matching	By matching	15.1	15.1	326650	1051700	0	0	1				96	418	True	422	1484;1485;1486;1487	1171	1171
sp|P62309|RUXG_MOUSE	sp|P62309|RUXG_MOUSE	1	1	1	>sp|P62309|RUXG_MOUSE Small nuclear ribonucleoprotein G OS=Mus musculus GN=Snrpg PE=1 SV=1	1	1	1	1	1	1	1	1	1	1	17.1	17.1	17.1	8.496	76	76	0	By MS/MS	By matching	17.1	17.1	1241100	1424700	2	0	2				97	399	True	403	1424;1425;1426;1427	1123;1124	1123
sp|P62317|SMD2_MOUSE	sp|P62317|SMD2_MOUSE	2	2	2	>sp|P62317|SMD2_MOUSE Small nuclear ribonucleoprotein Sm D2 OS=Mus musculus GN=Snrpd2 PE=2 SV=1	1	2	2	2	2	2	2	2	2	2	38.1	38.1	38.1	13.527	118	118	0	By matching	By matching	38.1	38.1	1435500	1303900	0	0	1				98	350;1004	True;True	354;1009	1255;1256;1257;3598;3599;3600;3601	999;2858	999;2858
sp|P62320|SMD3_MOUSE	sp|P62320|SMD3_MOUSE	2	2	2	>sp|P62320|SMD3_MOUSE Small nuclear ribonucleoprotein Sm D3 OS=Mus musculus GN=Snrpd3 PE=1 SV=1	1	2	2	2	1	1	1	1	1	1	15.1	15.1	15.1	13.916	126	126	0	By MS/MS	By matching	7.1	7.1	828420	891670	1	0	3				99	306;1195	True;True	308;1200	1087;1088;1089;1090;4323	832;833;3449	833;3449
sp|P62702|RS4X_MOUSE;tr|Q3V1Z5|Q3V1Z5_MOUSE;tr|V9GWY0|V9GWY0_MOUSE	sp|P62702|RS4X_MOUSE;tr|Q3V1Z5|Q3V1Z5_MOUSE;tr|V9GWY0|V9GWY0_MOUSE	21;14;12	21;14;12	21;14;12	>sp|P62702|RS4X_MOUSE 40S ribosomal protein S4, X isoform OS=Mus musculus GN=Rps4x PE=2 SV=2;>tr|Q3V1Z5|Q3V1Z5_MOUSE 40S ribosomal protein S4 OS=Mus musculus GN=Rps4l PE=2 SV=1;>tr|V9GWY0|V9GWY0_MOUSE 40S ribosomal protein S4 OS=Mus musculus GN=Gm15013 PE=	3	21	21	21	5	20	5	20	5	20	65	65	65	29.597	263	263;262;266	0	By matching	By MS/MS	19.4	65	2005100	288340000	0	28	66				100	214;255;278;295;379;398;451;492;559;560;742;774;779;786;787;1101;1102;1125;1285;1295;1325	True;True;True;True;True;True;True;True;True;True;True;True;True;True;True;True;True;True;True;True;True	216;257;280;297;383;402;455;496;563;564;746;778;783;790;791;1106;1107;1130;1290;1300;1330	798;799;916;917;918;919;920;921;922;923;999;1000;1001;1002;1003;1054;1055;1345;1346;1347;1348;1420;1421;1422;1423;1616;1617;1618;1619;1783;1784;1785;2033;2034;2035;2692;2693;2694;2695;2807;2808;2809;2810;2819;2820;2821;2840;2841;2842;2843;2844;2845;2846;3955;3956;3957;3958;3959;3960;3961;3962;3963;3964;3965;4052;4053;4669;4670;4671;4672;4706;4707;4708;4709;4710;4711;4832;4833;4834;4835;4836	611;612;700;701;702;703;704;756;757;758;759;803;804;1063;1064;1065;1066;1120;1121;1122;1282;1283;1284;1285;1412;1413;1619;1620;1621;2134;2135;2136;2137;2225;2226;2227;2228;2236;2237;2251;2252;2253;2254;2255;2256;3133;3134;3135;3136;3137;3138;3139;3140;3141;3142;3223;3224;3727;3728;3751;3752;3753;3754;3847;3848;3849;3850;3851	611;701;757;804;1064;1120;1282;1412;1619;1620;2137;2226;2236;2252;2254;3133;3138;3223;3727;3753;3847
sp|P62717|RL18A_MOUSE;tr|F6YJW4|F6YJW4_MOUSE	sp|P62717|RL18A_MOUSE	18;6	18;6	18;6	>sp|P62717|RL18A_MOUSE 60S ribosomal protein L18a OS=Mus musculus GN=Rpl18a PE=1 SV=1	2	18	18	18	2	17	2	17	2	17	69.9	69.9	69.9	20.732	176	176;174	0	By MS/MS	By MS/MS	12.5	69.9	1070800	383440000	2	28	58				101	53;54;113;150;183;267;330;480;508;649;650;817;833;1057;1062;1063;1213;1254	True;True;True;True;True;True;True;True;True;True;True;True;True;True;True;True;True;True	53;54;115;152;185;269;334;484;512;653;654;821;837;1062;1067;1068;1218;1259	194;195;196;197;198;199;200;201;425;426;556;557;558;559;681;682;683;684;955;956;957;958;959;1171;1172;1173;1732;1733;1734;1735;1842;1843;1844;1845;1846;2367;2368;2369;2370;2371;2943;2944;2997;3798;3799;3800;3801;3802;3818;3819;3820;3821;3822;3823;3824;4394;4542;4543;4544;4545;4546;4547	141;142;143;144;145;146;147;148;337;437;438;439;518;519;520;521;728;729;730;731;925;926;1375;1376;1377;1378;1456;1457;1458;1459;1460;1461;1876;1877;1878;1879;1880;2338;2379;3006;3007;3008;3009;3010;3011;3025;3026;3027;3028;3029;3030;3514;3635;3636;3637;3638;3639;3640	141;148;337;439;521;730;925;1377;1458;1878;1880;2338;2379;3006;3027;3029;3514;3640
sp|P62751|RL23A_MOUSE;tr|D3YTY6|D3YTY6_MOUSE	sp|P62751|RL23A_MOUSE	13;3	13;3	13;3	>sp|P62751|RL23A_MOUSE 60S ribosomal protein L23a OS=Mus musculus GN=Rpl23a PE=1 SV=1	2	13	13	13	3	13	3	13	3	13	59.6	59.6	59.6	17.695	156	156;151	0	By MS/MS	By MS/MS	17.9	59.6	2756500	200530000	1	14	35				102	211;315;545;594;614;633;685;686;804;869;870;1287;1288	True;True;True;True;True;True;True;True;True;True;True;True;True	213;318;549;598;618;637;689;690;808;874;875;1292;1293	785;786;787;788;1116;1117;1979;1980;2146;2147;2148;2149;2150;2225;2226;2227;2228;2229;2230;2303;2304;2506;2507;2508;2509;2510;2511;2512;2513;2902;2903;2904;3170;3171;3172;3173;3174;3175;3176;3177;4677;4678;4679;4680;4681;4682;4683;4684;4685;4686;4687	606;855;1569;1570;1702;1703;1704;1705;1774;1775;1776;1825;1826;1994;1995;1996;1997;1998;1999;2305;2306;2544;2545;2546;2547;2548;3733;3734;3735;3736;3737;3738;3739;3740;3741	606;855;1569;1702;1775;1825;1995;1997;2305;2544;2546;3733;3740
sp|P62754|RS6_MOUSE	sp|P62754|RS6_MOUSE	11	11	11	>sp|P62754|RS6_MOUSE 40S ribosomal protein S6 OS=Mus musculus GN=Rps6 PE=1 SV=1	1	11	11	11	1	11	1	11	1	11	44.2	44.2	44.2	28.68	249	249	0	By matching	By MS/MS	8	44.2	251740	84606000	0	18	39				103	175;348;547;606;627;727;763;807;808;819;867	True;True;True;True;True;True;True;True;True;True;True	177;352;551;610;631;731;767;811;812;823;872	654;655;656;1249;1250;1983;1984;1985;1986;2201;2202;2203;2204;2280;2281;2282;2283;2641;2642;2643;2772;2773;2911;2912;2913;2914;2915;2916;2917;2918;2919;2920;2921;2922;2949;2950;2951;2952;3162;3163;3164;3165;3166;3167	502;995;996;1572;1573;1574;1753;1754;1755;1756;1810;1811;1812;1813;2098;2099;2196;2197;2309;2310;2311;2312;2313;2314;2315;2316;2317;2318;2319;2320;2321;2322;2343;2344;2345;2346;2347;2540;2541	502;996;1572;1754;1811;2099;2196;2309;2314;2343;2540
sp|P62806|H4_MOUSE	sp|P62806|H4_MOUSE	16	16	16	>sp|P62806|H4_MOUSE Histone H4 OS=Mus musculus GN=Hist1h4a PE=1 SV=2	1	16	16	16	14	14	14	14	14	14	68.9	68.9	68.9	11.367	103	103	0	By MS/MS	By MS/MS	62.1	68	145570000	353010000	28	28	115				104	161;162;189;190;548;549;655;656;972;1144;1179;1180;1224;1225;1226;1275	True;True;True;True;True;True;True;True;True;True;True;True;True;True;True;True	163;164;191;192;552;553;659;660;977;1149;1184;1185;1229;1230;1231;1280	605;606;607;608;609;610;611;612;613;697;698;699;700;701;702;703;704;705;706;707;708;709;710;711;712;713;714;715;716;1987;1988;1989;1990;1991;1992;1993;1994;1995;1996;1997;1998;1999;2000;2389;2390;2391;2392;2393;2394;2395;2396;2397;2398;2399;2400;2401;2402;2403;2404;2405;2406;2407;2408;2409;2410;2411;2412;2413;3512;3513;4126;4127;4128;4257;4258;4259;4260;4261;4262;4263;4264;4265;4266;4267;4268;426…	469;470;471;472;473;474;475;476;536;537;538;539;540;541;542;543;544;545;546;547;548;549;550;551;552;553;554;555;556;557;1575;1576;1577;1578;1579;1580;1581;1582;1583;1584;1585;1586;1587;1588;1589;1896;1897;1898;1899;1900;1901;1902;1903;1904;1905;1906;1907;1908;1909;1910;1911;1912;1913;1914;1915;1916;1917;1918;2798;3279;3388;3389;3390;3391;3392;3393;3394;3395;3396;3397;3398;3399;3400;3401;3402;3403…	470;475;541;553;1577;1585;1898;1906;2798;3279;3389;3402;3549;3557;3564;3705
sp|P62830|RL23_MOUSE;tr|A2A6F8|A2A6F8_MOUSE	sp|P62830|RL23_MOUSE	10;3	10;3	10;3	>sp|P62830|RL23_MOUSE 60S ribosomal protein L23 OS=Mus musculus GN=Rpl23 PE=1 SV=1	2	10	10	10	2	10	2	10	2	10	55	55	55	14.865	140	140;60	0	By MS/MS	By MS/MS	15.7	55	2081700	95279000	1	11	30				105	322;406;551;620;664;765;766;767;768;885	True;True;True;True;True;True;True;True;True;True	326;410;555;624;668;769;770;771;772;890	1142;1143;1144;1145;1449;2003;2004;2005;2006;2007;2008;2009;2251;2252;2253;2435;2436;2437;2438;2776;2777;2778;2779;2780;2781;2782;2783;2784;2785;2786;2787;3228;3229;3230	897;898;1139;1591;1592;1593;1594;1595;1596;1597;1598;1599;1790;1791;1792;1933;1934;1935;2200;2201;2202;2203;2204;2205;2206;2207;2208;2209;2591;2592	898;1139;1593;1792;1934;2200;2204;2207;2208;2591
sp|P62843|RS15_MOUSE;tr|D3YTQ9|D3YTQ9_MOUSE	sp|P62843|RS15_MOUSE;tr|D3YTQ9|D3YTQ9_MOUSE	5;4	5;4	5;4	>sp|P62843|RS15_MOUSE 40S ribosomal protein S15 OS=Mus musculus GN=Rps15 PE=2 SV=2;>tr|D3YTQ9|D3YTQ9_MOUSE 40S ribosomal protein S15 OS=Mus musculus GN=Rps15 PE=3 SV=1	2	5	5	5	0	4	0	4	0	4	55.9	55.9	55.9	17.04	145	145;118	0	By matching	By MS/MS	0	42.8	0	67243000	0	7	20				106	185;212;417;595;1110	True;True;True;True;True	187;214;421;599;1115	689;789;790;791;792;793;1480;1481;1482;1483;2151;2152;3990;3991;3992;3993;3994;3995	528;607;608;609;1166;1167;1168;1169;1170;1706;1707;3163;3164;3165;3166;3167;3168;3169;3170;3171	528;607;1169;1707;3171
sp|P62849-2|RS24_MOUSE;sp|P62849-3|RS24_MOUSE;sp|P62849|RS24_MOUSE	sp|P62849-2|RS24_MOUSE;sp|P62849-3|RS24_MOUSE;sp|P62849|RS24_MOUSE	6;6;6	6;6;6	6;6;6	>sp|P62849-2|RS24_MOUSE Isoform 2 of 40S ribosomal protein S24 OS=Mus musculus GN=Rps24;>sp|P62849-3|RS24_MOUSE Isoform 3 of 40S ribosomal protein S24 OS=Mus musculus GN=Rps24;>sp|P62849|RS24_MOUSE 40S ribosomal protein S24 OS=Mus musculus GN=Rps24 PE=2 SV	3	6	6	6	1	6	1	6	1	6	38.5	38.5	38.5	15.069	130	130;131;133	0	By MS/MS	By MS/MS	11.5	38.5	672540	52003000	1	6	12				107	124;125;640;941;1161;1164	True;True;True;True;True;True	126;127;644;946;1166;1169	472;473;474;2331;2332;2333;2334;3407;3408;3409;3410;4177;4178;4179;4180;4196;4197	372;373;1846;1847;1848;1849;2720;2721;2722;3314;3315;3334	372;373;1848;2721;3315;3334
sp|P62852|RS25_MOUSE	sp|P62852|RS25_MOUSE	2	2	2	>sp|P62852|RS25_MOUSE 40S ribosomal protein S25 OS=Mus musculus GN=Rps25 PE=1 SV=1	1	2	2	2	0	2	0	2	0	2	19.2	19.2	19.2	13.742	125	125	0	By matching	By MS/MS	0	19.2	0	12151000	0	2	4				108	735;905	True;True	739;910	2667;2668;2669;3285;3286	2117;2118;2634;2635	2117;2635
sp|P62855|RS26_MOUSE	sp|P62855|RS26_MOUSE	5	5	5	>sp|P62855|RS26_MOUSE 40S ribosomal protein S26 OS=Mus musculus GN=Rps26 PE=2 SV=3	1	5	5	5	3	5	3	5	3	5	37.4	37.4	37.4	13.015	115	115	0	By MS/MS	By MS/MS	20.9	37.4	1566500	101640000	2	8	19				109	176;376;723;865;866	True;True;True;True;True	178;380;727;870;871	657;658;659;660;1336;1337;2625;2626;2627;2628;2629;2630;2631;3150;3151;3152;3153;3154;3155;3156;3157;3158;3159;3160;3161	503;504;505;506;507;1056;2086;2087;2088;2089;2090;2532;2533;2534;2535;2536;2537;2538;2539	505;1056;2089;2533;2537
sp|P62862|RS30_MOUSE;tr|Q642K5|Q642K5_MOUSE	sp|P62862|RS30_MOUSE;tr|Q642K5|Q642K5_MOUSE	2;2	2;2	2;2	>sp|P62862|RS30_MOUSE 40S ribosomal protein S30 OS=Mus musculus GN=Fau PE=1 SV=1;>tr|Q642K5|Q642K5_MOUSE 40S ribosomal protein S30 OS=Mus musculus GN=Fau PE=1 SV=1	2	2	2	2	0	2	0	2	0	2	18.6	18.6	18.6	6.6478	59	59;133	0	By matching	By MS/MS	0	18.6	0	36344000	0	5	8				110	335;336	True;True	339;340	1192;1193;1194;1195;1196;1197;1198;1199;1200	943;944;945;946;947;948;949;950;951;952	943;946
sp|P62889|RL30_MOUSE	sp|P62889|RL30_MOUSE	11	11	11	>sp|P62889|RL30_MOUSE 60S ribosomal protein L30 OS=Mus musculus GN=Rpl30 PE=2 SV=2	1	11	11	11	2	11	2	11	2	11	72.2	72.2	72.2	12.784	115	115	0	By MS/MS	By MS/MS	24.3	72.2	4054300	296670000	4	22	51				111	65;647;648;795;796;1003;1011;1012;1033;1115;1205	True;True;True;True;True;True;True;True;True;True;True	65;651;652;799;800;1008;1016;1017;1038;1120;1210	235;236;237;238;2361;2362;2363;2364;2365;2366;2874;2875;2876;2877;2878;2879;2880;2881;2882;2883;3596;3597;3630;3631;3632;3699;3700;3701;4010;4011;4012;4013;4014;4015;4016;4356;4357;4358;4359;4360;4361	175;176;177;178;1867;1868;1869;1870;1871;1872;1873;1874;1875;2283;2284;2285;2286;2287;2288;2289;2290;2291;2292;2856;2857;2880;2881;2882;2929;2930;2931;2932;3189;3190;3191;3192;3193;3194;3478;3479;3480;3481;3482;3483;3484;3485;3486;3487;3488;3489;3490	176;1871;1875;2287;2292;2856;2880;2882;2930;3190;3487
sp|P62892|RL39_MOUSE	sp|P62892|RL39_MOUSE	1	1	1	>sp|P62892|RL39_MOUSE 60S ribosomal protein L39 OS=Mus musculus GN=Rpl39 PE=2 SV=2	1	1	1	1	1	1	1	1	1	1	19.6	19.6	19.6	6.4066	51	51	0	By MS/MS	By MS/MS	19.6	19.6	546360	23074000	1	2	5				112	943	True	948	3412;3413;3414;3415;3416;3417	2724;2725;2726;2727;2728	2727
sp|P62900|RL31_MOUSE	sp|P62900|RL31_MOUSE	8	8	8	>sp|P62900|RL31_MOUSE 60S ribosomal protein L31 OS=Mus musculus GN=Rpl31 PE=1 SV=1	1	8	8	8	5	8	5	8	5	8	47.2	47.2	47.2	14.463	125	125	0	By matching	By MS/MS	39.2	47.2	1068500	144360000	0	9	19				113	268;269;493;494;805;856;883;996	True;True;True;True;True;True;True;True	270;271;497;498;809;861;888;1001	960;961;962;963;964;965;966;1786;1787;1788;1789;1790;2905;2906;2907;2908;3120;3121;3122;3123;3220;3221;3222;3223;3572;3573;3574	732;733;734;735;736;737;738;1414;1415;1416;2307;2501;2502;2503;2504;2582;2583;2843;2844	732;735;1414;1415;2307;2502;2583;2843
sp|P62908|RS3_MOUSE;tr|D3YV43|D3YV43_MOUSE	sp|P62908|RS3_MOUSE;tr|D3YV43|D3YV43_MOUSE	21;17	21;17	21;17	>sp|P62908|RS3_MOUSE 40S ribosomal protein S3 OS=Mus musculus GN=Rps3 PE=1 SV=1;>tr|D3YV43|D3YV43_MOUSE 40S ribosomal protein S3 OS=Mus musculus GN=Rps3 PE=1 SV=1	2	21	21	21	4	21	4	21	4	21	75.3	75.3	75.3	26.674	243	243;191	0	By matching	By MS/MS	31.7	75.3	1702700	262540000	0	24	60				114	13;26;242;286;331;332;347;365;389;527;541;542;602;603;638;752;753;960;1106;1307;1345	True;True;True;True;True;True;True;True;True;True;True;True;True;True;True;True;True;True;True;True;True	13;26;244;288;335;336;351;369;393;531;545;546;606;607;642;756;757;965;1111;1312;1350	42;43;95;96;97;876;877;878;879;880;881;1034;1035;1174;1175;1176;1177;1178;1179;1180;1181;1182;1183;1184;1185;1186;1187;1247;1248;1297;1298;1299;1386;1387;1388;1908;1909;1965;1966;1967;1968;1969;1970;1971;1972;2179;2180;2181;2182;2183;2184;2318;2319;2320;2321;2322;2323;2740;2741;2742;2743;3481;3482;3975;3976;4766;4767;4768;4769;4894;4895	27;28;68;69;672;673;674;675;783;784;785;927;928;929;930;931;932;933;934;935;936;937;938;939;993;994;1029;1030;1031;1092;1093;1506;1507;1557;1558;1559;1560;1561;1562;1732;1733;1734;1735;1837;1838;1839;1840;1841;1842;2171;2172;2173;2775;2776;3147;3148;3790;3791;3792;3793;3794;3894;3895	27;69;675;783;929;939;993;1031;1092;1506;1558;1560;1732;1733;1838;2171;2173;2775;3147;3794;3895
sp|P62911|RL32_MOUSE;tr|A2AD25|A2AD25_MOUSE;sp|P17932|RL32P_MOUSE	sp|P62911|RL32_MOUSE;tr|A2AD25|A2AD25_MOUSE	7;4;2	7;4;2	7;4;2	>sp|P62911|RL32_MOUSE 60S ribosomal protein L32 OS=Mus musculus GN=Rpl32 PE=1 SV=2;>tr|A2AD25|A2AD25_MOUSE MCG49690 OS=Mus musculus GN=Gm4987 PE=4 SV=1	3	7	7	7	0	6	0	6	0	6	54.1	54.1	54.1	15.86	135	135;135;135	0	By matching	By MS/MS	0	48.9	0	130810000	0	7	14				115	6;8;244;298;310;449;1091	True;True;True;True;True;True;True	6;8;246;300;312;313;453;1096	20;21;22;27;884;885;1064;1065;1098;1099;1100;1101;1102;1103;1104;1105;1608;1609;1610;1611;3917;3918;3919;3920;3921	15;16;18;678;679;810;811;838;839;840;841;842;843;844;845;1275;1276;1277;3105;3106;3107;3108	15;18;678;810;840;1276;3107	2	90
sp|P62918|RL8_MOUSE	sp|P62918|RL8_MOUSE	20	20	20	>sp|P62918|RL8_MOUSE 60S ribosomal protein L8 OS=Mus musculus GN=Rpl8 PE=2 SV=2	1	20	20	20	3	20	3	20	3	20	51.8	51.8	51.8	28.024	257	257	0	By matching	By MS/MS	16.7	51.8	1127700	448330000	0	31	72				116	108;109;116;117;127;138;139;172;173;380;381;474;589;663;772;988;1107;1108;1234;1253	True;True;True;True;True;True;True;True;True;True;True;True;True;True;True;True;True;True;True;True	110;111;118;119;129;140;141;174;175;384;385;478;593;667;776;993;1112;1113;1239;1258	401;402;403;404;405;406;407;408;409;410;411;412;434;435;436;437;438;439;440;441;442;443;444;478;479;511;512;513;514;515;516;517;518;519;520;646;647;648;649;650;651;1349;1350;1351;1352;1353;1354;1355;1356;1709;1710;2130;2131;2132;2133;2134;2135;2433;2434;2801;2802;2803;2804;3552;3553;3977;3978;3979;3980;3981;3982;3983;3984;3985;4482;4483;4484;4540;4541	320;321;322;323;324;325;326;327;328;343;344;345;346;347;348;349;350;351;352;353;376;402;403;404;405;406;407;408;409;410;498;499;500;1067;1068;1069;1070;1071;1072;1073;1360;1361;1690;1691;1692;1693;1694;1932;2221;2222;2223;2827;2828;2829;2830;3149;3150;3151;3152;3153;3154;3155;3156;3157;3158;3159;3160;3161;3579;3580;3633;3634	322;325;346;352;376;404;409;498;500;1070;1073;1360;1691;1932;2222;2827;3153;3160;3579;3633
sp|P62960|YBOX1_MOUSE;tr|A2BGG7|A2BGG7_MOUSE;sp|Q9Z2C8-2|YBOX2_MOUSE;tr|B2RUF0|B2RUF0_MOUSE;sp|Q9Z2C8|YBOX2_MOUSE	sp|P62960|YBOX1_MOUSE;tr|A2BGG7|A2BGG7_MOUSE	7;4;1;1;1	7;4;1;1;1	5;4;0;0;0	>sp|P62960|YBOX1_MOUSE Nuclease-sensitive element-binding protein 1 OS=Mus musculus GN=Ybx1 PE=1 SV=3;>tr|A2BGG7|A2BGG7_MOUSE Nuclease-sensitive element-binding protein 1 (Fragment) OS=Mus musculus GN=Ybx1 PE=1 SV=1	5	7	7	5	1	7	1	7	1	5	41.9	41.9	37	35.73	322	322;214;282;359;360	0	By matching	By MS/MS	9	41.9	219940	96430000	0	7	18				117	216;217;855;912;984;1076;1078	True;True;True;True;True;True;True	218;219;860;917;989;1081;1083	802;803;804;805;806;807;808;809;810;3116;3117;3118;3119;3306;3307;3308;3309;3541;3542;3543;3544;3883;3884;3887;3888	615;616;617;618;619;2498;2499;2500;2649;2650;2651;2818;2819;2820;2821;3084;3089;3090	615;617;2500;2651;2821;3084;3089
sp|P62983|RS27A_MOUSE;tr|E9Q9J0|E9Q9J0_MOUSE;tr|J3QK04|J3QK04_MOUSE;sp|P62984|RL40_MOUSE;tr|E9Q4P0|E9Q4P0_MOUSE;tr|E9Q5F6|E9Q5F6_MOUSE;tr|E9QNP0|E9QNP0_MOUSE;tr|Q5SX22|Q5SX22_MOUSE;sp|P0CG49|UBB_MOUSE;sp|P0CG50|UBC_MOUSE	sp|P62983|RS27A_MOUSE	5;1;1;1;1;1;1;1;1;1	5;1;1;1;1;1;1;1;1;1	5;1;1;1;1;1;1;1;1;1	>sp|P62983|RS27A_MOUSE Ubiquitin-40S ribosomal protein S27a OS=Mus musculus GN=Rps27a PE=1 SV=2	10	5	5	5	1	5	1	5	1	5	38.5	38.5	38.5	17.951	156	156;96;128;128;193;201;232;236;305;734	0	By MS/MS	By MS/MS	10.3	38.5	1595100	43326000	1	5	12				118	143;215;1126;1373;1374	True;True;True;True;True	145;217;1131;1378;1379	532;533;534;535;800;801;4054;4055;4056;4057;4982;4983;4984	420;421;422;423;613;614;3225;3226;3227;3228;3960;3961;3962	423;613;3226;3960;3962
tr|Q504P4|Q504P4_MOUSE;sp|P63017|HSP7C_MOUSE;sp|P17156|HSP72_MOUSE;tr|D3Z5E2|D3Z5E2_MOUSE;tr|D3YW43|D3YW43_MOUSE;sp|Q61696|HS71A_MOUSE;sp|P16627|HS71L_MOUSE;sp|P17879|HS71B_MOUSE	tr|Q504P4|Q504P4_MOUSE;sp|P63017|HSP7C_MOUSE;sp|P17156|HSP72_MOUSE	9;9;5;3;2;2;2;2	9;9;5;3;2;2;2;2	8;8;4;2;1;1;1;1	>tr|Q504P4|Q504P4_MOUSE Heat shock cognate 71 kDa protein OS=Mus musculus GN=Hspa8 PE=1 SV=1;>sp|P63017|HSP7C_MOUSE Heat shock cognate 71 kDa protein OS=Mus musculus GN=Hspa8 PE=1 SV=1;>sp|P17156|HSP72_MOUSE Heat shock-related 70 kDa protein 2 OS=Mus muscu	8	9	9	8	8	7	8	7	7	6	19.5	19.5	17.7	68.778	627	627;646;633;116;158;641;641;642	0	By MS/MS	By MS/MS	17.9	14.8	4443400	23332000	2	5	21				119	114;160;503;699;1007;1068;1165;1215;1290	True;True;True;True;True;True;True;True;True	116;162;507;703;1012;1073;1170;1220;1295	427;428;600;601;602;603;604;1820;1821;1822;1823;1824;1825;2543;2544;3614;3615;3616;3617;3847;3848;3849;3850;3851;3852;3853;3854;4198;4199;4200;4201;4399;4400;4401;4402;4690;4691;4692	338;466;467;468;1437;1438;1439;1440;1441;1442;2025;2869;2870;2871;3049;3050;3051;3052;3335;3336;3337;3518;3743	338;466;1441;2025;2870;3050;3336;3518;3743
tr|D3Z7J9|D3Z7J9_MOUSE;tr|D3Z2F2|D3Z2F2_MOUSE;sp|P63038|CH60_MOUSE	tr|D3Z7J9|D3Z7J9_MOUSE;tr|D3Z2F2|D3Z2F2_MOUSE;sp|P63038|CH60_MOUSE	2;2;2	2;2;2	2;2;2	>tr|D3Z7J9|D3Z7J9_MOUSE 60 kDa heat shock protein, mitochondrial (Fragment) OS=Mus musculus GN=Hspd1 PE=1 SV=1;>tr|D3Z2F2|D3Z2F2_MOUSE 60 kDa heat shock protein, mitochondrial (Fragment) OS=Mus musculus GN=Hspd1 PE=1 SV=1;>sp|P63038|CH60_MOUSE 60 kDa heat	3	2	2	2	1	2	1	2	1	2	32.4	32.4	32.4	15.271	142	142;202;573	0	By matching	By MS/MS	17.6	32.4	118880	1344200	0	2	6				120	81;800	True;True	81;804	293;294;2888;2889;2890	236;237;238;239;240;2296	237;2296
sp|P63276|RS17_MOUSE	sp|P63276|RS17_MOUSE	10	10	10	>sp|P63276|RS17_MOUSE 40S ribosomal protein S17 OS=Mus musculus GN=Rps17 PE=1 SV=2	1	10	10	10	2	10	2	10	2	10	70.4	70.4	70.4	15.524	135	135	0	By MS/MS	By MS/MS	18.5	70.4	1955900	108690000	1	15	30				121	191;465;720;746;747;868;965;1203;1204;1243	True;True;True;True;True;True;True;True;True;True	193;469;724;750;751;873;970;1208;1209;1248	717;718;1674;1675;1676;1677;2617;2618;2707;2708;2709;2710;2711;2712;2713;2714;2715;2716;3168;3169;3495;3496;4347;4348;4349;4350;4351;4352;4353;4354;4355;4510	558;559;1333;1334;1335;1336;2078;2079;2080;2144;2145;2146;2147;2148;2149;2150;2151;2152;2153;2542;2543;2785;2786;3472;3473;3474;3475;3476;3477;3605	558;1333;2079;2148;2153;2543;2785;3473;3477;3605
sp|P63325|RS10_MOUSE;tr|Q3UW83|Q3UW83_MOUSE	sp|P63325|RS10_MOUSE;tr|Q3UW83|Q3UW83_MOUSE	7;4	7;4	7;4	>sp|P63325|RS10_MOUSE 40S ribosomal protein S10 OS=Mus musculus GN=Rps10 PE=1 SV=1;>tr|Q3UW83|Q3UW83_MOUSE 40S ribosomal protein S10 OS=Mus musculus GN=Rps10 PE=1 SV=1	2	7	7	7	0	7	0	7	0	7	34.5	34.5	34.5	18.916	165	165;154	0	By matching	By MS/MS	0	34.5	0	95582000	0	13	23				122	23;450;467;468;469;582;998	True;True;True;True;True;True;True	23;454;471;472;473;586;1003	84;85;86;1612;1613;1614;1615;1685;1686;1687;1688;1689;1690;1691;1692;1693;1694;2103;2104;2105;2106;3578;3579;3580;3581	59;60;61;62;1278;1279;1280;1281;1340;1341;1342;1343;1344;1345;1346;1347;1348;1671;1672;1673;1674;2846;2847	61;1280;1340;1345;1347;1673;2847
tr|Q5SQG5|Q5SQG5_MOUSE;sp|P67778|PHB_MOUSE	tr|Q5SQG5|Q5SQG5_MOUSE;sp|P67778|PHB_MOUSE	1;1	1;1	1;1	>tr|Q5SQG5|Q5SQG5_MOUSE Prohibitin (Fragment) OS=Mus musculus GN=Phb PE=1 SV=1;>sp|P67778|PHB_MOUSE Prohibitin OS=Mus musculus GN=Phb PE=1 SV=1	2	1	1	1	0	1	0	1	0	1	4.8	4.8	4.8	22.999	207	207;272	0.0048544	By matching	By matching	0	4.8	0	372520	0	0	1				123	277	True	279	996;997;998	755	755
sp|P67984|RL22_MOUSE	sp|P67984|RL22_MOUSE	9	9	8	>sp|P67984|RL22_MOUSE 60S ribosomal protein L22 OS=Mus musculus GN=Rpl22 PE=1 SV=2	1	9	9	8	1	9	1	9	1	8	68.8	68.8	62.5	14.759	128	128	0	By matching	By MS/MS	10.2	68.8	136860	278600000	0	15	37				124	46;329;562;563;891;1024;1025;1308;1333	True;True;True;True;True;True;True;True;True	46;333;566;567;896;1029;1030;1313;1338	168;169;170;171;1165;1166;1167;1168;1169;1170;2040;2041;2042;2043;2044;2045;2046;3244;3245;3246;3247;3672;3673;3674;3675;3676;3677;3678;3679;4770;4771;4772;4773;4774;4775;4860;4861;4862	122;123;124;125;917;918;919;920;921;922;923;924;1623;1624;1625;1626;1627;1628;1629;2604;2605;2606;2910;2911;2912;2913;2914;2915;3795;3796;3797;3798;3871;3872;3873;3874;3875	125;917;1624;1625;2606;2910;2913;3795;3875
sp|P68433|H31_MOUSE	sp|P68433|H31_MOUSE	8	1	1	>sp|P68433|H31_MOUSE Histone H3.1 OS=Mus musculus GN=Hist1h3a PE=1 SV=2	1	8	1	1	5	8	0	1	0	1	58.1	23.5	23.5	15.404	136	136	0	By matching	By MS/MS	24.3	58.1	0	9213100	0	4	8				125	231;317;802;997;1070;1071;1362;1363	False;True;False;False;False;False;False;False	233;320;806;1002;1075;1076;1367;1368	835;836;837;838;839;840;841;842;843;844;845;846;847;848;849;1122;1123;1124;1125;2893;2894;2895;2896;2897;3575;3576;3577;3857;3858;3859;3860;3861;3862;3863;3864;3865;4940;4941;4942;4943;4944;4945;4946;4947;4948;4949;4950;4951	634;635;636;637;638;639;640;641;642;643;644;864;865;866;867;868;869;870;871;2300;2301;2302;2845;3056;3057;3058;3059;3060;3061;3062;3063;3064;3065;3924;3925;3926;3927;3928;3929;3930;3931;3932;3933;3934	642;865;2301;2845;3062;3065;3925;3934
tr|D3YUY3|D3YUY3_MOUSE;tr|F8WI18|F8WI18_MOUSE;sp|P70182|PI51A_MOUSE;sp|P70182-3|PI51A_MOUSE	tr|D3YUY3|D3YUY3_MOUSE;tr|F8WI18|F8WI18_MOUSE;sp|P70182|PI51A_MOUSE;sp|P70182-3|PI51A_MOUSE	1;1;1;1	1;1;1;1	1;1;1;1	>tr|D3YUY3|D3YUY3_MOUSE Phosphatidylinositol 4-phosphate 5-kinase type-1 alpha OS=Mus musculus GN=Pip5k1a PE=4 SV=1;>tr|F8WI18|F8WI18_MOUSE Phosphatidylinositol 4-phosphate 5-kinase type-1 alpha OS=Mus musculus GN=Pip5k1a PE=4 SV=1;>sp|P70182|PI51A_MOUSE P	4	1	1	1	0	1	0	1	0	1	2.2	2.2	2.2	55.36	497	497;545;546;547	1	By matching	By matching	0	2.2	0	0	0	0	0	+			126	1079	True	1084	3889;3890	3091	3091	3	238
sp|P70372|ELAV1_MOUSE	sp|P70372|ELAV1_MOUSE	2	2	2	>sp|P70372|ELAV1_MOUSE ELAV-like protein 1 OS=Mus musculus GN=Elavl1 PE=1 SV=2	1	2	2	2	0	2	0	2	0	2	7.4	7.4	7.4	36.169	326	326	0	By matching	By matching	0	7.4	0	991370	0	0	2				127	288;1035	True;True	290;1040	1037;1038;3703;3704	787;2935	787;2935
sp|P80313|TCPH_MOUSE	sp|P80313|TCPH_MOUSE	1	1	1	>sp|P80313|TCPH_MOUSE T-complex protein 1 subunit eta OS=Mus musculus GN=Cct7 PE=1 SV=1	1	1	1	1	1	1	1	1	1	1	4.6	4.6	4.6	59.652	544	544	0	By MS/MS	By MS/MS	4.6	4.6	623490	3940200	1	2	5				128	529	True	533	1912;1913;1914;1915	1509;1510;1511;1512;1513	1511
sp|P80314|TCPB_MOUSE	sp|P80314|TCPB_MOUSE	5	5	5	>sp|P80314|TCPB_MOUSE T-complex protein 1 subunit beta OS=Mus musculus GN=Cct2 PE=1 SV=4	1	5	5	5	4	4	4	4	4	4	16.3	16.3	16.3	57.477	535	535	0	By MS/MS	By MS/MS	13.5	13.5	2485700	4969300	3	1	10				129	157;684;780;823;953	True;True;True;True;True	159;688;784;827;958	589;590;591;2502;2503;2504;2505;2822;2823;2824;2825;2962;2963;2964;2965;2966;2967;3447;3448	461;1992;1993;2238;2239;2240;2354;2355;2753;2754	461;1992;2240;2355;2754
sp|P80316|TCPE_MOUSE;tr|E0CZA1|E0CZA1_MOUSE	sp|P80316|TCPE_MOUSE	3;1	3;1	3;1	>sp|P80316|TCPE_MOUSE T-complex protein 1 subunit epsilon OS=Mus musculus GN=Cct5 PE=1 SV=1	2	3	3	3	3	2	3	2	3	2	9.6	9.6	9.6	59.623	541	541;199	0	By MS/MS	By MS/MS	9.6	6.7	763910	1271400	2	1	5				130	718;940;1322	True;True;True	722;945;1327	2612;2613;2614;3404;3405;3406;4819;4820;4821;4822	2076;2718;2719;3837;3838	2076;2719;3837
sp|P80317|TCPZ_MOUSE;tr|E9QPA6|E9QPA6_MOUSE	sp|P80317|TCPZ_MOUSE;tr|E9QPA6|E9QPA6_MOUSE	5;3	5;3	5;3	>sp|P80317|TCPZ_MOUSE T-complex protein 1 subunit zeta OS=Mus musculus GN=Cct6a PE=1 SV=3;>tr|E9QPA6|E9QPA6_MOUSE T-complex protein 1 subunit zeta OS=Mus musculus GN=Cct6a PE=1 SV=1	2	5	5	5	3	3	3	3	3	3	18.8	18.8	18.8	58.004	531	531;532	0	By MS/MS	By MS/MS	11.9	10.2	1872800	2387200	3	3	11				131	107;166;1196;1239;1258	True;True;True;True;True	109;168;1201;1244;1263	396;397;398;399;400;624;625;4324;4325;4499;4500;4569;4570	318;319;484;485;3450;3451;3452;3595;3596;3653;3654	318;484;3450;3596;3653
tr|E9Q133|E9Q133_MOUSE;tr|Q3U0I3|Q3U0I3_MOUSE;sp|P80318|TCPG_MOUSE;tr|F6Q609|F6Q609_MOUSE	tr|E9Q133|E9Q133_MOUSE;tr|Q3U0I3|Q3U0I3_MOUSE;sp|P80318|TCPG_MOUSE;tr|F6Q609|F6Q609_MOUSE	3;3;3;2	3;3;3;2	3;3;3;2	>tr|E9Q133|E9Q133_MOUSE T-complex protein 1 subunit gamma OS=Mus musculus GN=Cct3 PE=3 SV=1;>tr|Q3U0I3|Q3U0I3_MOUSE T-complex protein 1 subunit gamma OS=Mus musculus GN=Cct3 PE=2 SV=1;>sp|P80318|TCPG_MOUSE T-complex protein 1 subunit gamma OS=Mus musculus	4	3	3	3	1	3	1	3	1	3	9.7	9.7	9.7	56.526	507	507;521;545;307	0	By MS/MS	By MS/MS	5.1	9.7	936820	4727700	1	1	5				132	126;908;1130	True;True;True	128;913;1135	475;476;477;3293;3294;3295;4070;4071;4072	374;375;2641;2642;3236	375;2641;3236
sp|P83882|RL36A_MOUSE	sp|P83882|RL36A_MOUSE	4	4	4	>sp|P83882|RL36A_MOUSE 60S ribosomal protein L36a OS=Mus musculus GN=Rpl36a PE=1 SV=2	1	4	4	4	1	3	1	3	1	3	25.5	25.5	25.5	12.441	106	106	0	By matching	By MS/MS	8.5	25.5	94688	18643000	0	2	4				133	383;384;610;704	True;True;True;True	387;388;614;708	1362;1363;1364;2217;2218;2561;2562;2563;2564;2565	1077;1078;1769;2039;2040	1077;1078;1769;2040
sp|P84089|ERH_MOUSE;tr|G3UW85|G3UW85_MOUSE	sp|P84089|ERH_MOUSE;tr|G3UW85|G3UW85_MOUSE	1;1	1;1	1;1	>sp|P84089|ERH_MOUSE Enhancer of rudimentary homolog OS=Mus musculus GN=Erh PE=1 SV=1;>tr|G3UW85|G3UW85_MOUSE Enhancer of rudimentary homolog OS=Mus musculus GN=Erh PE=4 SV=1	2	1	1	1	1	1	1	1	1	1	16.3	16.3	16.3	12.259	104	104;123	0	By MS/MS	By matching	16.3	16.3	174580	1465800	3	0	5				134	1184	True	1189	4281;4282;4283;4284	3412;3413;3414;3415;3416	3412
tr|A2A547|A2A547_MOUSE;sp|P84099|RL19_MOUSE	tr|A2A547|A2A547_MOUSE;sp|P84099|RL19_MOUSE	14;14	14;14	14;14	>tr|A2A547|A2A547_MOUSE Ribosomal protein L19 OS=Mus musculus GN=Rpl19 PE=3 SV=1;>sp|P84099|RL19_MOUSE 60S ribosomal protein L19 OS=Mus musculus GN=Rpl19 PE=1 SV=1	2	14	14	14	1	12	1	12	1	12	38.7	38.7	38.7	23.247	194	194;196	0	By matching	By MS/MS	4.6	38.7	98247	185290000	0	20	45				135	165;519;619;621;628;629;671;690;729;744;745;769;975;1315	True;True;True;True;True;True;True;True;True;True;True;True;True;True	167;523;623;625;632;633;675;694;733;748;749;773;980;1320	620;621;622;623;1887;1888;1889;1890;2247;2248;2249;2250;2254;2255;2256;2257;2258;2259;2284;2285;2286;2287;2288;2289;2463;2464;2465;2466;2519;2646;2647;2648;2649;2699;2700;2701;2702;2703;2704;2705;2706;2788;2789;2790;2791;3519;3520;4791;4792;4793	481;482;483;1487;1488;1489;1490;1786;1787;1788;1789;1793;1794;1795;1796;1797;1798;1799;1814;1815;1816;1958;1959;1960;1961;2003;2102;2103;2104;2105;2106;2140;2141;2142;2143;2210;2211;2212;2213;2802;3809;3810;3811;3812;3813	483;1487;1787;1799;1815;1816;1961;2003;2106;2140;2141;2213;2802;3811
sp|P84104-2|SRSF3_MOUSE;sp|P84104|SRSF3_MOUSE	sp|P84104-2|SRSF3_MOUSE;sp|P84104|SRSF3_MOUSE	1;1	1;1	1;1	>sp|P84104-2|SRSF3_MOUSE Isoform Short of Serine/arginine-rich splicing factor 3 OS=Mus musculus GN=Srsf3;>sp|P84104|SRSF3_MOUSE Serine/arginine-rich splicing factor 3 OS=Mus musculus GN=Srsf3 PE=1 SV=1	2	1	1	1	0	1	0	1	0	1	7.3	7.3	7.3	14.203	124	124;164	0.0092593	By matching	By MS/MS	0	7.3	0	1125600	0	1	1				136	29	True	29	102;103;104	72	72
sp|P84228|H32_MOUSE	sp|P84228|H32_MOUSE	8	8	1	>sp|P84228|H32_MOUSE Histone H3.2 OS=Mus musculus GN=Hist1h3b PE=1 SV=2	1	8	8	1	5	8	5	8	0	1	58.1	58.1	23.5	15.388	136	136	0	By MS/MS	By MS/MS	24.3	58.1	60846000	448910000	12	12	36				137	231;318;802;997;1070;1071;1362;1363	True;True;True;True;True;True;True;True	233;321;322;806;1002;1075;1076;1367;1368	835;836;837;838;839;840;841;842;843;844;845;846;847;848;849;1126;1127;1128;1129;1130;1131;1132;2893;2894;2895;2896;2897;3575;3576;3577;3857;3858;3859;3860;3861;3862;3863;3864;3865;4940;4941;4942;4943;4944;4945;4946;4947;4948;4949;4950;4951	634;635;636;637;638;639;640;641;642;643;644;872;873;874;875;876;877;878;879;880;881;882;883;884;885;886;887;888;889;2300;2301;2302;2845;3056;3057;3058;3059;3060;3061;3062;3063;3064;3065;3924;3925;3926;3927;3928;3929;3930;3931;3932;3933;3934	642;882;2301;2845;3062;3065;3925;3934	4	91
sp|P97351|RS3A_MOUSE	sp|P97351|RS3A_MOUSE	22	22	22	>sp|P97351|RS3A_MOUSE 40S ribosomal protein S3a OS=Mus musculus GN=Rps3a PE=1 SV=3	1	22	22	22	4	22	4	22	4	22	68.9	68.9	68.9	29.885	264	264	0	By matching	By MS/MS	12.9	68.9	2365600	278240000	0	28	57				138	2;3;11;12;96;266;281;299;405;652;709;731;732;734;760;826;849;1159;1160;1220;1221;1310	True;True;True;True;True;True;True;True;True;True;True;True;True;True;True;True;True;True;True;True;True;True	2;3;11;12;98;268;283;301;409;656;713;735;736;738;764;830;854;1164;1165;1225;1226;1315	4;5;6;7;8;9;10;11;12;13;35;36;37;38;39;40;41;357;358;359;950;951;952;953;954;1017;1066;1067;1068;1069;1444;1445;1446;1447;1448;2378;2379;2380;2381;2382;2584;2585;2586;2587;2652;2653;2654;2655;2664;2665;2666;2764;2765;2766;2974;2975;2976;3086;3087;3088;3089;4174;4175;4176;4420;4421;4422;4423;4424;4425;4426;4427;4428;4429;4430;4431;4432;4778;4779	2;3;4;5;6;7;21;22;23;24;25;26;292;293;725;726;727;771;812;813;814;815;816;1137;1138;1887;1888;1889;1890;2054;2055;2056;2057;2108;2109;2110;2115;2116;2191;2192;2193;2361;2362;2475;2476;2477;2478;3311;3312;3313;3534;3535;3536;3537;3538;3539;3540;3541;3542;3801;3802	3;7;22;26;292;725;771;813;1137;1890;2054;2109;2110;2116;2191;2361;2476;3311;3312;3534;3539;3802
sp|P97379-2|G3BP2_MOUSE;sp|P97379|G3BP2_MOUSE	sp|P97379-2|G3BP2_MOUSE;sp|P97379|G3BP2_MOUSE	2;2	2;2	2;2	>sp|P97379-2|G3BP2_MOUSE Isoform B of Ras GTPase-activating protein-binding protein 2 OS=Mus musculus GN=G3bp2;>sp|P97379|G3BP2_MOUSE Ras GTPase-activating protein-binding protein 2 OS=Mus musculus GN=G3bp2 PE=1 SV=2	2	2	2	2	0	2	0	2	0	2	5.6	5.6	5.6	50.784	449	449;482	0	By matching	By MS/MS	0	5.6	0	8010500	0	3	3				139	1206;1277	True;True	1211;1282	4362;4363;4364;4365;4366;4367;4647;4648	3491;3492;3714	3491;3714
sp|P97855|G3BP1_MOUSE	sp|P97855|G3BP1_MOUSE	5	5	5	>sp|P97855|G3BP1_MOUSE Ras GTPase-activating protein-binding protein 1 OS=Mus musculus GN=G3bp1 PE=1 SV=1	1	5	5	5	2	5	2	5	2	5	15.9	15.9	15.9	51.828	465	465	0	By MS/MS	By MS/MS	8.2	15.9	1491900	11346000	1	2	9				140	311;534;959;1111;1278	True;True;True;True;True	314;538;964;1116;1283	1106;1107;1937;1938;1939;1940;3475;3476;3477;3478;3479;3480;3996;3997;4649;4650	846;1535;1536;1537;1538;2773;2774;3172;3173;3715	846;1538;2774;3173;3715
sp|P99024|TBB5_MOUSE;sp|P68372|TBB4B_MOUSE;sp|Q9CWF2|TBB2B_MOUSE;sp|Q7TMM9|TBB2A_MOUSE;sp|Q9ERD7|TBB3_MOUSE;sp|Q9D6F9|TBB4A_MOUSE;tr|G3UZR1|G3UZR1_MOUSE;sp|Q922F4|TBB6_MOUSE;sp|A2AQ07|TBB1_MOUSE;CON__ENSEMBL:ENSBTAP00000025008	sp|P99024|TBB5_MOUSE;sp|P68372|TBB4B_MOUSE;sp|Q9CWF2|TBB2B_MOUSE;sp|Q7TMM9|TBB2A_MOUSE;sp|Q9ERD7|TBB3_MOUSE	7;4;4;4;4;3;2;2;1;1	7;4;4;4;4;3;2;2;1;1	7;4;4;4;4;3;2;2;1;1	>sp|P99024|TBB5_MOUSE Tubulin beta-5 chain OS=Mus musculus GN=Tubb5 PE=1 SV=1;>sp|P68372|TBB4B_MOUSE Tubulin beta-4B chain OS=Mus musculus GN=Tubb4b PE=1 SV=1;>sp|Q9CWF2|TBB2B_MOUSE Tubulin beta-2B chain OS=Mus musculus GN=Tubb2b PE=1 SV=1;>sp|Q7TMM9|TBB2A	10	7	7	7	4	6	4	6	4	6	24.5	24.5	24.5	49.67	444	444;445;445;445;450;444;67;447;451;536	0	By MS/MS	By MS/MS	16.2	22.3	2679000	11740000	3	2	14				141	58;84;377;528;555;694;1013	True;True;True;True;True;True;True	58;84;381;532;559;698;1018	213;214;303;304;305;306;1338;1339;1340;1341;1910;1911;2019;2020;2021;2022;2529;3633;3634;3635;3636	158;159;247;248;249;1057;1058;1059;1060;1061;1508;1605;2011;2883;2884	158;249;1061;1508;1605;2011;2884
sp|P99027|RLA2_MOUSE	sp|P99027|RLA2_MOUSE	10	10	10	>sp|P99027|RLA2_MOUSE 60S acidic ribosomal protein P2 OS=Mus musculus GN=Rplp2 PE=1 SV=3	1	10	10	10	1	10	1	10	1	10	85.2	85.2	85.2	11.651	115	115	0	By matching	By MS/MS	18.3	85.2	336030	58006000	0	12	30				142	512;513;617;691;692;834;835;862;1246;1369	True;True;True;True;True;True;True;True;True;True	516;517;621;695;696;838;839;867;1251;1374	1859;1860;1861;1862;1863;1864;1865;1866;1867;2242;2243;2520;2521;2522;2523;2524;2525;2526;2998;2999;3000;3001;3002;3003;3004;3005;3006;3007;3142;3143;3144;4515;4968;4969;4970;4971;4972	1467;1468;1469;1470;1471;1472;1783;2004;2005;2006;2007;2008;2380;2381;2382;2383;2384;2385;2386;2387;2522;2523;2524;2525;2526;3608;3951;3952;3953;3954	1467;1471;1783;2005;2006;2385;2387;2522;3608;3954
sp|Q01149|CO1A2_MOUSE	sp|Q01149|CO1A2_MOUSE	1	1	1	>sp|Q01149|CO1A2_MOUSE Collagen alpha-2(I) chain OS=Mus musculus GN=Col1a2 PE=2 SV=2	1	1	1	1	0	0	0	0	0	0	1.1	1.1	1.1	129.56	1372	1372	0.0047847	By matching	By matching	0	0	0	0	0	0	1				143	223	True	225	820	625	625
sp|Q3ULD5|MCCB_MOUSE	sp|Q3ULD5|MCCB_MOUSE	1	1	1	>sp|Q3ULD5|MCCB_MOUSE Methylcrotonoyl-CoA carboxylase beta chain, mitochondrial OS=Mus musculus GN=Mccc2 PE=1 SV=1	1	1	1	1	1	0	1	0	1	0	4.4	4.4	4.4	61.378	563	563	0	By MS/MS	By matching	4.4	0	705800	0	1	0	1				144	105	True	107	391;392	316	316
sp|Q3UV17|K22O_MOUSE	sp|Q3UV17|K22O_MOUSE	3	1	1	>sp|Q3UV17|K22O_MOUSE Keratin, type II cytoskeletal 2 oral OS=Mus musculus GN=Krt76 PE=2 SV=1	1	3	1	1	3	1	1	1	1	1	5.1	1.5	1.5	62.844	594	594	0	By matching	By MS/MS	5.1	1.5	1566400	5335600	0	1	2				145	111;303;1136	True;False;False	113;305;1141	417;418;419;420;1076;1077;1078;4091;4092	333;334;823;3248	334;823;3248
sp|Q5PRF0|HTR5A_MOUSE	sp|Q5PRF0|HTR5A_MOUSE	1	1	1	>sp|Q5PRF0|HTR5A_MOUSE HEAT repeat-containing protein 5A OS=Mus musculus GN=Heatr5a PE=2 SV=2	1	1	1	1	0	1	0	1	0	1	0.3	0.3	0.3	219.89	2038	2038	0	By matching	By MS/MS	0	0.3	0	2905800	0	1	2				146	135	True	137	505;506	397;398	398
sp|Q5RJH6-3|SMG7_MOUSE;sp|Q5RJH6|SMG7_MOUSE;tr|Z4YJK8|Z4YJK8_MOUSE;sp|Q5RJH6-2|SMG7_MOUSE	sp|Q5RJH6-3|SMG7_MOUSE;sp|Q5RJH6|SMG7_MOUSE;tr|Z4YJK8|Z4YJK8_MOUSE;sp|Q5RJH6-2|SMG7_MOUSE	1;1;1;1	1;1;1;1	1;1;1;1	>sp|Q5RJH6-3|SMG7_MOUSE Isoform 3 of Protein SMG7 OS=Mus musculus GN=Smg7;>sp|Q5RJH6|SMG7_MOUSE Protein SMG7 OS=Mus musculus GN=Smg7 PE=2 SV=1;>tr|Z4YJK8|Z4YJK8_MOUSE Protein SMG7 OS=Mus musculus GN=Smg7 PE=4 SV=1;>sp|Q5RJH6-2|SMG7_MOUSE Isoform 2 of Prote	4	1	1	1	1	0	1	0	1	0	1.3	1.3	1.3	126.56	1134	1134;1138;1146;1146	1	By MS/MS	By matching	1.3	0	0	0	0	0	0	+			147	916	True	921	3322	2660	2660	5	851
sp|Q60605-2|MYL6_MOUSE;sp|Q60605|MYL6_MOUSE;sp|Q8CI43|MYL6B_MOUSE	sp|Q60605-2|MYL6_MOUSE;sp|Q60605|MYL6_MOUSE	3;3;1	3;3;1	3;3;1	>sp|Q60605-2|MYL6_MOUSE Isoform Smooth muscle of Myosin light polypeptide 6 OS=Mus musculus GN=Myl6;>sp|Q60605|MYL6_MOUSE Myosin light polypeptide 6 OS=Mus musculus GN=Myl6 PE=1 SV=3	3	3	3	3	2	3	2	3	2	3	26.5	26.5	26.5	16.961	151	151;151;207	0	By MS/MS	By MS/MS	19.2	26.5	979410	3350200	1	1	5				148	77;526;1259	True;True;True	77;530;1264	281;282;283;284;1905;1906;1907;4571;4572;4573;4574;4575;4576	229;230;1505;3655;3656	230;1505;3655
tr|E9Q5B6|E9Q5B6_MOUSE;tr|F6ZV59|F6ZV59_MOUSE;tr|G5E8G0|G5E8G0_MOUSE;sp|Q60668-4|HNRPD_MOUSE;sp|Q60668-3|HNRPD_MOUSE;tr|G3X9W0|G3X9W0_MOUSE;sp|Q60668-2|HNRPD_MOUSE;sp|Q60668|HNRPD_MOUSE	tr|E9Q5B6|E9Q5B6_MOUSE;tr|F6ZV59|F6ZV59_MOUSE;tr|G5E8G0|G5E8G0_MOUSE;sp|Q60668-4|HNRPD_MOUSE;sp|Q60668-3|HNRPD_MOUSE;tr|G3X9W0|G3X9W0_MOUSE;sp|Q60668-2|HNRPD_MOUSE;sp|Q60668|HNRPD_MOUSE	1;1;1;1;1;1;1;1	1;1;1;1;1;1;1;1	1;1;1;1;1;1;1;1	>tr|E9Q5B6|E9Q5B6_MOUSE Heterogeneous nuclear ribonucleoprotein D0 (Fragment) OS=Mus musculus GN=Hnrnpd PE=1 SV=1;>tr|F6ZV59|F6ZV59_MOUSE Heterogeneous nuclear ribonucleoprotein D0 (Fragment) OS=Mus musculus GN=Hnrnpd PE=1 SV=1;>tr|G5E8G0|G5E8G0_MOUSE Hete	8	1	1	1	1	1	1	1	1	1	9.3	9.3	9.3	12.139	107	107;216;287;287;306;336;336;355	0	By matching	By matching	9.3	9.3	478640	1539500	0	0	2				149	285	True	287	1030;1031;1032;1033	781;782	782
sp|Q60865|CAPR1_MOUSE;tr|F6YLI0|F6YLI0_MOUSE	sp|Q60865|CAPR1_MOUSE	4;1	4;1	4;1	>sp|Q60865|CAPR1_MOUSE Caprin-1 OS=Mus musculus GN=Caprin1 PE=1 SV=2	2	4	4	4	0	3	0	3	0	3	10.6	10.6	10.6	78.168	707	707;254	0	By matching	By MS/MS	0	7.5	0	6901300	0	2	6				150	762;764;931;1005	True;True;True;True	766;768;936;1010	2769;2770;2771;2774;2775;3377;3602;3603	2195;2198;2199;2700;2859;2860	2195;2198;2700;2859
tr|G3UX26|G3UX26_MOUSE;sp|Q60930|VDAC2_MOUSE	tr|G3UX26|G3UX26_MOUSE;sp|Q60930|VDAC2_MOUSE	1;1	1;1	1;1	>tr|G3UX26|G3UX26_MOUSE Voltage-dependent anion-selective channel protein 2 (Fragment) OS=Mus musculus GN=Vdac2 PE=1 SV=1;>sp|Q60930|VDAC2_MOUSE Voltage-dependent anion-selective channel protein 2 OS=Mus musculus GN=Vdac2 PE=1 SV=2	2	1	1	1	1	1	1	1	1	1	4.2	4.2	4.2	30.446	283	283;295	0.004878	By matching	By matching	4.2	4.2	144940	1520100	0	0	1				151	1361	True	1366	4936;4937;4938;4939	3923	3923
sp|Q61033-2|LAP2A_MOUSE;sp|Q61029-4|LAP2B_MOUSE;sp|Q61029-2|LAP2B_MOUSE;sp|Q61029-3|LAP2B_MOUSE;sp|Q61029|LAP2B_MOUSE;sp|Q61033|LAP2A_MOUSE	sp|Q61033-2|LAP2A_MOUSE;sp|Q61029-4|LAP2B_MOUSE;sp|Q61029-2|LAP2B_MOUSE;sp|Q61029-3|LAP2B_MOUSE;sp|Q61029|LAP2B_MOUSE;sp|Q61033|LAP2A_MOUSE	2;2;2;2;2;2	2;2;2;2;2;2	2;2;2;2;2;2	>sp|Q61033-2|LAP2A_MOUSE Isoform Zeta of Lamina-associated polypeptide 2, isoforms alpha/zeta OS=Mus musculus GN=Tmpo;>sp|Q61029-4|LAP2B_MOUSE Isoform Gamma of Lamina-associated polypeptide 2, isoforms beta/delta/epsilon/gamma OS=Mus musculus GN=Tmpo;>sp|Q	6	2	2	2	2	0	2	0	2	0	16	16	16	24.99	225	225;343;380;412;452;693	0	By MS/MS	By matching	16	0	676620	0	1	0	3				152	705;1337	True;True	709;1342	2566;2567;4874;4875	2041;2042;3880	2041;3880
tr|S4R1I6|S4R1I6_MOUSE;sp|Q61656|DDX5_MOUSE;tr|Q8BTS0|Q8BTS0_MOUSE;sp|Q501J6-2|DDX17_MOUSE;sp|Q501J6|DDX17_MOUSE;tr|Q3U741|Q3U741_MOUSE	tr|S4R1I6|S4R1I6_MOUSE;sp|Q61656|DDX5_MOUSE;tr|Q8BTS0|Q8BTS0_MOUSE	3;3;3;1;1;1	3;3;3;1;1;1	3;3;3;1;1;1	>tr|S4R1I6|S4R1I6_MOUSE MCG2872, isoform CRA_b OS=Mus musculus GN=Ddx5 PE=1 SV=1;>sp|Q61656|DDX5_MOUSE Probable ATP-dependent RNA helicase DDX5 OS=Mus musculus GN=Ddx5 PE=1 SV=2;>tr|Q8BTS0|Q8BTS0_MOUSE DEAD (Asp-Glu-Ala-Asp) box polypeptide 5 OS=Mus muscul	6	3	3	3	1	3	1	3	1	3	8.9	8.9	8.9	46.072	406	406;614;615;407;650;652	0	By matching	By matching	3	8.9	141290	3261200	0	0	5				153	98;243;725	True;True;True	100;245;729	368;369;370;371;882;883;2634;2635	300;301;676;677;2093	300;677;2093
sp|Q61753|SERA_MOUSE	sp|Q61753|SERA_MOUSE	1	1	1	>sp|Q61753|SERA_MOUSE D-3-phosphoglycerate dehydrogenase OS=Mus musculus GN=Phgdh PE=1 SV=3	1	1	1	1	0	1	0	1	0	1	2.1	2.1	2.1	56.585	533	533	0	By matching	By MS/MS	0	2.1	0	1204400	0	1	2				154	364	True	368	1295;1296	1027;1028	1027
sp|Q61937|NPM_MOUSE;tr|Q5SQB0|Q5SQB0_MOUSE;tr|E9Q5T3|E9Q5T3_MOUSE;tr|Q9DAY9|Q9DAY9_MOUSE;tr|Q5SQB5|Q5SQB5_MOUSE	sp|Q61937|NPM_MOUSE;tr|Q5SQB0|Q5SQB0_MOUSE;tr|E9Q5T3|E9Q5T3_MOUSE;tr|Q9DAY9|Q9DAY9_MOUSE;tr|Q5SQB5|Q5SQB5_MOUSE	16;15;11;10;10	16;15;11;10;10	16;15;11;10;10	>sp|Q61937|NPM_MOUSE Nucleophosmin OS=Mus musculus GN=Npm1 PE=1 SV=1;>tr|Q5SQB0|Q5SQB0_MOUSE Nucleophosmin OS=Mus musculus GN=Npm1 PE=1 SV=1;>tr|E9Q5T3|E9Q5T3_MOUSE Uncharacterized protein OS=Mus musculus GN=Gm5611 PE=4 SV=2;>tr|Q9DAY9|Q9DAY9_MOUSE Nucleop	5	16	16	16	9	16	9	16	9	16	52.7	52.7	52.7	32.56	292	292;264;272;257;285	0	By MS/MS	By MS/MS	41.1	52.7	8191600	159400000	5	19	65				155	18;179;296;370;402;403;830;831;837;839;840;986;1155;1177;1178;1210	True;True;True;True;True;True;True;True;True;True;True;True;True;True;True;True	18;181;298;374;406;407;834;835;841;842;844;845;991;1160;1182;1183;1215	64;65;66;67;68;69;70;71;72;73;667;668;669;670;671;672;673;1056;1312;1313;1314;1315;1316;1432;1433;1434;1435;1436;1437;1438;1439;1440;1441;2986;2987;2988;2989;2990;2991;3010;3011;3012;3013;3014;3015;3016;3017;3018;3019;3020;3021;3026;3027;3028;3029;3030;3031;3032;3033;3034;3035;3036;3037;3038;3039;3040;3041;3042;3043;3549;3550;4156;4157;4158;4159;4160;4161;4162;4242;4243;4244;4245;4246;4247;4248;4…	42;43;44;45;46;47;48;49;512;513;805;1038;1039;1040;1041;1129;1130;1131;1132;1133;1134;2370;2371;2372;2373;2374;2389;2390;2391;2392;2393;2394;2395;2396;2397;2398;2403;2404;2405;2406;2407;2408;2409;2410;2411;2412;2413;2414;2415;2825;3298;3299;3300;3301;3302;3369;3370;3371;3372;3373;3374;3375;3376;3377;3378;3379;3380;3381;3382;3383;3384;3385;3386;3387;3506;3507	47;512;805;1041;1129;1132;2371;2374;2395;2408;2412;2825;3301;3379;3383;3507	6	81
sp|Q62186|SSRD_MOUSE;tr|Q9D8L3|Q9D8L3_MOUSE	sp|Q62186|SSRD_MOUSE;tr|Q9D8L3|Q9D8L3_MOUSE	1;1	1;1	1;1	>sp|Q62186|SSRD_MOUSE Translocon-associated protein subunit delta OS=Mus musculus GN=Ssr4 PE=2 SV=1;>tr|Q9D8L3|Q9D8L3_MOUSE Signal sequence receptor, delta OS=Mus musculus GN=Ssr4 PE=2 SV=1	2	1	1	1	0	0	0	0	0	0	11	11	11	18.936	172	172;173	0	By matching	By matching	0	0	0	0	0	0	1				156	890	True	895	3243	2603	2603
tr|F8WIX8|F8WIX8_MOUSE;sp|Q64523|H2A2C_MOUSE;sp|Q6GSS7|H2A2A_MOUSE;sp|P27661|H2AX_MOUSE;tr|G3UWL7|G3UWL7_MOUSE;sp|Q64522|H2A2B_MOUSE	tr|F8WIX8|F8WIX8_MOUSE;sp|Q64523|H2A2C_MOUSE;sp|Q6GSS7|H2A2A_MOUSE;sp|P27661|H2AX_MOUSE	6;6;6;3;1;1	6;6;6;3;1;1	2;2;2;0;0;0	>tr|F8WIX8|F8WIX8_MOUSE Histone H2A OS=Mus musculus GN=Hist1h2al PE=3 SV=1;>sp|Q64523|H2A2C_MOUSE Histone H2A type 2-C OS=Mus musculus GN=Hist2h2ac PE=1 SV=3;>sp|Q6GSS7|H2A2A_MOUSE Histone H2A type 2-A OS=Mus musculus GN=Hist2h2aa1 PE=1 SV=3;>sp|P27661|H2A	6	6	6	2	4	5	4	5	2	2	36.8	36.8	14.4	13.607	125	125;129;130;143;87;130	0	By MS/MS	By MS/MS	36.8	36.8	101010000	137280000	9	6	32				157	43;442;444;445;852;1303	True;True;True;True;True;True	43;446;448;449;857;1308	159;160;161;162;163;1566;1569;1570;1571;1572;1573;1574;1575;1576;1577;1578;1579;1580;1581;1582;1583;1584;3097;3098;3099;3100;3101;3102;3103;4742;4743;4744;4745;4746;4747;4748	113;114;115;116;117;118;1240;1242;1243;1244;1245;1246;1247;1248;1249;1250;1251;1252;2485;2486;2487;2488;2489;3771;3772;3773;3774;3775;3776;3777;3778;3779	118;1240;1242;1244;2486;3771
tr|Z4YJT3|Z4YJT3_MOUSE;sp|Q6ZQ58|LARP1_MOUSE	tr|Z4YJT3|Z4YJT3_MOUSE;sp|Q6ZQ58|LARP1_MOUSE	2;2	2;2	2;2	>tr|Z4YJT3|Z4YJT3_MOUSE La-related protein 1 OS=Mus musculus GN=Larp1 PE=1 SV=1;>sp|Q6ZQ58|LARP1_MOUSE La-related protein 1 OS=Mus musculus GN=Larp1 PE=1 SV=3	2	2	2	2	0	2	0	2	0	2	2.3	2.3	2.3	121.15	1072	1072;1072	0	By matching	By MS/MS	0	2.3	0	1763700	0	1	2				158	689;1084	True;True	693;1089	2518;3901;3902	2002;3097	2002;3097
sp|Q6ZWN5|RS9_MOUSE;tr|F7CJS8|F7CJS8_MOUSE;tr|D3YWH9|D3YWH9_MOUSE;tr|Q9CXW7|Q9CXW7_MOUSE;tr|D3Z673|D3Z673_MOUSE;tr|D3YUV6|D3YUV6_MOUSE	sp|Q6ZWN5|RS9_MOUSE;tr|F7CJS8|F7CJS8_MOUSE;tr|D3YWH9|D3YWH9_MOUSE;tr|Q9CXW7|Q9CXW7_MOUSE	10;5;5;5;4;2	10;5;5;5;4;2	10;5;5;5;4;2	>sp|Q6ZWN5|RS9_MOUSE 40S ribosomal protein S9 OS=Mus musculus GN=Rps9 PE=1 SV=3;>tr|F7CJS8|F7CJS8_MOUSE 40S ribosomal protein S9 (Fragment) OS=Mus musculus GN=Rps9 PE=1 SV=1;>tr|D3YWH9|D3YWH9_MOUSE 40S ribosomal protein S9 OS=Mus musculus GN=Rps9 PE=1 SV=1	6	10	10	10	0	10	0	10	0	10	36.6	36.6	36.6	22.591	194	194;135;136;139;79;58	0	By matching	By MS/MS	0	36.6	0	29082000	0	9	18				159	247;248;437;643;701;711;728;955;1047;1059	True;True;True;True;True;True;True;True;True;True	249;250;441;647;705;715;732;960;1052;1064	889;890;891;892;893;894;895;1542;1543;1544;2342;2343;2344;2345;2555;2556;2592;2593;2644;2645;3455;3456;3755;3756;3810	683;684;685;686;1220;1221;1852;1853;2033;2060;2061;2100;2101;2761;2762;2975;2976;3018	683;685;1220;1852;2033;2060;2101;2761;2975;3018
sp|Q6ZWV3|RL10_MOUSE;tr|I7HLV2|I7HLV2_MOUSE;sp|P86048|RL10L_MOUSE;tr|B7FAU6|B7FAU6_MOUSE	sp|Q6ZWV3|RL10_MOUSE;tr|I7HLV2|I7HLV2_MOUSE;sp|P86048|RL10L_MOUSE	19;18;15;8	19;18;15;8	19;18;15;8	>sp|Q6ZWV3|RL10_MOUSE 60S ribosomal protein L10 OS=Mus musculus GN=Rpl10 PE=1 SV=3;>tr|I7HLV2|I7HLV2_MOUSE 60S ribosomal protein L10 (Fragment) OS=Mus musculus GN=Rpl10 PE=4 SV=1;>sp|P86048|RL10L_MOUSE 60S ribosomal protein L10-like OS=Mus musculus GN=Rpl1	4	19	19	19	3	19	3	19	3	19	73.4	73.4	73.4	24.604	214	214;201;214;167	0	By MS/MS	By MS/MS	18.2	73.4	2028000	248170000	1	23	52				160	69;229;230;312;313;338;473;544;722;771;824;825;976;999;1207;1241;1294;1320;1341	True;True;True;True;True;True;True;True;True;True;True;True;True;True;True;True;True;True;True	69;231;232;315;316;342;477;548;726;775;828;829;981;1004;1212;1246;1299;1325;1346	244;245;246;247;248;249;250;251;831;832;833;834;1108;1109;1110;1111;1112;1113;1204;1205;1206;1207;1208;1209;1707;1708;1975;1976;1977;1978;2621;2622;2623;2624;2799;2800;2968;2969;2970;2971;2972;2973;3521;3522;3582;3583;3584;3585;4368;4369;4370;4371;4372;4373;4504;4505;4506;4507;4703;4704;4705;4811;4812;4813;4814;4884;4885;4886;4887	183;184;185;186;632;633;847;848;849;850;851;852;954;955;956;957;1359;1566;1567;1568;2082;2083;2084;2085;2220;2356;2357;2358;2359;2360;2803;2848;2849;2850;2851;3493;3494;3495;3496;3497;3498;3598;3599;3600;3601;3602;3750;3832;3833;3885;3886;3887	183;632;633;847;852;954;1359;1568;2083;2220;2357;2360;2803;2849;3495;3598;3750;3832;3885
sp|Q6ZWV7|RL35_MOUSE;tr|G3UWD7|G3UWD7_MOUSE	sp|Q6ZWV7|RL35_MOUSE;tr|G3UWD7|G3UWD7_MOUSE	4;2	4;2	4;2	>sp|Q6ZWV7|RL35_MOUSE 60S ribosomal protein L35 OS=Mus musculus GN=Rpl35 PE=2 SV=1;>tr|G3UWD7|G3UWD7_MOUSE MCG123152 OS=Mus musculus GN=Gm10269 PE=3 SV=1	2	4	4	4	0	4	0	4	0	4	30.1	30.1	30.1	14.552	123	123;123	0	By matching	By MS/MS	0	30.1	0	10248000	0	1	5				161	936;1279;1280;1346	True;True;True;True	941;1284;1285;1351	3388;3389;4651;4652;4653;4654;4655;4656;4896;4897	2707;3716;3717;3718;3896;3897	2707;3717;3718;3896
sp|Q6ZWX6|IF2A_MOUSE	sp|Q6ZWX6|IF2A_MOUSE	1	1	1	>sp|Q6ZWX6|IF2A_MOUSE Eukaryotic translation initiation factor 2 subunit 1 OS=Mus musculus GN=Eif2s1 PE=1 SV=3	1	1	1	1	1	1	1	1	1	1	3.8	3.8	3.8	36.108	315	315	0	By matching	By matching	3.8	3.8	153650	1337000	0	0	1				162	1314	True	1319	4787;4788;4789;4790	3808	3808
sp|Q6ZWY3|RS27L_MOUSE;tr|D6RH49|D6RH49_MOUSE;sp|Q6ZWU9|RS27_MOUSE;tr|D3YYB0|D3YYB0_MOUSE	sp|Q6ZWY3|RS27L_MOUSE;tr|D6RH49|D6RH49_MOUSE;sp|Q6ZWU9|RS27_MOUSE;tr|D3YYB0|D3YYB0_MOUSE	3;2;2;2	3;2;2;2	3;2;2;2	>sp|Q6ZWY3|RS27L_MOUSE 40S ribosomal protein S27-like OS=Mus musculus GN=Rps27l PE=2 SV=3;>tr|D6RH49|D6RH49_MOUSE 40S ribosomal protein S27 OS=Mus musculus GN=Rps27l PE=3 SV=1;>sp|Q6ZWU9|RS27_MOUSE 40S ribosomal protein S27 OS=Mus musculus GN=Rps27 PE=1 SV	4	3	3	3	0	3	0	3	0	3	40.5	40.5	40.5	9.4771	84	84;77;84;105	0	By matching	By MS/MS	0	40.5	0	11957000	0	2	6				163	180;784;801	True;True;True	182;788;805	674;675;2833;2834;2835;2891;2892	514;2245;2246;2297;2298;2299	514;2245;2297
tr|G3UXJ6|G3UXJ6_MOUSE;tr|G3UZ48|G3UZ48_MOUSE;tr|G3UZI2|G3UZI2_MOUSE;sp|Q7TMK9-2|HNRPQ_MOUSE;tr|G3V018|G3V018_MOUSE;sp|Q7TMK9|HNRPQ_MOUSE;tr|G3UWM1|G3UWM1_MOUSE;tr|A2AW41|A2AW41_MOUSE;tr|F7B5B5|F7B5B5_MOUSE;tr|Q8VHM5|Q8VHM5_MOUSE	tr|G3UXJ6|G3UXJ6_MOUSE;tr|G3UZ48|G3UZ48_MOUSE;tr|G3UZI2|G3UZI2_MOUSE;sp|Q7TMK9-2|HNRPQ_MOUSE;tr|G3V018|G3V018_MOUSE;sp|Q7TMK9|HNRPQ_MOUSE;tr|G3UWM1|G3UWM1_MOUSE	3;3;3;3;3;3;2;1;1;1	3;3;3;3;3;3;2;1;1;1	3;3;3;3;3;3;2;1;1;1	>tr|G3UXJ6|G3UXJ6_MOUSE Heterogeneous nuclear ribonucleoprotein Q OS=Mus musculus GN=Syncrip PE=4 SV=1;>tr|G3UZ48|G3UZ48_MOUSE Heterogeneous nuclear ribonucleoprotein Q OS=Mus musculus GN=Syncrip PE=4 SV=1;>tr|G3UZI2|G3UZI2_MOUSE Heterogeneous nuclear ribo	10	3	3	3	1	3	1	3	1	3	7.1	7.1	7.1	49.704	448	448;464;527;562;588;623;196;270;531;632	0	By matching	By MS/MS	2.9	7.1	276990	3652000	0	2	4				164	47;178;761	True;True;True	47;180;765	172;173;663;664;665;666;2767;2768	126;510;511;2194	126;511;2194
sp|Q7TSY8|SGOL2_MOUSE	sp|Q7TSY8|SGOL2_MOUSE	1	1	1	>sp|Q7TSY8|SGOL2_MOUSE Shugoshin-like 2 OS=Mus musculus GN=Sgol2 PE=1 SV=1	1	1	1	1	1	0	1	0	1	0	0.6	0.6	0.6	130.28	1164	1164	1	By MS/MS	By matching	0.6	0	0	0	0	0	0	+			165	809	True	813	2923	2323	2323	7	1
sp|Q8BFZ3|ACTBL_MOUSE	sp|Q8BFZ3|ACTBL_MOUSE	10	1	1	>sp|Q8BFZ3|ACTBL_MOUSE Beta-actin-like protein 2 OS=Mus musculus GN=Actbl2 PE=1 SV=1	1	10	1	1	4	9	1	0	1	0	28.2	4.8	4.8	42.004	376	376	0	By MS/MS	By matching	20.7	23.4	9430400	0	1	0	2				166	144;182;455;498;510;511;700;1092;1162;1193	False;False;False;False;False;False;False;False;False;True	146;184;459;502;514;515;704;1097;1167;1198	536;537;538;539;540;541;679;680;1637;1638;1639;1640;1641;1800;1801;1802;1803;1804;1805;1851;1852;1853;1854;1855;1856;1857;1858;2545;2546;2547;2548;2549;2550;2551;2552;2553;2554;3922;3923;3924;3925;4181;4182;4183;4184;4185;4186;4187;4188;4314;4315;4316	424;425;517;1300;1301;1424;1425;1426;1427;1463;1464;1465;1466;2026;2027;2028;2029;2030;2031;2032;3109;3110;3111;3112;3113;3114;3316;3317;3318;3319;3320;3321;3322;3323;3324;3325;3326;3327;3439;3440	425;517;1300;1426;1463;1465;2027;3114;3317;3439
tr|E9Q7H5|E9Q7H5_MOUSE;tr|A2AL12|A2AL12_MOUSE;tr|B2RXM2|B2RXM2_MOUSE;tr|J3QNY1|J3QNY1_MOUSE;sp|Q8BG05-2|ROA3_MOUSE;sp|Q8BG05|ROA3_MOUSE;tr|A2AL13|A2AL13_MOUSE	tr|E9Q7H5|E9Q7H5_MOUSE;tr|A2AL12|A2AL12_MOUSE;tr|B2RXM2|B2RXM2_MOUSE;tr|J3QNY1|J3QNY1_MOUSE;sp|Q8BG05-2|ROA3_MOUSE;sp|Q8BG05|ROA3_MOUSE	3;3;3;3;3;3;1	3;3;3;3;3;3;1	3;3;3;3;3;3;1	>tr|E9Q7H5|E9Q7H5_MOUSE Uncharacterized protein OS=Mus musculus GN=Gm8991 PE=4 SV=1;>tr|A2AL12|A2AL12_MOUSE Heterogeneous nuclear ribonucleoprotein A3 OS=Mus musculus GN=Hnrnpa3 PE=4 SV=1;>tr|B2RXM2|B2RXM2_MOUSE EG627828 protein OS=Mus musculus GN=Gm6793 P	7	3	3	3	3	3	3	3	3	3	21	21	21	32.574	300	300;318;351;357;357;379;194	0	By MS/MS	By matching	21	21	2419300	2592800	5	0	7				167	353;481;1065	True;True;True	357;485;1070	1263;1264;1265;1736;1737;1738;3829;3830;3831;3832	1004;1005;1379;3034;3035;3036;3037	1004;1379;3034
sp|Q8BP67|RL24_MOUSE;tr|F6RSK3|F6RSK3_MOUSE	sp|Q8BP67|RL24_MOUSE	9;1	9;1	9;1	>sp|Q8BP67|RL24_MOUSE 60S ribosomal protein L24 OS=Mus musculus GN=Rpl24 PE=1 SV=2	2	9	9	9	0	9	0	9	0	9	42.7	42.7	42.7	17.779	157	157;157	0	By matching	By MS/MS	0	42.7	0	52965000	0	9	17				168	59;60;147;822;933;1096;1100;1216;1229	True;True;True;True;True;True;True;True;True	59;60;149;826;938;1101;1105;1221;1234	215;216;217;218;219;549;550;2960;2961;3382;3383;3939;3940;3951;3952;3953;3954;4403;4404;4468;4469	160;161;162;163;164;432;2352;2353;2703;2704;3121;3129;3130;3131;3132;3519;3568;3569	161;163;432;2353;2703;3121;3131;3519;3569
sp|Q8JZQ9|EIF3B_MOUSE	sp|Q8JZQ9|EIF3B_MOUSE	4	4	4	>sp|Q8JZQ9|EIF3B_MOUSE Eukaryotic translation initiation factor 3 subunit B OS=Mus musculus GN=Eif3b PE=1 SV=1	1	4	4	4	1	4	1	4	1	4	8.1	8.1	8.1	91.369	803	803	0	By MS/MS	By MS/MS	2.5	8.1	607600	8920100	1	3	8				169	374;414;841;881	True;True;True;True	378;418;846;886	1326;1327;1328;1474;1475;3044;3045;3046;3047;3216;3217	1048;1049;1050;1161;2416;2417;2577;2578	1050;1161;2416;2577
sp|Q8K1N4-2|SPAS2_MOUSE;sp|Q8K1N4|SPAS2_MOUSE	sp|Q8K1N4-2|SPAS2_MOUSE;sp|Q8K1N4|SPAS2_MOUSE	1;1	1;1	1;1	>sp|Q8K1N4-2|SPAS2_MOUSE Isoform 2 of Spermatogenesis-associated serine-rich protein 2 OS=Mus musculus GN=Spats2;>sp|Q8K1N4|SPAS2_MOUSE Spermatogenesis-associated serine-rich protein 2 OS=Mus musculus GN=Spats2 PE=1 SV=1	2	1	1	1	0	1	0	1	0	1	5	5	5	39.493	361	361;545	0.0047619	By matching	By matching	0	5	0	70217	0	0	1				170	1028	True	1033	3685;3686	2919	2919
tr|F2Z414|F2Z414_MOUSE;sp|Q8K368-2|FANCI_MOUSE;tr|F7ALG5|F7ALG5_MOUSE;sp|Q8K368-4|FANCI_MOUSE;tr|D3YX57|D3YX57_MOUSE;sp|Q8K368|FANCI_MOUSE	tr|F2Z414|F2Z414_MOUSE;sp|Q8K368-2|FANCI_MOUSE;tr|F7ALG5|F7ALG5_MOUSE;sp|Q8K368-4|FANCI_MOUSE;tr|D3YX57|D3YX57_MOUSE;sp|Q8K368|FANCI_MOUSE	1;1;1;1;1;1	1;1;1;1;1;1	1;1;1;1;1;1	>tr|F2Z414|F2Z414_MOUSE Fanconi anemia group I protein homolog OS=Mus musculus GN=Fanci PE=4 SV=1;>sp|Q8K368-2|FANCI_MOUSE Isoform 2 of Fanconi anemia group I protein homolog OS=Mus musculus GN=Fanci;>tr|F7ALG5|F7ALG5_MOUSE Fanconi anemia group I protein h	6	1	1	1	0	1	0	1	0	1	3.7	3.7	3.7	33.576	300	300;394;850;878;1325;1330	0.0093458	By matching	By MS/MS	0	3.7	0	6486400	0	1	1				171	698	True	702	2542	2024	2024
sp|Q8QZY1|EIF3L_MOUSE	sp|Q8QZY1|EIF3L_MOUSE	1	1	1	>sp|Q8QZY1|EIF3L_MOUSE Eukaryotic translation initiation factor 3 subunit L OS=Mus musculus GN=Eif3l PE=1 SV=1	1	1	1	1	0	1	0	1	0	1	2.8	2.8	2.8	66.612	564	564	0	By matching	By MS/MS	0	2.8	0	3490400	0	1	2				172	1230	True	1235	4470;4471;4472	3570;3571	3570
tr|G3UY38|G3UY38_MOUSE;sp|Q8R081|HNRPL_MOUSE;tr|G5E924|G5E924_MOUSE	tr|G3UY38|G3UY38_MOUSE;sp|Q8R081|HNRPL_MOUSE;tr|G5E924|G5E924_MOUSE	1;1;1	1;1;1	1;1;1	>tr|G3UY38|G3UY38_MOUSE Heterogeneous nuclear ribonucleoprotein L OS=Mus musculus GN=Hnrnpl PE=4 SV=1;>sp|Q8R081|HNRPL_MOUSE Heterogeneous nuclear ribonucleoprotein L OS=Mus musculus GN=Hnrnpl PE=1 SV=2;>tr|G5E924|G5E924_MOUSE Heterogeneous nuclear ribonuc	3	1	1	1	1	1	1	1	1	1	2.9	2.9	2.9	50.564	456	456;586;615	0	By matching	By matching	2.9	2.9	560010	666250	0	0	1				173	1227	True	1232	4460;4461;4462;4463	3565	3565
tr|F6ZE40|F6ZE40_MOUSE;tr|D6RG57|D6RG57_MOUSE;tr|D3YW66|D3YW66_MOUSE;sp|Q8R1S0|COQ6_MOUSE	tr|F6ZE40|F6ZE40_MOUSE;tr|D6RG57|D6RG57_MOUSE;tr|D3YW66|D3YW66_MOUSE;sp|Q8R1S0|COQ6_MOUSE	1;1;1;1	1;1;1;1	1;1;1;1	>tr|F6ZE40|F6ZE40_MOUSE Ubiquinone biosynthesis monooxygenase COQ6 (Fragment) OS=Mus musculus GN=Coq6 PE=4 SV=1;>tr|D6RG57|D6RG57_MOUSE Ubiquinone biosynthesis monooxygenase COQ6 OS=Mus musculus GN=Coq6 PE=1 SV=1;>tr|D3YW66|D3YW66_MOUSE Ubiquinone biosynth	4	1	1	1	1	0	1	0	1	0	4.5	4.5	4.5	21.762	200	200;282;432;476	0.0046948	By MS/MS	By matching	4.5	0	21996000	0	1	0	1				174	518	True	522	1885;1886	1486	1486
sp|Q8R3C6|RBM19_MOUSE	sp|Q8R3C6|RBM19_MOUSE	1	1	1	>sp|Q8R3C6|RBM19_MOUSE Probable RNA-binding protein 19 OS=Mus musculus GN=Rbm19 PE=1 SV=1	1	1	1	1	1	0	1	0	1	0	1.5	1.5	1.5	106.08	952	952	0.0048309	By MS/MS	By matching	1.5	0	0	0	1	0	1				175	1355	True	1360	4922	3914	3914
sp|Q8VEG0|CCD71_MOUSE	sp|Q8VEG0|CCD71_MOUSE	1	1	1	>sp|Q8VEG0|CCD71_MOUSE Coiled-coil domain-containing protein 71 OS=Mus musculus GN=Ccdc71 PE=2 SV=1	1	1	1	1	0	0	0	0	0	0	1.6	1.6	1.6	46.009	433	433	0.0047393	By matching	By matching	0	0	0	0	0	0	1				176	134	True	136	504	396	396
tr|G3XA10|G3XA10_MOUSE;sp|Q8VEK3|HNRPU_MOUSE	tr|G3XA10|G3XA10_MOUSE;sp|Q8VEK3|HNRPU_MOUSE	10;10	10;10	10;10	>tr|G3XA10|G3XA10_MOUSE Heterogeneous nuclear ribonucleoprotein U, isoform CRA_b OS=Mus musculus GN=Hnrnpu PE=1 SV=1;>sp|Q8VEK3|HNRPU_MOUSE Heterogeneous nuclear ribonucleoprotein U OS=Mus musculus GN=Hnrnpu PE=1 SV=1	2	10	10	10	3	8	3	8	3	8	18.4	18.4	18.4	86.805	793	793;800	0	By MS/MS	By MS/MS	7.6	15.1	3646400	43826000	1	11	34				177	168;240;294;424;426;583;776;859;1064;1301	True;True;True;True;True;True;True;True;True;True	170;242;296;428;430;587;780;864;1069;1306	634;635;636;870;871;872;873;1053;1504;1505;1509;1510;1511;1512;2107;2108;2109;2110;2111;2112;2813;3133;3134;3135;3825;3826;3827;3828;4736;4737;4738;4739	491;492;664;665;666;667;668;669;802;1187;1188;1189;1191;1192;1193;1675;1676;1677;1678;2230;2231;2232;2511;2512;2513;2514;2515;2516;2517;3031;3032;3033;3767;3768;3769	491;665;802;1189;1192;1676;2232;2516;3033;3767
sp|Q8VEM8|MPCP_MOUSE;tr|G5E902|G5E902_MOUSE	sp|Q8VEM8|MPCP_MOUSE;tr|G5E902|G5E902_MOUSE	1;1	1;1	1;1	>sp|Q8VEM8|MPCP_MOUSE Phosphate carrier protein, mitochondrial OS=Mus musculus GN=Slc25a3 PE=1 SV=1;>tr|G5E902|G5E902_MOUSE MCG10343, isoform CRA_b OS=Mus musculus GN=Slc25a3 PE=1 SV=1	2	1	1	1	0	1	0	1	0	1	3.4	3.4	3.4	39.632	357	357;358	0.0048077	By matching	By matching	0	3.4	0	1127900	0	0	1				178	540	True	544	1962;1963;1964	1556	1556
sp|Q91WK2|EIF3H_MOUSE	sp|Q91WK2|EIF3H_MOUSE	3	3	3	>sp|Q91WK2|EIF3H_MOUSE Eukaryotic translation initiation factor 3 subunit H OS=Mus musculus GN=Eif3h PE=1 SV=1	1	3	3	3	1	3	1	3	1	3	11.6	11.6	11.6	39.832	352	352	0	By matching	By MS/MS	5.4	11.6	60195	4760400	0	1	5				179	227;713;714	True;True;True	229;717;718	827;828;829;2596;2597;2598;2599;2600	629;630;2063;2064;2065	629;2063;2065
tr|A0A087WS17|A0A087WS17_MOUSE;tr|A0A087WQX8|A0A087WQX8_MOUSE;tr|A0A087WNY6|A0A087WNY6_MOUSE;tr|A0A087WS74|A0A087WS74_MOUSE;tr|A0A087WRP4|A0A087WRP4_MOUSE;tr|H3BJV1|H3BJV1_MOUSE;tr|A0A087WSH7|A0A087WSH7_MOUSE;tr|A0A087WQA5|A0A087WQA5_MOUSE;tr|A0A087WRZ5|A0A087WRZ5_MOUSE;tr|Q8R0B4|Q8R0B4_MOUSE;tr|Q8BLD4|Q8BLD4_MOUSE;tr|Q6VYI5|Q6VYI5_MOUSE;tr|Q6VYI4|Q6VYI4_MOUSE;sp|Q921F2|TADBP_MOUSE	tr|A0A087WS17|A0A087WS17_MOUSE;tr|A0A087WQX8|A0A087WQX8_MOUSE;tr|A0A087WNY6|A0A087WNY6_MOUSE;tr|A0A087WS74|A0A087WS74_MOUSE;tr|A0A087WRP4|A0A087WRP4_MOUSE;tr|H3BJV1|H3BJV1_MOUSE;tr|A0A087WSH7|A0A087WSH7_MOUSE;tr|A0A087WQA5|A0A087WQA5_MOUSE;tr|A0A087WRZ5|A0A087WRZ5_MOUSE;tr|Q8R0B4|Q8R0B4_MOUSE;tr|Q8BLD4|Q8BLD4_MOUSE;tr|Q6VYI5|Q6VYI5_MOUSE;tr|Q6VYI4|Q6VYI4_MOUSE;sp|Q921F2|TADBP_MOUSE	1;1;1;1;1;1;1;1;1;1;1;1;1;1	1;1;1;1;1;1;1;1;1;1;1;1;1;1	1;1;1;1;1;1;1;1;1;1;1;1;1;1	>tr|A0A087WS17|A0A087WS17_MOUSE TAR DNA-binding protein 43 (Fragment) OS=Mus musculus GN=Tardbp PE=4 SV=1;>tr|A0A087WQX8|A0A087WQX8_MOUSE TAR DNA-binding protein 43 (Fragment) OS=Mus musculus GN=Tardbp PE=4 SV=1;>tr|A0A087WNY6|A0A087WNY6_MOUSE TAR DNA-bind	14	1	1	1	0	1	0	1	0	1	30.8	30.8	30.8	8.7169	78	78;85;88;128;138;140;175;200;285;295;298;302;304;414	0	By matching	By matching	0	30.8	0	1003300	0	0	1				180	28	True	28	100;101	71	71
sp|Q921M3-2|SF3B3_MOUSE;sp|Q921M3|SF3B3_MOUSE	sp|Q921M3-2|SF3B3_MOUSE;sp|Q921M3|SF3B3_MOUSE	1;1	1;1	1;1	>sp|Q921M3-2|SF3B3_MOUSE Isoform 2 of Splicing factor 3B subunit 3 OS=Mus musculus GN=Sf3b3;>sp|Q921M3|SF3B3_MOUSE Splicing factor 3B subunit 3 OS=Mus musculus GN=Sf3b3 PE=2 SV=1	2	1	1	1	0	1	0	1	0	1	1.1	1.1	1.1	125.31	1122	1122;1217	0	By matching	By MS/MS	0	1.1	0	491050	0	1	2				181	300	True	302	1070;1071	817;818	817
sp|Q922B2|SYDC_MOUSE	sp|Q922B2|SYDC_MOUSE	1	1	1	>sp|Q922B2|SYDC_MOUSE Aspartate--tRNA ligase, cytoplasmic OS=Mus musculus GN=Dars PE=2 SV=2	1	1	1	1	0	1	0	1	0	1	2	2	2	57.147	501	501	0	By matching	By MS/MS	0	2	0	669640	0	1	1				182	577	True	581	2090;2091	1661	1661
tr|A0A087WP86|A0A087WP86_MOUSE;tr|A0A087WRA1|A0A087WRA1_MOUSE;sp|Q99JY9|ARP3_MOUSE	tr|A0A087WP86|A0A087WP86_MOUSE;tr|A0A087WRA1|A0A087WRA1_MOUSE;sp|Q99JY9|ARP3_MOUSE	1;1;1	1;1;1	1;1;1	>tr|A0A087WP86|A0A087WP86_MOUSE Actin-related protein 3 (Fragment) OS=Mus musculus GN=Actr3 PE=4 SV=1;>tr|A0A087WRA1|A0A087WRA1_MOUSE Actin-related protein 3 (Fragment) OS=Mus musculus GN=Actr3 PE=4 SV=1;>sp|Q99JY9|ARP3_MOUSE Actin-related protein 3 OS=Mus	3	1	1	1	1	1	1	1	1	1	19.4	19.4	19.4	17.598	155	155;216;418	0	By matching	By matching	19.4	19.4	477300	1746500	0	0	1				183	1139	True	1144	4107;4108;4109;4110	3266	3266
tr|D3YZC1|D3YZC1_MOUSE;sp|Q99MN9|PCCB_MOUSE;tr|E9Q1J7|E9Q1J7_MOUSE	tr|D3YZC1|D3YZC1_MOUSE;sp|Q99MN9|PCCB_MOUSE;tr|E9Q1J7|E9Q1J7_MOUSE	2;2;1	2;2;1	2;2;1	>tr|D3YZC1|D3YZC1_MOUSE Propionyl-CoA carboxylase beta chain, mitochondrial (Fragment) OS=Mus musculus GN=Pccb PE=1 SV=1;>sp|Q99MN9|PCCB_MOUSE Propionyl-CoA carboxylase beta chain, mitochondrial OS=Mus musculus GN=Pccb PE=1 SV=2;>tr|E9Q1J7|E9Q1J7_MOUSE Pro	3	2	2	2	2	0	2	0	2	0	12.9	12.9	12.9	27.144	256	256;541;504	0	By MS/MS	By matching	12.9	0	703480	0	1	0	3				184	539;1087	True;True	543;1092	1960;1961;3908;3909	1554;1555;3101	1555;3101
tr|B7ZC27|B7ZC27_MOUSE;sp|Q99PV0|PRP8_MOUSE	tr|B7ZC27|B7ZC27_MOUSE;sp|Q99PV0|PRP8_MOUSE	1;1	1;1	1;1	>tr|B7ZC27|B7ZC27_MOUSE Pre-mRNA-processing-splicing factor 8 (Fragment) OS=Mus musculus GN=Prpf8 PE=4 SV=1;>sp|Q99PV0|PRP8_MOUSE Pre-mRNA-processing-splicing factor 8 OS=Mus musculus GN=Prpf8 PE=1 SV=2	2	1	1	1	1	0	1	0	1	0	2	2	2	123.55	1044	1044;2335	0	By matching	By matching	2	0	218490	0	0	0	1				185	1105	True	1110	3973;3974	3146	3146
tr|Q6ZWZ7|Q6ZWZ7_MOUSE;sp|Q9CPR4|RL17_MOUSE;tr|B2RY53|B2RY53_MOUSE;tr|F6YKV1|F6YKV1_MOUSE	tr|Q6ZWZ7|Q6ZWZ7_MOUSE;sp|Q9CPR4|RL17_MOUSE	12;12;3;3	12;12;3;3	12;12;3;3	>tr|Q6ZWZ7|Q6ZWZ7_MOUSE 60S ribosomal protein L17 OS=Mus musculus GN=Rpl17 PE=2 SV=1;>sp|Q9CPR4|RL17_MOUSE 60S ribosomal protein L17 OS=Mus musculus GN=Rpl17 PE=2 SV=3	4	12	12	12	3	11	3	11	3	11	63.6	63.6	63.6	21.397	184	184;184;190;195	0	By matching	By MS/MS	38.6	63.6	2510400	143750000	0	16	41				186	533;646;843;844;845;928;956;1240;1296;1348;1349;1364	True;True;True;True;True;True;True;True;True;True;True;True	537;650;848;849;850;933;961;1245;1301;1353;1354;1369	1931;1932;1933;1934;1935;1936;2352;2353;2354;2355;2356;2357;2358;2359;2360;3050;3051;3052;3053;3054;3055;3056;3057;3058;3059;3060;3061;3062;3063;3064;3065;3362;3363;3457;3458;3459;4501;4502;4503;4712;4713;4714;4715;4902;4903;4904;4905;4906;4907;4908;4952;4953;4954	1526;1527;1528;1529;1530;1531;1532;1533;1534;1860;1861;1862;1863;1864;1865;1866;2420;2421;2422;2423;2424;2425;2426;2427;2428;2429;2430;2431;2689;2763;2764;3597;3755;3756;3757;3901;3902;3903;3904;3905;3935;3936;3937	1526;1863;2420;2421;2429;2689;2763;3597;3755;3901;3903;3937
sp|Q9CQS8|SC61B_MOUSE;tr|E9PW43|E9PW43_MOUSE	sp|Q9CQS8|SC61B_MOUSE;tr|E9PW43|E9PW43_MOUSE	2;1	2;1	2;1	>sp|Q9CQS8|SC61B_MOUSE Protein transport protein Sec61 subunit beta OS=Mus musculus GN=Sec61b PE=1 SV=3;>tr|E9PW43|E9PW43_MOUSE Protein Gm10320 OS=Mus musculus GN=Gm10320 PE=4 SV=1	2	2	2	2	1	2	1	2	1	2	26	26	26	9.9583	96	96;113	0	By matching	By matching	15.6	26	177660	1397100	0	0	2				187	337;918	True;True	341;923	1201;1202;1203;3325;3326;3327;3328	953;2662	953;2662
sp|Q9CQT2|RBM7_MOUSE	sp|Q9CQT2|RBM7_MOUSE	1	1	1	>sp|Q9CQT2|RBM7_MOUSE RNA-binding protein 7 OS=Mus musculus GN=Rbm7 PE=2 SV=1	1	1	1	1	0	1	0	1	0	1	7.5	7.5	7.5	30.148	265	265	1	By matching	By matching	0	7.5	0	0	0	0	0	+			188	811	True	815	2928;2929	2326	2326	8	1
sp|Q9CR57|RL14_MOUSE	sp|Q9CR57|RL14_MOUSE	15	15	15	>sp|Q9CR57|RL14_MOUSE 60S ribosomal protein L14 OS=Mus musculus GN=Rpl14 PE=1 SV=3	1	15	15	15	4	15	4	15	4	15	53	53	53	23.564	217	217	0	By MS/MS	By MS/MS	17.1	53	4234500	357610000	1	22	43				189	5;86;152;153;404;501;502;579;590;792;838;993;1151;1200;1201	True;True;True;True;True;True;True;True;True;True;True;True;True;True;True	5;86;154;155;408;505;506;583;594;796;843;998;1156;1205;1206	18;19;310;311;312;313;314;563;564;565;566;567;568;569;570;571;572;573;574;575;576;577;578;1442;1443;1814;1815;1816;1817;1818;1819;2093;2094;2095;2096;2136;2137;2138;2139;2863;2864;2865;2866;2867;2868;3022;3023;3024;3025;3563;3564;4147;4148;4337;4338;4339;4340;4341;4342;4343;4344	13;14;252;253;254;444;445;446;447;448;449;450;451;452;1135;1136;1434;1435;1436;1664;1665;1666;1695;1696;1697;1698;2273;2274;2275;2276;2277;2399;2400;2401;2402;2838;3293;3462;3463;3464;3465;3466;3467;3468;3469;3470	14;253;445;452;1136;1434;1436;1666;1696;2274;2401;2838;3293;3462;3469
sp|Q9CRB2|NHP2_MOUSE	sp|Q9CRB2|NHP2_MOUSE	1	1	1	>sp|Q9CRB2|NHP2_MOUSE H/ACA ribonucleoprotein complex subunit 2 OS=Mus musculus GN=Nhp2 PE=2 SV=1	1	1	1	1	1	1	1	1	1	1	11.1	11.1	11.1	17.247	153	153	0	By matching	By matching	11.1	11.1	112990	808560	0	0	1				190	7	True	7	23;24;25;26	17	17
sp|Q9CX86|ROA0_MOUSE	sp|Q9CX86|ROA0_MOUSE	1	1	1	>sp|Q9CX86|ROA0_MOUSE Heterogeneous nuclear ribonucleoprotein A0 OS=Mus musculus GN=Hnrnpa0 PE=1 SV=1	1	1	1	1	0	1	0	1	0	1	5.2	5.2	5.2	30.53	305	305	0	By matching	By matching	0	5.2	0	548140	0	0	1				191	712	True	716	2594;2595	2062	2062
tr|E9PYL9|E9PYL9_MOUSE;sp|Q9CXW4|RL11_MOUSE;tr|A2BH06|A2BH06_MOUSE;tr|E9PZB3|E9PZB3_MOUSE	tr|E9PYL9|E9PYL9_MOUSE;sp|Q9CXW4|RL11_MOUSE;tr|A2BH06|A2BH06_MOUSE;tr|E9PZB3|E9PZB3_MOUSE	10;10;8;6	10;10;8;6	10;10;8;6	>tr|E9PYL9|E9PYL9_MOUSE Uncharacterized protein OS=Mus musculus GN=Gm10036 PE=3 SV=1;>sp|Q9CXW4|RL11_MOUSE 60S ribosomal protein L11 OS=Mus musculus GN=Rpl11 PE=1 SV=4;>tr|A2BH06|A2BH06_MOUSE 60S ribosomal protein L11 (Fragment) OS=Mus musculus GN=Rpl11 PE	4	10	10	10	1	9	1	9	1	9	45.5	45.5	45.5	20.266	178	178;178;172;174	0	By MS/MS	By MS/MS	7.9	42.7	1641500	222800000	1	9	26				192	339;472;550;695;857;1262;1292;1293;1319;1326	True;True;True;True;True;True;True;True;True;True	343;476;554;699;862;1267;1297;1298;1324;1331	1210;1211;1212;1213;1702;1703;1704;1705;1706;2001;2002;2530;2531;3124;3125;3126;3127;4583;4584;4585;4586;4587;4696;4697;4698;4699;4700;4701;4702;4809;4810;4837;4838;4839	958;959;960;961;1355;1356;1357;1358;1590;2012;2505;2506;3662;3663;3664;3665;3666;3745;3746;3747;3748;3749;3829;3830;3831;3852	958;1358;1590;2012;2506;3664;3746;3748;3829;3852
tr|D3YZA1|D3YZA1_MOUSE;sp|Q9CY57-5|CHTOP_MOUSE;sp|Q9CY57-4|CHTOP_MOUSE;tr|D3Z7T7|D3Z7T7_MOUSE;sp|Q9CY57-3|CHTOP_MOUSE;tr|E9PW20|E9PW20_MOUSE;sp|Q9CY57-2|CHTOP_MOUSE;sp|Q9CY57|CHTOP_MOUSE	tr|D3YZA1|D3YZA1_MOUSE;sp|Q9CY57-5|CHTOP_MOUSE;sp|Q9CY57-4|CHTOP_MOUSE;tr|D3Z7T7|D3Z7T7_MOUSE;sp|Q9CY57-3|CHTOP_MOUSE;tr|E9PW20|E9PW20_MOUSE;sp|Q9CY57-2|CHTOP_MOUSE;sp|Q9CY57|CHTOP_MOUSE	1;1;1;1;1;1;1;1	1;1;1;1;1;1;1;1	1;1;1;1;1;1;1;1	>tr|D3YZA1|D3YZA1_MOUSE Chromatin target of PRMT1 protein (Fragment) OS=Mus musculus GN=Chtop PE=4 SV=3;>sp|Q9CY57-5|CHTOP_MOUSE Isoform 5 of Chromatin target of PRMT1 protein OS=Mus musculus GN=Chtop;>sp|Q9CY57-4|CHTOP_MOUSE Isoform 4 of Chromatin target	8	1	1	1	1	1	1	1	1	1	10.5	10.5	10.5	13.548	124	124;177;178;195;202;203;224;249	0	By matching	By matching	10.5	10.5	203810	1013300	0	0	1				193	118	True	120	445;446;447;448	354	354
sp|Q9CY58|PAIRB_MOUSE;sp|Q9CY58-3|PAIRB_MOUSE;sp|Q9CY58-2|PAIRB_MOUSE;sp|Q9CY58-4|PAIRB_MOUSE	sp|Q9CY58|PAIRB_MOUSE;sp|Q9CY58-3|PAIRB_MOUSE;sp|Q9CY58-2|PAIRB_MOUSE;sp|Q9CY58-4|PAIRB_MOUSE	6;5;5;4	6;5;5;4	6;5;5;4	>sp|Q9CY58|PAIRB_MOUSE Plasminogen activator inhibitor 1 RNA-binding protein OS=Mus musculus GN=Serbp1 PE=1 SV=2;>sp|Q9CY58-3|PAIRB_MOUSE Isoform 3 of Plasminogen activator inhibitor 1 RNA-binding protein OS=Mus musculus GN=Serbp1;>sp|Q9CY58-2|PAIRB_MOUSE	4	6	6	6	1	5	1	5	1	5	25.1	25.1	25.1	44.714	407	407;386;392;235	0	By matching	By MS/MS	3.9	25.1	69707	26950000	0	6	10				194	368;917;982;994;1103;1238	True;True;True;True;True;True	372;922;987;999;1108;1243	1307;1308;3323;3324;3537;3538;3565;3566;3567;3568;3966;3967;3968;4496;4497;4498	1036;2661;2816;2839;2840;2841;3143;3144;3592;3593;3594	1036;2661;2816;2839;3143;3594
tr|E9QAZ2|E9QAZ2_MOUSE;sp|Q9CZM2|RL15_MOUSE;tr|B8JKK2|B8JKK2_MOUSE	tr|E9QAZ2|E9QAZ2_MOUSE;sp|Q9CZM2|RL15_MOUSE	14;14;6	14;14;6	14;14;6	>tr|E9QAZ2|E9QAZ2_MOUSE Ribosomal protein L15 OS=Mus musculus GN=Gm10020 PE=3 SV=1;>sp|Q9CZM2|RL15_MOUSE 60S ribosomal protein L15 OS=Mus musculus GN=Rpl15 PE=2 SV=4	3	14	14	14	3	14	3	14	3	14	50	50	50	24.077	204	204;204;107	0	By MS/MS	By MS/MS	13.2	50	655350	381600000	1	25	47				195	68;282;292;341;346;897;906;932;978;980;1041;1269;1270;1342	True;True;True;True;True;True;True;True;True;True;True;True;True;True	68;284;294;345;350;902;911;937;983;985;1046;1274;1275;1347	242;243;1018;1019;1020;1021;1046;1047;1048;1220;1221;1222;1223;1224;1225;1226;1227;1238;1239;1240;1241;1242;1243;1244;1245;1246;3261;3262;3263;3264;3287;3288;3289;3378;3379;3380;3381;3525;3526;3527;3528;3529;3530;3533;3534;3727;3728;3729;3730;4617;4618;4619;4620;4888;4889	181;182;772;773;774;796;797;966;967;968;969;970;971;972;984;985;986;987;988;989;990;991;992;2618;2619;2620;2621;2636;2637;2701;2702;2805;2806;2807;2808;2809;2813;2814;2950;2951;2952;2953;3689;3690;3691;3888;3889;3890	182;773;797;971;989;2619;2636;2701;2806;2814;2953;3689;3691;3888
tr|Q9CX33|Q9CX33_MOUSE;tr|D3Z4M7|D3Z4M7_MOUSE;sp|Q9CZR8|EFTS_MOUSE	tr|Q9CX33|Q9CX33_MOUSE;tr|D3Z4M7|D3Z4M7_MOUSE;sp|Q9CZR8|EFTS_MOUSE	1;1;1	1;1;1	1;1;1	>tr|Q9CX33|Q9CX33_MOUSE Elongation factor Ts, mitochondrial OS=Mus musculus GN=Tsfm PE=1 SV=1;>tr|D3Z4M7|D3Z4M7_MOUSE Elongation factor Ts, mitochondrial OS=Mus musculus GN=Tsfm PE=1 SV=1;>sp|Q9CZR8|EFTS_MOUSE Elongation factor Ts, mitochondrial OS=Mus mus	3	1	1	1	0	0	0	0	0	0	3.6	3.6	3.6	21.213	193	193;206;324	0	By matching	By matching	0	0	0	0	0	0	1				196	246	True	248	888	682	682
sp|Q9CZX8|RS19_MOUSE;tr|D3YUT3|D3YUT3_MOUSE;tr|D3Z722|D3Z722_MOUSE;tr|D3YUG3|D3YUG3_MOUSE;tr|D3Z5R8|D3Z5R8_MOUSE;tr|S4R223|S4R223_MOUSE	sp|Q9CZX8|RS19_MOUSE;tr|D3YUT3|D3YUT3_MOUSE;tr|D3Z722|D3Z722_MOUSE;tr|D3YUG3|D3YUG3_MOUSE;tr|D3Z5R8|D3Z5R8_MOUSE	11;9;9;8;8;5	11;9;9;8;8;5	11;9;9;8;8;5	>sp|Q9CZX8|RS19_MOUSE 40S ribosomal protein S19 OS=Mus musculus GN=Rps19 PE=1 SV=3;>tr|D3YUT3|D3YUT3_MOUSE 40S ribosomal protein S19 (Fragment) OS=Mus musculus GN=Rps19 PE=1 SV=2;>tr|D3Z722|D3Z722_MOUSE 40S ribosomal protein S19 OS=Mus musculus GN=Rps19 PE	6	11	11	11	1	10	1	10	1	10	65.5	65.5	65.5	16.085	145	145;133;212;138;177;72	0	By MS/MS	By MS/MS	10.3	58.6	1039200	118410000	1	14	31				197	70;177;200;360;440;464;739;860;919;990;1274	True;True;True;True;True;True;True;True;True;True;True	70;179;202;364;444;468;743;865;924;995;1279	252;253;254;661;662;749;750;751;1282;1553;1554;1555;1556;1557;1558;1559;1560;1561;1562;1563;1671;1672;1673;2680;2681;2682;2683;2684;3136;3137;3138;3139;3329;3330;3331;3332;3333;3556;3557;4629;4630	187;508;509;582;1018;1230;1231;1232;1233;1234;1235;1236;1237;1238;1331;1332;2125;2126;2127;2128;2129;2518;2519;2663;2664;2665;2666;2832;2833;2834;3699;3700	187;509;582;1018;1236;1332;2126;2518;2666;2834;3699
tr|B8JK33|B8JK33_MOUSE;tr|B8JK32|B8JK32_MOUSE;sp|Q9D0E1-2|HNRPM_MOUSE;sp|Q9D0E1|HNRPM_MOUSE;tr|F6W322|F6W322_MOUSE;tr|F7C9U3|F7C9U3_MOUSE	tr|B8JK33|B8JK33_MOUSE;tr|B8JK32|B8JK32_MOUSE;sp|Q9D0E1-2|HNRPM_MOUSE;sp|Q9D0E1|HNRPM_MOUSE	8;8;8;8;2;1	8;8;8;8;2;1	8;8;8;8;2;1	>tr|B8JK33|B8JK33_MOUSE Heterogeneous nuclear ribonucleoprotein M OS=Mus musculus GN=Hnrnpm PE=1 SV=1;>tr|B8JK32|B8JK32_MOUSE Heterogeneous nuclear ribonucleoprotein M OS=Mus musculus GN=Hnrnpm PE=1 SV=1;>sp|Q9D0E1-2|HNRPM_MOUSE Isoform 2 of Heterogeneous	6	8	8	8	4	4	4	4	4	4	19.2	19.2	19.2	68.161	640	640;679;690;729;243;57	0	By MS/MS	By MS/MS	10.8	9.5	1705400	4297800	2	2	14				198	378;397;530;721;812;813;1231;1237	True;True;True;True;True;True;True;True	382;401;534;725;816;817;1236;1242	1342;1343;1344;1414;1415;1416;1417;1418;1419;1916;1917;1918;2619;2620;2930;2931;2932;2933;4473;4474;4493;4494;4495	1062;1114;1115;1116;1117;1118;1119;1514;2081;2327;2328;2329;3572;3591	1062;1116;1514;2081;2327;2328;3572;3591
sp|Q9D0T1|NH2L1_MOUSE;tr|E9PZS4|E9PZS4_MOUSE	sp|Q9D0T1|NH2L1_MOUSE	4;1	4;1	4;1	>sp|Q9D0T1|NH2L1_MOUSE NHP2-like protein 1 OS=Mus musculus GN=Nhp2l1 PE=1 SV=4	2	4	4	4	2	2	2	2	2	2	35.9	35.9	35.9	14.173	128	128;47	0	By matching	By matching	14.1	21.9	930370	2126400	0	0	9				199	10;226;748;946	True;True;True;True	10;228;752;951	32;33;34;825;826;2717;2718;2719;3424;3425	20;628;2154;2155;2156;2157;2158;2735;2736	20;628;2158;2736
sp|Q9D1R9|RL34_MOUSE;tr|D3YWC0|D3YWC0_MOUSE	sp|Q9D1R9|RL34_MOUSE	11;4	11;4	11;4	>sp|Q9D1R9|RL34_MOUSE 60S ribosomal protein L34 OS=Mus musculus GN=Rpl34 PE=1 SV=2	2	11	11	11	2	11	2	11	2	11	47.9	47.9	47.9	13.293	117	117;118	0	By matching	By MS/MS	15.4	47.9	385440	83493000	0	10	16				200	33;34;141;572;573;782;783;961;977;995;1152	True;True;True;True;True;True;True;True;True;True;True	33;34;143;576;577;786;787;966;982;1000;1157	114;115;116;117;118;524;525;526;2077;2078;2079;2080;2828;2829;2830;2831;2832;3483;3484;3523;3524;3569;3570;3571;4149;4150	82;83;84;85;414;1652;1653;1654;2242;2243;2244;2777;2778;2804;2842;3294	82;85;414;1652;1654;2242;2244;2778;2804;2842;3294
sp|Q9D3P1|TCHL1_MOUSE	sp|Q9D3P1|TCHL1_MOUSE	1	1	1	>sp|Q9D3P1|TCHL1_MOUSE Trichohyalin-like protein 1 OS=Mus musculus GN=Tchhl1 PE=2 SV=2	1	1	1	1	0	1	0	1	0	1	1.7	1.7	1.7	70.706	638	638	0	By matching	By matching	0	1.7	0	1938800	0	0	1				201	257	True	259	930;931	713	713
sp|Q9D7S7-2|RL22L_MOUSE;sp|Q9D7S7|RL22L_MOUSE	sp|Q9D7S7-2|RL22L_MOUSE;sp|Q9D7S7|RL22L_MOUSE	4;4	3;3	3;3	>sp|Q9D7S7-2|RL22L_MOUSE Isoform 2 of 60S ribosomal protein L22-like 1 OS=Mus musculus GN=Rpl22l1;>sp|Q9D7S7|RL22L_MOUSE 60S ribosomal protein L22-like 1 OS=Mus musculus GN=Rpl22l1 PE=1 SV=1	2	4	3	3	0	4	0	3	0	3	46.3	39.7	39.7	14.339	121	121;122	0	By matching	By MS/MS	0	46.3	0	36635000	0	4	8				202	293;891;1112;1309	True;False;True;True	295;896;1117;1314	1049;1050;1051;1052;3244;3245;3246;3247;3998;3999;4776;4777	798;799;800;801;2604;2605;2606;3174;3175;3799;3800	800;2606;3174;3799
sp|Q9D823|RL37_MOUSE	sp|Q9D823|RL37_MOUSE	1	1	1	>sp|Q9D823|RL37_MOUSE 60S ribosomal protein L37 OS=Mus musculus GN=Rpl37 PE=2 SV=3	1	1	1	1	0	1	0	1	0	1	12.4	12.4	12.4	11.078	97	97	0	By matching	By MS/MS	0	12.4	0	3481300	0	1	3				203	429	True	433	1520;1521;1522;1523;1524;1525	1199;1200;1201;1202	1200
sp|Q9D8E6|RL4_MOUSE	sp|Q9D8E6|RL4_MOUSE	23	23	23	>sp|Q9D8E6|RL4_MOUSE 60S ribosomal protein L4 OS=Mus musculus GN=Rpl4 PE=1 SV=3	1	23	23	23	1	21	1	21	1	21	46.1	46.1	46.1	47.153	419	419	0	By MS/MS	By MS/MS	4.5	43.9	522410	247010000	1	26	62				204	99;100;276;400;516;622;623;624;625;687;703;827;892;920;945;967;1014;1045;1127;1128;1252;1264;1324	True;True;True;True;True;True;True;True;True;True;True;True;True;True;True;True;True;True;True;True;True;True;True	101;102;278;404;520;626;627;628;629;691;707;831;897;925;950;972;1019;1050;1132;1133;1257;1269;1329	372;373;374;375;376;377;378;379;380;381;994;995;1428;1429;1874;1875;1876;1877;2260;2261;2262;2263;2264;2265;2266;2267;2268;2269;2270;2271;2514;2559;2560;2977;2978;2979;3248;3249;3250;3251;3334;3335;3336;3337;3420;3421;3422;3423;3500;3501;3502;3503;3637;3638;3639;3745;3746;3747;3748;3749;4058;4059;4060;4061;4062;4536;4537;4538;4539;4592;4593;4825;4826;4827;4828;4829;4830;4831	302;303;304;305;306;307;308;309;754;1125;1126;1476;1477;1478;1479;1800;1801;1802;1803;1804;1805;1806;1807;2000;2037;2038;2363;2364;2607;2608;2609;2667;2668;2669;2670;2730;2731;2732;2733;2734;2788;2789;2790;2885;2886;2967;2968;2969;2970;3229;3230;3231;3629;3630;3631;3632;3671;3841;3842;3843;3844;3845;3846	303;304;754;1125;1479;1800;1801;1803;1807;2000;2038;2363;2608;2668;2732;2790;2886;2967;3229;3230;3630;3671;3845
sp|Q9D8N0|EF1G_MOUSE	sp|Q9D8N0|EF1G_MOUSE	2	2	2	>sp|Q9D8N0|EF1G_MOUSE Elongation factor 1-gamma OS=Mus musculus GN=Eef1g PE=1 SV=3	1	2	2	2	0	1	0	1	0	1	8.2	8.2	8.2	50.06	437	437	0	By matching	By matching	0	3	0	1631300	0	0	3				205	78;578	True;True	78;582	285;286;287;2092	231;1662;1663	231;1662
sp|Q9EPU0-2|RENT1_MOUSE;sp|Q9EPU0|RENT1_MOUSE	sp|Q9EPU0-2|RENT1_MOUSE;sp|Q9EPU0|RENT1_MOUSE	3;3	3;3	3;3	>sp|Q9EPU0-2|RENT1_MOUSE Isoform 2 of Regulator of nonsense transcripts 1 OS=Mus musculus GN=Upf1;>sp|Q9EPU0|RENT1_MOUSE Regulator of nonsense transcripts 1 OS=Mus musculus GN=Upf1 PE=1 SV=2	2	3	3	3	0	2	0	2	0	2	3.2	3.2	3.2	122.66	1113	1113;1124	0	By matching	By MS/MS	0	2.2	0	2979600	0	2	3				206	208;754;1182	True;True;True	210;758;1187	777;778;2744;4275;4276	602;2174;3409	602;2174;3409
sp|Q9JJ28|FLII_MOUSE	sp|Q9JJ28|FLII_MOUSE	1	1	1	>sp|Q9JJ28|FLII_MOUSE Protein flightless-1 homolog OS=Mus musculus GN=Flii PE=1 SV=1	1	1	1	1	0	1	0	1	0	1	0.9	0.9	0.9	144.8	1271	1271	1	By matching	By matching	0	0.9	0	0	0	0	0	+			207	983	True	988	3539;3540	2817	2817	9	763
sp|Q9JJI8|RL38_MOUSE	sp|Q9JJI8|RL38_MOUSE	2	2	2	>sp|Q9JJI8|RL38_MOUSE 60S ribosomal protein L38 OS=Mus musculus GN=Rpl38 PE=2 SV=3	1	2	2	2	1	2	1	2	1	2	35.7	35.7	35.7	8.2038	70	70	0	By matching	By MS/MS	18.6	35.7	204390	3569900	0	1	5				208	615;1353	True;True	619;1358	2231;2232;2233;2234;2235;2236;2237;2238;4916;4917;4918;4919	1777;1778;1779;3911;3912	1778;3911
sp|Q9JKB3-2|YBOX3_MOUSE;sp|Q9JKB3|YBOX3_MOUSE	sp|Q9JKB3-2|YBOX3_MOUSE;sp|Q9JKB3|YBOX3_MOUSE	4;4	2;2	2;2	>sp|Q9JKB3-2|YBOX3_MOUSE Isoform 2 of Y-box-binding protein 3 OS=Mus musculus GN=Ybx3;>sp|Q9JKB3|YBOX3_MOUSE Y-box-binding protein 3 OS=Mus musculus GN=Ybx3 PE=1 SV=2	2	4	2	2	0	4	0	2	0	2	22.9	17.5	17.5	30.764	292	292;361	0	By matching	By MS/MS	0	22.9	0	9853700	0	4	7				209	855;1060;1076;1077	False;True;False;True	860;1065;1081;1082	3116;3117;3118;3119;3811;3812;3813;3883;3884;3885;3886	2498;2499;2500;3019;3020;3021;3084;3085;3086;3087;3088	2500;3019;3084;3087
tr|F6R059|F6R059_MOUSE;tr|E9Q3W4|E9Q3W4_MOUSE;sp|Q9QXS1-15|PLEC_MOUSE;sp|Q9QXS1-10|PLEC_MOUSE;sp|Q9QXS1-9|PLEC_MOUSE;sp|Q9QXS1-12|PLEC_MOUSE;sp|Q9QXS1-11|PLEC_MOUSE;sp|Q9QXS1-13|PLEC_MOUSE;sp|Q9QXS1-5|PLEC_MOUSE;sp|Q9QXS1-3|PLEC_MOUSE;sp|Q9QXS1-16|PLEC_MOUSE;sp|Q9QXS1-4|PLEC_MOUSE;sp|Q9QXS1-14|PLEC_MOUSE;sp|Q9QXS1-6|PLEC_MOUSE;sp|Q9QXS1-7|PLEC_MOUSE;sp|Q9QXS1-8|PLEC_MOUSE;sp|Q9QXS1-2|PLEC_MOUSE;s…	tr|F6R059|F6R059_MOUSE;tr|E9Q3W4|E9Q3W4_MOUSE;sp|Q9QXS1-15|PLEC_MOUSE;sp|Q9QXS1-10|PLEC_MOUSE;sp|Q9QXS1-9|PLEC_MOUSE;sp|Q9QXS1-12|PLEC_MOUSE;sp|Q9QXS1-11|PLEC_MOUSE;sp|Q9QXS1-13|PLEC_MOUSE;sp|Q9QXS1-5|PLEC_MOUSE;sp|Q9QXS1-3|PLEC_MOUSE;sp|Q9QXS1-16|PLEC_MOUSE;sp|Q9QXS1-4|PLEC_MOUSE;sp|Q9QXS1-14|PLEC_MOUSE;sp|Q9QXS1-6|PLEC_MOUSE;sp|Q9QXS1-7|PLEC_MOUSE;sp|Q9QXS1-8|PLEC_MOUSE;sp|Q9QXS1-2|PLEC_MOUSE;s…	2;2;2;2;2;2;2;2;2;2;2;2;2;2;2;2;2;2	2;2;2;2;2;2;2;2;2;2;2;2;2;2;2;2;2;2	2;2;2;2;2;2;2;2;2;2;2;2;2;2;2;2;2;2	>tr|F6R059|F6R059_MOUSE Plectin (Fragment) OS=Mus musculus GN=Plec PE=1 SV=1;>tr|E9Q3W4|E9Q3W4_MOUSE Plectin OS=Mus musculus GN=Plec PE=1 SV=1;>sp|Q9QXS1-15|PLEC_MOUSE Isoform PLEC-1H of Plectin OS=Mus musculus GN=Plec;>sp|Q9QXS1-10|PLEC_MOUSE Isoform PLEC	18	2	2	2	1	1	1	1	1	1	3.2	3.2	3.2	186.4	1646	1646;4386;4449;4511;4516;4521;4526;4534;4543;4543;4544;4548;4550;4572;4577;4589;4686;4691	0	By matching	By matching	1.8	1.5	202790	1312300	0	0	3				210	88;181	True;True	88;183	318;319;676;677;678	258;515;516	258;515
sp|Q9QZD9|EIF3I_MOUSE	sp|Q9QZD9|EIF3I_MOUSE	2	2	2	>sp|Q9QZD9|EIF3I_MOUSE Eukaryotic translation initiation factor 3 subunit I OS=Mus musculus GN=Eif3i PE=1 SV=1	1	2	2	2	0	2	0	2	0	2	8	8	8	36.46	325	325	0	By matching	By MS/MS	0	8	0	5001800	0	3	4				211	496;710	True;True	500;714	1792;1793;2588;2589;2590;2591	1418;1419;2058;2059	1418;2059
tr|Q3TFP0|Q3TFP0_MOUSE;sp|Q9R0U0-3|SRS10_MOUSE;sp|Q9R0U0-2|SRS10_MOUSE;sp|Q9R0U0|SRS10_MOUSE	tr|Q3TFP0|Q3TFP0_MOUSE;sp|Q9R0U0-3|SRS10_MOUSE;sp|Q9R0U0-2|SRS10_MOUSE;sp|Q9R0U0|SRS10_MOUSE	1;1;1;1	1;1;1;1	1;1;1;1	>tr|Q3TFP0|Q3TFP0_MOUSE Serine/arginine-rich-splicing factor 10 OS=Mus musculus GN=Srsf10 PE=1 SV=1;>sp|Q9R0U0-3|SRS10_MOUSE Isoform 3 of Serine/arginine-rich splicing factor 10 OS=Mus musculus GN=Srsf10;>sp|Q9R0U0-2|SRS10_MOUSE Isoform 2 of Serine/arginin	4	1	1	1	1	1	1	1	1	1	8.8	8.8	8.8	22.135	182	182;183;261;262	0.004717	By matching	By matching	8.8	8.8	461830	622980	0	0	1				212	1335	True	1340	4866;4867;4868;4869	3878	3878
sp|Q9Z1D1|EIF3G_MOUSE	sp|Q9Z1D1|EIF3G_MOUSE	3	3	3	>sp|Q9Z1D1|EIF3G_MOUSE Eukaryotic translation initiation factor 3 subunit G OS=Mus musculus GN=Eif3g PE=1 SV=2	1	3	3	3	0	3	0	3	0	3	21.6	21.6	21.6	35.638	320	320	0	By matching	By MS/MS	0	21.6	0	5568400	0	2	4				213	922;1181;1305	True;True;True	927;1186;1310	3342;3343;4273;4274;4757;4758;4759	2675;2676;3408;3783	2676;3408;3783
sp|Q9Z204-4|HNRPC_MOUSE;sp|Q9Z204-3|HNRPC_MOUSE;sp|Q9Z204-2|HNRPC_MOUSE;sp|Q9Z204-5|HNRPC_MOUSE;sp|Q9Z204|HNRPC_MOUSE	sp|Q9Z204-4|HNRPC_MOUSE;sp|Q9Z204-3|HNRPC_MOUSE;sp|Q9Z204-2|HNRPC_MOUSE;sp|Q9Z204-5|HNRPC_MOUSE;sp|Q9Z204|HNRPC_MOUSE	4;4;4;4;4	4;4;4;4;4	4;4;4;4;4	>sp|Q9Z204-4|HNRPC_MOUSE Isoform 4 of Heterogeneous nuclear ribonucleoproteins C1/C2 OS=Mus musculus GN=Hnrnpc;>sp|Q9Z204-3|HNRPC_MOUSE Isoform 3 of Heterogeneous nuclear ribonucleoproteins C1/C2 OS=Mus musculus GN=Hnrnpc;>sp|Q9Z204-2|HNRPC_MOUSE Isoform C	5	4	4	4	3	4	3	4	3	4	17.1	17.1	17.1	32.223	292	292;293;300;306;313	0	By MS/MS	By MS/MS	13.4	17.1	3264000	6009100	2	2	12				214	352;736;816;1223	True;True;True;True	356;740;820;1228	1259;1260;1261;1262;2670;2671;2672;2939;2940;2941;2942;4437;4438;4439;4440	1001;1002;1003;2119;2333;2334;2335;2336;2337;3545;3546;3547	1002;2119;2333;3547
sp|Q9Z2X1-2|HNRPF_MOUSE;sp|Q9Z2X1|HNRPF_MOUSE;tr|J3QMT0|J3QMT0_MOUSE;tr|J3QM80|J3QM80_MOUSE;sp|O35737|HNRH1_MOUSE;tr|Q8C2Q7|Q8C2Q7_MOUSE	sp|Q9Z2X1-2|HNRPF_MOUSE;sp|Q9Z2X1|HNRPF_MOUSE;tr|J3QMT0|J3QMT0_MOUSE;tr|J3QM80|J3QM80_MOUSE;sp|O35737|HNRH1_MOUSE;tr|Q8C2Q7|Q8C2Q7_MOUSE	2;2;1;1;1;1	2;2;1;1;1;1	2;2;1;1;1;1	>sp|Q9Z2X1-2|HNRPF_MOUSE Isoform 2 of Heterogeneous nuclear ribonucleoprotein F OS=Mus musculus GN=Hnrnpf;>sp|Q9Z2X1|HNRPF_MOUSE Heterogeneous nuclear ribonucleoprotein F OS=Mus musculus GN=Hnrnpf PE=1 SV=3;>tr|J3QMT0|J3QMT0_MOUSE Heterogeneous nuclear rib	6	2	2	2	2	1	2	1	2	1	8.6	8.6	8.6	43.685	395	395;415;209;233;449;472	0	By MS/MS	By matching	8.6	4.3	1195000	858530	3	0	6				215	119;558	True;True	121;562	449;450;451;2029;2030;2031;2032	355;356;1615;1616;1617;1618	355;1615
tr|Q91YZ8|Q91YZ8_MOUSE;tr|D3Z5M2|D3Z5M2_MOUSE;tr|A3KFU5|A3KFU5_MOUSE;tr|A3KFU8|A3KFU8_MOUSE;tr|Q6PHQ9|Q6PHQ9_MOUSE;tr|V9GXG3|V9GXG3_MOUSE	tr|Q91YZ8|Q91YZ8_MOUSE;tr|D3Z5M2|D3Z5M2_MOUSE;tr|A3KFU5|A3KFU5_MOUSE;tr|A3KFU8|A3KFU8_MOUSE;tr|Q6PHQ9|Q6PHQ9_MOUSE;tr|V9GXG3|V9GXG3_MOUSE	10;10;10;10;10;5	3;3;3;3;3;1	3;3;3;3;3;1	>tr|Q91YZ8|Q91YZ8_MOUSE Poly(A) binding protein, cytoplasmic 4 OS=Mus musculus GN=Pabpc4 PE=2 SV=1;>tr|D3Z5M2|D3Z5M2_MOUSE Protein Gm10110 OS=Mus musculus GN=Gm10110 PE=4 SV=1;>tr|A3KFU5|A3KFU5_MOUSE Protein Pabpc4 OS=Mus musculus GN=Pabpc4 PE=4 SV=1;>tr|A	6	10	3	3	2	10	0	3	0	3	17.4	6	6	67.852	615	615;615;631;644;660;168	0	By matching	By MS/MS	5.4	17.4	0	5287500	0	3	4				216	64;90;221;324;354;568;879;987;1022;1036	False;False;True;True;False;True;False;False;False;False	64;90;223;328;358;572;884;992;1027;1041	231;232;233;234;325;326;327;328;816;817;1148;1149;1266;1267;2066;2067;2068;2069;3211;3551;3661;3662;3705;3706;3707;3708	172;173;174;263;264;265;266;623;901;902;1006;1007;1008;1643;1644;1645;1646;2572;2826;2904;2936;2937;2938;2939;2940;2941	173;264;623;902;1007;1646;2572;2826;2904;2938
tr|B9EJX3|B9EJX3_MOUSE	tr|B9EJX3|B9EJX3_MOUSE	1	1	1	>tr|B9EJX3|B9EJX3_MOUSE Predicted gene, EG668210 OS=Mus musculus GN=Gm9047 PE=2 SV=1	1	1	1	1	0	1	0	1	0	1	5.6	5.6	5.6	20.412	177	177	1	By matching	By MS/MS	0	5.6	0	0	0	0	0	+			217	220	True	222	815	622	622	10;11	23;24
tr|E9Q070|E9Q070_MOUSE;tr|D3YVM5|D3YVM5_MOUSE	tr|E9Q070|E9Q070_MOUSE;tr|D3YVM5|D3YVM5_MOUSE	13;7	13;7	2;0	>tr|E9Q070|E9Q070_MOUSE Uncharacterized protein OS=Mus musculus GN=Gm8730 PE=3 SV=1;>tr|D3YVM5|D3YVM5_MOUSE 60S acidic ribosomal protein P0 (Fragment) OS=Mus musculus GN=Rplp0 PE=3 SV=1	2	13	13	2	6	13	6	13	2	2	49.5	49.5	6	34.216	317	317;145	0	By matching	By MS/MS	29	49.5	2476000	301040000	0	20	43				218	32;36;37;140;148;372;373;505;506;907;1157;1256;1257	True;True;True;True;True;True;True;True;True;True;True;True;True	32;36;37;142;150;376;377;509;510;912;1162;1261;1262	110;111;112;113;121;122;123;124;125;126;127;128;129;130;131;132;133;134;521;522;523;551;552;553;1319;1320;1321;1322;1323;1324;1325;1830;1831;1832;1833;1834;1835;1836;1837;3290;3291;3292;4167;4168;4169;4170;4171;4551;4552;4553;4554;4555;4556;4557;4558;4559;4560;4561;4562;4563;4564;4565;4566;4567;4568	77;78;79;80;81;87;88;89;90;91;92;93;94;95;411;412;413;433;434;1044;1045;1046;1047;1447;1448;1449;1450;1451;2638;2639;2640;3306;3307;3308;3309;3643;3644;3645;3646;3647;3648;3649;3650;3651;3652	77;91;92;411;433;1045;1047;1448;1450;2640;3306;3643;3651
tr|E9Q5C9|E9Q5C9_MOUSE	tr|E9Q5C9|E9Q5C9_MOUSE	6	6	6	>tr|E9Q5C9|E9Q5C9_MOUSE Protein Nolc1 OS=Mus musculus GN=Nolc1 PE=1 SV=1	1	6	6	6	0	5	0	5	0	5	9.4	9.4	9.4	73.697	702	702	0	By matching	By MS/MS	0	7.7	0	7750800	0	2	9				219	307;641;973;1046;1291;1313	True;True;True;True;True;True	309;645;978;1051;1296;1318	1091;1092;2335;2336;2337;3514;3515;3516;3750;3751;3752;3753;3754;4693;4694;4695;4786	834;1850;2799;2971;2972;2973;2974;3744;3807	834;1850;2799;2971;3744;3807
tr|E9Q616|E9Q616_MOUSE	tr|E9Q616|E9Q616_MOUSE	1	1	1	>tr|E9Q616|E9Q616_MOUSE Protein Ahnak OS=Mus musculus GN=Ahnak PE=1 SV=1	1	1	1	1	0	0	0	0	0	0	0.8	0.8	0.8	604.25	5656	5656	1	By matching	By matching	0	0	0	0	0	0	0	+			220	101	True	103	382	310	310	12	1322
tr|E9Q9F7|E9Q9F7_MOUSE	tr|E9Q9F7|E9Q9F7_MOUSE	1	1	1	>tr|E9Q9F7|E9Q9F7_MOUSE Protein Ccdc146 OS=Mus musculus GN=Ccdc146 PE=4 SV=1	1	1	1	1	0	1	0	1	0	1	1	1	1	115.12	977	977	1	By matching	By MS/MS	0	1	0	0	0	0	0	+			221	635	True	639	2309;2310	1830	1830	13	828
tr|Q5XJF6|Q5XJF6_MOUSE;sp|P53026|RL10A_MOUSE;tr|D6RE43|D6RE43_MOUSE	tr|Q5XJF6|Q5XJF6_MOUSE;sp|P53026|RL10A_MOUSE	10;9;4	10;9;4	10;9;4	>tr|Q5XJF6|Q5XJF6_MOUSE Ribosomal protein OS=Mus musculus GN=Rpl10a PE=1 SV=1;>sp|P53026|RL10A_MOUSE 60S ribosomal protein L10a OS=Mus musculus GN=Rpl10a PE=1 SV=3	3	10	10	10	1	10	1	10	1	10	40.1	40.1	40.1	24.831	217	217;217;58	0	By matching	By MS/MS	8.8	40.1	213340	67235000	0	9	26				222	42;128;129;196;197;327;515;672;1299;1300	True;True;True;True;True;True;True;True;True;True	42;130;131;198;199;331;519;676;1304;1305	155;156;157;158;480;481;482;483;484;485;486;487;738;739;740;741;1159;1160;1161;1162;1870;1871;1872;1873;2467;2468;4726;4727;4728;4729;4730;4731;4732;4733;4734;4735	111;112;377;378;379;380;381;382;576;577;578;911;912;913;914;915;1474;1475;1962;1963;1964;3761;3762;3763;3764;3765;3766	111;377;381;577;578;913;1474;1962;3761;3765
tr|Q6ZWZ4|Q6ZWZ4_MOUSE;sp|P47964|RL36_MOUSE;tr|D3YX71|D3YX71_MOUSE	tr|Q6ZWZ4|Q6ZWZ4_MOUSE;sp|P47964|RL36_MOUSE	8;6;2	8;6;2	8;6;2	>tr|Q6ZWZ4|Q6ZWZ4_MOUSE 60S ribosomal protein L36 OS=Mus musculus GN=Rpl36 PE=2 SV=1;>sp|P47964|RL36_MOUSE 60S ribosomal protein L36 OS=Mus musculus GN=Rpl36 PE=2 SV=2	3	8	8	8	1	8	1	8	1	8	38.1	38.1	38.1	12.254	105	105;105;104	0	By matching	By MS/MS	9.5	38.1	64077	69599000	0	8	19				223	83;186;187;218;263;264;644;1356	True;True;True;True;True;True;True;True	83;188;189;220;265;266;648;1361	299;300;301;302;690;691;692;693;811;812;943;944;945;946;947;948;2346;2347;2348;2349;4923;4924;4925	243;244;245;246;529;530;531;532;620;720;721;722;723;1854;1855;1856;1857;3915;3916	243;529;531;620;720;722;1855;3916
tr|Q6ZWZ6|Q6ZWZ6_MOUSE;sp|P63323|RS12_MOUSE	tr|Q6ZWZ6|Q6ZWZ6_MOUSE;sp|P63323|RS12_MOUSE	8;6	8;6	8;6	>tr|Q6ZWZ6|Q6ZWZ6_MOUSE 40S ribosomal protein S12 OS=Mus musculus GN=Rps12 PE=1 SV=1;>sp|P63323|RS12_MOUSE 40S ribosomal protein S12 OS=Mus musculus GN=Rps12 PE=1 SV=2	2	8	8	8	0	8	0	8	0	8	65.2	65.2	65.2	14.515	132	132;132	0	By matching	By MS/MS	0	65.2	0	47980000	0	6	17				224	258;668;669;716;793;794;924;1094	True;True;True;True;True;True;True;True	260;672;673;720;797;798;929;1099	932;933;2452;2453;2454;2455;2456;2607;2608;2869;2870;2871;2872;2873;3346;3347;3930;3931;3932;3933;3934	714;715;1953;1954;2071;2072;2278;2279;2280;2281;2282;2678;2679;3116;3117;3118;3119	714;1953;1954;2071;2278;2281;2679;3119
tr|Q91V55|Q91V55_MOUSE;tr|D3YYM6|D3YYM6_MOUSE;sp|P97461|RS5_MOUSE	tr|Q91V55|Q91V55_MOUSE;tr|D3YYM6|D3YYM6_MOUSE;sp|P97461|RS5_MOUSE	14;12;11	14;12;11	14;12;11	>tr|Q91V55|Q91V55_MOUSE 40S ribosomal protein S5 OS=Mus musculus GN=Rps5 PE=1 SV=1;>tr|D3YYM6|D3YYM6_MOUSE 40S ribosomal protein S5 (Fragment) OS=Mus musculus GN=Rps5 PE=1 SV=1;>sp|P97461|RS5_MOUSE 40S ribosomal protein S5 OS=Mus musculus GN=Rps5 PE=1 SV=3	3	14	14	14	4	13	4	13	4	13	48	48	48	22.876	204	204;182;204	0	By MS/MS	By MS/MS	27.5	44.1	3750600	197080000	1	18	38				225	104;409;588;788;864;926;927;985;991;1119;1120;1286;1321;1352	True;True;True;True;True;True;True;True;True;True;True;True;True;True	106;413;592;792;869;931;932;990;996;1124;1125;1291;1326;1357	387;388;389;390;1456;1457;2124;2125;2126;2127;2128;2129;2847;2848;2849;2850;3147;3148;3149;3354;3355;3356;3357;3358;3359;3360;3361;3545;3546;3547;3548;3558;3559;4026;4027;4028;4029;4030;4031;4032;4033;4034;4673;4674;4675;4676;4815;4816;4817;4818;4915	314;315;1149;1687;1688;1689;2257;2258;2259;2260;2528;2529;2530;2531;2685;2686;2687;2688;2822;2823;2824;2835;2836;3200;3201;3202;3203;3204;3205;3206;3207;3729;3730;3731;3732;3834;3835;3836;3910	315;1149;1688;2257;2531;2685;2687;2824;2835;3205;3207;3730;3835;3910

## Sheet: Peptides
Sequence	N-term cleavage window	C-term cleavage window	Amino acid before	First amino acid	Second amino acid	Second last amino acid	Last amino acid	Amino acid after	A Count	R Count	N Count	D Count	C Count	Q Count	E Count	G Count	H Count	I Count	L Count	K Count	M Count	F Count	P Count	S Count	T Count	W Count	Y Count	V Count	U Count	Length	Missed cleavages	Mass	Proteins	Leading razor protein	Start position	End position	Unique (Groups)	Unique (Proteins)	Charges	PEP	Score	Identification type CTRL	Identification type Mt-II	Experiment CTRL	Experiment Mt-II	Intensity CTRL	Intensity Mt-II	Reverse	Potential contaminant
AAECNIVVTQPR	DDFIQNDRAAECNIVV	NIVVTQPRRISAVAVA	R	A	A	P	R	R	2	1	1	0	1	1	1	0	0	1	0	0	0	0	1	0	1	0	0	2	0	12	0	1356.68	sp|O70133-3|DHX9_MOUSE;sp|O70133|DHX9_MOUSE;sp|O70133-2|DHX9_MOUSE;tr|A0A087WPL5|A0A087WPL5_MOUSE;tr|E9QNN1|E9QNN1_MOUSE;tr|Q3UR42|Q3UR42_MOUSE	sp|O70133-3|DHX9_MOUSE	221	232	yes	no	2	0.0014555	90.412	By matching	By matching		1	0	1250100
AAGALLAR	________________	AAGALLARASTLHLQT	R	A	A	A	R	A	4	1	0	0	0	0	0	1	0	0	2	0	0	0	0	0	0	0	0	0	0	8	0	741.45	sp|O09172|GSH0_MOUSE	sp|O09172|GSH0_MOUSE	7	14	yes	yes	2	0.0066543	105.2	By matching	By MS/MS		1	0	5274700
AAGDETGAKVER	GEGGSSGKAAGDETGA	ETGAKVERADGYEPPV	K	A	A	E	R	A	3	1	0	1	0	0	2	2	0	0	0	1	0	0	0	0	1	0	0	1	0	12	1	1202.59	sp|P97351|RS3A_MOUSE	sp|P97351|RS3A_MOUSE	241	252	yes	yes	2;3	8.5861e-07	135.02	By matching	By MS/MS		2	0	3896000
AAGDETGAKVERADGYEPPVQESV	GEGGSSGKAAGDETGA	EPPVQESV________	K	A	A	S	V	-	4	1	0	2	0	1	4	3	0	0	0	1	0	0	2	1	1	0	1	3	0	24	2	2474.16	sp|P97351|RS3A_MOUSE	sp|P97351|RS3A_MOUSE	241	264	yes	yes	2;3	1.2891e-23	164.46	By matching	By MS/MS		2	0	32390000
AAGVSVEPFWPGLFAK	DKINALIKAAGVSVEP	FWPGLFAKALANVNIG	K	A	A	A	K	A	3	0	0	0	0	0	1	2	0	0	1	1	0	2	2	1	0	1	0	2	0	16	0	1674.88	sp|P47955|RLA1_MOUSE;tr|E9Q3T0|E9Q3T0_MOUSE	sp|P47955|RLA1_MOUSE	34	49	yes	no	2	2.9791e-12	140.82	By MS/MS	By MS/MS	1	1	2545100	63407000
AAIAAAAAAAAAK	PKKAAVAKAAIAAAAA	AAAAAAAKAKVPAKKA	K	A	A	A	K	A	11	0	0	0	0	0	0	0	0	1	0	1	0	0	0	0	0	0	0	0	0	13	0	1040.6	sp|Q9CR57|RL14_MOUSE	sp|Q9CR57|RL14_MOUSE	148	160	yes	yes	2	9.3354e-08	128.01	By matching	By MS/MS		1	0	75979000
AALRPLVKPK	________________	LRPLVKPKIVKKRTKK	M	A	A	P	K	I	2	1	0	0	0	0	0	0	0	0	2	2	0	0	2	0	0	0	0	1	0	10	2	1091.72	sp|P62911|RL32_MOUSE;tr|A2AD25|A2AD25_MOUSE;sp|P17932|RL32P_MOUSE	sp|P62911|RL32_MOUSE	2	11	yes	no	3	0.0020472	91.867	By matching	By MS/MS		1	0	49355000
AAPEESEAQAEGCSEER	________________	AEGCSEERTYKELLVN	K	A	A	E	R	T	4	1	0	0	1	1	6	1	0	0	0	0	0	0	1	2	0	0	0	0	0	17	0	1848.74	sp|Q9CRB2|NHP2_MOUSE	sp|Q9CRB2|NHP2_MOUSE	6	22	yes	yes	2	9.5322e-07	113.33	By matching	By matching	1	1	112990	808560
AAQLAIR	NRKAIVERAAQLAIRV	RAAQLAIRVTNPNARL	R	A	A	I	R	V	3	1	0	0	0	1	0	0	0	1	1	0	0	0	0	0	0	0	0	0	0	7	0	741.45	sp|P62911|RL32_MOUSE;tr|A2AD25|A2AD25_MOUSE;sp|P17932|RL32P_MOUSE	sp|P62911|RL32_MOUSE	115	121	yes	no	2	0.00092961	132.96	By matching	By matching			0	0
AAYEAELGDAR	SREVSGIKAAYEAELG	EAELGDARKTLDSVAK	K	A	A	A	R	K	4	1	0	1	0	0	2	1	0	0	1	0	0	0	0	0	0	0	1	0	0	11	0	1164.54	sp|P48678-2|LMNA_MOUSE;sp|P48678|LMNA_MOUSE;tr|D3YUF7|D3YUF7_MOUSE	sp|P48678-2|LMNA_MOUSE	79	89	yes	no	2	0.0029884	86.911	By matching	By matching	1	1	121700	687060
ACGVSRPVIACSVTIK	RSKQALGRACGVSRPV	IACSVTIKEGSQLKQQ	R	A	C	I	K	E	2	1	0	0	2	0	0	1	0	2	0	1	0	0	1	2	1	0	0	3	0	16	1	1716.9	sp|Q9D0T1|NH2L1_MOUSE	sp|Q9D0T1|NH2L1_MOUSE	92	107	yes	yes	3	7.6848e-05	97.797	By matching	By matching		1	0	845410
ACQSIYPLHDVFVR	SIGKDIEKACQSIYPL	PLHDVFVRKVKMLKKP	K	A	C	V	R	K	1	1	0	1	1	1	0	0	1	1	1	0	0	1	1	1	0	0	1	2	0	14	0	1703.85	sp|P97351|RS3A_MOUSE	sp|P97351|RS3A_MOUSE	200	213	yes	yes	2;3	3.9064e-10	144.88	By matching	By MS/MS	1	2	508920	16004000
ACQSIYPLHDVFVRK	SIGKDIEKACQSIYPL	LHDVFVRKVKMLKKPK	K	A	C	R	K	V	1	1	0	1	1	1	0	0	1	1	1	1	0	1	1	1	0	0	1	2	0	15	1	1831.94	sp|P97351|RS3A_MOUSE	sp|P97351|RS3A_MOUSE	200	214	yes	yes	3	0.020569	45.347	By matching	By matching		1	0	1735700
ACYGVLR	LGGLAVRRACYGVLRF	RACYGVLRFIMESGAK	R	A	C	L	R	F	1	1	0	0	1	0	0	1	0	0	1	0	0	0	0	0	0	0	1	1	0	7	0	837.417	sp|P62908|RS3_MOUSE;tr|D3YV43|D3YV43_MOUSE	sp|P62908|RS3_MOUSE	118	124	yes	no	2	0.0089815	109.7	By matching	By MS/MS		1	0	5283200
ADGYVLEGK	SRPGQCGRADGYVLEG	DGYVLEGKELEFYLRK	R	A	D	G	K	E	1	0	0	1	0	0	1	2	0	0	1	1	0	0	0	0	0	0	1	1	0	9	0	950.471	sp|P62242|RS8_MOUSE	sp|P62242|RS8_MOUSE	185	193	yes	yes	2	0.0025613	108.43	By matching	By matching		1	0	1617500
ADGYVLEGKELEFYLR	SRPGQCGRADGYVLEG	KELEFYLRKIKARKGK	R	A	D	L	R	K	1	1	0	1	0	0	3	2	0	0	3	1	0	1	0	0	0	0	2	1	0	16	1	1900.96	sp|P62242|RS8_MOUSE	sp|P62242|RS8_MOUSE	185	200	yes	yes	2;3	6.3699e-29	203.2	By matching	By MS/MS	2	4	806630	15416000
ADGYVLEGKELEFYLRK	SRPGQCGRADGYVLEG	ELEFYLRKIKARKGK_	R	A	D	R	K	I	1	1	0	1	0	0	3	2	0	0	3	2	0	1	0	0	0	0	2	1	0	17	2	2029.05	sp|P62242|RS8_MOUSE	sp|P62242|RS8_MOUSE	185	201	yes	yes	3	4.1851e-07	113.52	By matching	By MS/MS	1	2	292710	4325700
ADHGEPIGR	AGGSFTVRADHGEPIG	DHGEPIGRGTKVILHL	R	A	D	G	R	G	1	1	0	1	0	0	1	2	1	1	0	0	0	0	1	0	0	0	0	0	0	9	0	950.457	sp|P11499|HS90B_MOUSE	sp|P11499|HS90B_MOUSE	169	177	yes	yes	3	0.046551	40.724	By matching	By matching			0	0
ADKDYHFKVDNDENEHQLSLR	YLFGCELKADKDYHFK	NEHQLSLRTVSLGAGA	K	A	D	L	R	T	1	1	2	4	0	1	2	0	2	0	2	2	0	1	0	1	0	0	1	1	0	21	2	2572.19	sp|Q61937|NPM_MOUSE;tr|Q5SQB0|Q5SQB0_MOUSE;tr|Q9DAY9|Q9DAY9_MOUSE;tr|Q5SQB5|Q5SQB5_MOUSE	sp|Q61937|NPM_MOUSE	25	45	yes	no	3;4;5	1.1827e-15	137.86	By matching	By MS/MS	2	3	1928900	7319400
ADLEMQIESLTEELAYLKK	LDELTLTKADLEMQIE	EELAYLKKNHEEEMKD	K	A	D	K	K	N	2	0	0	1	0	1	4	0	0	1	4	2	1	0	0	1	1	0	1	0	0	19	1	2223.13	CON__P13645	CON__P13645	267	285	yes	yes	3	0.011	45.618	By matching	By matching	1		264050	0		+
ADLINNLGTIAK	DTGIGMTKADLINNLG	NNLGTIAKSGTKAFME	K	A	D	A	K	S	2	0	2	1	0	0	0	1	0	2	2	1	0	0	0	0	1	0	0	0	0	12	0	1241.7	sp|P11499|HS90B_MOUSE;tr|B7ZC50|B7ZC50_MOUSE	sp|P11499|HS90B_MOUSE	96	107	no	no	2	0.049736	51.135	By matching	By matching	1		520560	0
ADRDESSPYAAMLAAQDVAQR	VTGGMKVKADRDESSP	AAQDVAQRCKELGITA	K	A	D	Q	R	C	6	2	0	3	0	2	1	0	0	0	1	0	1	0	1	2	0	0	1	1	0	21	1	2264.05	sp|P62264|RS14_MOUSE;tr|D3YVF4|D3YVF4_MOUSE;tr|D3Z7I1|D3Z7I1_MOUSE	sp|P62264|RS14_MOUSE	64	84	yes	no	2;3	1.5155e-08	113.51	By matching	By MS/MS		2	0	9565400
AEAESLYQSK	EDIAQKSKAEAESLYQ	AESLYQSKYEELQITA	K	A	E	S	K	Y	2	0	0	0	0	1	2	0	0	0	1	1	0	0	0	2	0	0	1	0	0	10	0	1124.54	CON__P04264	CON__P04264	367	376	yes	yes	2	0.018006	69.672	By matching	By matching	1		121730	0		+
AEAGAGSATEFQFR	VPPGADKKAEAGAGSA	SATEFQFRGGFGRGRG	K	A	E	F	R	G	4	1	0	0	0	1	2	2	0	0	0	0	0	2	0	1	1	0	0	0	0	14	0	1440.66	sp|P63325|RS10_MOUSE	sp|P63325|RS10_MOUSE	140	153	yes	yes	2	4.2666e-13	164.88	By matching	By MS/MS		1	0	3802900
AEDKEWIPVTK	GRGARGGKAEDKEWIP	KEWIPVTKLGRLVKDM	K	A	E	T	K	L	1	0	0	1	0	0	2	0	0	1	0	2	0	0	1	0	1	1	0	1	0	11	1	1314.68	sp|P25444|RS2_MOUSE;tr|D3YVC1|D3YVC1_MOUSE;tr|D3YWJ3|D3YWJ3_MOUSE;tr|F6YTZ4|F6YTZ4_MOUSE;tr|J3QMG5|J3QMG5_MOUSE;tr|E9Q1N8|E9Q1N8_MOUSE;tr|D3Z536|D3Z536_MOUSE	sp|P25444|RS2_MOUSE	55	65	yes	no	2;3	1.3561e-08	155.86	By matching	By MS/MS		2	0	7756500
AEGQVLVLDGR	________________	QVLVLDGRGHLLGRLA	M	A	E	G	R	G	1	1	0	1	0	1	1	2	0	0	2	0	0	0	0	0	0	0	0	2	0	11	0	1155.62	sp|P19253|RL13A_MOUSE;tr|S4R281|S4R281_MOUSE	sp|P19253|RL13A_MOUSE	2	12	yes	no	2	8.5208e-12	167.84	By matching	By MS/MS		1	0	5694500
AELNEFLTR	FVADGIFKAELNEFLT	ELNEFLTRELAEDGYS	K	A	E	T	R	E	1	1	1	0	0	0	2	0	0	0	2	0	0	1	0	0	1	0	0	0	0	9	0	1091.56	sp|P62908|RS3_MOUSE;tr|D3YV43|D3YV43_MOUSE	sp|P62908|RS3_MOUSE	19	27	yes	no	2	5.3276e-09	172.88	By matching	By MS/MS		1	0	3321400
AETECQNTEYQQLLDIK	EEQLQQIRAETECQNT	YQQLLDIKIRLENEIQ	R	A	E	I	K	I	1	0	1	1	1	3	3	0	0	1	2	1	0	0	0	0	2	0	1	0	0	17	0	2081.96	CON__P13645	CON__P13645	423	439	yes	yes	2	0.0002415	88.385	By matching	By matching	1		586020	0		+
AFAFVTFADDKVAQSLCGEDLIIK	VFIPKPFRAFAFVTFA	CGEDLIIKGISVHEST	R	A	F	I	K	G	4	0	0	3	1	1	1	1	0	2	2	2	0	3	0	1	1	0	0	2	0	24	1	2657.34	tr|A0A087WS17|A0A087WS17_MOUSE;tr|A0A087WQX8|A0A087WQX8_MOUSE;tr|A0A087WNY6|A0A087WNY6_MOUSE;tr|A0A087WS74|A0A087WS74_MOUSE;tr|A0A087WRP4|A0A087WRP4_MOUSE;tr|H3BJV1|H3BJV1_MOUSE;tr|A0A087WSH7|A0A087WSH7_MOUSE;tr|A0A087WQA5|A0A087WQA5_MOUSE;tr|A0A087WRZ5|A0A087WRZ5_MOUSE;tr|Q8R0B4|Q8R0B4_MOUSE;tr|Q8BLD4|Q8BLD4_MOUSE;tr|Q6VYI5|Q6VYI5_MOUSE;tr|Q6VYI4|Q6VYI4_MOUSE;sp|Q921F2|TADBP_MOUSE	tr|A0A087WS17|A0A087WS17_MOUSE	46	69	yes	no	3	0.00076254	59.996	By matching	By matching		1	0	1003300
AFGYYGPLR	GNKTELERAFGYYGPL	FGYYGPLRSVWVARNP	R	A	F	L	R	S	1	1	0	0	0	0	0	2	0	0	1	0	0	1	1	0	0	0	2	0	0	9	0	1042.52	sp|P84104-2|SRSF3_MOUSE;sp|P84104|SRSF3_MOUSE	sp|P84104-2|SRSF3_MOUSE	29	37	yes	no	2	0.010698	86.833	By matching	By MS/MS		1	0	1125600
AFIPAIDSFGFETDLR	GSPLYTIKAFIPAIDS	FGFETDLRTHTQGQAF	K	A	F	L	R	T	2	1	0	2	0	0	1	1	0	2	1	0	0	3	1	1	1	0	0	0	0	16	0	1797.89	tr|G3UZ34|G3UZ34_MOUSE;sp|O08810|U5S1_MOUSE;tr|A2AH85|A2AH85_MOUSE	tr|G3UZ34|G3UZ34_MOUSE	863	878	yes	no	2	0.00073457	83.37	By MS/MS	By matching	1	1	334730	532750
AFKDIDIEDLEELDPDFIMAK	KKTELGAKAFKDIDIE	DPDFIMAKQVEQLEKE	K	A	F	A	K	Q	2	0	0	5	0	0	3	0	0	3	2	2	1	2	1	0	0	0	0	0	0	21	1	2466.19	sp|P23116|EIF3A_MOUSE	sp|P23116|EIF3A_MOUSE	652	672	yes	yes	3	1.0444e-11	127.59	By matching	By MS/MS		1	0	1698700
AFLADPSAFAAAAPAAAATTAAPAAAAAPAK	FPLAEKVKAFLADPSA	AAAAAPAKAEAKEESE	K	A	F	A	K	A	19	0	0	1	0	0	0	0	0	0	1	1	0	2	4	1	2	0	0	0	0	31	0	2695.4	tr|E9Q070|E9Q070_MOUSE;sp|P14869|RLA0_MOUSE	tr|E9Q070|E9Q070_MOUSE	267	297	no	no	2;3	5.9053e-07	73.603	By matching	By MS/MS		2	0	6517700
AFLIEEQK	CVRDRIKRAFLIEEQK	AFLIEEQKIVVKVLKA	R	A	F	Q	K	I	1	0	0	0	0	1	2	0	0	1	1	1	0	1	0	0	0	0	0	0	0	8	0	976.523	sp|Q9D1R9|RL34_MOUSE	sp|Q9D1R9|RL34_MOUSE	94	101	yes	yes	2	1.089e-11	185.55	By matching	By MS/MS		1	0	12017000
AFLIEEQKIVVK	CVRDRIKRAFLIEEQK	EEQKIVVKVLKAQAQS	R	A	F	V	K	V	1	0	0	0	0	1	2	0	0	2	1	2	0	1	0	0	0	0	0	2	0	12	1	1415.84	sp|Q9D1R9|RL34_MOUSE	sp|Q9D1R9|RL34_MOUSE	94	105	yes	yes	2	4.7659e-06	129.34	By matching	By MS/MS		1	0	3473900
AFMGPLKK	FQTMEEKKAFMGPLKK	AFMGPLKKDRIAKEEG	K	A	F	K	K	D	1	0	0	0	0	0	0	1	0	0	1	2	1	1	1	0	0	0	0	0	0	8	1	890.505	sp|P27659|RL3_MOUSE	sp|P27659|RL3_MOUSE	387	394	yes	yes	2	0.044358	85.265	By matching	By matching		1	0	3416600
AGAIAPCEVTVPAQNTGLGPEK	NKVPAAARAGAIAPCE	NTGLGPEKTSFFQALG	R	A	G	E	K	T	4	0	1	0	1	1	2	3	0	1	1	1	0	0	3	0	2	0	0	2	0	22	0	2179.09	tr|E9Q070|E9Q070_MOUSE;tr|D3YVM5|D3YVM5_MOUSE;sp|P14869|RLA0_MOUSE;tr|S4R1N1|S4R1N1_MOUSE	tr|E9Q070|E9Q070_MOUSE	113	134	no	no	2;3	3.7062e-12	126.8	By matching	By MS/MS	1	2	186320	55417000
AGAIAPCEVTVPAQNTGLGPEKTSFFQALGITTK	NKVPAAARAGAIAPCE	QALGITTKISSGTIEI	R	A	G	T	K	I	5	0	1	0	1	2	2	4	0	2	2	2	0	2	3	1	5	0	0	2	0	34	1	3473.79	tr|E9Q070|E9Q070_MOUSE;sp|P14869|RLA0_MOUSE;tr|S4R1N1|S4R1N1_MOUSE	tr|E9Q070|E9Q070_MOUSE	113	146	no	no	3;4	0.00236	48.655	By matching	By MS/MS	1	2	666490	53746000
AGAKAPAKAQASAPAQAPK	PKPKVQTKAGAKAPAK	SAPAQAPKGAQAPVKA	K	A	G	P	K	G	9	0	0	0	0	2	0	1	0	0	0	3	0	0	3	1	0	0	0	0	0	19	2	1732.96	tr|F6QL70|F6QL70_MOUSE;sp|P47915|RL29_MOUSE;tr|D3Z1N9|D3Z1N9_MOUSE;tr|F6YH22|F6YH22_MOUSE	tr|F6QL70|F6QL70_MOUSE	127	145	yes	no	2;3;4	4.0689e-07	115.2	By matching	By MS/MS		3	0	28477000
AGELTEDEVER	ADIDLTKRAGELTEDE	LTEDEVERVITIMQNP	R	A	G	E	R	V	1	1	0	1	0	0	4	1	0	0	1	0	0	0	0	0	1	0	0	1	0	11	0	1246.57	tr|F6YVP7|F6YVP7_MOUSE;sp|P62270|RS18_MOUSE;tr|S4R1N6|S4R1N6_MOUSE	tr|F6YVP7|F6YVP7_MOUSE	56	66	yes	no	2	4.6191e-12	174.57	By matching	By MS/MS	1	1	296470	23055000
AGELTEDEVERVITIMQNPR	ADIDLTKRAGELTEDE	ITIMQNPRQYKIPDWF	R	A	G	P	R	Q	1	2	1	1	0	1	4	1	0	2	1	0	1	0	1	0	2	0	0	2	0	20	1	2299.15	tr|F6YVP7|F6YVP7_MOUSE;sp|P62270|RS18_MOUSE;tr|S4R1N6|S4R1N6_MOUSE	tr|F6YVP7|F6YVP7_MOUSE	56	75	yes	no	2;3	1.572e-14	145.82	By MS/MS	By MS/MS	1	2	709460	28024000
AGFAGDDAPR	DNGSGMCKAGFAGDDA	FAGDDAPRAVFPSIVG	K	A	G	P	R	A	3	1	0	2	0	0	0	2	0	0	0	0	0	1	1	0	0	0	0	0	0	10	0	975.441	sp|P63260|ACTG_MOUSE;sp|P60710|ACTB_MOUSE;tr|E9Q1F2|E9Q1F2_MOUSE;tr|E9Q5F4|E9Q5F4_MOUSE;sp|P63268|ACTH_MOUSE;sp|P68134|ACTS_MOUSE;sp|P68033|ACTC_MOUSE;sp|P62737|ACTA_MOUSE;tr|B1ATY1|B1ATY1_MOUSE;tr|G3UZ07|G3UZ07_MOUSE;tr|D3YZY0|D3YZY0_MOUSE;tr|D3Z2K3|D3Z2K3_MOUSE;tr|G3UYG0|G3UYG0_MOUSE;tr|E9Q606|E9Q606_MOUSE;tr|E9Q2D1|E9Q2D1_MOUSE;tr|F6WX90|F6WX90_MOUSE	sp|P63260|ACTG_MOUSE	19	28	yes	no	2	2.174e-06	148.91	By MS/MS	By MS/MS	1	1	2039300	22064000
AGKFPSLLTHNENMVAK	ILGPGLNKAGKFPSLL	HNENMVAKVDEVKSTI	K	A	G	A	K	V	2	0	2	0	0	0	1	1	1	0	2	2	1	1	1	1	1	0	0	1	0	17	1	1855.96	tr|Q5XJF6|Q5XJF6_MOUSE;sp|P53026|RL10A_MOUSE	tr|Q5XJF6|Q5XJF6_MOUSE	131	147	yes	no	3;4	3.1856e-07	115.04	By matching	By matching		2	0	2125700
AGLQFPVGR	KAKSRSSRAGLQFPVG	GLQFPVGRVHRLLRKG	R	A	G	G	R	V	1	1	0	0	0	1	0	2	0	0	1	0	0	1	1	0	0	0	0	1	0	9	0	943.524	tr|F8WIX8|F8WIX8_MOUSE;sp|Q64523|H2A2C_MOUSE;sp|Q6GSS7|H2A2A_MOUSE;sp|P27661|H2AX_MOUSE;tr|G3UWL7|G3UWL7_MOUSE;sp|Q64522|H2A2B_MOUSE;sp|Q8CGP6|H2A1H_MOUSE;tr|Q8CGP4|Q8CGP4_MOUSE;sp|Q8R1M2|H2AJ_MOUSE;sp|Q8CGP7|H2A1K_MOUSE;sp|Q8CGP5|H2A1F_MOUSE;sp|Q8BFU2|H2A3_MOUSE;sp|P22752|H2A1_MOUSE;sp|Q3THW5|H2AV_MOUSE;sp|P0C0S6|H2AZ_MOUSE;tr|Q3UA95|Q3UA95_MOUSE	tr|F8WIX8|F8WIX8_MOUSE	17	25	no	no	2	0.00020502	132.76	By MS/MS	By MS/MS	2	1	25522000	83470000
AGMTHIVR	LTAFLGYKAGMTHIVR	AGMTHIVREVDRPGSK	K	A	G	V	R	E	1	1	0	0	0	0	0	1	1	1	0	0	1	0	0	0	1	0	0	1	0	8	0	883.47	sp|P27659|RL3_MOUSE;tr|A0A087WQK0|A0A087WQK0_MOUSE;tr|A0A087WNS0|A0A087WNS0_MOUSE	sp|P27659|RL3_MOUSE	51	58	yes	no	2	1.1158e-05	155	By matching	By MS/MS		1	0	5724200
AGNFYVPAEPK	RMARMARKAGNFYVPA	FYVPAEPKLAFVIRIR	K	A	G	P	K	L	2	0	1	0	0	0	1	1	0	0	0	1	0	1	2	0	0	0	1	1	0	11	0	1191.59	sp|P14148|RL7_MOUSE;tr|F6XI62|F6XI62_MOUSE	sp|P14148|RL7_MOUSE	100	110	yes	no	2	0.00033919	101.71	By matching	By matching		1	0	2126400
AGNLGGGVVTIER	ERIKVNGKAGNLGGGV	GGVVTIERSKSKITVT	K	A	G	E	R	S	1	1	1	0	0	0	1	4	0	1	1	0	0	0	0	0	1	0	0	2	0	13	0	1241.67	sp|P67984|RL22_MOUSE	sp|P67984|RL22_MOUSE	53	65	yes	yes	2	2.8e-09	135.81	By matching	By MS/MS	1	1	136860	68084000
AGPIWDLR	ELVPLFEKAGPIWDLR	AGPIWDLRLMMDPLTG	K	A	G	L	R	L	1	1	0	1	0	0	0	1	0	1	1	0	0	0	1	0	0	1	0	0	0	8	0	926.497	tr|G3UXJ6|G3UXJ6_MOUSE;tr|G3UZ48|G3UZ48_MOUSE;tr|G3UZI2|G3UZI2_MOUSE;sp|Q7TMK9-2|HNRPQ_MOUSE;tr|G3V018|G3V018_MOUSE;sp|Q7TMK9|HNRPQ_MOUSE;tr|G3UWM1|G3UWM1_MOUSE;tr|A2AW41|A2AW41_MOUSE;tr|F7B5B5|F7B5B5_MOUSE;tr|Q8VHM5|Q8VHM5_MOUSE	tr|G3UXJ6|G3UXJ6_MOUSE	185	192	yes	no	2	0.016386	88.819	By matching	By MS/MS		1	0	1231900
AGQVVTIWASGAGATHSPPTDLVWK	FPPKFTLKAGQVVTIW	PPTDLVWKAQNTWGCG	K	A	G	W	K	A	4	0	0	1	0	1	0	3	1	1	1	1	0	0	2	2	3	2	0	3	0	25	0	2548.31	sp|P48678-2|LMNA_MOUSE;sp|P48678|LMNA_MOUSE;sp|P48678-3|LMNA_MOUSE	sp|P48678-2|LMNA_MOUSE	491	515	yes	no	3	1.7667e-06	78.354	By MS/MS	By matching	1	1	1344200	985500
AGVNTVTTLVENK	TKRPPVLRAGVNTVTT	VTTLVENKKAQLVVIA	R	A	G	N	K	K	1	0	2	0	0	0	1	1	0	0	1	1	0	0	0	0	3	0	0	3	0	13	0	1344.72	sp|P12970|RL7A_MOUSE;tr|F6VBB8|F6VBB8_MOUSE;tr|F6SSI5|F6SSI5_MOUSE	sp|P12970|RL7A_MOUSE	138	150	yes	no	2	8.991e-25	206.46	By matching	By MS/MS	1	1	258880	43967000
AGVNTVTTLVENKK	TKRPPVLRAGVNTVTT	TTLVENKKAQLVVIAH	R	A	G	K	K	A	1	0	2	0	0	0	1	1	0	0	1	2	0	0	0	0	3	0	0	3	0	14	1	1472.82	sp|P12970|RL7A_MOUSE;tr|F6VBB8|F6VBB8_MOUSE;tr|F6SSI5|F6SSI5_MOUSE	sp|P12970|RL7A_MOUSE	138	151	yes	no	2;3	1.0948e-24	203.88	By matching	By MS/MS		3	0	41988000
AHAAIRENPVYEK	MMEEMYKKAHAAIREN	RENPVYEKKPKREVKK	K	A	H	E	K	K	3	1	1	0	0	0	2	0	1	1	0	1	0	0	1	0	0	0	1	1	0	13	1	1496.77	sp|P47962|RL5_MOUSE	sp|P47962|RL5_MOUSE	243	255	yes	yes	2;3	3.3953e-08	132.06	By matching	By MS/MS		2	0	19447000
AHLGTALK	WHDKQYKKAHLGTALK	AHLGTALKANPFGGAS	K	A	H	L	K	A	2	0	0	0	0	0	0	1	1	0	2	1	0	0	0	0	1	0	0	0	0	8	0	809.476	sp|P62267|RS23_MOUSE	sp|P62267|RS23_MOUSE	30	37	yes	yes	2	0.0075149	101.33	By matching	By MS/MS		1	0	2685400
AHSIQIMK	MGARHRARAHSIQIMK	AHSIQIMKVEEIAAGK	R	A	H	M	K	V	1	0	0	0	0	1	0	0	1	2	0	1	1	0	0	1	0	0	0	0	0	8	0	926.501	sp|P62717|RL18A_MOUSE;tr|F6YJW4|F6YJW4_MOUSE	sp|P62717|RL18A_MOUSE	121	128	yes	no	2;3	1.5163e-05	151.04	By matching	By MS/MS		2	0	5764600
AHSIQIMKVEEIAAGK	MGARHRARAHSIQIMK	VEEIAAGKCRRPAVKQ	R	A	H	G	K	C	3	0	0	0	0	1	2	1	1	3	0	2	1	0	0	1	0	0	0	1	0	16	1	1723.93	sp|P62717|RL18A_MOUSE	sp|P62717|RL18A_MOUSE	121	136	yes	yes	2;3	3.2781e-29	209.23	By matching	By MS/MS		2	0	14384000
AIFAGYK	MSGRLWCKAIFAGYKR	KAIFAGYKRGLRNQRE	K	A	I	Y	K	R	2	0	0	0	0	0	0	1	0	1	0	1	0	1	0	0	0	0	1	0	0	7	0	768.417	sp|O55142|RL35A_MOUSE	sp|O55142|RL35A_MOUSE	9	15	yes	yes	2	0.046971	77.944	By matching	By matching		1	0	1353100
AIFAGYKR	MSGRLWCKAIFAGYKR	AIFAGYKRGLRNQREH	K	A	I	K	R	G	2	1	0	0	0	0	0	1	0	1	0	1	0	1	0	0	0	0	1	0	0	8	1	924.518	sp|O55142|RL35A_MOUSE	sp|O55142|RL35A_MOUSE	9	16	yes	yes	2;3	0.0035785	128.86	By matching	By MS/MS		2	0	31758000
AIIIFVPVPQLK	IEVGGGRKAIIIFVPV	FVPVPQLKSFQKIQVR	K	A	I	L	K	S	1	0	0	0	0	1	0	0	0	3	1	1	0	1	2	0	0	0	0	2	0	12	0	1336.85	sp|P62082|RS7_MOUSE;tr|F6SVV1|F6SVV1_MOUSE	sp|P62082|RS7_MOUSE	59	70	yes	no	2	0.0039869	81.017	By MS/MS	By MS/MS	1	1	568280	14802000
AILVDLEPGTMDSVR	TGGKYVPRAILVDLEP	PGTMDSVRSGPFGQIF	R	A	I	V	R	S	1	1	0	2	0	0	1	1	0	1	2	0	1	0	1	1	1	0	0	2	0	15	0	1614.83	sp|P99024|TBB5_MOUSE;sp|Q9CWF2|TBB2B_MOUSE;sp|Q7TMM9|TBB2A_MOUSE;sp|Q9ERD7|TBB3_MOUSE	sp|P99024|TBB5_MOUSE	63	77	yes	no	2	0.00047174	93.237	By matching	By MS/MS		1	0	1521000
AITGASLADIMAK	RRAVKFQRAITGASLA	SLADIMAKRNQKPEVR	R	A	I	A	K	R	4	0	0	1	0	0	0	1	0	2	1	1	1	0	0	1	1	0	0	0	0	13	0	1260.67	sp|Q8BP67|RL24_MOUSE	sp|Q8BP67|RL24_MOUSE	81	93	yes	yes	2	1.7462e-12	164.13	By matching	By MS/MS		1	0	13422000
AITGASLADIMAKR	RRAVKFQRAITGASLA	LADIMAKRNQKPEVRK	R	A	I	K	R	N	4	1	0	1	0	0	0	1	0	2	1	1	1	0	0	1	1	0	0	0	0	14	1	1416.78	sp|Q8BP67|RL24_MOUSE	sp|Q8BP67|RL24_MOUSE	81	94	yes	yes	2;3	0.0031574	83.877	By matching	By MS/MS		2	0	6039600
AITIAGVPQSVTECVK	MLPNSTERAITIAGVP	QSVTECVKQICLVMLE	R	A	I	V	K	Q	2	0	0	0	1	1	1	1	0	2	0	1	0	0	1	1	2	0	0	3	0	16	0	1671.89	sp|P60335|PCBP1_MOUSE	sp|P60335|PCBP1_MOUSE	145	160	yes	yes	2	0.0024024	78.249	By matching	By MS/MS	1	2	367230	1691600
AIVAIENPADVSVISSR	EKLLLAARAIVAIENP	DVSVISSRNTGQRAVL	R	A	I	S	R	N	3	1	1	1	0	0	1	0	0	3	0	0	0	0	1	3	0	0	0	3	0	17	0	1739.94	sp|P14206|RSSA_MOUSE	sp|P14206|RSSA_MOUSE	64	80	yes	yes	2	1.5698e-12	133.28	By matching	By MS/MS	1	1	261790	1589100
AKEAAEQDVEK	LFGIRAKRAKEAAEQD	AAEQDVEKKK______	R	A	K	E	K	K	3	0	0	1	0	1	3	0	0	0	0	2	0	0	0	0	0	0	0	1	0	11	1	1216.59	sp|P47963|RL13_MOUSE	sp|P47963|RL13_MOUSE	199	209	yes	yes	3	0.047022	49.632	By matching	By matching			0	0
AKEFTNVYIK	REAELGARAKEFTNVY	EFTNVYIKNFGEDMDD	R	A	K	I	K	N	1	0	1	0	0	0	1	0	0	1	0	2	0	1	0	0	1	0	1	1	0	10	1	1211.65	tr|Q91YZ8|Q91YZ8_MOUSE;tr|D3Z5M2|D3Z5M2_MOUSE;tr|A3KFU5|A3KFU5_MOUSE;tr|A3KFU8|A3KFU8_MOUSE;tr|Q6PHQ9|Q6PHQ9_MOUSE;sp|P29341|PABP1_MOUSE;tr|Q9D4E6|Q9D4E6_MOUSE	sp|P29341|PABP1_MOUSE	187	196	no	no	2;3	0.00016416	126.39	By matching	By MS/MS		2	0	3653200
AKLVILANNCPALR	LKMIRQGKAKLVILAN	ANNCPALRKSEIEYYA	K	A	K	L	R	K	3	1	2	0	1	0	0	0	0	1	3	1	0	0	1	0	0	0	0	1	0	14	1	1551.89	sp|P62889|RL30_MOUSE	sp|P62889|RL30_MOUSE	43	56	yes	yes	2;3	9.7249e-16	179.67	By matching	By MS/MS		2	0	12843000
AKNNTVTPGGKPNK	KRCAYVYKAKNNTVTP	TPGGKPNKTRVIWGKV	K	A	K	N	K	T	1	0	3	0	0	0	0	2	0	0	0	3	0	0	2	0	2	0	0	1	0	14	2	1424.77	sp|O55142|RL35A_MOUSE	sp|O55142|RL35A_MOUSE	53	66	yes	yes	3	0.040628	43.405	By matching	By MS/MS		1	0	849170
AKPHCSRNPVLVR	PKGKKPKKAKPHCSRN	SRNPVLVRGIGRYSRS	K	A	K	V	R	G	1	2	1	0	1	0	0	0	1	0	1	1	0	0	2	1	0	0	0	2	0	13	2	1532.84	sp|P47911|RL6_MOUSE;tr|E9PUX4|E9PUX4_MOUSE	sp|P47911|RL6_MOUSE	47	59	yes	no	4	0.038527	38.96	By matching	By MS/MS		1	0	1146400
AKQGYVIYR	KARRLGYKAKQGYVIY	KQGYVIYRIRVRSGGR	K	A	K	Y	R	I	1	1	0	0	0	1	0	1	0	1	0	1	0	0	0	0	0	0	2	1	0	9	1	1096.6	tr|E9QAZ2|E9QAZ2_MOUSE;sp|Q9CZM2|RL15_MOUSE;tr|B8JKK2|B8JKK2_MOUSE	tr|E9QAZ2|E9QAZ2_MOUSE	55	63	yes	no	2	0.020021	86.136	By matching	By MS/MS		1	0	6273900
AKVDEFPLCGHMVSDEYEQLSSEALEAAR	IFDLGRKKAKVDEFPL	SEALEAARICANKYMV	K	A	K	A	R	I	4	1	0	2	1	1	5	1	1	0	3	1	1	1	1	3	0	0	1	2	0	29	1	3280.5	sp|Q6ZWV3|RL10_MOUSE;tr|I7HLV2|I7HLV2_MOUSE;sp|P86048|RL10L_MOUSE;tr|B7FAU6|B7FAU6_MOUSE	sp|Q6ZWV3|RL10_MOUSE	41	69	yes	no	3;4	8.0982e-18	120.85	By matching	By MS/MS	2	2	986670	30975000
ALAAFLKK	VNQQEFVRALAAFLKK	ALAAFLKKSGKLKVPE	R	A	L	K	K	S	3	0	0	0	0	0	0	0	0	0	2	2	0	1	0	0	0	0	0	0	0	8	1	860.548	sp|Q9CZX8|RS19_MOUSE;tr|D3YUT3|D3YUT3_MOUSE;tr|D3Z722|D3Z722_MOUSE;tr|D3YUG3|D3YUG3_MOUSE;tr|D3Z5R8|D3Z5R8_MOUSE;tr|S4R223|S4R223_MOUSE	sp|Q9CZX8|RS19_MOUSE	17	24	yes	no	2	0.014184	107.59	By matching	By matching		1	0	7273200
ALANVNIGSLICNVGAGGPAPAAGAAPAGGAAPSTAAAPAEEK	FWPGLFAKALANVNIG	AAAPAEEKKVEAKKEE	K	A	L	E	K	K	15	0	3	0	1	0	2	7	0	2	2	1	0	0	5	2	1	0	0	2	0	43	0	3781.91	sp|P47955|RLA1_MOUSE	sp|P47955|RLA1_MOUSE	50	92	yes	yes	3;4	6.0396e-17	111.67	By matching	By MS/MS		2	0	9427800
ALANVNIGSLICNVGAGGPAPAAGAAPAGGAAPSTAAAPAEEKKVEAK	FWPGLFAKALANVNIG	EEKKVEAKKEESEESE	K	A	L	A	K	K	16	0	3	0	1	0	3	7	0	2	2	3	0	0	5	2	1	0	0	3	0	48	2	4337.24	sp|P47955|RLA1_MOUSE	sp|P47955|RLA1_MOUSE	50	97	yes	yes	3;4;5	1.1939e-07	66.523	By matching	By MS/MS	1	4	1313300	19379000
ALDTMNFDVIK	QQPADAERALDTMNFD	TMNFDVIKGKPVRIMW	R	A	L	I	K	G	1	0	1	2	0	0	0	0	0	1	1	1	1	1	0	0	1	0	0	1	0	11	0	1265.63	sp|P29341|PABP1_MOUSE;tr|Q9D4E6|Q9D4E6_MOUSE;tr|Q62029|Q62029_MOUSE	sp|P29341|PABP1_MOUSE	68	78	yes	no	2	0.0066978	79.492	By MS/MS	By matching	1		849670	0
ALEESNYELEGK	ASYLDKVRALEESNYE	SNYELEGKIKEWYEKH	R	A	L	G	K	I	1	0	1	0	0	0	4	1	0	0	2	1	0	0	0	1	0	0	1	0	0	12	0	1380.64	CON__P13645;sp|P02535-3|K1C10_MOUSE;tr|A2A513|A2A513_MOUSE;sp|P02535-2|K1C10_MOUSE;sp|P02535|K1C10_MOUSE;CON__P02535-1	CON__P13645	166	177	yes	no	2	2.072e-21	202.18	By MS/MS	By matching	1	1	612450	1406200		+
ALEKIDLK	LLVQTKRRALEKIDLK	ALEKIDLKFIDTTSKF	R	A	L	L	K	F	1	0	0	1	0	0	1	0	0	1	2	2	0	0	0	0	0	0	0	0	0	8	1	928.559	sp|P27659|RL3_MOUSE	sp|P27659|RL3_MOUSE	359	366	yes	yes	2;3	9.8419e-05	148.52	By matching	By MS/MS		2	0	11534000
ALELTGLK	ESAEDLEKALELTGLK	ALELTGLKVFGNEIKL	K	A	L	L	K	V	1	0	0	0	0	0	1	1	0	0	3	1	0	0	0	0	1	0	0	0	0	8	0	843.507	sp|P09405|NUCL_MOUSE	sp|P09405|NUCL_MOUSE	365	372	yes	yes	2	0.033181	71.379	By matching	By matching		1	0	450810
ALGQNPTNAEVLK	SQCGDVMRALGQNPTN	PTNAEVLKVLGNPKSD	R	A	L	L	K	V	2	0	2	0	0	1	1	1	0	0	2	1	0	0	1	0	1	0	0	1	0	13	0	1353.73	sp|Q60605-2|MYL6_MOUSE;sp|Q60605|MYL6_MOUSE;sp|Q8CI43|MYL6B_MOUSE	sp|Q60605-2|MYL6_MOUSE	38	50	yes	no	2	1.5874e-07	124.47	By matching	By MS/MS	1	1	227380	2075000
ALIAAQYSGAQVR	PENWRAFKALIAAQYS	QYSGAQVRVLSAPPHF	K	A	L	V	R	V	4	1	0	0	0	2	0	1	0	1	1	0	0	0	0	1	0	0	1	1	0	13	0	1346.73	sp|Q9D8N0|EF1G_MOUSE	sp|Q9D8N0|EF1G_MOUSE	18	30	yes	yes	2	0.00066091	93.348	By matching	By matching		1	0	1631300
ALKEPPRDR	SASALIIKALKEPPRD	LKEPPRDRKKQKNIKH	K	A	L	D	R	K	1	2	0	1	0	0	1	0	0	0	1	1	0	0	2	0	0	0	0	0	0	9	2	1080.6	sp|P35979|RL12_MOUSE;tr|F8VQK7|F8VQK7_MOUSE	sp|P35979|RL12_MOUSE	84	92	yes	no	3	0.02404	86.67	By matching	By MS/MS		1	0	5432800
ALLFIPR	VEGQLEFRALLFIPRR	RALLFIPRRAPFDLFE	R	A	L	P	R	R	1	1	0	0	0	0	0	0	0	1	2	0	0	1	1	0	0	0	0	0	0	7	0	828.522	sp|P11499|HS90B_MOUSE;tr|E9Q3D6|E9Q3D6_MOUSE	sp|P11499|HS90B_MOUSE	331	337	yes	no	2	0.02787	89.903	By MS/MS	By MS/MS	1	1	707630	1243200
ALMLQGVDLLADAVAVTMGPK	VKFGADARALMLQGVD	VAVTMGPKGRTVIIEQ	R	A	L	P	K	G	4	0	0	2	0	1	0	2	0	0	4	1	2	0	1	0	1	0	0	3	0	21	0	2112.13	tr|D3Z7J9|D3Z7J9_MOUSE;tr|D3Z2F2|D3Z2F2_MOUSE;sp|P63038|CH60_MOUSE	tr|D3Z7J9|D3Z7J9_MOUSE	38	58	yes	no	3	1.6571e-08	101.92	By matching	By MS/MS		1	0	191310
ALRLDVGNFSWGSECCTR	RGGNKKYRALRLDVGN	WGSECCTRKTRIIDVV	R	A	L	T	R	K	1	2	1	1	2	0	1	2	0	0	2	0	0	1	0	2	1	1	0	1	0	18	1	2126.96	sp|P62242|RS8_MOUSE	sp|P62242|RS8_MOUSE	57	74	yes	yes	3	0.0050697	61.87	By matching	By MS/MS		2	0	2434800
ALRYPMAVGLNK	________________	PMAVGLNKGHKVTKNV	M	A	L	N	K	G	2	1	1	0	0	0	0	1	0	0	2	1	1	0	1	0	0	0	1	1	0	12	1	1331.74	tr|Q6ZWZ4|Q6ZWZ4_MOUSE;sp|P47964|RL36_MOUSE;tr|D3YX71|D3YX71_MOUSE	tr|Q6ZWZ4|Q6ZWZ4_MOUSE	2	13	yes	no	2;3	5.7084e-09	154.15	By matching	By MS/MS		2	0	20492000
ALTVPELTQQVFDAK	SRGSQQYRALTVPELT	TQQVFDAKNMMAACDP	R	A	L	A	K	N	2	0	0	1	0	2	1	0	0	0	2	1	0	1	1	0	2	0	0	2	0	15	0	1658.89	sp|P99024|TBB5_MOUSE	sp|P99024|TBB5_MOUSE	283	297	yes	yes	2	0.0001588	97.797	By MS/MS	By MS/MS	1	1	817110	1511400
ALVAYYQK	AIRQSISKALVAYYQK	ALVAYYQKYVDEASKK	K	A	L	Q	K	Y	2	0	0	0	0	1	0	0	0	0	1	1	0	0	0	0	0	0	2	1	0	8	0	954.517	sp|P14131|RS16_MOUSE	sp|P14131|RS16_MOUSE	91	98	yes	yes	2	0.0024953	124.34	By matching	By MS/MS		1	0	6874900
ALVDGPCTR	VDVIDQNRALVDGPCT	LVDGPCTRVRRQAMPF	R	A	L	T	R	V	1	1	0	1	1	0	0	1	0	0	1	0	0	0	1	0	1	0	0	1	0	9	0	987.481	sp|Q9CR57|RL14_MOUSE	sp|Q9CR57|RL14_MOUSE	36	44	yes	yes	2	0.00094031	123.35	By matching	By MS/MS	1	1	428820	48637000
ALVKPQAIKPK	SARAEAIKALVKPQAI	KPQAIKPKMPKGPKLK	K	A	L	P	K	M	2	0	0	0	0	1	0	0	0	1	1	3	0	0	2	0	0	0	0	1	0	11	2	1191.77	tr|F6QL70|F6QL70_MOUSE;sp|P47915|RL29_MOUSE;tr|D3Z1N9|D3Z1N9_MOUSE;tr|W4VSN7|W4VSN7_MOUSE	tr|F6QL70|F6QL70_MOUSE	74	84	yes	no	2;3	0.00029211	114.51	By matching	By MS/MS		2	0	95358000
ALVPAAELLDSGVISHELYQQLQR	QLCFEGLRALVPAAEL	ELYQQLQRGERSVREV	R	A	L	Q	R	G	3	1	0	1	0	3	2	1	1	1	5	0	0	0	1	2	0	0	1	2	0	24	0	2649.41	tr|F6R059|F6R059_MOUSE;tr|E9Q3W4|E9Q3W4_MOUSE;sp|Q9QXS1-15|PLEC_MOUSE;sp|Q9QXS1-10|PLEC_MOUSE;sp|Q9QXS1-9|PLEC_MOUSE;sp|Q9QXS1-12|PLEC_MOUSE;sp|Q9QXS1-11|PLEC_MOUSE;sp|Q9QXS1-13|PLEC_MOUSE;sp|Q9QXS1-5|PLEC_MOUSE;sp|Q9QXS1-3|PLEC_MOUSE;sp|Q9QXS1-16|PLEC_MOUSE;sp|Q9QXS1-4|PLEC_MOUSE;sp|Q9QXS1-14|PLEC_MOUSE;sp|Q9QXS1-6|PLEC_MOUSE;sp|Q9QXS1-7|PLEC_MOUSE;sp|Q9QXS1-8|PLEC_MOUSE;sp|Q9QXS1-2|PLEC_MOUSE;s…	tr|F6R059|F6R059_MOUSE	1147	1170	yes	no	3	0.03569	29.723	By matching	By matching		1	0	1312300
ALVPTPGKK	KKGAAQAKALVPTPGK	LVPTPGKKGAATPAKG	K	A	L	K	K	G	1	0	0	0	0	0	0	1	0	0	1	2	0	0	2	0	1	0	0	1	0	9	1	909.565	sp|P09405|NUCL_MOUSE	sp|P09405|NUCL_MOUSE	117	125	yes	yes	2;3	0.0062029	107.57	By matching	By MS/MS		2	0	11951000
ALYDTFSAFGNILSCK	LDKSIDNKALYDTFSA	FGNILSCKVVCDENGS	K	A	L	C	K	V	2	0	1	1	1	0	0	1	0	1	2	1	0	2	0	2	1	0	1	0	0	16	0	1805.87	tr|Q91YZ8|Q91YZ8_MOUSE;tr|D3Z5M2|D3Z5M2_MOUSE;tr|A3KFU5|A3KFU5_MOUSE;tr|A3KFU8|A3KFU8_MOUSE;tr|Q6PHQ9|Q6PHQ9_MOUSE;tr|V9GXG3|V9GXG3_MOUSE;sp|P29341|PABP1_MOUSE;tr|Q62029|Q62029_MOUSE	sp|P29341|PABP1_MOUSE	114	129	no	no	2	2.3175e-12	142.74	By MS/MS	By MS/MS	1	1	936840	6875100
AMGIMNSFVNDIFER	PDTGISSKAMGIMNSF	FVNDIFERIAGEASRL	K	A	M	E	R	I	1	1	2	1	0	0	1	1	0	2	0	0	2	2	0	1	0	0	0	1	0	15	0	1742.81	sp|Q6ZWY9|H2B1C_MOUSE;sp|Q64478|H2B1H_MOUSE;sp|P10853|H2B1F_MOUSE;sp|Q8CGP1|H2B1K_MOUSE;sp|Q8CGP2|H2B1P_MOUSE;sp|Q64525|H2B2B_MOUSE;sp|Q64475|H2B1B_MOUSE;sp|P10854|H2B1M_MOUSE;tr|Q8CBB6|Q8CBB6_MOUSE;sp|Q8CGP2-2|H2B1P_MOUSE;tr|G3X9D5|G3X9D5_MOUSE;sp|Q9D2U9|H2B3A_MOUSE;sp|Q8CGP0|H2B3B_MOUSE;sp|Q64524|H2B2E_MOUSE	sp|Q6ZWY9|H2B1C_MOUSE	59	73	yes	no	2	2.7119e-36	230.67	By MS/MS	By MS/MS	4	4	79807000	50713000
ANCIDSTASAEAVFASEVKK	GHFVISIKANCIDSTA	VFASEVKKMQQENMKP	K	A	N	K	K	M	5	0	1	1	1	0	2	0	0	1	0	2	0	1	0	3	1	0	0	2	0	20	1	2097	sp|P35550|FBRL_MOUSE	sp|P35550|FBRL_MOUSE	272	291	yes	yes	3	0.027129	33.083	By MS/MS	By matching	1		883230	0
ANGTTVHVGIHPSK	IERVQREKANGTTVHV	HVGIHPSKVVITRLKL	K	A	N	S	K	V	1	0	1	0	0	0	0	2	2	1	0	1	0	0	1	1	2	0	0	2	0	14	0	1416.75	sp|P61255|RL26_MOUSE;tr|B1ARA5|B1ARA5_MOUSE;tr|B1ARA3|B1ARA3_MOUSE	sp|P61255|RL26_MOUSE	90	103	yes	no	2;3	8.696e-08	123.63	By matching	By MS/MS		2	0	7457400
ANPFGGASHAK	AHLGTALKANPFGGAS	FGGASHAKGIVLEKVG	K	A	N	A	K	G	3	0	1	0	0	0	0	2	1	0	0	1	0	1	1	1	0	0	0	0	0	11	0	1055.51	sp|P62267|RS23_MOUSE	sp|P62267|RS23_MOUSE	38	48	yes	yes	2	0.01148	73.435	By matching	By MS/MS		1	0	11754000
APAKAQASAPAQAPK	VQTKAGAKAPAKAQAS	SAPAQAPKGAQAPVKA	K	A	P	P	K	G	7	0	0	0	0	2	0	0	0	0	0	2	0	0	3	1	0	0	0	0	0	15	1	1405.77	tr|F6QL70|F6QL70_MOUSE;sp|P47915|RL29_MOUSE;tr|D3Z1N9|D3Z1N9_MOUSE;tr|F6YH22|F6YH22_MOUSE	tr|F6QL70|F6QL70_MOUSE	131	145	yes	no	2;3	5.3537e-15	152.11	By matching	By MS/MS		2	0	13669000
APAMFNIR	KKDWYDVKAPAMFNIR	APAMFNIRNIGKTLVT	K	A	P	I	R	N	2	1	1	0	0	0	0	0	0	1	0	0	1	1	1	0	0	0	0	0	0	8	0	918.475	sp|P97351|RS3A_MOUSE	sp|P97351|RS3A_MOUSE	35	42	yes	yes	2	0.0012968	130.04	By matching	By MS/MS		1	0	7627500
APGTPHSHTKPYVR	EVYRHFGKAPGTPHSH	SHTKPYVRSKGRKFER	K	A	P	V	R	S	1	1	0	0	0	0	0	1	2	0	0	1	0	0	3	1	2	0	1	1	0	14	1	1546.8	sp|P35980|RL18_MOUSE;tr|G3UZK4|G3UZK4_MOUSE;tr|G3UX28|G3UX28_MOUSE	sp|P35980|RL18_MOUSE	155	168	yes	no	2;3;4;5	6.939e-12	156	By matching	By MS/MS		4	0	9896400
APILIATDVASR	LNEFKHGKAPILIATD	IATDVASRGLG_____	K	A	P	S	R	G	3	1	0	1	0	0	0	0	0	2	1	0	0	0	1	1	1	0	0	1	0	12	0	1225.7	tr|S4R1I6|S4R1I6_MOUSE;sp|Q61656|DDX5_MOUSE;tr|Q8BTS0|Q8BTS0_MOUSE;sp|Q501J6-2|DDX17_MOUSE;sp|Q501J6|DDX17_MOUSE;tr|Q3U741|Q3U741_MOUSE	tr|S4R1I6|S4R1I6_MOUSE	392	403	yes	no	2	0.0020637	85.973	By matching	By matching	1	1	141290	1699400
APIRPDIVNFVHTNLR	VTLPAVFKAPIRPDIV	NFVHTNLRKNNRQPYA	K	A	P	L	R	K	1	2	2	1	0	0	0	0	1	2	1	0	0	1	2	0	1	0	0	2	0	16	1	1861.03	sp|Q9D8E6|RL4_MOUSE	sp|Q9D8E6|RL4_MOUSE	30	45	yes	yes	3	0.00036315	89.232	By matching	By MS/MS		1	0	1081400
APIRPDIVNFVHTNLRK	VTLPAVFKAPIRPDIV	FVHTNLRKNNRQPYAV	K	A	P	R	K	N	1	2	2	1	0	0	0	0	1	2	1	1	0	1	2	0	1	0	0	2	0	17	2	1989.13	sp|Q9D8E6|RL4_MOUSE	sp|Q9D8E6|RL4_MOUSE	30	46	yes	yes	3;4	3.2901e-06	99.711	By matching	By MS/MS		4	0	9849900
APKISMPDLHLK	KMPEMNIKAPKISMPD	SMPDLHLKGPKVKGDV	K	A	P	L	K	G	1	0	0	1	0	0	0	0	1	1	2	2	1	0	2	1	0	0	0	0	0	12	1	1348.75	tr|E9Q616|E9Q616_MOUSE	tr|E9Q616|E9Q616_MOUSE	1317	1328	yes	no	3	0.025363	43.604	By matching	By matching			0	0
AQAALQAVNSVQSGNLALAASAAAVDAGMAMAGQSPVLR	DSSPNQVRAQAALQAV	AGQSPVLRIIVENLFY	R	A	Q	L	R	I	13	1	2	1	0	4	0	3	0	0	4	0	2	0	1	4	0	0	0	4	0	39	0	3679.88	sp|P17225|PTBP1_MOUSE;tr|Q8BGJ5|Q8BGJ5_MOUSE;tr|Q922I7|Q922I7_MOUSE;tr|E9QMW9|E9QMW9_MOUSE;tr|Q8CB58|Q8CB58_MOUSE	sp|P17225|PTBP1_MOUSE	146	184	yes	no	3	0.042637	22.821	By matching	By matching			0	0
AQASAPAQAPK	AGAKAPAKAQASAPAQ	SAPAQAPKGAQAPVKA	K	A	Q	P	K	G	5	0	0	0	0	2	0	0	0	0	0	1	0	0	2	1	0	0	0	0	0	11	0	1038.55	tr|F6QL70|F6QL70_MOUSE;sp|P47915|RL29_MOUSE;tr|D3Z1N9|D3Z1N9_MOUSE;tr|F6YH22|F6YH22_MOUSE	tr|F6QL70|F6QL70_MOUSE	135	145	yes	no	2	0.00014512	110.84	By matching	By MS/MS		1	0	19281000
AQCPIVER	YAAKRFRKAQCPIVER	AQCPIVERLTNSMMMH	K	A	Q	E	R	L	1	1	0	0	1	1	1	0	0	1	0	0	0	0	1	0	0	0	0	1	0	8	0	971.486	tr|Q91V55|Q91V55_MOUSE;tr|D3YYM6|D3YYM6_MOUSE;sp|P97461|RS5_MOUSE	tr|Q91V55|Q91V55_MOUSE	64	71	yes	no	2	0.016885	88.177	By matching	By MS/MS	1	1	89740	6511400
AQEIALQNRLPCIYLVDSGGANLPR	VTVKKHVRAQEIALQN	SGGANLPRQADTFPDR	R	A	Q	P	R	Q	3	2	2	1	1	2	1	2	0	2	4	0	0	0	2	1	0	0	1	1	0	25	1	2767.44	sp|Q3ULD5|MCCB_MOUSE	sp|Q3ULD5|MCCB_MOUSE	156	180	yes	yes	3	0.00038942	62.735	By MS/MS	By matching	1		705800	0
AQHEDQVEQYKK	ADALQELRAQHEDQVE	DQVEQYKKELEKTYSA	R	A	Q	K	K	E	1	0	0	1	0	3	2	0	1	0	0	2	0	0	0	0	0	0	1	1	0	12	1	1501.72	sp|P48678-2|LMNA_MOUSE;sp|P48678|LMNA_MOUSE;sp|P48678-3|LMNA_MOUSE	sp|P48678-2|LMNA_MOUSE	250	261	yes	no	3	0.050588	31.675	By matching	By matching		1	0	161580
AQLGVQAFADALLIIPK	YKPSVKGRAQLGVQAF	DALLIIPKVLAQNSGF	R	A	Q	P	K	V	4	0	0	1	0	2	0	1	0	2	3	1	0	1	1	0	0	0	0	1	0	17	0	1767.03	sp|P80317|TCPZ_MOUSE	sp|P80317|TCPZ_MOUSE	433	449	yes	yes	2	0.022626	50.188	By matching	By MS/MS	1	2	275040	445560
AQLNIGNVLPVGTMPEGTIVCCLEEKPGDR	QFVYCGKKAQLNIGNV	LEEKPGDRGKLARASG	K	A	Q	D	R	G	1	1	2	1	2	1	3	4	0	2	3	1	1	0	3	0	2	0	0	3	0	30	1	3266.61	sp|P62918|RL8_MOUSE	sp|P62918|RL8_MOUSE	94	123	yes	yes	3;4	8.3393e-10	88.244	By matching	By MS/MS	1	2	381670	9322500
AQLNIGNVLPVGTMPEGTIVCCLEEKPGDRGK	QFVYCGKKAQLNIGNV	EKPGDRGKLARASGNY	K	A	Q	G	K	L	1	1	2	1	2	1	3	5	0	2	3	2	1	0	3	0	2	0	0	3	0	32	2	3451.73	sp|P62918|RL8_MOUSE	sp|P62918|RL8_MOUSE	94	125	yes	yes	3;4	1.5418e-07	79.382	By matching	By MS/MS	1	2	602870	24291000
AQQNNVEHKVETFSGVYKK	LIKVHLDKAQQNNVEH	TFSGVYKKLTGKDVNF	K	A	Q	K	K	L	1	0	2	0	0	2	2	1	1	0	0	3	0	1	0	1	1	0	1	3	0	19	2	2205.12	sp|P62082|RS7_MOUSE;tr|F6SVV1|F6SVV1_MOUSE	sp|P62082|RS7_MOUSE	161	179	yes	no	3;4	4.8358e-07	103.39	By matching	By MS/MS		2	0	14919000
AQYEDIAQK	DSIIAEVKAQYEDIAQ	QYEDIAQKSKAEAEAL	K	A	Q	Q	K	S	2	0	0	1	0	2	1	0	0	1	0	1	0	0	0	0	0	0	1	0	0	9	0	1064.51	sp|Q3UV17|K22O_MOUSE	sp|Q3UV17|K22O_MOUSE	343	351	yes	yes	2	0.00075328	125.75	By matching	By MS/MS	1	1	1566400	5335600
AQYEEIAQR	DSIIAEVKAQYEEIAQ	QYEEIAQRSKEEAEAL	K	A	Q	Q	R	S	2	1	0	0	0	2	2	0	0	1	0	0	0	0	0	0	0	0	1	0	0	9	0	1106.54	CON__P35908;CON__P19013	CON__P35908	360	368	no	no	2	9.9875e-06	148.91	By matching	By MS/MS	1	1	361810	3722700		+
ARAHSIQIMK	RDMGARHRARAHSIQI	AHSIQIMKVEEIAAGK	R	A	R	M	K	V	2	1	0	0	0	1	0	0	1	2	0	1	1	0	0	1	0	0	0	0	0	10	1	1153.64	sp|P62717|RL18A_MOUSE;tr|F6YJW4|F6YJW4_MOUSE	sp|P62717|RL18A_MOUSE	119	128	yes	no	3	0.00046422	114.4	By matching	By matching		1	0	1424800
ARFEELNADLFR	DFYTSITRARFEELNA	ELNADLFRGTLDPVEK	R	A	R	F	R	G	2	2	1	1	0	0	2	0	0	0	2	0	0	2	0	0	0	0	0	0	0	12	1	1479.75	tr|Q504P4|Q504P4_MOUSE;sp|P63017|HSP7C_MOUSE;sp|P17156|HSP72_MOUSE	tr|Q504P4|Q504P4_MOUSE	281	292	yes	no	3	0.027986	61.235	By matching	By matching	1		525440	0
ARVITEEEKNFK	RNVYKKEKARVITEEE	TEEEKNFKAFASLRMA	K	A	R	F	K	A	1	1	1	0	0	0	3	0	0	1	0	2	0	1	0	0	1	0	0	1	0	12	2	1462.78	sp|P47963|RL13_MOUSE	sp|P47963|RL13_MOUSE	166	177	yes	yes	2;3	1.9324e-09	150.51	By matching	By MS/MS		3	0	16867000
ASGNYATVISHNPETK	GDRGKLARASGNYATV	ISHNPETKKTRVKLPS	R	A	S	T	K	K	2	0	2	0	0	0	1	1	1	1	0	1	0	0	1	2	2	0	1	1	0	16	0	1687.82	sp|P62918|RL8_MOUSE	sp|P62918|RL8_MOUSE	129	144	yes	yes	2;3	7.4515e-30	213	By matching	By MS/MS		2	0	83922000
ASGNYATVISHNPETKK	GDRGKLARASGNYATV	SHNPETKKTRVKLPSG	R	A	S	K	K	T	2	0	2	0	0	0	1	1	1	1	0	2	0	0	1	2	2	0	1	1	0	17	1	1815.91	sp|P62918|RL8_MOUSE	sp|P62918|RL8_MOUSE	129	145	yes	yes	2;3;4	1.539e-43	234.36	By matching	By MS/MS		3	0	84753000
ASMQQQQQLASAR	QPMPVNIRASMQQQQQ	QQQLASARNRRLAQQM	R	A	S	A	R	N	3	1	0	0	0	5	0	0	0	0	1	0	1	0	0	2	0	0	0	0	0	13	0	1445.7	tr|D3YZA1|D3YZA1_MOUSE;sp|Q9CY57-5|CHTOP_MOUSE;sp|Q9CY57-4|CHTOP_MOUSE;tr|D3Z7T7|D3Z7T7_MOUSE;sp|Q9CY57-3|CHTOP_MOUSE;tr|E9PW20|E9PW20_MOUSE;sp|Q9CY57-2|CHTOP_MOUSE;sp|Q9CY57|CHTOP_MOUSE	tr|D3YZA1|D3YZA1_MOUSE	39	51	yes	no	2	1.6439e-07	124.16	By matching	By matching	1	1	203810	1013300
ATENDIYNFFSPLNPVR	HMRGLPYKATENDIYN	FSPLNPVRVHIEIGPD	K	A	T	V	R	V	1	1	3	1	0	0	1	0	0	1	1	0	0	2	2	1	1	0	1	1	0	17	0	1995.97	sp|Q9Z2X1-2|HNRPF_MOUSE;sp|Q9Z2X1|HNRPF_MOUSE;sp|O35737|HNRH1_MOUSE;tr|Q8C2Q7|Q8C2Q7_MOUSE	sp|Q9Z2X1-2|HNRPF_MOUSE	280	296	yes	no	2	2.958e-06	106.93	By MS/MS	By matching	1		561240	0
ATFDAISK	ATLGNFAKATFDAISK	ATFDAISKTYSYLTPD	K	A	T	S	K	T	2	0	0	1	0	0	0	0	0	1	0	1	0	1	0	1	1	0	0	0	0	8	0	851.439	sp|P25444|RS2_MOUSE;tr|D3YVC1|D3YVC1_MOUSE;tr|D3YWJ3|D3YWJ3_MOUSE;tr|F6YTZ4|F6YTZ4_MOUSE;tr|E9Q1N8|E9Q1N8_MOUSE	sp|P25444|RS2_MOUSE	239	246	yes	no	2	0.00063129	134.48	By matching	By MS/MS		1	0	7672600
ATFIKVPQNPHGKPK	TLEEVFEKATFIKVPQ	QNPHGKPKGYAFIEFA	K	A	T	P	K	G	1	0	1	0	0	1	0	1	1	1	0	3	0	1	3	0	1	0	0	1	0	15	2	1660.94	sp|P09405|NUCL_MOUSE	sp|P09405|NUCL_MOUSE	510	524	yes	yes	2;3;4;5	9.8559e-16	164.93	By matching	By MS/MS		3	0	24407000
ATIAGGGVIPHIHK	EELDSLIKATIAGGGV	GVIPHIHKSLIGKKGQ	K	A	T	H	K	S	2	0	0	0	0	0	0	3	2	3	0	1	0	0	1	0	1	0	0	1	0	14	0	1369.78	sp|Q3THW5|H2AV_MOUSE;sp|P0C0S6|H2AZ_MOUSE;tr|Q8R029|Q8R029_MOUSE;tr|Q3UA95|Q3UA95_MOUSE	sp|Q3THW5|H2AV_MOUSE	103	116	yes	no	2;3	8.4652e-10	139.46	By matching	By MS/MS		2	0	5335900
ATLSSIR	TTINKNARATLSSIRH	RATLSSIRHMIRKNKY	R	A	T	I	R	H	1	1	0	0	0	0	0	0	0	1	1	0	0	0	0	2	1	0	0	0	0	7	0	746.429	sp|P41105|RL28_MOUSE;tr|F6Z0X0|F6Z0X0_MOUSE	sp|P41105|RL28_MOUSE	88	94	yes	no	2	0.032329	86.472	By matching	By matching	1	1	70767	8949200
ATVPKTEIR	IDVLHPGKATVPKTEI	TVPKTEIREKLAKMYK	K	A	T	I	R	E	1	1	0	0	0	0	1	0	0	1	0	1	0	0	1	0	2	0	0	1	0	9	1	1013.59	sp|P62849-2|RS24_MOUSE;sp|P62849-3|RS24_MOUSE;sp|P62849|RS24_MOUSE	sp|P62849-2|RS24_MOUSE	33	41	yes	no	2	0.010657	95.775	By matching	By MS/MS		1	0	3288200
ATVPKTEIREK	IDVLHPGKATVPKTEI	PKTEIREKLAKMYKTT	K	A	T	E	K	L	1	1	0	0	0	0	2	0	0	1	0	2	0	0	1	0	2	0	0	1	0	11	2	1270.72	sp|P62849-2|RS24_MOUSE;sp|P62849-3|RS24_MOUSE;sp|P62849|RS24_MOUSE	sp|P62849-2|RS24_MOUSE	33	43	yes	no	3	0.0012835	88.134	By matching	By MS/MS		1	0	2649300
AVAQALEVIPR	GVEQWPYRAVAQALEV	QALEVIPRTLIQNCGA	R	A	V	P	R	T	3	1	0	0	0	1	1	0	0	1	1	0	0	0	1	0	0	0	0	2	0	11	0	1165.68	tr|E9Q133|E9Q133_MOUSE;tr|Q3U0I3|Q3U0I3_MOUSE;sp|P80318|TCPG_MOUSE;tr|F6Q609|F6Q609_MOUSE	tr|E9Q133|E9Q133_MOUSE	401	411	yes	no	2	0.00066164	98.407	By matching	By MS/MS		1	0	1601800
AVDFAER	RKGAARLRAVDFAERH	RAVDFAERHGYIKGIV	R	A	V	E	R	H	2	1	0	1	0	0	1	0	0	0	0	0	0	1	0	0	0	0	0	1	0	7	0	806.392	sp|P62918|RL8_MOUSE	sp|P62918|RL8_MOUSE	31	37	yes	yes	2	0.034805	84.568	By matching	By matching		1	0	7552800
AVDIPHMDIEALK	QQHCDEAKAVDIPHMD	HMDIEALKKLNKNKKL	K	A	V	L	K	K	2	0	0	2	0	0	1	0	1	2	1	1	1	0	1	0	0	0	0	1	0	13	0	1450.75	tr|Q5XJF6|Q5XJF6_MOUSE;sp|P53026|RL10A_MOUSE	tr|Q5XJF6|Q5XJF6_MOUSE	79	91	yes	no	2;3	0.00094095	90.412	By matching	By MS/MS		2	0	2410200
AVDIPHMDIEALKK	QQHCDEAKAVDIPHMD	MDIEALKKLNKNKKLV	K	A	V	K	K	L	2	0	0	2	0	0	1	0	1	2	1	2	1	0	1	0	0	0	0	1	0	14	1	1578.84	tr|Q5XJF6|Q5XJF6_MOUSE;sp|P53026|RL10A_MOUSE	tr|Q5XJF6|Q5XJF6_MOUSE	79	92	yes	no	2;3	1.5353e-09	141.65	By matching	By MS/MS		2	0	4718500
AVDLQILPK	EQRKADQKAVDLQILP	VDLQILPKIKAVPQLQ	K	A	V	P	K	I	1	0	0	1	0	1	0	0	0	1	2	1	0	0	1	0	0	0	0	1	0	9	0	995.602	sp|P47911|RL6_MOUSE;tr|E9PUX4|E9PUX4_MOUSE	sp|P47911|RL6_MOUSE	260	268	yes	no	2	0.00014665	137.05	By matching	By MS/MS	1	1	60272	27699000
AVFPSIVGRPR	FAGDDAPRAVFPSIVG	PSIVGRPRHQGVMVGM	R	A	V	P	R	H	1	2	0	0	0	0	0	1	0	1	0	0	0	1	2	1	0	0	0	2	0	11	1	1197.7	sp|P63260|ACTG_MOUSE;sp|P60710|ACTB_MOUSE;tr|E9Q1F2|E9Q1F2_MOUSE;tr|E9Q5F4|E9Q5F4_MOUSE;sp|P63268|ACTH_MOUSE;sp|P68134|ACTS_MOUSE;sp|P68033|ACTC_MOUSE;sp|P62737|ACTA_MOUSE;tr|B1ATY1|B1ATY1_MOUSE;tr|G3UZ07|G3UZ07_MOUSE;tr|D3YZY0|D3YZY0_MOUSE;tr|D3Z2K3|D3Z2K3_MOUSE;tr|G3UYG0|G3UYG0_MOUSE;tr|E9Q606|E9Q606_MOUSE;tr|E9Q2D1|E9Q2D1_MOUSE;tr|F6WX90|F6WX90_MOUSE	sp|P63260|ACTG_MOUSE	29	39	yes	no	2	5.6643e-07	146.11	By matching	By MS/MS		1	0	21405000
AVFVDLEPTVIDEVR	GAGKHVPRAVFVDLEP	PTVIDEVRTGTYRQLF	R	A	V	V	R	T	1	1	0	2	0	0	2	0	0	1	1	0	0	1	1	0	1	0	0	4	0	15	0	1700.9	sp|P05213|TBA1B_MOUSE;sp|P68373|TBA1C_MOUSE;sp|P68369|TBA1A_MOUSE	sp|P05213|TBA1B_MOUSE	65	79	yes	no	2	2.7411e-15	153.14	By MS/MS	By MS/MS	1	2	1800400	3549500
AVGIWHCGSCMK	GKTKMKRRAVGIWHCG	WHCGSCMKTVAGGAWT	R	A	V	M	K	T	1	0	0	0	2	0	0	2	1	1	0	1	1	0	0	1	0	1	0	1	0	12	0	1404.61	sp|P61514|RL37A_MOUSE	sp|P61514|RL37A_MOUSE	51	62	yes	yes	2	2.1544e-12	172.21	By matching	By matching		1	0	7840500
AVHSWSR	VVQPVEEKAVHSWSRI	KAVHSWSRISTAGKKA	K	A	V	S	R	I	1	1	0	0	0	0	0	0	1	0	0	0	0	0	0	2	0	1	0	1	0	7	0	841.419	sp|Q8VEG0|CCD71_MOUSE	sp|Q8VEG0|CCD71_MOUSE	12	18	yes	yes	2	0.010206	73.975	By matching	By matching			0	0
AVLACLR	SPYLLLRRAVLACLRQ	RAVLACLRQLVQREAA	R	A	V	L	R	Q	2	1	0	0	1	0	0	0	0	0	2	0	0	0	0	0	0	0	0	1	0	7	0	801.453	sp|Q5PRF0|HTR5A_MOUSE	sp|Q5PRF0|HTR5A_MOUSE	1086	1092	yes	yes	2	0.005153	116	By matching	By MS/MS		1	0	2905800
AVPQLQGYLR	LQILPKIKAVPQLQGY	PQLQGYLRSQFSLTNG	K	A	V	L	R	S	1	1	0	0	0	2	0	1	0	0	2	0	0	0	1	0	0	0	1	1	0	10	0	1143.64	sp|P47911|RL6_MOUSE;tr|E9PUX4|E9PUX4_MOUSE	sp|P47911|RL6_MOUSE	271	280	yes	no	2	6.9994e-05	132.01	By matching	By MS/MS		1	0	37372000
AVTKYTSSK	HAVSEGTKAVTKYTSS	VTKYTSSK________	K	A	V	S	K	-	1	0	0	0	0	0	0	0	0	0	0	2	0	0	0	2	2	0	1	1	0	9	1	983.529	sp|Q6ZWY9|H2B1C_MOUSE;sp|Q64478|H2B1H_MOUSE;sp|P10853|H2B1F_MOUSE;sp|Q8CGP2|H2B1P_MOUSE;sp|Q64525|H2B2B_MOUSE;sp|Q64475|H2B1B_MOUSE;sp|P10854|H2B1M_MOUSE;sp|Q8CGP2-2|H2B1P_MOUSE;sp|Q9D2U9|H2B3A_MOUSE;sp|Q8CGP0|H2B3B_MOUSE;sp|P70696|H2B1A_MOUSE	sp|Q6ZWY9|H2B1C_MOUSE	118	126	yes	no	2	0.025319	81.525	By MS/MS	By matching	1		787510	0
AVVGVVAGGGR	KVISSANRAVVGVVAG	GVVAGGGRIDKPILKA	R	A	V	G	R	I	2	1	0	0	0	0	0	4	0	0	0	0	0	0	0	0	0	0	0	4	0	11	0	940.545	sp|P62918|RL8_MOUSE	sp|P62918|RL8_MOUSE	164	174	yes	yes	2	1.0307e-08	152.06	By matching	By MS/MS	1	1	143110	30759000
AVVGVVAGGGRIDKPILK	KVISSANRAVVGVVAG	RIDKPILKAGRAYHKY	R	A	V	L	K	A	2	1	0	1	0	0	0	4	0	2	1	2	0	0	1	0	0	0	0	4	0	18	2	1748.07	sp|P62918|RL8_MOUSE	sp|P62918|RL8_MOUSE	164	181	yes	yes	2;3;4	1.1209e-17	159.64	By matching	By MS/MS		3	0	96697000
AVVLMGK	IRMSLRGKAVVLMGKN	KAVVLMGKNTMMRKAI	K	A	V	G	K	N	1	0	0	0	0	0	0	1	0	0	1	1	1	0	0	0	0	0	0	2	0	7	0	716.425	tr|E9Q070|E9Q070_MOUSE;tr|D3YVM5|D3YVM5_MOUSE;sp|P14869|RLA0_MOUSE;tr|S4R1N1|S4R1N1_MOUSE	tr|E9Q070|E9Q070_MOUSE	51	57	no	no	1;2	0.036469	83.287	By matching	By MS/MS		1	0	2076700
AYGGSMCAK	KTQKHVSRAYGGSMCA	YGGSMCAKCVRDRIKR	R	A	Y	A	K	C	2	0	0	0	1	0	0	2	0	0	0	1	1	0	0	1	0	0	1	0	0	9	0	943.389	sp|Q9D1R9|RL34_MOUSE	sp|Q9D1R9|RL34_MOUSE	77	85	yes	yes	2	0.027002	66.27	By matching	By matching		1	0	2893900
AYQKQPTIFQNK	MADIQTERAYQKQPTI	QPTIFQNKKRVLLGET	R	A	Y	N	K	K	1	0	1	0	0	3	0	0	0	1	0	2	0	1	1	0	1	0	1	0	0	12	1	1464.77	sp|P62281|RS11_MOUSE	sp|P62281|RS11_MOUSE	9	20	yes	yes	2;3	1.4007e-27	225.55	By matching	By MS/MS		2	0	51468000
CCLTYCFNKPEDK	FDRHYCGKCCLTYCFN	CFNKPEDK________	K	C	C	D	K	-	0	0	1	1	3	0	1	0	0	0	1	2	0	1	1	0	1	0	1	0	0	13	1	1733.72	sp|P62983|RS27A_MOUSE	sp|P62983|RS27A_MOUSE	144	156	yes	yes	2;3	6.9045e-38	232.78	By matching	By MS/MS		2	0	30103000
CDVDIRK	TTFNSIMKCDVDIRKD	KCDVDIRKDLYANTVL	K	C	D	R	K	D	0	1	0	2	1	0	0	0	0	1	0	1	0	0	0	0	0	0	0	1	0	7	1	904.444	sp|Q8BFZ3|ACTBL_MOUSE;sp|P63260|ACTG_MOUSE;sp|P60710|ACTB_MOUSE;tr|E9Q1F2|E9Q1F2_MOUSE;tr|B1ATY1|B1ATY1_MOUSE;tr|F8WGM8|F8WGM8_MOUSE	sp|P63260|ACTG_MOUSE	285	291	no	no	2;3	0.027792	104.75	By matching	By matching		2	0	959230
CDVDIRKDLYANTVLSGGTTMYPGIADR	TTFNSIMKCDVDIRKD	MYPGIADRMQKEITAL	K	C	D	D	R	M	2	2	1	4	1	0	0	3	0	2	2	1	1	0	1	1	3	0	2	2	0	28	2	3100.5	sp|P63260|ACTG_MOUSE;sp|P60710|ACTB_MOUSE;tr|E9Q1F2|E9Q1F2_MOUSE;tr|B1ATY1|B1ATY1_MOUSE;tr|F8WGM8|F8WGM8_MOUSE	sp|P63260|ACTG_MOUSE	285	312	yes	no	3	0.00033082	56.562	By MS/MS	By MS/MS	1	1	2132300	2914400
CEGINISGNFYR	GRKVVVVRCEGINISG	NISGNFYRNKLKYLAF	R	C	E	Y	R	N	0	1	2	0	1	0	1	2	0	2	0	0	0	1	0	1	0	0	1	0	0	12	0	1428.65	sp|P19253|RL13A_MOUSE;tr|E9Q5A0|E9Q5A0_MOUSE;tr|S4R281|S4R281_MOUSE	sp|P19253|RL13A_MOUSE	38	49	yes	no	2	1.7414e-21	204.32	By matching	By MS/MS		1	0	18543000
CESAFLSKR	VFQFLNAKCESAFLSK	ESAFLSKRNPRQINWT	K	C	E	K	R	N	1	1	0	0	1	0	1	0	0	0	1	1	0	1	0	2	0	0	0	0	0	9	1	1096.53	sp|Q8BP67|RL24_MOUSE	sp|Q8BP67|RL24_MOUSE	36	44	yes	yes	2	0.0081883	96.665	By matching	By MS/MS		1	0	3595500
CFIVGADNVGSK	QLLDDYPKCFIVGADN	GADNVGSKQMQQIRMS	K	C	F	S	K	Q	1	0	1	1	1	0	0	2	0	1	0	1	0	1	0	1	0	0	0	2	0	12	0	1265.61	tr|E9Q070|E9Q070_MOUSE;tr|D3YVM5|D3YVM5_MOUSE;sp|P14869|RLA0_MOUSE	tr|E9Q070|E9Q070_MOUSE	27	38	no	no	2	0.0036064	81.565	By matching	By MS/MS		1	0	26553000
CGVISPR	NLTGRLNKCGVISPRF	KCGVISPRFDVQLKDL	K	C	G	P	R	F	0	1	0	0	1	0	0	1	0	1	0	0	0	0	1	1	0	0	0	1	0	7	0	787.401	sp|P62245|RS15A_MOUSE;tr|F8WJ41|F8WJ41_MOUSE	sp|P62245|RS15A_MOUSE	72	78	yes	no	2	0.039407	81.784	By matching	By MS/MS		1	0	3035900
CHTPPLYR	GRCLPTPKCHTPPLYR	CHTPPLYRMRIFAPNH	K	C	H	Y	R	M	0	1	0	0	1	0	0	0	1	0	1	0	0	0	2	0	1	0	1	0	0	8	0	1042.5	sp|P62717|RL18A_MOUSE;tr|F6YJW4|F6YJW4_MOUSE	sp|P62717|RL18A_MOUSE	22	29	yes	no	2;3	0.007938	92.47	By matching	By MS/MS		2	0	29828000
CKELGITALHIK	AAQDVAQRCKELGITA	GITALHIKLRATGGNR	R	C	K	I	K	L	1	0	0	0	1	0	1	1	1	2	2	2	0	0	0	0	1	0	0	0	0	12	1	1381.78	sp|P62264|RS14_MOUSE;tr|D3YVF4|D3YVF4_MOUSE;tr|D3Z7I1|D3Z7I1_MOUSE	sp|P62264|RS14_MOUSE	85	96	yes	no	2;4	7.5953e-22	212.9	By matching	By MS/MS		2	0	6826800
CMQLTDFILK	RRQAMPFKCMQLTDFI	QLTDFILKFPHSARQK	K	C	M	L	K	F	0	0	0	1	1	1	0	0	0	1	2	1	1	1	0	0	1	0	0	0	0	10	0	1267.63	sp|Q9CR57|RL14_MOUSE	sp|Q9CR57|RL14_MOUSE	54	63	yes	yes	2	6.0618e-10	172.88	By matching	By MS/MS	1	2	849440	5019600
CMQLTDFILKFPHSAR	RRQAMPFKCMQLTDFI	LKFPHSARQKYVRKAW	K	C	M	A	R	Q	1	1	0	1	1	1	0	0	1	1	2	1	1	2	1	1	1	0	0	0	0	16	1	1962.98	sp|Q9CR57|RL14_MOUSE	sp|Q9CR57|RL14_MOUSE	54	69	yes	yes	2;3;4	1.7123e-15	157.74	By matching	By MS/MS	2	3	674520	15107000
CPEALFQPSFLGMESCGIHETTFNSIMK	TIGNERFRCPEALFQP	TTFNSIMKCDVDIRKD	R	C	P	M	K	C	1	0	1	0	2	1	3	2	1	2	2	1	2	3	2	3	2	0	0	0	0	28	0	3230.45	sp|P63260|ACTG_MOUSE;sp|P60710|ACTB_MOUSE;tr|E9Q1F2|E9Q1F2_MOUSE;tr|F8WGM8|F8WGM8_MOUSE	sp|P63260|ACTG_MOUSE	257	284	yes	no	3	0.0088632	42.275	By MS/MS	By matching	1	1	848260	1206900
CPFTGNVSIR	EGTYIDKKCPFTGNVS	FTGNVSIRGRILSGVV	K	C	P	I	R	G	0	1	1	0	1	0	0	1	0	1	0	0	0	1	1	1	1	0	0	1	0	10	0	1149.56	sp|P62281|RS11_MOUSE	sp|P62281|RS11_MOUSE	60	69	yes	yes	2	6.3794e-05	132.25	By matching	By MS/MS		1	0	26044000
CTGGEVGATSALAPK	EVKVVYLRCTGGEVGA	ATSALAPKIGPLGLSP	R	C	T	P	K	I	3	0	0	0	1	0	1	3	0	0	1	1	0	0	1	1	2	0	0	1	0	15	0	1417.69	sp|P35979|RL12_MOUSE;tr|F8VQK7|F8VQK7_MOUSE	sp|P35979|RL12_MOUSE	17	31	yes	no	2	7.7255e-13	148.18	By matching	By MS/MS	1	1	223000	46571000
DAALMVTNDGATILK	KILLSSGRDAALMVTN	NDGATILKNIGVDNPA	R	D	A	L	K	N	3	0	1	2	0	0	0	1	0	1	2	1	1	0	0	0	2	0	0	1	0	15	0	1531.79	sp|P80314|TCPB_MOUSE	sp|P80314|TCPB_MOUSE	58	72	yes	yes	2	0.0060966	72.898	By matching	By matching		1	0	836100
DAEAWFNEK	QLAEQNRKDAEAWFNE	AEAWFNEKSKELTTEI	K	D	A	E	K	S	2	0	1	1	0	0	2	0	0	0	0	1	0	1	0	0	0	1	0	0	0	9	0	1108.48	CON__P13645;CON__Q7Z3Z0;CON__Q7Z3Y8;CON__Q148H6;CON__Q7Z3Y7	CON__P13645	335	343	yes	no	2	0.0027983	112.3	By MS/MS	By matching	1	1	393280	933800		+
DAFLGSFLYEYSR	CKNYQEAKDAFLGSFL	SFLYEYSRRHPEYAVS	K	D	A	S	R	R	1	1	0	1	0	0	1	1	0	0	2	0	0	2	0	2	0	0	2	0	0	13	0	1566.74	CON__P02769	CON__P02769	347	359	yes	yes	2	1.3418e-11	151.66	By MS/MS	By matching	1	1	466000	605590		+
DAGTIAGLNVLR	AYLGKATKDAGTIAGL	IAGLNVLRIINEPTAA	K	D	A	L	R	I	2	1	1	1	0	0	0	2	0	1	2	0	0	0	0	0	1	0	0	1	0	12	0	1198.67	tr|Q504P4|Q504P4_MOUSE;sp|P63017|HSP7C_MOUSE	tr|Q504P4|Q504P4_MOUSE	141	152	yes	no	2	1.1995e-16	192.68	By MS/MS	By MS/MS	1	1	420800	2110400
DAVTYTEHAK	VFLENVIRDAVTYTEH	VTYTEHAKRKTVTAMD	R	D	A	A	K	R	2	0	0	1	0	0	1	0	1	0	0	1	0	0	0	0	2	0	1	1	0	10	0	1133.54	sp|P62806|H4_MOUSE	sp|P62806|H4_MOUSE	69	78	yes	yes	2;3	5.9992e-10	172.98	By MS/MS	By MS/MS	1	1	663850	5613000
DAVTYTEHAKR	VFLENVIRDAVTYTEH	TYTEHAKRKTVTAMDV	R	D	A	K	R	K	2	1	0	1	0	0	1	0	1	0	0	1	0	0	0	0	2	0	1	1	0	11	1	1289.64	sp|P62806|H4_MOUSE	sp|P62806|H4_MOUSE	69	79	yes	yes	2;3	2.1058e-11	166.86	By matching	By MS/MS		2	0	1874500
DDASKPVHLTAFLGYK	GKVKSFPKDDASKPVH	LTAFLGYKAGMTHIVR	K	D	D	Y	K	A	2	0	0	2	0	0	0	1	1	0	2	2	0	1	1	1	1	0	1	1	0	16	1	1760.91	sp|P27659|RL3_MOUSE;tr|A0A087WQK0|A0A087WQK0_MOUSE;tr|A0A087WNS0|A0A087WNS0_MOUSE	sp|P27659|RL3_MOUSE	35	50	yes	no	3	9.0833e-06	101.2	By matching	By matching		1	0	1071500
DETEFYLGKR	KIEGVYARDETEFYLG	TEFYLGKRCAYVYKAK	R	D	E	K	R	C	0	1	0	1	0	0	2	1	0	0	1	1	0	1	0	0	1	0	1	0	0	10	1	1256.6	sp|O55142|RL35A_MOUSE	sp|O55142|RL35A_MOUSE	37	46	yes	yes	2;3	1.3002e-07	164.68	By matching	By MS/MS		2	0	6105000
DGLIIRKPVTVHSR	QQIRKLIKDGLIIRKP	KPVTVHSRARCRKNTL	K	D	G	S	R	A	0	2	0	1	0	0	0	1	1	2	1	1	0	0	1	1	1	0	0	2	0	14	2	1589.94	tr|A2A547|A2A547_MOUSE;sp|P84099|RL19_MOUSE	tr|A2A547|A2A547_MOUSE	45	58	yes	no	3;4	0.010421	55.335	By matching	By MS/MS		2	0	11836000
DGNVLLHEMQIQHPTASLIAK	AGDIKLTKDGNVLLHE	PTASLIAKVATAQDDI	K	D	G	A	K	V	2	0	1	1	0	2	1	1	2	2	3	1	1	0	1	1	1	0	0	1	0	21	0	2314.21	sp|P80317|TCPZ_MOUSE;tr|E9QPA6|E9QPA6_MOUSE	sp|P80317|TCPZ_MOUSE	59	79	yes	no	3	0.021645	38.205	By MS/MS	By matching	1		978460	0
DGQVINETSQHHDDLE	LIKTVETRDGQVINET	SQHHDDLE________	R	D	G	L	E	-	0	0	1	3	0	2	2	1	2	1	1	0	0	0	0	1	1	0	0	1	0	16	0	1835.79	sp|P20152|VIME_MOUSE	sp|P20152|VIME_MOUSE	451	466	yes	yes	2;3	2.5852e-19	174.59	By matching	By MS/MS	2	2	819260	9371500
DIDIHEVR	PVRHLYTKDIDIHEVR	DIDIHEVRIGWSLTTS	K	D	I	V	R	I	0	1	0	2	0	0	1	0	1	2	0	0	0	0	0	0	0	0	0	1	0	8	0	995.504	tr|G3XA10|G3XA10_MOUSE;sp|Q8VEK3|HNRPU_MOUSE	tr|G3XA10|G3XA10_MOUSE	329	336	yes	no	2	4.7173e-06	107.57	By matching	By MS/MS		1	0	3066800
DIENQYETQITQIEHEVSSSGQEVQSSAK	QLIAKNRKDIENQYET	QEVQSSAKEVTQLRHG	K	D	I	A	K	E	1	0	1	1	0	5	5	1	1	3	0	1	0	0	0	5	2	0	1	2	0	29	0	3263.51	CON__P35527	CON__P35527	340	368	yes	yes	3	3.1574e-18	123.74	By matching	By matching	1	1	886380	1086700		+
DIGFIKLD	QCFRQYAKDIGFIKLD	DIGFIKLD________	K	D	I	L	D	-	0	0	0	2	0	0	0	1	0	2	1	1	0	1	0	0	0	0	0	0	0	8	1	919.501	sp|P62274|RS29_MOUSE;tr|D3YYL7|D3YYL7_MOUSE	sp|P62274|RS29_MOUSE	49	56	yes	no	2	0.015306	99.013	By matching	By MS/MS		1	0	16752000
DIICQIAYAR	MIVRVTNRDIICQIAY	ICQIAYARIEGDMIVC	R	D	I	A	R	I	2	1	0	1	1	1	0	0	0	3	0	0	0	0	0	0	0	0	1	0	0	10	0	1221.62	sp|P47962|RL5_MOUSE;tr|D3YYV8|D3YYV8_MOUSE	sp|P47962|RL5_MOUSE	59	68	yes	no	2	0.00029016	123.51	By matching	By MS/MS		1	0	3134300
DIIHDPGR	GYIKGIVKDIIHDPGR	DIIHDPGRGAPLAKVV	K	D	I	G	R	G	0	1	0	2	0	0	0	1	1	2	0	0	0	0	1	0	0	0	0	0	0	8	0	921.467	sp|P62918|RL8_MOUSE	sp|P62918|RL8_MOUSE	47	54	yes	yes	2	0.012804	93.429	By matching	By matching		1	0	1527800
DIIHDPGRGAPLAK	GYIKGIVKDIIHDPGR	GRGAPLAKVVFRDPYR	K	D	I	A	K	V	2	1	0	2	0	0	0	2	1	2	1	1	0	0	2	0	0	0	0	0	0	14	1	1458.79	sp|P62918|RL8_MOUSE	sp|P62918|RL8_MOUSE	47	60	yes	yes	2;3	6.1373e-08	129.37	By matching	By MS/MS		2	0	10086000
DILIQYDR	EASKKEIKDILIQYDR	DILIQYDRTLLVADPR	K	D	I	D	R	T	0	1	0	2	0	1	0	0	0	2	1	0	0	0	0	0	0	0	1	0	0	8	0	1034.54	sp|P14131|RS16_MOUSE	sp|P14131|RS16_MOUSE	110	117	yes	yes	2	0.0078509	99.815	By matching	By matching		1	0	1255500
DIPGLTDTTVPR	VIVKKGEKDIPGLTDT	LTDTTVPRRLGPKRAS	K	D	I	P	R	R	0	1	0	2	0	0	0	1	0	1	1	0	0	0	2	0	3	0	0	1	0	12	0	1283.67	sp|P62754|RS6_MOUSE	sp|P62754|RS6_MOUSE	120	131	yes	yes	2	0.00013873	102.97	By matching	By matching		1	0	1329700
DISEASVFDAYVLPK	IVEAAAVRDISEASVF	FDAYVLPKLYVKLHYC	R	D	I	P	K	L	2	0	0	2	0	0	1	0	0	1	1	1	0	1	1	2	0	0	1	2	0	15	0	1652.83	sp|P62855|RS26_MOUSE	sp|P62855|RS26_MOUSE	52	66	yes	yes	2	1.0554e-15	161.04	By MS/MS	By MS/MS	1	1	775520	8869300
DLDRIAGQVAAANKK	KLTPQGQRDLDRIAGQ	QVAAANKKH_______	R	D	L	K	K	H	4	1	1	2	0	1	0	1	0	1	1	2	0	0	0	0	0	0	0	1	0	15	2	1568.86	sp|Q9CZX8|RS19_MOUSE	sp|Q9CZX8|RS19_MOUSE	130	144	yes	yes	3	0.00031758	90.229	By matching	By MS/MS		1	0	2986400
DLFEDELVPLFEK	IFVGKIPRDLFEDELV	ELVPLFEKAGPIWDLR	R	D	L	E	K	A	0	0	0	2	0	0	3	0	0	0	3	1	0	2	1	0	0	0	0	1	0	13	0	1592.8	tr|G3UXJ6|G3UXJ6_MOUSE;tr|G3UZ48|G3UZ48_MOUSE;tr|G3UZI2|G3UZI2_MOUSE;sp|Q7TMK9-2|HNRPQ_MOUSE;tr|G3V018|G3V018_MOUSE;sp|Q7TMK9|HNRPQ_MOUSE;tr|G3UWM1|G3UWM1_MOUSE	tr|G3UXJ6|G3UXJ6_MOUSE	172	184	yes	no	2	0.0003637	96.464	By matching	By MS/MS	1	1	276990	2088800
DLKPSTPR	QKSNQNGKDLKPSTPR	DLKPSTPRSKGQESFK	K	D	L	P	R	S	0	1	0	1	0	0	0	0	0	0	1	1	0	0	2	1	1	0	0	0	0	8	1	912.503	sp|Q61937|NPM_MOUSE;tr|E9Q5T3|E9Q5T3_MOUSE;tr|Q9DAY9|Q9DAY9_MOUSE;tr|Q5SQB5|Q5SQB5_MOUSE	sp|Q61937|NPM_MOUSE	212	219	yes	no	2;3	0.0087326	113.41	By matching	By matching	1	2	10968	1684400
DLLHPSLEEEKKK	________________	SLEEEKKKHKKKRLVQ	R	D	L	K	K	H	0	0	0	1	0	0	3	0	1	0	3	3	0	0	1	1	0	0	0	0	0	13	2	1564.85	sp|Q6ZWY3|RS27L_MOUSE;tr|D6RH49|D6RH49_MOUSE;tr|D3YYB0|D3YYB0_MOUSE	sp|Q6ZWY3|RS27L_MOUSE	6	18	yes	no	3	0.00071072	84.365	By matching	By matching		1	0	2631100
DLLQPEVAVALLEAQAGTGHIIDPATSAR	SIYEALKKDLLQPEVA	IDPATSARLTVDEAVR	K	D	L	A	R	L	6	1	0	2	0	2	2	2	1	2	4	0	0	0	2	1	2	0	0	2	0	29	0	2955.57	tr|F6R059|F6R059_MOUSE;tr|E9Q3W4|E9Q3W4_MOUSE;sp|Q9QXS1-15|PLEC_MOUSE;sp|Q9QXS1-10|PLEC_MOUSE;sp|Q9QXS1-9|PLEC_MOUSE;sp|Q9QXS1-12|PLEC_MOUSE;sp|Q9QXS1-11|PLEC_MOUSE;sp|Q9QXS1-13|PLEC_MOUSE;sp|Q9QXS1-5|PLEC_MOUSE;sp|Q9QXS1-3|PLEC_MOUSE;sp|Q9QXS1-16|PLEC_MOUSE;sp|Q9QXS1-4|PLEC_MOUSE;sp|Q9QXS1-14|PLEC_MOUSE;sp|Q9QXS1-6|PLEC_MOUSE;sp|Q9QXS1-7|PLEC_MOUSE;sp|Q9QXS1-8|PLEC_MOUSE;sp|Q9QXS1-2|PLEC_MOUSE;s…	tr|F6R059|F6R059_MOUSE	1215	1243	yes	no	3	0.0092742	41.214	By matching	By matching	1		202790	0
DLTDYLMK	LRLDLAGRDLTDYLMK	DLTDYLMKILTERGYS	R	D	L	M	K	I	0	0	0	2	0	0	0	0	0	0	2	1	1	0	0	0	1	0	1	0	0	8	0	997.479	sp|Q8BFZ3|ACTBL_MOUSE;sp|P63260|ACTG_MOUSE;sp|P60710|ACTB_MOUSE;tr|E9Q1F2|E9Q1F2_MOUSE;tr|E9Q5F4|E9Q5F4_MOUSE;sp|P63268|ACTH_MOUSE;sp|P68134|ACTS_MOUSE;sp|P68033|ACTC_MOUSE;sp|P62737|ACTA_MOUSE;tr|G3UZ07|G3UZ07_MOUSE;tr|D3YZY0|D3YZY0_MOUSE;tr|D3Z2K3|D3Z2K3_MOUSE	sp|P63260|ACTG_MOUSE	184	191	no	no	2	0.013026	93.143	By matching	By matching		1	0	387420
DLTTAGAVTQCYR	HNMYREYRDLTTAGAV	GAVTQCYRDMGARHRA	R	D	L	Y	R	D	2	1	0	1	1	1	0	1	0	0	1	0	0	0	0	0	3	0	1	1	0	13	0	1454.68	sp|P62717|RL18A_MOUSE	sp|P62717|RL18A_MOUSE	99	111	yes	yes	2	2.3387e-15	177.42	By MS/MS	By MS/MS	1	1	550970	40749000
DLYANTVLSGGTTMYPGIADR	KCDVDIRKDLYANTVL	MYPGIADRMQKEITAL	K	D	L	D	R	M	2	1	1	2	0	0	0	3	0	1	2	0	1	0	1	1	3	0	2	1	0	21	0	2214.06	sp|P63260|ACTG_MOUSE;sp|P60710|ACTB_MOUSE;tr|E9Q1F2|E9Q1F2_MOUSE;tr|B1ATY1|B1ATY1_MOUSE;tr|F8WGM8|F8WGM8_MOUSE	sp|P63260|ACTG_MOUSE	292	312	yes	no	2	1.9385e-27	181.64	By MS/MS	By MS/MS	1	1	2314800	6088500
DMIILPEMVGSMVGVYNGK	EVVKTHLRDMIILPEM	MVGVYNGKTFNQVEIK	R	D	M	G	K	T	0	0	1	1	0	0	1	3	0	2	1	1	3	0	1	1	0	0	1	3	0	19	0	2052.01	sp|P62843|RS15_MOUSE;tr|D3YTQ9|D3YTQ9_MOUSE	sp|P62843|RS15_MOUSE	82	100	yes	no	2	2.7814e-10	130.38	By matching	By matching			0	0
DMIREVCGFAPYER	TKHTKFVRDMIREVCG	CGFAPYERRAMELLKV	R	D	M	E	R	R	1	2	0	1	1	0	2	1	0	1	0	0	1	1	1	0	0	0	1	1	0	14	1	1741.79	tr|Q6ZWZ4|Q6ZWZ4_MOUSE;sp|P47964|RL36_MOUSE	tr|Q6ZWZ4|Q6ZWZ4_MOUSE	42	55	yes	no	3	0.0016485	81.904	By matching	By MS/MS		1	0	2591400
DMIREVCGFAPYERR	TKHTKFVRDMIREVCG	GFAPYERRAMELLKVS	R	D	M	R	R	A	1	3	0	1	1	0	2	1	0	1	0	0	1	1	1	0	0	0	1	1	0	15	2	1897.89	tr|Q6ZWZ4|Q6ZWZ4_MOUSE;sp|P47964|RL36_MOUSE	tr|Q6ZWZ4|Q6ZWZ4_MOUSE	42	56	yes	no	3	0.027476	46.318	By matching	By MS/MS		1	0	3487000
DMPIQAFLLYQEPVLGPVR	KAVPYPQRDMPIQAFL	EPVLGPVRGPFPIIV_	R	D	M	V	R	G	1	1	0	1	0	2	1	1	0	1	3	0	1	1	3	0	0	0	1	2	0	19	0	2185.16	CON__P02666	CON__P02666	184	202	yes	yes	2;3	0.0037674	63.044	By matching	By matching	1		126020	0		+
DNIQGITKPAIR	KRHRKVLRDNIQGITK	GITKPAIRRLARRGGV	R	D	N	I	R	R	1	1	1	1	0	1	0	1	0	3	0	1	0	0	1	0	1	0	0	0	0	12	1	1324.75	sp|P62806|H4_MOUSE	sp|P62806|H4_MOUSE	25	36	yes	yes	2;3	1.1066e-12	179.6	By MS/MS	By MS/MS	4	2	7518800	62418000
DNIQGITKPAIRR	KRHRKVLRDNIQGITK	ITKPAIRRLARRGGVK	R	D	N	R	R	L	1	2	1	1	0	1	0	1	0	3	0	1	0	0	1	0	1	0	0	0	0	13	2	1480.85	sp|P62806|H4_MOUSE	sp|P62806|H4_MOUSE	25	37	yes	yes	2;3;4	0.00015508	103.46	By MS/MS	By MS/MS	3	3	1813500	88784000
DNYVPEVSALDQEIIEVDPDTKEMLK	QEEERERRDNYVPEVS	PDTKEMLKLLDFGSLS	R	D	N	L	K	L	1	0	1	4	0	1	4	0	0	2	2	2	1	0	2	1	1	0	1	3	0	26	1	2989.45	sp|P63276|RS17_MOUSE	sp|P63276|RS17_MOUSE	82	107	yes	yes	2	5.2404e-14	118.24	By matching	By MS/MS		1	0	3266100
DSHGVAQVR	SQIGVILRDSHGVAQV	SHGVAQVRFVTGNKIL	R	D	S	V	R	F	1	1	0	1	0	1	0	1	1	0	0	0	0	0	0	1	0	0	0	2	0	9	0	967.484	sp|P62301|RS13_MOUSE	sp|P62301|RS13_MOUSE	56	64	yes	yes	2;3	0.0097257	67.897	By matching	By MS/MS		1	0	1003300
DSYVGDEAQSK	VMVGMGQKDSYVGDEA	VGDEAQSKRGILTLKY	K	D	S	S	K	R	1	0	0	2	0	1	1	1	0	0	0	1	0	0	0	2	0	0	1	1	0	11	0	1197.52	sp|P63260|ACTG_MOUSE;sp|P60710|ACTB_MOUSE;tr|E9Q5F4|E9Q5F4_MOUSE;sp|P63268|ACTH_MOUSE;sp|P68134|ACTS_MOUSE;sp|P68033|ACTC_MOUSE;sp|P62737|ACTA_MOUSE;tr|G3UZ07|G3UZ07_MOUSE;tr|D3YZY0|D3YZY0_MOUSE;tr|D3Z2K3|D3Z2K3_MOUSE;tr|G3UYG0|G3UYG0_MOUSE;tr|E9Q606|E9Q606_MOUSE;tr|V9GXQ2|V9GXQ2_MOUSE	sp|P63260|ACTG_MOUSE	51	61	yes	no	2	2.5418e-05	117.95	By MS/MS	By MS/MS	1	1	631690	2634100
DSYVGDEAQSKR	VMVGMGQKDSYVGDEA	GDEAQSKRGILTLKYP	K	D	S	K	R	G	1	1	0	2	0	1	1	1	0	0	0	1	0	0	0	2	0	0	1	1	0	12	1	1353.62	sp|P63260|ACTG_MOUSE;sp|P60710|ACTB_MOUSE;tr|E9Q5F4|E9Q5F4_MOUSE;sp|P63268|ACTH_MOUSE;sp|P68134|ACTS_MOUSE;sp|P68033|ACTC_MOUSE;sp|P62737|ACTA_MOUSE;tr|G3UZ07|G3UZ07_MOUSE;tr|D3YZY0|D3YZY0_MOUSE;tr|D3Z2K3|D3Z2K3_MOUSE;tr|G3UYG0|G3UYG0_MOUSE;tr|E9Q606|E9Q606_MOUSE;tr|V9GXQ2|V9GXQ2_MOUSE	sp|P63260|ACTG_MOUSE	51	62	yes	no	2;3	4.0343e-21	204.32	By MS/MS	By MS/MS	2	2	722350	20594000
DTGKTPVEPEVAIHR	________________	EPEVAIHRIRITLTSR	K	D	T	H	R	I	1	1	0	1	0	0	2	1	1	1	0	1	0	0	2	0	2	0	0	2	0	15	1	1647.86	sp|P60867|RS20_MOUSE	sp|P60867|RS20_MOUSE	5	19	yes	yes	2;3;4	1.9125e-23	185.66	By matching	By MS/MS		2	0	20933000
DTLYEAVR	________________	DTLYEAVREVLHGNQR	R	D	T	V	R	E	1	1	0	1	0	0	1	0	0	0	1	0	0	0	0	0	1	0	1	1	0	8	0	965.482	tr|Q5XJF6|Q5XJF6_MOUSE;sp|P53026|RL10A_MOUSE;tr|D6RE43|D6RE43_MOUSE	tr|Q5XJF6|Q5XJF6_MOUSE	8	15	yes	no	2	3.9931e-08	167.9	By matching	By MS/MS		1	0	2778900
DTLYEAVREVLHGNQR	________________	EVLHGNQRKRRKFLET	R	D	T	Q	R	K	1	2	1	1	0	1	2	1	1	0	2	0	0	0	0	0	1	0	1	2	0	16	1	1898.96	tr|Q5XJF6|Q5XJF6_MOUSE;sp|P53026|RL10A_MOUSE;tr|D6RE43|D6RE43_MOUSE	tr|Q5XJF6|Q5XJF6_MOUSE	8	23	yes	no	3	0.00018127	94.673	By matching	By MS/MS		1	0	3815200
DVNAAIATIK	YRGDVVPKDVNAAIAT	NAAIATIKTKRSIQFV	K	D	V	I	K	T	3	0	1	1	0	0	0	0	0	2	0	1	0	0	0	0	1	0	0	1	0	10	0	1014.57	sp|P05213|TBA1B_MOUSE;sp|P68373|TBA1C_MOUSE;sp|P68369|TBA1A_MOUSE;sp|P05214|TBA3_MOUSE	sp|P05213|TBA1B_MOUSE	327	336	yes	no	2	0.0085733	81.709	By matching	By matching		1	0	1795200
DVNFEFPEFQL	VYKKLTGKDVNFEFPE	FEFPEFQL________	K	D	V	Q	L	-	0	0	1	1	0	1	2	0	0	0	1	0	0	3	1	0	0	0	0	1	0	11	0	1383.63	sp|P62082|RS7_MOUSE;tr|F6SVV1|F6SVV1_MOUSE	sp|P62082|RS7_MOUSE	184	194	yes	no	2	0.0091975	76.326	By matching	By matching	1	1	198340	1833800
DVNQQEFVR	________________	VNQQEFVRALAAFLKK	K	D	V	V	R	A	0	1	1	1	0	2	1	0	0	0	0	0	0	1	0	0	0	0	0	2	0	9	0	1133.55	sp|Q9CZX8|RS19_MOUSE;tr|D3YUT3|D3YUT3_MOUSE;tr|D3Z722|D3Z722_MOUSE;tr|D3YUG3|D3YUG3_MOUSE;tr|D3Z5R8|D3Z5R8_MOUSE;tr|S4R223|S4R223_MOUSE	sp|Q9CZX8|RS19_MOUSE	8	16	yes	no	2	3.7488e-13	196.52	By matching	By matching		1	0	2377800
DVQIGDIVTVGECRPLSK	VHLSPCFRDVQIGDIV	GECRPLSKTVRFNVLK	R	D	V	S	K	T	0	1	0	2	1	1	1	2	0	2	1	1	0	0	1	1	1	0	0	3	0	18	1	1985.03	sp|P62281|RS11_MOUSE	sp|P62281|RS11_MOUSE	119	136	yes	yes	2;3	2.7779e-13	143.99	By matching	By MS/MS		2	0	34068000
DVWGIEGPIDAAFTR	PGYPKLIRDVWGIEGP	PIDAAFTRVNCQGKTY	R	D	V	T	R	V	2	1	0	2	0	0	1	2	0	2	0	0	0	1	1	0	1	1	0	1	0	15	0	1645.81	CON__Q3ZBS7	CON__Q3ZBS7	194	208	yes	yes	2	9.1942e-12	134.37	By MS/MS	By MS/MS	1	1	557720	3397100		+
DYLHYIR	QRTIVIRRDYLHYIRK	RDYLHYIRKYNRFEKR	R	D	Y	I	R	K	0	1	0	1	0	0	0	0	1	1	1	0	0	0	0	0	0	0	2	0	0	7	0	978.492	sp|P62281|RS11_MOUSE	sp|P62281|RS11_MOUSE	91	97	yes	yes	2	0.033775	85.359	By matching	By matching		1	0	9673400
DYLHYIRK	QRTIVIRRDYLHYIRK	DYLHYIRKYNRFEKRH	R	D	Y	R	K	Y	0	1	0	1	0	0	0	0	1	1	1	1	0	0	0	0	0	0	2	0	0	8	1	1106.59	sp|P62281|RS11_MOUSE	sp|P62281|RS11_MOUSE	91	98	yes	yes	3	0.010558	71.342	By matching	By matching		1	0	2535000
EAAEQDVEK	GIRAKRAKEAAEQDVE	AAEQDVEKKK______	K	E	A	E	K	K	2	0	0	1	0	1	3	0	0	0	0	1	0	0	0	0	0	0	0	1	0	9	0	1017.46	sp|P47963|RL13_MOUSE	sp|P47963|RL13_MOUSE	201	209	yes	yes	2	0.00014562	137.14	By matching	By MS/MS	1	1	33373	724030
EAAEQDVEKKK	GIRAKRAKEAAEQDVE	EQDVEKKK________	K	E	A	K	K	-	2	0	0	1	0	1	3	0	0	0	0	3	0	0	0	0	0	0	0	1	0	11	2	1273.65	sp|P47963|RL13_MOUSE	sp|P47963|RL13_MOUSE	201	211	yes	yes	2	0.042443	75.652	By matching	By matching		1	0	2294900
EAIEGTYIDKK	GLGFKTPKEAIEGTYI	EGTYIDKKCPFTGNVS	K	E	A	K	K	C	1	0	0	1	0	0	2	1	0	2	0	2	0	0	0	0	1	0	1	0	0	11	1	1265.65	sp|P62281|RS11_MOUSE	sp|P62281|RS11_MOUSE	49	59	yes	yes	2;3	1.5805e-15	185.99	By matching	By MS/MS	1	2	65736	52729000
EAIIPGSVYDR	TTAMYDAREAIIPGSV	IPGSVYDRSSQGRPSN	R	E	A	D	R	S	1	1	0	1	0	0	1	1	0	2	0	0	0	0	1	1	0	0	1	1	0	11	0	1218.62	sp|Q9EPU0-2|RENT1_MOUSE;sp|Q9EPU0|RENT1_MOUSE	sp|Q9EPU0-2|RENT1_MOUSE	934	944	yes	no	2	0.025404	63.32	By matching	By MS/MS		1	0	1587800
EAMEDGEIDGNKVTLDWAKPK	EEDAKAAKEAMEDGEI	TLDWAKPKGEGGFGGR	K	E	A	P	K	G	2	0	1	3	0	0	3	2	0	1	1	3	1	0	1	0	1	1	0	1	0	21	2	2345.12	sp|P09405|NUCL_MOUSE	sp|P09405|NUCL_MOUSE	625	645	yes	yes	3;4	2.1184e-08	100.97	By matching	By matching		2	0	1858500
EANNFLWPFK	YTVGKRFKEANNFLWP	NNFLWPFKLSSPRGGM	K	E	A	F	K	L	1	0	2	0	0	0	1	0	0	0	1	1	0	2	1	0	0	1	0	0	0	10	0	1264.62	sp|P14148|RL7_MOUSE;tr|F6XI62|F6XI62_MOUSE	sp|P14148|RL7_MOUSE	225	234	yes	no	2	0.00016489	128.35	By matching	By matching		1	0	772370
EAPAPPKAEAK	________________	APPKAEAKAKALKAKK	K	E	A	A	K	A	4	0	0	0	0	0	2	0	0	0	0	2	0	0	3	0	0	0	0	0	0	11	1	1107.59	sp|P62751|RL23A_MOUSE	sp|P62751|RL23A_MOUSE	8	18	yes	yes	3	0.0084931	73.841	By matching	By matching	1	1	367070	8867300
EAPPMEKPEVVK	KRLRKAKKEAPPMEKP	MEKPEVVKTHLRDMII	K	E	A	V	K	T	1	0	0	0	0	0	3	0	0	0	0	2	1	0	3	0	0	0	0	2	0	12	1	1352.7	sp|P62843|RS15_MOUSE;tr|D3YTQ9|D3YTQ9_MOUSE	sp|P62843|RS15_MOUSE	66	77	yes	no	2;3	6.6131e-05	113.61	By matching	By MS/MS		2	0	41474000
EATESFASDPILYRPVAVALDTKGPEIR	AETIKNVREATESFAS	DTKGPEIRTGLIKGSG	R	E	A	I	R	T	4	2	0	2	0	0	3	1	0	2	2	1	0	1	3	2	2	0	1	2	0	28	2	3044.58	sp|P52480|KPYM_MOUSE;sp|P52480-2|KPYM_MOUSE	sp|P52480|KPYM_MOUSE	93	120	yes	no	3	0.0088074	43.696	By matching	By MS/MS	1	1	530180	1880800
ECLPLIIFLR	STGPHKLRECLPLIIF	LPLIIFLRNRLKYALT	R	E	C	L	R	N	0	1	0	0	1	0	1	0	0	2	3	0	0	1	1	0	0	0	0	0	0	10	0	1272.73	sp|P62702|RS4X_MOUSE	sp|P62702|RS4X_MOUSE	40	49	yes	yes	2	0.00022398	126.07	By matching	By MS/MS		1	0	1899100
ECPSDECGAGVFMGSHFDR	GKISRLRRECPSDECG	FMGSHFDRHYCGKCCL	R	E	C	D	R	H	1	1	0	2	2	0	2	3	1	0	0	0	1	2	1	2	0	0	0	1	0	19	0	2156.84	sp|P62983|RS27A_MOUSE	sp|P62983|RS27A_MOUSE	120	138	yes	yes	3	1.3031e-10	129.88	By matching	By MS/MS		1	0	5273800
EDGNEEDKENQGDETQGQQPPQR	PPRQRQPREDGNEEDK	QGQQPPQRRYRRNFNY	R	E	D	Q	R	R	0	1	2	3	0	5	5	3	0	0	0	1	0	0	2	0	1	0	0	0	0	23	1	2627.1	sp|P62960|YBOX1_MOUSE;tr|A2BGG7|A2BGG7_MOUSE	sp|P62960|YBOX1_MOUSE	255	277	yes	no	3	0.0013024	58.339	By matching	By matching		1	0	611490
EDGNEEDKENQGDETQGQQPPQRR	PPRQRQPREDGNEEDK	GQQPPQRRYRRNFNYR	R	E	D	R	R	Y	0	2	2	3	0	5	5	3	0	0	0	1	0	0	2	0	1	0	0	0	0	24	2	2783.2	sp|P62960|YBOX1_MOUSE;tr|A2BGG7|A2BGG7_MOUSE	sp|P62960|YBOX1_MOUSE	255	278	yes	no	3;4	2.9877e-06	77.899	By matching	By MS/MS		2	0	13884000
EELSNVLAAMR	HIRAKRKREELSNVLA	SNVLAAMRKAAAKKD_	R	E	E	M	R	K	2	1	1	0	0	0	2	0	0	0	2	0	1	0	0	1	0	0	0	1	0	11	0	1231.62	tr|Q6ZWZ4|Q6ZWZ4_MOUSE	tr|Q6ZWZ4|Q6ZWZ4_MOUSE	88	98	yes	yes	2	2.0502e-05	121.02	By matching	By matching		1	0	493410
EEVPAADLSDQVPDTESETK	LGQGGVQREEVPAADL	PDTESETKILLQGTPV	R	E	E	T	K	I	2	0	0	3	0	1	4	0	0	0	1	1	0	0	2	2	2	0	0	2	0	20	0	2158.98	CON__Q2UVX4	CON__Q2UVX4	959	978	yes	yes	2	0.0055327	55.337	By matching	By matching		1	0	1027200		+
EEYLKEMMLR	TLRQNFWKEEYLKEMM	YLKEMMLRYEWQRKYG	K	E	E	L	R	Y	0	1	0	0	0	0	3	0	0	0	2	1	2	0	0	0	0	0	1	0	0	10	1	1340.65	tr|B9EJX3|B9EJX3_MOUSE	tr|B9EJX3|B9EJX3_MOUSE	17	26	yes	yes	2	0.019832	72.928	By matching	By MS/MS		1	0	0
EFSPFGSITSAK	IDDEKLRREFSPFGSI	FGSITSAKVMLEDGRS	R	E	F	A	K	V	1	0	0	0	0	0	1	1	0	1	0	1	0	2	1	3	1	0	0	0	0	12	0	1269.62	tr|Q91YZ8|Q91YZ8_MOUSE;tr|D3Z5M2|D3Z5M2_MOUSE;tr|A3KFU5|A3KFU5_MOUSE;tr|A3KFU8|A3KFU8_MOUSE;tr|Q6PHQ9|Q6PHQ9_MOUSE	tr|Q91YZ8|Q91YZ8_MOUSE	313	324	yes	no	2	0.0076457	75.739	By matching	By MS/MS		1	0	1122200
EFSPFGTITSAK	IDDERLRKEFSPFGTI	FGTITSAKVMMEGGRS	K	E	F	A	K	V	1	0	0	0	0	0	1	1	0	1	0	1	0	2	1	2	2	0	0	0	0	12	0	1283.64	sp|P29341|PABP1_MOUSE;tr|Q9D4E6|Q9D4E6_MOUSE	sp|P29341|PABP1_MOUSE	313	324	yes	no	2	0.032142	58.781	By matching	By matching		1	0	3434600
EGIRGPRGDQGPVGR	GPPGAAGKEGIRGPRG	GDQGPVGRTGETGASG	K	E	G	G	R	T	0	3	0	1	0	1	1	5	0	1	0	0	0	0	2	0	0	0	0	1	0	15	2	1549.81	sp|Q01149|CO1A2_MOUSE	sp|Q01149|CO1A2_MOUSE	822	836	yes	yes	3	0.010141	58.595	By matching	By matching			0	0
EGKTDYYAR	QVRFRRRREGKTDYYA	GKTDYYARKRLVIQDK	R	E	G	A	R	K	1	1	0	1	0	0	1	1	0	0	0	1	0	0	0	0	1	0	2	0	0	9	1	1101.51	sp|P47962|RL5_MOUSE	sp|P47962|RL5_MOUSE	25	33	yes	yes	2	0.049845	66.056	By matching	By matching			0	0
EGPLCDELIR	QGFQWGTREGPLCDEL	PLCDELIRNVKFKILD	R	E	G	I	R	N	0	1	0	1	1	0	2	1	0	1	2	0	0	0	1	0	0	0	0	0	0	10	0	1200.58	tr|G3UZ34|G3UZ34_MOUSE;sp|O08810|U5S1_MOUSE;tr|A2AH85|A2AH85_MOUSE;tr|G3UXK8|G3UXK8_MOUSE	tr|G3UZ34|G3UZ34_MOUSE	766	775	yes	no	2	0.0097247	80.24	By matching	By matching		1	0	531140
EGSQLKQQIQSIQQSIER	IACSVTIKEGSQLKQQ	SIQQSIERLLV_____	K	E	G	E	R	L	0	1	0	0	0	6	2	1	0	3	1	1	0	0	0	3	0	0	0	0	0	18	1	2099.1	sp|Q9D0T1|NH2L1_MOUSE	sp|Q9D0T1|NH2L1_MOUSE	108	125	yes	yes	3	0.00094178	74.732	By matching	By matching	1		671440	0
EGTGSTATSSGSAGGAVGK	________________	SAGGAVGKGKGKGGSG	K	E	G	G	K	G	3	0	0	0	0	0	1	6	0	0	0	1	0	0	0	4	3	0	0	1	0	19	0	1580.73	sp|Q91WK2|EIF3H_MOUSE	sp|Q91WK2|EIF3H_MOUSE	6	24	yes	yes	2	0.001152	68.525	By matching	By MS/MS	1	1	60195	2074000
EHALLAYTLGVK	ISKNGQTREHALLAYT	LAYTLGVKQLIVGVNK	R	E	H	V	K	Q	2	0	0	0	0	0	1	1	1	0	3	1	0	0	0	0	1	0	1	1	0	12	0	1313.73	sp|P10126|EF1A1_MOUSE;sp|P62631|EF1A2_MOUSE;tr|D3Z3I8|D3Z3I8_MOUSE;tr|D3YZ68|D3YZ68_MOUSE	sp|P10126|EF1A1_MOUSE	135	146	yes	no	2	0.0017832	88.021	By matching	By matching			0	0
EHVIEALR	IRTKLQNKEHVIEALR	EHVIEALRRAKFKFPG	K	E	H	L	R	R	1	1	0	0	0	0	2	0	1	1	1	0	0	0	0	0	0	0	0	1	0	8	0	965.529	sp|Q6ZWV3|RL10_MOUSE;tr|I7HLV2|I7HLV2_MOUSE;sp|P86048|RL10L_MOUSE	sp|Q6ZWV3|RL10_MOUSE	146	153	yes	no	2	0.016386	88.819	By matching	By matching		1	0	469970
EHVIEALRR	IRTKLQNKEHVIEALR	HVIEALRRAKFKFPGR	K	E	H	R	R	A	1	2	0	0	0	0	2	0	1	1	1	0	0	0	0	0	0	0	0	1	0	9	1	1121.63	sp|Q6ZWV3|RL10_MOUSE;tr|I7HLV2|I7HLV2_MOUSE;sp|P86048|RL10L_MOUSE	sp|Q6ZWV3|RL10_MOUSE	146	154	yes	no	2	2.3312e-06	161.79	By matching	By matching		1	0	1305800
EIAQDFKTDLR	LPFQRLVREIAQDFKT	QDFKTDLRFQSSAVMA	R	E	I	L	R	F	1	1	0	2	0	1	1	0	0	1	1	1	0	1	0	0	1	0	0	0	0	11	1	1334.68	tr|E0CZ27|E0CZ27_MOUSE;sp|P84244|H33_MOUSE;sp|P02301|H3C_MOUSE;tr|F8WI35|F8WI35_MOUSE;sp|P68433|H31_MOUSE;sp|P84228|H32_MOUSE	sp|P84228|H32_MOUSE	74	84	no	no	2;3	9.2427e-12	173.72	By MS/MS	By MS/MS	3	5	18206000	157200000
EIETYHNLLEGGQEDFESSGAGK	SIKMRLEKEIETYHNL	FESSGAGKIGLGGRGG	K	E	I	G	K	I	1	0	1	1	0	1	5	4	1	1	2	1	0	1	0	2	1	0	1	0	0	23	0	2509.12	CON__P35527	CON__P35527	450	472	yes	yes	3	1.6016e-12	125.75	By matching	By matching			0	0		+
EIKDILIQYDR	YVDEASKKEIKDILIQ	DILIQYDRTLLVADPR	K	E	I	D	R	T	0	1	0	2	0	1	1	0	0	3	1	1	0	0	0	0	0	0	1	0	0	11	1	1404.76	sp|P14131|RS16_MOUSE	sp|P14131|RS16_MOUSE	107	117	yes	yes	2;3	2.2753e-16	196.67	By matching	By MS/MS		2	0	10102000
EILGTAQSVGCNVDGR	RELSGTIKEILGTAQS	VGCNVDGRHPHDIIDD	K	E	I	G	R	H	1	1	1	1	1	1	1	3	0	1	1	0	0	0	0	1	1	0	0	2	0	16	0	1674.8	sp|P35979|RL12_MOUSE	sp|P35979|RL12_MOUSE	131	146	yes	yes	2	1.6324e-08	122.01	By matching	By matching		1	0	1701200
EILGTAQSVGCNVDGRHPHDIIDDINSGAVECPAS	RELSGTIKEILGTAQS	GAVECPAS________	K	E	I	A	S	-	3	1	2	4	2	1	2	4	2	4	1	0	0	0	2	3	1	0	0	3	0	35	1	3702.7	sp|P35979|RL12_MOUSE	sp|P35979|RL12_MOUSE	131	165	yes	yes	3	0.0038544	47.383	By matching	By MS/MS		1	0	4429100
EIQTAVR	KRSTITSREIQTAVRL	REIQTAVRLLLPGELA	R	E	I	V	R	L	1	1	0	0	0	1	1	0	0	1	0	0	0	0	0	0	1	0	0	1	0	7	0	815.45	sp|Q6ZWY9|H2B1C_MOUSE;sp|Q64478|H2B1H_MOUSE;sp|P10853|H2B1F_MOUSE;sp|Q8CGP1|H2B1K_MOUSE;sp|Q8CGP2|H2B1P_MOUSE;sp|Q64525|H2B2B_MOUSE;sp|Q64475|H2B1B_MOUSE;sp|P10854|H2B1M_MOUSE;tr|Q8CBB6|Q8CBB6_MOUSE;sp|Q8CGP2-2|H2B1P_MOUSE;sp|P70696|H2B1A_MOUSE	sp|Q6ZWY9|H2B1C_MOUSE	94	100	yes	no	2	0.0048063	116.9	By MS/MS	By matching	1		26144000	0
EITALAPSTMK	GIADRMQKEITALAPS	ALAPSTMKIKIIAPPE	K	E	I	M	K	I	2	0	0	0	0	0	1	0	0	1	1	1	1	0	1	1	2	0	0	0	0	11	0	1160.61	sp|P63260|ACTG_MOUSE;sp|P60710|ACTB_MOUSE;tr|E9Q1F2|E9Q1F2_MOUSE;sp|P63268|ACTH_MOUSE;sp|P68134|ACTS_MOUSE;sp|P68033|ACTC_MOUSE;sp|P62737|ACTA_MOUSE;tr|B1ATY1|B1ATY1_MOUSE;tr|F8WGM8|F8WGM8_MOUSE	sp|P63260|ACTG_MOUSE	316	326	yes	no	2	0.00013111	111.5	By MS/MS	By MS/MS	1	1	730740	7431500
EKGTWVQLKR	DQKKKEAKEKGTWVQL	GTWVQLKRQPAPPREA	K	E	K	K	R	Q	0	1	0	0	0	1	1	1	0	0	1	2	0	0	0	0	1	1	0	1	0	10	2	1243.7	tr|Q9CQM8|Q9CQM8_MOUSE;sp|O09167|RL21_MOUSE	tr|Q9CQM8|Q9CQM8_MOUSE	121	130	yes	no	3	0.006535	74.841	By matching	By MS/MS		1	0	5614300
EKLCYVALDFEQEMATAASSSSLEK	REIVRDIKEKLCYVAL	ASSSSLEKSYELPDGQ	K	E	K	E	K	S	4	0	0	1	1	1	4	0	0	0	3	2	1	1	0	4	1	0	1	1	0	25	1	2806.3	sp|P63260|ACTG_MOUSE;sp|P60710|ACTB_MOUSE;tr|E9Q1F2|E9Q1F2_MOUSE;tr|E9Q5F4|E9Q5F4_MOUSE	sp|P63260|ACTG_MOUSE	214	238	yes	no	3	7.2176e-06	72.935	By matching	By matching	1		732440	0
EKPYFPIPEDCTFIQNVPLEDR	VEFNFGQKEKPYFPIP	QNVPLEDRVRGPKGPE	K	E	K	D	R	V	0	1	1	2	1	1	3	0	0	2	1	1	0	2	4	0	1	0	1	1	0	22	1	2706.3	tr|G3XA10|G3XA10_MOUSE;sp|Q8VEK3|HNRPU_MOUSE	tr|G3XA10|G3XA10_MOUSE	439	460	yes	no	3	4.0905e-09	113.33	By MS/MS	By MS/MS	1	1	2036300	4646100
EKVLATVTK	KVEKKKKKEKVLATVT	KVLATVTKTVGGDKNG	K	E	K	T	K	T	1	0	0	0	0	0	1	0	0	0	1	2	0	0	0	0	2	0	0	2	0	9	1	987.596	sp|P47911|RL6_MOUSE;tr|E9PUX4|E9PUX4_MOUSE	sp|P47911|RL6_MOUSE	94	102	yes	no	2	0.00021651	139.38	By matching	By MS/MS		1	0	5676300
ELAEDGYSGVEVR	ELNEFLTRELAEDGYS	GYSGVEVRVTPTRTEI	R	E	L	V	R	V	1	1	0	1	0	0	3	2	0	0	1	0	0	0	0	1	0	0	1	2	0	13	0	1422.66	sp|P62908|RS3_MOUSE;tr|D3YV43|D3YV43_MOUSE	sp|P62908|RS3_MOUSE	28	40	yes	no	2	1.3501e-19	193	By matching	By MS/MS	1	2	207800	37556000
ELAQQVQQVAAEYCR	CLVLAPTRELAQQVQQ	QVAAEYCRACRLKSTC	R	E	L	C	R	A	3	1	0	0	1	4	2	0	0	0	1	0	0	0	0	0	0	0	1	2	0	15	0	1791.86	tr|S4R1I6|S4R1I6_MOUSE;sp|Q61656|DDX5_MOUSE;tr|Q8BTS0|Q8BTS0_MOUSE	tr|S4R1I6|S4R1I6_MOUSE	178	192	yes	no	2	2.1073e-05	100.04	By matching	By matching		1	0	967110
ELEVLLMCNK	KFLVHNVKELEVLLMC	EVLLMCNKSYCAEIAH	K	E	L	N	K	S	0	0	1	0	1	0	2	0	0	0	3	1	1	0	0	0	0	0	0	1	0	10	0	1247.63	sp|P62911|RL32_MOUSE;tr|A2AD25|A2AD25_MOUSE	sp|P62911|RL32_MOUSE	84	93	yes	no	2	3.4359e-10	177.06	By matching	By MS/MS		1	0	846360
ELGITALHIK	QDVAQRCKELGITALH	GITALHIKLRATGGNR	K	E	L	I	K	L	1	0	0	0	0	0	1	1	1	2	2	1	0	0	0	0	1	0	0	0	0	10	0	1093.65	sp|P62264|RS14_MOUSE;tr|D3YVF4|D3YVF4_MOUSE;tr|D3Z7I1|D3Z7I1_MOUSE	sp|P62264|RS14_MOUSE	87	96	yes	no	2	4.3382e-05	134.23	By matching	By MS/MS		1	0	2186500
ELLMKLR	LSSAASSKELLMKLRR	KELLMKLRRKTGYSFV	K	E	L	L	R	R	0	1	0	0	0	0	1	0	0	0	3	1	1	0	0	0	0	0	0	0	0	7	1	901.542	tr|Q9CX33|Q9CX33_MOUSE;tr|D3Z4M7|D3Z4M7_MOUSE;sp|Q9CZR8|EFTS_MOUSE	tr|Q9CX33|Q9CX33_MOUSE	47	53	yes	no	2	0.0058521	80.462	By matching	By matching			0	0
ELLTLDEKDPR	AKIRKAARELLTLDEK	TLDEKDPRRLFEGNAL	R	E	L	P	R	R	0	1	0	2	0	0	2	0	0	0	3	1	0	0	1	0	1	0	0	0	0	11	1	1327.7	sp|Q6ZWN5|RS9_MOUSE;tr|F7CJS8|F7CJS8_MOUSE;tr|D3YWH9|D3YWH9_MOUSE;tr|Q9CXW7|Q9CXW7_MOUSE;tr|D3Z673|D3Z673_MOUSE	sp|Q6ZWN5|RS9_MOUSE	59	69	yes	no	3	0.044437	50.353	By matching	By matching		1	0	3085100
ELLTLDEKDPRR	AKIRKAARELLTLDEK	LDEKDPRRLFEGNALL	R	E	L	R	R	L	0	2	0	2	0	0	2	0	0	0	3	1	0	0	1	0	1	0	0	0	0	12	2	1483.8	sp|Q6ZWN5|RS9_MOUSE;tr|F7CJS8|F7CJS8_MOUSE;tr|D3YWH9|D3YWH9_MOUSE;tr|Q9CXW7|Q9CXW7_MOUSE;tr|D3Z673|D3Z673_MOUSE	sp|Q6ZWN5|RS9_MOUSE	59	70	yes	no	2;3	0.0051379	86.463	By matching	By MS/MS		2	0	7214000
ELNITAAK	SDLKAQLRELNITAAK	ELNITAAKEIEVGGGR	R	E	L	A	K	E	2	0	1	0	0	0	1	0	0	1	1	1	0	0	0	0	1	0	0	0	0	8	0	858.481	sp|P62082|RS7_MOUSE;tr|F6SVV1|F6SVV1_MOUSE	sp|P62082|RS7_MOUSE	42	49	yes	no	2	0.01986	68.383	By matching	By matching			0	0
ELNITAAKEIEVGGGR	SDLKAQLRELNITAAK	EIEVGGGRKAIIIFVP	R	E	L	G	R	K	2	1	1	0	0	0	3	3	0	2	1	1	0	0	0	0	1	0	0	1	0	16	1	1655.88	sp|P62082|RS7_MOUSE;tr|F6SVV1|F6SVV1_MOUSE	sp|P62082|RS7_MOUSE	42	57	yes	no	2;3	8.5565e-16	156.2	By matching	By MS/MS		2	0	6839400
ELNITAAKEIEVGGGRK	SDLKAQLRELNITAAK	IEVGGGRKAIIIFVPV	R	E	L	R	K	A	2	1	1	0	0	0	3	3	0	2	1	2	0	0	0	0	1	0	0	1	0	17	2	1783.98	sp|P62082|RS7_MOUSE;tr|F6SVV1|F6SVV1_MOUSE	sp|P62082|RS7_MOUSE	42	58	yes	no	2;3	3.2508e-17	162.88	By matching	By MS/MS		2	0	16062000
ELSGTIKEILGTAQSVGCNVDGR	MRHRSLARELSGTIKE	VGCNVDGRHPHDIIDD	R	E	L	G	R	H	1	1	1	1	1	1	2	4	0	2	2	1	0	0	0	2	2	0	0	2	0	23	1	2403.21	sp|P35979|RL12_MOUSE	sp|P35979|RL12_MOUSE	124	146	yes	yes	2;3	5.3098e-21	151.22	By matching	By MS/MS		2	0	8161600
EMEENFALEAANYQDTIGR	ESLERQMREMEENFAL	NYQDTIGRLQDEIQNM	R	E	M	G	R	L	3	1	2	1	0	1	4	1	0	1	1	0	1	1	0	0	1	0	1	0	0	19	0	2199.97	sp|P20152|VIME_MOUSE	sp|P20152|VIME_MOUSE	346	364	yes	yes	2	7.5588e-05	87.654	By matching	By matching	1		570540	0
EQVANSAFVER	YYITGESKEQVANSAF	ANSAFVERVRKRGFEV	K	E	Q	E	R	V	2	1	1	0	0	1	2	0	0	0	0	0	0	1	0	1	0	0	0	2	0	11	0	1248.61	sp|P11499|HS90B_MOUSE;tr|E9Q0C3|E9Q0C3_MOUSE	sp|P11499|HS90B_MOUSE	492	502	yes	no	2	0.022047	64.64	By matching	By matching	1	1	162050	729060
ERHPGSFDVVHVK	RIGVITNRERHPGSFD	SFDVVHVKDANGNSFA	R	E	R	V	K	D	0	1	0	1	0	0	1	1	2	0	0	1	0	1	1	1	0	0	0	3	0	13	1	1505.77	sp|P62702|RS4X_MOUSE;tr|Q3V1Z5|Q3V1Z5_MOUSE;tr|V9GWY0|V9GWY0_MOUSE	sp|P62702|RS4X_MOUSE	199	211	yes	no	2;3;4	1.549e-30	215.77	By matching	By MS/MS		3	0	10117000
ERLEQQVPVNQVFGQDEMIDVIGVTK	AEKLDWARERLEQQVP	IDVIGVTKGKGYKGVT	R	E	R	T	K	G	0	1	1	2	0	4	3	2	0	2	1	1	1	1	1	0	1	0	0	5	0	26	1	2970.51	sp|P27659|RL3_MOUSE	sp|P27659|RL3_MOUSE	199	224	yes	yes	2;3	1.2886e-18	134.56	By MS/MS	By MS/MS	1	2	2513600	29107000
ERSQELAPLEK	AEETLETRERSQELAP	QELAPLEKQSQRKKHR	R	E	R	E	K	Q	1	1	0	0	0	1	3	0	0	0	2	1	0	0	1	1	0	0	0	0	0	11	1	1298.68	sp|Q9D3P1|TCHL1_MOUSE	sp|Q9D3P1|TCHL1_MOUSE	458	468	yes	yes	2	0.0051627	87.568	By matching	By matching		1	0	1938800
ESQAKDVIEEYFK	VVVKDYGKESQAKDVI	DVIEEYFKCKK_____	K	E	S	F	K	C	1	0	0	1	0	1	3	0	0	1	0	2	0	1	0	1	0	0	1	1	0	13	1	1584.77	tr|Q6ZWZ6|Q6ZWZ6_MOUSE;sp|P63323|RS12_MOUSE	tr|Q6ZWZ6|Q6ZWZ6_MOUSE	117	129	yes	no	2	1.3396e-06	116.19	By matching	By MS/MS		1	0	3665500
ESYSVYVYK	KKRKRSRKESYSVYVY	SYSVYVYKVLKQVHPD	K	E	S	Y	K	V	0	0	0	0	0	0	1	0	0	0	0	1	0	0	0	2	0	0	3	2	0	9	0	1136.54	sp|Q6ZWY9|H2B1C_MOUSE;sp|Q64478|H2B1H_MOUSE;sp|P10853|H2B1F_MOUSE;sp|Q8CGP1|H2B1K_MOUSE;sp|Q8CGP2|H2B1P_MOUSE;sp|Q64525|H2B2B_MOUSE;sp|Q64475|H2B1B_MOUSE;sp|P10854|H2B1M_MOUSE;tr|Q8CBB6|Q8CBB6_MOUSE;sp|Q8CGP2-2|H2B1P_MOUSE;tr|G3X9D5|G3X9D5_MOUSE	sp|Q6ZWY9|H2B1C_MOUSE	36	44	yes	no	2	0.043729	59.931	By matching	By matching	1	1	5963300	27068000
ETLEEVFEK	NLSYSATKETLEEVFE	TLEEVFEKATFIKVPQ	K	E	T	E	K	A	0	0	0	0	0	0	4	0	0	0	1	1	0	1	0	0	1	0	0	1	0	9	0	1122.54	sp|P09405|NUCL_MOUSE	sp|P09405|NUCL_MOUSE	501	509	yes	yes	2	0.021134	72.607	By matching	By matching		1	0	713150
ETNLESLPLVDTHSKR	TFSSLNLRETNLESLP	LVDTHSKRTLLIKTVE	R	E	T	K	R	T	0	1	1	1	0	0	2	0	1	0	3	1	0	0	1	2	2	0	0	1	0	16	1	1837.95	sp|P20152|VIME_MOUSE	sp|P20152|VIME_MOUSE	425	440	yes	yes	3	0.030895	38.661	By matching	By matching		1	0	1360200
ETVFTKSPYQEFTDHLVK	YLTPDLWKETVFTKSP	EFTDHLVKTHTRVSVQ	K	E	T	V	K	T	0	0	0	1	0	1	2	0	1	0	1	2	0	2	1	1	3	0	1	2	0	18	1	2168.08	sp|P25444|RS2_MOUSE;tr|F6YTZ4|F6YTZ4_MOUSE;tr|J3QMG5|J3QMG5_MOUSE	sp|P25444|RS2_MOUSE	258	275	yes	no	3	0.021113	48.216	By matching	By MS/MS		1	0	943580
EVCGFAPYER	KFVRDMIREVCGFAPY	CGFAPYERRAMELLKV	R	E	V	E	R	R	1	1	0	0	1	0	2	1	0	0	0	0	0	1	1	0	0	0	1	1	0	10	0	1226.54	tr|Q6ZWZ4|Q6ZWZ4_MOUSE;sp|P47964|RL36_MOUSE	tr|Q6ZWZ4|Q6ZWZ4_MOUSE	46	55	yes	no	2	2.9562e-05	139.15	By matching	By MS/MS	1	1	64077	20344000
EVCGFAPYERR	KFVRDMIREVCGFAPY	GFAPYERRAMELLKVS	R	E	V	R	R	A	1	2	0	0	1	0	2	1	0	0	0	0	0	1	1	0	0	0	1	1	0	11	1	1382.64	tr|Q6ZWZ4|Q6ZWZ4_MOUSE;sp|P47964|RL36_MOUSE	tr|Q6ZWZ4|Q6ZWZ4_MOUSE	46	56	yes	no	2	0.0073673	85.963	By matching	By MS/MS		1	0	13913000
EVFEDAMEIR	NITEDELKEVFEDAME	FEDAMEIRLVSQDGKS	K	E	V	I	R	L	1	1	0	1	0	0	3	0	0	1	0	0	1	1	0	0	0	0	0	1	0	10	0	1237.56	sp|P09405|NUCL_MOUSE	sp|P09405|NUCL_MOUSE	413	422	yes	yes	2	0.016147	72.2	By matching	By matching			0	0
EVQTNDLKEVVNK	KMMEIMTREVQTNDLK	DLKEVVNKLIPDSIGK	R	E	V	N	K	L	0	0	2	1	0	1	2	0	0	0	1	2	0	0	0	0	1	0	0	3	0	13	1	1514.79	sp|P97351|RS3A_MOUSE	sp|P97351|RS3A_MOUSE	175	187	yes	yes	2;3	5.9985e-38	234.87	By matching	By MS/MS		2	0	52607000
EYRDLTTAGAVTQCYR	SGTHNMYREYRDLTTA	GAVTQCYRDMGARHRA	R	E	Y	Y	R	D	2	2	0	1	1	1	1	1	0	0	1	0	0	0	0	0	3	0	2	1	0	16	1	1902.89	sp|P62717|RL18A_MOUSE	sp|P62717|RL18A_MOUSE	96	111	yes	yes	2;3	2.0076e-35	220.72	By matching	By MS/MS		2	0	65250000
EYTINIHK	AINEVVTREYTINIHK	EYTINIHKRIHGVGFK	R	E	Y	H	K	R	0	0	1	0	0	0	1	0	1	2	0	1	0	0	0	0	1	0	1	0	0	8	0	1016.53	sp|P62900|RL31_MOUSE	sp|P62900|RL31_MOUSE	24	31	yes	yes	2	0.0084782	98.997	By matching	By MS/MS		1	0	3472900
EYTINIHKR	AINEVVTREYTINIHK	YTINIHKRIHGVGFKK	R	E	Y	K	R	I	0	1	1	0	0	0	1	0	1	2	0	1	0	0	0	0	1	0	1	0	0	9	1	1172.63	sp|P62900|RL31_MOUSE	sp|P62900|RL31_MOUSE	24	32	yes	yes	2;3	1.3196e-08	172.21	By matching	By MS/MS		2	0	49005000
FAAATGATPIAGR	TGQRAVLKFAAATGAT	GATPIAGRFTPGTFTN	K	F	A	G	R	F	5	1	0	0	0	0	0	2	0	1	0	0	0	1	1	0	2	0	0	0	0	13	0	1202.64	sp|P14206|RSSA_MOUSE	sp|P14206|RSSA_MOUSE	90	102	yes	yes	2	2.3141e-07	120.53	By matching	By MS/MS	1	1	71649	2315600
FADLSEAANR	AEEWYKSKFADLSEAA	DLSEAANRNNDALRQA	K	F	A	N	R	N	3	1	1	1	0	0	1	0	0	0	1	0	0	1	0	1	0	0	0	0	0	10	0	1092.52	sp|P20152|VIME_MOUSE	sp|P20152|VIME_MOUSE	295	304	yes	yes	2	0.0003934	119.53	By matching	By matching	1	1	154200	781280
FADLSEAANRNNDALR	AEEWYKSKFADLSEAA	NRNNDALRQAKQESNE	K	F	A	L	R	Q	4	2	3	2	0	0	1	0	0	0	2	0	0	1	0	1	0	0	0	0	0	16	1	1775.86	sp|P20152|VIME_MOUSE	sp|P20152|VIME_MOUSE	295	310	yes	yes	3	0.00048669	85.536	By matching	By MS/MS	1	1	310710	4674800
FAGVDIR	VLLLGKERFAGVDIRV	RFAGVDIRVRVKGGGH	R	F	A	I	R	V	1	1	0	1	0	0	0	1	0	1	0	0	0	1	0	0	0	0	0	1	0	7	0	776.418	sp|P14131|RS16_MOUSE	sp|P14131|RS16_MOUSE	63	69	yes	yes	2	0.048273	77.282	By matching	By matching		1	0	20117000
FAISELFAK	NKSVNELKFAISELFA	AISELFAKNDLAVVDV	K	F	A	A	K	N	2	0	0	0	0	0	1	0	0	1	1	1	0	2	0	1	0	0	0	0	0	9	0	1024.56	sp|P09405|NUCL_MOUSE	sp|P09405|NUCL_MOUSE	327	335	yes	yes	2	0.0031602	104.01	By matching	By MS/MS	1	1	345840	948980
FAISELFAKNDLAVVDVR	NKSVNELKFAISELFA	DLAVVDVRTGTNRKFG	K	F	A	V	R	T	3	1	1	2	0	0	1	0	0	1	2	1	0	2	0	1	0	0	0	3	0	18	1	2006.08	sp|P09405|NUCL_MOUSE	sp|P09405|NUCL_MOUSE	327	344	yes	yes	2;3	5.1225e-13	139.39	By matching	By MS/MS	1	2	174920	7599000
FCIWTESAFR	APGGHVGRFCIWTESA	IWTESAFRKLDELYGT	R	F	C	F	R	K	1	1	0	0	1	0	1	0	0	1	0	0	0	2	0	1	1	1	0	0	0	10	0	1315.6	sp|Q9D8E6|RL4_MOUSE	sp|Q9D8E6|RL4_MOUSE	249	258	yes	yes	2	0.0010819	107.55	By matching	By matching		1	0	1267700
FDAGELITQR	ILKSVVARFDAGELIT	AGELITQRELVSRQVS	R	F	D	Q	R	E	1	1	0	1	0	1	1	1	0	1	1	0	0	1	0	0	1	0	0	0	0	10	0	1148.58	tr|Q5SQG5|Q5SQG5_MOUSE;sp|P67778|PHB_MOUSE	tr|Q5SQG5|Q5SQG5_MOUSE	134	143	yes	no	2	0.0093593	80.706	By matching	By matching		1	0	372520
FDTGNLCMVTGGANLGR	GKITDFIKFDTGNLCM	TGGANLGRIGVITNRE	K	F	D	G	R	I	1	1	2	1	1	0	0	4	0	0	2	0	1	1	0	0	2	0	0	1	0	17	0	1781.82	sp|P62702|RS4X_MOUSE;tr|Q3V1Z5|Q3V1Z5_MOUSE;tr|V9GWY0|V9GWY0_MOUSE	sp|P62702|RS4X_MOUSE	175	191	yes	no	2;3	2.0476e-52	251.02	By matching	By MS/MS		2	0	11726000
FDVQLKDLEK	KCGVISPRFDVQLKDL	VQLKDLEKWQNNLLPS	R	F	D	E	K	W	0	0	0	2	0	1	1	0	0	0	2	2	0	1	0	0	0	0	0	1	0	10	1	1233.66	sp|P62245|RS15A_MOUSE;tr|F8WJ41|F8WJ41_MOUSE	sp|P62245|RS15A_MOUSE	79	88	yes	no	2;3	0.00032236	127.83	By matching	By MS/MS		1	0	2460000
FDVQLKDLEKWQNNLLPSR	KCGVISPRFDVQLKDL	QNNLLPSRQFGFIVLT	R	F	D	S	R	Q	0	1	2	2	0	2	1	0	0	0	4	2	0	1	1	1	0	1	0	1	0	19	2	2342.24	sp|P62245|RS15A_MOUSE;tr|F8WJ41|F8WJ41_MOUSE	sp|P62245|RS15A_MOUSE	79	97	yes	no	2;3;4	3.8555e-34	208.62	By matching	By MS/MS	2	3	1072900	33522000
FELGKLMELHGEGGSSGK	VKMLKKPKFELGKLME	GEGGSSGKAAGDETGA	K	F	E	G	K	A	0	0	0	0	0	0	3	5	1	0	3	2	1	1	0	2	0	0	0	0	0	18	1	1874.92	sp|P97351|RS3A_MOUSE	sp|P97351|RS3A_MOUSE	223	240	yes	yes	3	0.048649	39.753	By matching	By MS/MS		1	0	458280
FFEVILIDPFHK	VGEDSTYKFFEVILID	ILIDPFHKAIRRNPDT	K	F	F	H	K	A	0	0	0	1	0	0	1	0	1	2	1	1	0	3	1	0	0	0	0	1	0	12	0	1503.81	tr|E9QAZ2|E9QAZ2_MOUSE;sp|Q9CZM2|RL15_MOUSE	tr|E9QAZ2|E9QAZ2_MOUSE	129	140	yes	no	2;3	0.0017722	88.101	By matching	By MS/MS		2	0	3077600
FFVAPFPEVFGK	VLNENLLRFFVAPFPE	PFPEVFGKEKVNELSK	R	F	F	G	K	E	1	0	0	0	0	0	1	1	0	0	0	1	0	4	2	0	0	0	0	2	0	12	0	1383.72	CON__P02662	CON__P02662	23	34	yes	yes	2	0.00039432	98.156	By MS/MS	By MS/MS	1	1	1096200	6957200		+
FFVAPFPEVFGKEK	VLNENLLRFFVAPFPE	PEVFGKEKVNELSKDI	R	F	F	E	K	V	1	0	0	0	0	0	2	1	0	0	0	2	0	4	2	0	0	0	0	2	0	14	1	1640.86	CON__P02662	CON__P02662	23	36	yes	yes	2;3	0.00033089	98	By matching	By MS/MS	1	2	217790	3249800		+
FGEVVDCTLK	DLKDYFSKFGEVVDCT	EVVDCTLKLDPITGRS	K	F	G	L	K	L	0	0	0	1	1	0	1	1	0	0	1	1	0	1	0	0	1	0	0	2	0	10	0	1166.56	tr|E9Q5B6|E9Q5B6_MOUSE;tr|F6ZV59|F6ZV59_MOUSE;tr|G5E8G0|G5E8G0_MOUSE;sp|Q60668-4|HNRPD_MOUSE;sp|Q60668-3|HNRPD_MOUSE;tr|G3X9W0|G3X9W0_MOUSE;sp|Q60668-2|HNRPD_MOUSE;sp|Q60668|HNRPD_MOUSE	tr|E9Q5B6|E9Q5B6_MOUSE	22	31	yes	no	2	0.0010296	108.31	By matching	By matching	1	1	478640	1539500
FGFPEGSVELYAEK	LTAVVQKRFGFPEGSV	SVELYAEKVATRGLCA	R	F	G	E	K	V	1	0	0	0	0	0	3	2	0	0	1	1	0	2	1	1	0	0	1	1	0	14	0	1571.75	sp|P62908|RS3_MOUSE;tr|D3YV43|D3YV43_MOUSE	sp|P62908|RS3_MOUSE	77	90	yes	no	2	5.7968e-12	150.9	By matching	By MS/MS		1	0	25786000
FGGFGGPGGVGGLGGPGGFGPGGYPGGIHEVSVNQSLLQPLNVK	GGGFGGGRFGGFGGPG	LLQPLNVKVDPEIQNV	R	F	G	V	K	V	0	0	2	0	0	2	1	17	1	1	4	1	0	3	5	2	0	0	1	4	0	44	0	4091.07	CON__P35908	CON__P35908	129	172	yes	yes	3	0.012627	29.21	By matching	By matching			0	0		+
FGGPVHHQAQR	LYHSPARRFGGPVHHQ	PVHHQAQRFRFSPMGV	R	F	G	Q	R	F	1	1	0	0	0	2	0	2	2	0	0	0	0	1	1	0	0	0	0	1	0	11	0	1232.62	sp|P70372|ELAV1_MOUSE	sp|P70372|ELAV1_MOUSE	207	217	yes	yes	3	0.021639	51.528	By matching	By matching		1	0	216040
FGIICMEDLIHEIYTVGK	LIARSLGKFGIICMED	HEIYTVGKRFKEANNF	K	F	G	G	K	R	0	0	0	1	1	0	2	2	1	4	1	1	1	1	0	0	1	0	1	1	0	18	0	2137.06	sp|P14148|RL7_MOUSE;tr|F6XI62|F6XI62_MOUSE	sp|P14148|RL7_MOUSE	204	221	yes	no	3	0.03956	34.395	By matching	By matching			0	0
FGIICMEDLIHEIYTVGKR	LIARSLGKFGIICMED	EIYTVGKRFKEANNFL	K	F	G	K	R	F	0	1	0	1	1	0	2	2	1	4	1	1	1	1	0	0	1	0	1	1	0	19	1	2293.16	sp|P14148|RL7_MOUSE;tr|F6XI62|F6XI62_MOUSE	sp|P14148|RL7_MOUSE	204	222	yes	no	3;4	0.00016986	77.191	By matching	By MS/MS		2	0	2978400
FGYVDFESAEDLEK	VRTGTNRKFGYVDFES	ESAEDLEKALELTGLK	K	F	G	E	K	A	1	0	0	2	0	0	3	1	0	0	1	1	0	2	0	1	0	0	1	1	0	14	0	1647.73	sp|P09405|NUCL_MOUSE	sp|P09405|NUCL_MOUSE	351	364	yes	yes	2	2.2115e-15	170.74	By matching	By MS/MS		1	0	2787800
FHHTIGGSR	RGLGKGHKFHHTIGGS	HHTIGGSRRAAWRRRN	K	F	H	S	R	R	0	1	0	0	0	0	0	2	2	1	0	0	0	1	0	1	1	0	0	0	0	9	0	1010.5	tr|E9QAZ2|E9QAZ2_MOUSE;sp|Q9CZM2|RL15_MOUSE	tr|E9QAZ2|E9QAZ2_MOUSE	180	188	yes	no	2;3	0.037713	57.859	By matching	By matching		1	0	832020
FHLDLTHPVEDGIFDSGNFEQFLR	KPKKSTWRFHLDLTHP	GNFEQFLREKVKVNGK	R	F	H	L	R	E	0	1	1	3	0	1	2	2	2	1	3	0	0	4	1	1	1	0	0	1	0	24	0	2832.35	sp|Q9D7S7-2|RL22L_MOUSE;sp|Q9D7S7|RL22L_MOUSE	sp|Q9D7S7-2|RL22L_MOUSE	15	38	yes	no	3;4	2.9944e-30	175.77	By matching	By MS/MS		2	0	6890900
FIEIAAR	RAPQCLGKFIEIAARK	KFIEIAARKKRNFILD	K	F	I	A	R	K	2	1	0	0	0	0	1	0	0	2	0	0	0	1	0	0	0	0	0	0	0	7	0	818.465	tr|G3XA10|G3XA10_MOUSE;sp|Q8VEK3|HNRPU_MOUSE	tr|G3XA10|G3XA10_MOUSE	542	548	yes	no	1	0.048587	24.998	By matching	By matching			0	0
FIKIDGK	VKKICMQRFIKIDGKV	RFIKIDGKVRTDITYP	R	F	I	G	K	V	0	0	0	1	0	0	0	1	0	2	0	2	0	1	0	0	0	0	0	0	0	7	1	819.485	sp|P62702|RS4X_MOUSE;tr|V9GWY0|V9GWY0_MOUSE	sp|P62702|RS4X_MOUSE	69	75	yes	no	2	0.0047877	125.81	By matching	By MS/MS		1	0	5734600
FINYVKNCFR	SLPKVEAKFINYVKNC	NYVKNCFRMTDQEAIQ	K	F	I	F	R	M	0	1	2	0	1	0	0	0	0	1	0	1	0	2	0	0	0	0	1	1	0	10	1	1359.68	sp|Q61937|NPM_MOUSE;tr|Q5SQB0|Q5SQB0_MOUSE;tr|E9Q5T3|E9Q5T3_MOUSE	sp|Q61937|NPM_MOUSE	266	275	yes	no	3	0.038491	55.064	By matching	By MS/MS		1	0	1180500
FKEANNFLWPFK	EIYTVGKRFKEANNFL	NNFLWPFKLSSPRGGM	R	F	K	F	K	L	1	0	2	0	0	0	1	0	0	0	1	2	0	3	1	0	0	1	0	0	0	12	1	1539.79	sp|P14148|RL7_MOUSE;tr|F6XI62|F6XI62_MOUSE	sp|P14148|RL7_MOUSE	223	234	yes	no	2;3	5.2769e-07	140.63	By matching	By MS/MS		2	0	9328700
FKGQILMPNIGYGSNKK	IDNRVRRRFKGQILMP	IGYGSNKKTKHMLPSG	R	F	K	K	K	T	0	0	2	0	0	1	0	3	0	2	1	3	1	1	1	1	0	0	1	0	0	17	2	1894.01	sp|P62911|RL32_MOUSE	sp|P62911|RL32_MOUSE	49	65	yes	yes	3	3.8584e-25	194.77	By matching	By MS/MS		1	0	2111500
FKLITEDVQGK	NDEVAFRKFKLITEDV	ITEDVQGKNCLTNFHG	K	F	K	G	K	N	0	0	0	1	0	1	1	1	0	1	1	2	0	1	0	0	1	0	0	1	0	11	1	1276.7	sp|P97351|RS3A_MOUSE	sp|P97351|RS3A_MOUSE	84	94	yes	yes	2;3	2.362e-07	148.13	By matching	By MS/MS		2	0	14001000
FLAVGLVDNTVR	PPGEQRSRFLAVGLVD	GLVDNTVRIISLDPSD	R	F	L	V	R	I	1	1	1	1	0	0	0	1	0	0	2	0	0	1	0	0	1	0	0	3	0	12	0	1302.73	sp|Q921M3-2|SF3B3_MOUSE;sp|Q921M3|SF3B3_MOUSE	sp|Q921M3-2|SF3B3_MOUSE	604	615	yes	no	2	2.4434e-07	142.08	By matching	By MS/MS		1	0	491050
FLDGIYVSEK	VKNKDIRKFLDGIYVS	DGIYVSEKGTVQQADE	K	F	L	E	K	G	0	0	0	1	0	0	1	1	0	1	1	1	0	1	0	1	0	0	1	1	0	10	0	1169.6	sp|P51410|RL9_MOUSE	sp|P51410|RL9_MOUSE	175	184	yes	yes	2	0.0002074	126.71	By matching	By MS/MS		1	0	5128200
FLDGIYVSEKGTVQQADE	VKNKDIRKFLDGIYVS	GTVQQADE________	K	F	L	D	E	-	1	0	0	2	0	2	2	2	0	1	1	1	0	1	0	1	1	0	1	2	0	18	1	1997.96	sp|P51410|RL9_MOUSE	sp|P51410|RL9_MOUSE	175	192	yes	yes	2	8.3931e-18	154.52	By matching	By MS/MS		1	0	8501800
FLEQQNK	ANYIDKVRFLEQQNKI	RFLEQQNKILLAELEQ	R	F	L	N	K	I	0	0	1	0	0	2	1	0	0	0	1	1	0	1	0	0	0	0	0	0	0	7	0	905.461	sp|P20152|VIME_MOUSE;sp|P03995-2|GFAP_MOUSE;sp|P03995|GFAP_MOUSE;CON__H-INV:HIT000292931;tr|E9Q1Y9|E9Q1Y9_MOUSE;CON__Q61726;sp|Q9ERE2|KRT81_MOUSE;sp|P97861|KRT86_MOUSE;CON__O43790;sp|P11679|K2C8_MOUSE;CON__Q6NT21;CON__P78385;sp|Q6IMF0|KRT83_MOUSE;CON__Q14533;sp|Q9Z2T6|KRT85_MOUSE;CON__P78386;CON__Q8N1N4-2;CON__Q7RTT2;sp|Q3UV17|K22O_MOUSE	sp|P20152|VIME_MOUSE	123	129	no	no	2	0.03186	86.833	By matching	By matching	1		379960	0		+
FLEQQNQVLQTK	ASFIDKVRFLEQQNQV	QNQVLQTKWELLQQVD	R	F	L	T	K	W	0	0	1	0	0	4	1	0	0	0	2	1	0	1	0	0	1	0	0	1	0	12	0	1474.78	CON__P35908;sp|Q6IFZ6|K2C1B_MOUSE;CON__Q6IFZ6;sp|Q6IFZ9|K2C74_MOUSE;sp|Q9R0H5|K2C71_MOUSE;CON__Q9R0H5;sp|Q6NXH9|K2C73_MOUSE;CON__Q6NXH9;CON__Q7Z794;CON__P04264;sp|P04104|K2C1_MOUSE	CON__P04264	200	211	no	no	2	1.9189e-27	215.77	By MS/MS	By matching	1	1	980520	3079600		+
FLEQQNQVLQTKWELLQQVDTSTR	ASFIDKVRFLEQQNQV	QQVDTSTRTHNLEPYF	R	F	L	T	R	T	0	1	1	1	0	6	2	0	0	0	4	1	0	1	0	1	3	1	0	2	0	24	1	2931.51	CON__P04264	CON__P04264	200	223	yes	yes	3	1.1959e-23	157.88	By MS/MS	By MS/MS	1	1	3439900	1192800		+
FLILPDMLK	YIRGSKIRFLILPDML	LILPDMLKNAPMLKSM	R	F	L	L	K	N	0	0	0	1	0	0	0	0	0	1	3	1	1	1	1	0	0	0	0	0	0	9	0	1088.63	sp|P62320|SMD3_MOUSE	sp|P62320|SMD3_MOUSE	70	78	yes	yes	2	0.019649	74.464	By MS/MS	By matching	1	1	828420	891670
FLRDSQLSEVASK	DLYPLVLRFLRDSQLS	QLSEVASKFAKATGAT	R	F	L	S	K	F	1	1	0	1	0	1	1	0	0	0	2	1	0	1	0	3	0	0	0	1	0	13	1	1478.77	tr|E9Q5C9|E9Q5C9_MOUSE	tr|E9Q5C9|E9Q5C9_MOUSE	21	33	yes	yes	2	9.3628e-12	160.46	By matching	By matching		1	0	2231500
FLSQPFQVAEVFTGHMGK	SRARKIQRFLSQPFQV	VFTGHMGKLVPLKETI	R	F	L	G	K	L	1	0	0	0	0	2	1	2	1	0	1	1	1	3	1	1	1	0	0	2	0	18	0	2022	sp|P56480|ATPB_MOUSE	sp|P56480|ATPB_MOUSE	463	480	yes	yes	3	0.0035763	59.15	By MS/MS	By matching	1	1	481470	820610
FLTVMMK	PCSKVIVRFLTVMMKH	RFLTVMMKHGYIGEFE	R	F	L	M	K	H	0	0	0	0	0	0	0	0	0	0	1	1	2	1	0	0	1	0	0	1	0	7	0	868.455	sp|P62245|RS15A_MOUSE;tr|F8WJ41|F8WJ41_MOUSE;tr|D3Z712|D3Z712_MOUSE;tr|D3YVB4|D3YVB4_MOUSE	sp|P62245|RS15A_MOUSE	37	43	yes	no	2	0.0039	120.65	By matching	By matching			0	0
FLVHNVKELEVLLMCNK	MLPSGFRKFLVHNVKE	EVLLMCNKSYCAEIAH	K	F	L	N	K	S	0	0	2	0	1	0	2	0	1	0	4	2	1	1	0	0	0	0	0	3	0	17	1	2085.11	sp|P62911|RL32_MOUSE	sp|P62911|RL32_MOUSE	77	93	yes	yes	2;3;4	4.0746e-30	211.45	By matching	By MS/MS		4	0	29655000
FMQTFVLAPEGSVANK	NNNQALRRFMQTFVLA	PEGSVANKFYVHNDIF	R	F	M	N	K	F	2	0	1	0	0	1	1	1	0	0	1	1	1	2	1	1	1	0	0	2	0	16	0	1737.88	sp|P97855|G3BP1_MOUSE	sp|P97855|G3BP1_MOUSE	108	123	yes	yes	2	2.9921e-06	112.57	By matching	By matching		1	0	944440
FNADEFEDMVAEK	SKKWGFTKFNADEFED	FEDMVAEKRLIPDGCG	K	F	N	E	K	R	2	0	1	2	0	0	3	0	0	0	0	1	1	2	0	0	0	0	0	1	0	13	0	1543.65	sp|Q6ZWV3|RL10_MOUSE;tr|I7HLV2|I7HLV2_MOUSE	sp|Q6ZWV3|RL10_MOUSE	176	188	yes	no	2	4.9442e-10	147.1	By matching	By MS/MS		1	0	1750800
FNADEFEDMVAEKR	SKKWGFTKFNADEFED	EDMVAEKRLIPDGCGV	K	F	N	K	R	L	2	1	1	2	0	0	3	0	0	0	0	1	1	2	0	0	0	0	0	1	0	14	1	1699.75	sp|Q6ZWV3|RL10_MOUSE;tr|I7HLV2|I7HLV2_MOUSE	sp|Q6ZWV3|RL10_MOUSE	176	189	yes	no	2;3	1.1877e-19	193.45	By matching	By MS/MS		2	0	21850000
FNPFVTSDR	________________	NPFVTSDRSKNRKRHF	K	F	N	D	R	S	0	1	1	1	0	0	0	0	0	0	0	0	0	2	1	1	1	0	0	1	0	9	0	1081.52	sp|P61255|RL26_MOUSE;tr|B1ARA5|B1ARA5_MOUSE;tr|B1ARA3|B1ARA3_MOUSE	sp|P61255|RL26_MOUSE	3	11	yes	no	2	4.4651e-05	145.9	By matching	By MS/MS		1	0	8947600
FPLTTESAMK	LDHYAIIKFPLTTESA	LTTESAMKKIEDNNTL	K	F	P	M	K	K	1	0	0	0	0	0	1	0	0	0	1	1	1	1	1	1	2	0	0	0	0	10	0	1123.56	sp|P62751|RL23A_MOUSE;tr|D3YTY6|D3YTY6_MOUSE	sp|P62751|RL23A_MOUSE	79	88	yes	no	2	0.02202	66.056	By matching	By matching		1	0	883350
FQSAAIGALQEASEAYLVGLFEDTNLCAIHAK	QDFKTDLRFQSAAIGA	NLCAIHAKRVT_____	R	F	Q	A	K	R	7	0	1	1	1	2	3	2	1	2	4	1	0	2	0	2	1	0	1	1	0	32	0	3436.7	tr|E0CZ27|E0CZ27_MOUSE;sp|P84244|H33_MOUSE;sp|P02301|H3C_MOUSE	tr|E0CZ27|E0CZ27_MOUSE	85	116	yes	no	3;4	0.00014305	55.428	By matching	By MS/MS		2	0	2597800
FQSSAVMALQEACEAYLVGLFEDTNLCAIHAK	QDFKTDLRFQSSAVMA	NLCAIHAKRVTIMPKD	R	F	Q	A	K	R	6	0	1	1	2	2	3	1	1	1	4	1	1	2	0	2	1	0	1	2	0	32	0	3585.69	sp|P68433|H31_MOUSE	sp|P68433|H31_MOUSE	85	116	yes	yes	3;4	0.00011118	57.951	By matching	By MS/MS		2	0	9213100
FQSSAVMALQEASEAYLVGLFEDTNLCAIHAK	QDFKTDLRFQSSAVMA	NLCAIHAKRVTIMPKD	R	F	Q	A	K	R	6	0	1	1	1	2	3	1	1	1	4	1	1	2	0	3	1	0	1	2	0	32	0	3512.7	sp|P84228|H32_MOUSE	sp|P84228|H32_MOUSE	85	116	yes	yes	3;4;5	1.0969e-14	103.36	By matching	By MS/MS		3	0	11462000
FQTMEEK	TSKFGHGRFQTMEEKK	RFQTMEEKKAFMGPLK	R	F	Q	E	K	K	0	0	0	0	0	1	2	0	0	0	0	1	1	1	0	0	1	0	0	0	0	7	0	911.406	sp|P27659|RL3_MOUSE	sp|P27659|RL3_MOUSE	379	385	yes	yes	2	0.013837	101.72	By matching	By MS/MS		1	0	3276300
FQTMEEKK	TSKFGHGRFQTMEEKK	FQTMEEKKAFMGPLKK	R	F	Q	K	K	A	0	0	0	0	0	1	2	0	0	0	0	2	1	1	0	0	1	0	0	0	0	8	1	1039.5	sp|P27659|RL3_MOUSE	sp|P27659|RL3_MOUSE	379	386	yes	yes	2;3	0.0021739	110.41	By matching	By MS/MS	1	2	32044	1752100
FRCPEALFQPSFLGMESCGIHETTFNSIMK	VITIGNERFRCPEALF	TTFNSIMKCDVDIRKD	R	F	R	M	K	C	1	1	1	0	2	1	3	2	1	2	2	1	2	4	2	3	2	0	0	0	0	30	1	3533.62	sp|P63260|ACTG_MOUSE;sp|P60710|ACTB_MOUSE;tr|E9Q1F2|E9Q1F2_MOUSE;tr|F8WGM8|F8WGM8_MOUSE	sp|P63260|ACTG_MOUSE	255	284	yes	no	4	0.00018149	58.272	By matching	By matching	1		366730	0
FRISLGLPVGAVINCADNTGAK	RGGSSGAKFRISLGLP	CADNTGAKNLYIISVK	K	F	R	A	K	N	3	1	2	1	1	0	0	3	0	2	2	1	0	1	1	1	1	0	0	2	0	22	1	2272.2	sp|P62830|RL23_MOUSE;tr|A2A6F8|A2A6F8_MOUSE	sp|P62830|RL23_MOUSE	14	35	yes	no	3	6.5949e-05	71.148	By matching	By MS/MS	1	1	364250	5368200
FSPAGPILSIR	TEAMLYEKFSPAGPIL	AGPILSIRVCRDMITR	K	F	S	I	R	V	1	1	0	0	0	0	0	1	0	2	1	0	0	1	2	2	0	0	0	0	0	11	0	1156.66	sp|P29341|PABP1_MOUSE;tr|Q9D4E6|Q9D4E6_MOUSE	sp|P29341|PABP1_MOUSE	31	41	yes	no	2	0.0025117	89.266	By matching	By MS/MS		1	0	7433400
FSPAGPVLSIR	TEAMLYEKFSPAGPVL	AGPVLSIRVCRDMITR	K	F	S	I	R	V	1	1	0	0	0	0	0	1	0	1	1	0	0	1	2	2	0	0	0	1	0	11	0	1142.64	tr|Q91YZ8|Q91YZ8_MOUSE;tr|D3Z5M2|D3Z5M2_MOUSE;tr|A3KFU5|A3KFU5_MOUSE;tr|A3KFU8|A3KFU8_MOUSE;tr|Q6PHQ9|Q6PHQ9_MOUSE;tr|V9GXG3|V9GXG3_MOUSE	tr|Q91YZ8|Q91YZ8_MOUSE	31	41	yes	no	2	0.010064	75.229	By matching	By MS/MS		1	0	1462700
FSSCGGGGGSFGAGGGFGSR	RSGGGGGRFSSCGGGG	AGGGFGSRSLVNLGGS	R	F	S	S	R	S	1	1	0	0	1	0	0	10	0	0	0	0	0	3	0	4	0	0	0	0	0	20	0	1764.73	CON__P04264	CON__P04264	46	65	yes	yes	2	0.0017891	63.606	By MS/MS	By matching	2	1	391030	2767100		+
FSSSSGYGGGSSR	GGRGGGGRFSSSSGYG	GYGGGSSRVCGRGGGG	R	F	S	S	R	V	0	1	0	0	0	0	0	4	0	0	0	0	0	1	0	6	0	0	1	0	0	13	0	1234.52	CON__P35527	CON__P35527	47	59	yes	yes	2	0.033504	56.139	By MS/MS	By matching	1	1	493520	1027600		+
FSVCVLGDQQHCDEAK	LKSTPRPKFSVCVLGD	QQHCDEAKAVDIPHMD	K	F	S	A	K	A	1	0	0	2	2	2	1	1	1	0	1	1	0	1	0	1	0	0	0	2	0	16	0	1891.82	tr|Q5XJF6|Q5XJF6_MOUSE	tr|Q5XJF6|Q5XJF6_MOUSE	63	78	yes	yes	2;3	3.6695e-43	233.62	By matching	By MS/MS		2	0	19385000
FTEVLKTNGLLV	NVEKKICKFTEVLKTN	LKTNGLLV________	K	F	T	L	V	-	0	0	1	0	0	0	1	1	0	0	3	1	0	1	0	0	2	0	0	2	0	12	1	1332.77	sp|P19253|RL13A_MOUSE;tr|E9Q5A0|E9Q5A0_MOUSE	sp|P19253|RL13A_MOUSE	192	203	yes	no	2	0.0010627	96.745	By matching	By MS/MS		1	0	2085300
FTLDCTHPVEDGIMDAANFEQFLQER	KKKKQVLKFTLDCTHP	FEQFLQERIKVNGKAG	K	F	T	E	R	I	2	1	1	3	1	2	3	1	1	1	2	0	1	3	1	0	2	0	0	1	0	26	0	3082.38	sp|P67984|RL22_MOUSE	sp|P67984|RL22_MOUSE	21	46	yes	yes	2;3;4	4.9665e-46	206.34	By matching	By MS/MS		3	0	39428000
FTTKRPNTFF	LRRQHKPRFTTKRPNT	TKRPNTFF________	R	F	T	F	F	-	0	1	1	0	0	0	0	0	0	0	0	1	0	3	1	0	3	0	0	0	0	10	2	1257.65	sp|P62717|RL18A_MOUSE;tr|F6YJW4|F6YJW4_MOUSE	sp|P62717|RL18A_MOUSE	167	176	yes	yes	2;3	1.2308e-06	159.34	By matching	By MS/MS		2	0	16388000
FVADGIFKAELNEFLTR	VQISKKRKFVADGIFK	ELNEFLTRELAEDGYS	K	F	V	T	R	E	2	1	1	1	0	0	2	1	0	1	2	1	0	3	0	0	1	0	0	1	0	17	1	1969.03	sp|P62908|RS3_MOUSE;tr|D3YV43|D3YV43_MOUSE	sp|P62908|RS3_MOUSE	11	27	yes	no	2;3	1.2345e-19	171.52	By matching	By MS/MS		3	0	26770000
FVDGLMIHSGDPVNYYVDTAVR	GQRAKSMKFVDGLMIH	YYVDTAVRHVLLRQGV	K	F	V	V	R	H	1	1	1	3	0	0	0	2	1	1	1	0	1	1	1	1	1	0	2	4	0	22	0	2467.18	sp|P62908|RS3_MOUSE	sp|P62908|RS3_MOUSE	152	173	yes	yes	2;3	5.6469e-21	161.59	By matching	By MS/MS	2	2	843030	16094000
FVIATSTK	PLRRTHQKFVIATSTK	FVIATSTKVDISDVKI	K	F	V	T	K	V	1	0	0	0	0	0	0	0	0	1	0	1	0	1	0	1	2	0	0	1	0	8	0	865.491	sp|P47911|RL6_MOUSE;tr|E9PUX4|E9PUX4_MOUSE	sp|P47911|RL6_MOUSE	201	208	yes	no	2	0.036335	66.299	By matching	By MS/MS		1	0	0
FVIATSTKVDISDVKIPK	PLRRTHQKFVIATSTK	ISDVKIPKHLTDAYFK	K	F	V	P	K	H	1	0	0	2	0	0	0	0	0	3	0	3	0	1	1	2	2	0	0	3	0	18	2	1960.12	sp|P47911|RL6_MOUSE;tr|E9PUX4|E9PUX4_MOUSE	sp|P47911|RL6_MOUSE	201	218	yes	no	3	0.000122	82.663	By matching	By MS/MS		1	0	1846300
FVNVVPTFGK	RRMQYNRRFVNVVPTF	NVVPTFGKKKGPNANS	R	F	V	G	K	K	0	0	1	0	0	0	0	1	0	0	0	1	0	2	1	0	1	0	0	3	0	10	0	1106.61	sp|P62862|RS30_MOUSE;tr|Q642K5|Q642K5_MOUSE	sp|P62862|RS30_MOUSE	42	51	yes	no	1;2	0.0049684	90.149	By matching	By MS/MS		2	0	13973000
FVNVVPTFGKK	RRMQYNRRFVNVVPTF	VVPTFGKKKGPNANS_	R	F	V	K	K	K	0	0	1	0	0	0	0	1	0	0	0	2	0	2	1	0	1	0	0	3	0	11	1	1234.71	sp|P62862|RS30_MOUSE;tr|Q642K5|Q642K5_MOUSE	sp|P62862|RS30_MOUSE	42	52	yes	no	2;3	2.1572e-05	128.01	By matching	By MS/MS		2	0	22371000
FYTEDSPGLK	AGTGGMWRFYTEDSPG	TEDSPGLKVGPVPVLV	R	F	Y	L	K	V	0	0	0	1	0	0	1	1	0	0	1	1	0	1	1	1	1	0	1	0	0	10	0	1155.54	sp|Q9CQS8|SC61B_MOUSE;tr|E9PW43|E9PW43_MOUSE	sp|Q9CQS8|SC61B_MOUSE	58	67	yes	no	2	0.041131	58.699	By matching	By matching		1	0	241440
GAFGKPQGTVAR	DRLQTGMRGAFGKPQG	KPQGTVARVHIGQVIM	R	G	A	A	R	V	2	1	0	0	0	1	0	3	0	0	0	1	0	1	1	0	1	0	0	1	0	12	1	1187.64	sp|Q6ZWV3|RL10_MOUSE;tr|I7HLV2|I7HLV2_MOUSE;sp|P86048|RL10L_MOUSE	sp|Q6ZWV3|RL10_MOUSE	117	128	yes	no	2;3	0.0030304	88.803	By matching	By MS/MS		2	0	64192000
GAKAEEILEK	IAVHCTVRGAKAEEIL	KAEEILEKGLKVREYE	R	G	A	E	K	G	2	0	0	0	0	0	3	1	0	1	1	2	0	0	0	0	0	0	0	0	0	10	1	1086.59	tr|E9PYL9|E9PYL9_MOUSE;sp|Q9CXW4|RL11_MOUSE;tr|A2BH06|A2BH06_MOUSE;tr|E9PZB3|E9PZB3_MOUSE	tr|E9PYL9|E9PYL9_MOUSE	76	85	yes	no	2;3	1.0996e-13	192.44	By matching	By MS/MS		2	0	45022000
GAQAPVKAP	SAPAQAPKGAQAPVKA	AQAPVKAP________	K	G	A	A	P	-	3	0	0	0	0	1	0	1	0	0	0	1	0	0	2	0	0	0	0	1	0	9	1	837.471	tr|F6QL70|F6QL70_MOUSE;sp|P47915|RL29_MOUSE;tr|W4VSN7|W4VSN7_MOUSE;tr|F6VZG1|F6VZG1_MOUSE	tr|F6QL70|F6QL70_MOUSE	146	154	yes	no	1;2	0.0063197	101.54	By matching	By MS/MS	1	2	186690	42448000
GATYGKPVHHGVNQLK	GRKRPVPKGATYGKPV	HHGVNQLKFARSLQSV	K	G	A	L	K	F	1	0	1	0	0	1	0	3	2	0	1	2	0	0	1	0	1	0	1	2	0	16	1	1704.91	tr|E9QAZ2|E9QAZ2_MOUSE;sp|Q9CZM2|RL15_MOUSE;tr|B8JKK2|B8JKK2_MOUSE	tr|E9QAZ2|E9QAZ2_MOUSE	78	93	yes	no	2;3;4	1.4663e-23	191.01	By matching	By MS/MS		3	0	170910000
GAVDGGLSIPHSTK	NKVFGALKGAVDGGLS	LSIPHSTKRFPGYDSE	K	G	A	T	K	R	1	0	0	1	0	0	0	3	1	1	1	1	0	0	1	2	1	0	0	1	0	14	0	1337.69	sp|P47962|RL5_MOUSE;tr|D3YYV8|D3YYV8_MOUSE	sp|P47962|RL5_MOUSE	165	178	yes	no	2;3	3.7799e-08	128.95	By matching	By MS/MS		2	0	19036000
GAVDGGLSIPHSTKR	NKVFGALKGAVDGGLS	SIPHSTKRFPGYDSES	K	G	A	K	R	F	1	1	0	1	0	0	0	3	1	1	1	1	0	0	1	2	1	0	0	1	0	15	1	1493.8	sp|P47962|RL5_MOUSE;tr|D3YYV8|D3YYV8_MOUSE	sp|P47962|RL5_MOUSE	165	179	yes	no	3	0.014268	48.532	By matching	By MS/MS		1	0	2672000
GAVIATELKNNSYK	RQKLDSQRGAVIATEL	ELKNNSYKLARWTCCA	R	G	A	Y	K	L	2	0	2	0	0	0	1	1	0	1	1	2	0	0	0	1	1	0	1	1	0	14	1	1506.8	sp|O70194|EIF3D_MOUSE	sp|O70194|EIF3D_MOUSE	418	431	yes	yes	2	0.0007563	95.183	By matching	By MS/MS		1	0	2605700
GAVPYVQAFDSLLANPVAEYLK	GYGDSPSKGAVPYVQA	NPVAEYLKMSKEIGGD	K	G	A	L	K	M	4	0	1	1	0	1	1	1	0	0	3	1	0	1	2	1	0	0	2	3	0	22	0	2364.24	tr|B1ARS0|B1ARS0_MOUSE;sp|P40124|CAP1_MOUSE	tr|B1ARS0|B1ARS0_MOUSE	38	59	yes	no	2	0.0035753	53.96	By matching	By MS/MS		1	0	332760
GAYKYIQELWR	________________	KYIQELWRKKQSDVMR	M	G	A	W	R	K	1	1	0	0	0	1	1	1	0	1	1	1	0	0	0	0	0	1	2	0	0	11	1	1425.74	tr|E9QAZ2|E9QAZ2_MOUSE;sp|Q9CZM2|RL15_MOUSE;tr|B8JKK2|B8JKK2_MOUSE	tr|E9QAZ2|E9QAZ2_MOUSE	2	12	yes	no	2;3	1.5843e-08	154.15	By matching	By MS/MS	1	4	157380	11084000
GCEVVVSGK	FIMESGAKGCEVVVSG	CEVVVSGKLRGQRAKS	K	G	C	G	K	L	0	0	0	0	1	0	1	2	0	0	0	1	0	0	0	1	0	0	0	3	0	9	0	933.459	sp|P62908|RS3_MOUSE;tr|D3YV43|D3YV43_MOUSE	sp|P62908|RS3_MOUSE	133	141	yes	no	2	0.0037294	99.815	By matching	By MS/MS		1	0	3169300
GCIVDANLSVLNLVIVK	ERKRKSVRGCIVDANL	VLNLVIVKKGEKDIPG	R	G	C	V	K	K	1	0	2	1	1	0	0	1	0	2	3	1	0	0	0	1	0	0	0	4	0	17	0	1826.03	sp|P62754|RS6_MOUSE	sp|P62754|RS6_MOUSE	99	115	yes	yes	2	2.8844e-09	127.3	By matching	By MS/MS		1	0	3744600
GCTATLGNFAK	DDCYTSARGCTATLGN	ATLGNFAKATFDAISK	R	G	C	A	K	A	2	0	1	0	1	0	0	2	0	0	1	1	0	1	0	0	2	0	0	0	0	11	0	1138.54	sp|P25444|RS2_MOUSE;tr|D3YVC1|D3YVC1_MOUSE;tr|D3YWJ3|D3YWJ3_MOUSE;tr|F6YTZ4|F6YTZ4_MOUSE;tr|J3QMG5|J3QMG5_MOUSE;tr|E9Q1N8|E9Q1N8_MOUSE	sp|P25444|RS2_MOUSE	228	238	yes	no	2	9.2761e-07	139.31	By matching	By MS/MS	1	1	223790	29377000
GDSVIVVLRNPLIAGK	YISKMFLRGDSVIVVL	RNPLIAGK________	R	G	D	G	K	-	1	1	1	1	0	0	0	2	0	2	2	1	0	0	1	1	0	0	0	3	0	16	1	1649.98	sp|P62317|SMD2_MOUSE	sp|P62317|SMD2_MOUSE	103	118	yes	yes	2	0.030472	58.824	By matching	By matching	1	1	800150	463310
GEGAGQPSTSAQGQPAAPVPQKR	________________	AAPVPQKRGRGRPRKQ	R	G	E	K	R	G	4	1	0	0	0	4	1	4	0	0	0	1	0	0	4	2	1	0	0	1	0	23	1	2218.11	sp|P52927|HMGA2_MOUSE;tr|Q6NSP9|Q6NSP9_MOUSE	sp|P52927|HMGA2_MOUSE	5	27	yes	no	3	0.010598	41.905	By matching	By matching			0	0
GFAFVQYVNER	IVGCSVHKGFAFVQYV	FVQYVNERNARAAVAG	K	G	F	E	R	N	1	1	1	0	0	1	1	1	0	0	0	0	0	2	0	0	0	0	1	2	0	11	0	1328.65	sp|Q9Z204-4|HNRPC_MOUSE;sp|Q9Z204-3|HNRPC_MOUSE;sp|Q9Z204-2|HNRPC_MOUSE;sp|Q9Z204-5|HNRPC_MOUSE;sp|Q9Z204|HNRPC_MOUSE	sp|Q9Z204-4|HNRPC_MOUSE	51	61	yes	no	2	7.6704e-07	141.08	By matching	By MS/MS	1	1	391370	1266300
GFAFVTFDDHDTVDKIVVQK	EKERGKKRGFAFVTFD	VDKIVVQKYHTINGHN	R	G	F	Q	K	Y	1	0	0	4	0	1	0	1	1	1	0	2	0	3	0	0	2	0	0	4	0	20	1	2280.14	tr|E9Q7H5|E9Q7H5_MOUSE;tr|A2AL12|A2AL12_MOUSE;tr|B2RXM2|B2RXM2_MOUSE;tr|J3QNY1|J3QNY1_MOUSE;sp|Q8BG05-2|ROA3_MOUSE;sp|Q8BG05|ROA3_MOUSE	tr|E9Q7H5|E9Q7H5_MOUSE	150	169	yes	no	3	0.0029557	58.98	By MS/MS	By matching	1	1	1310500	617580
GFGFVCFSSPEEATK	MMEGGRSKGFGFVCFS	SSPEEATKAVTEMNGR	K	G	F	T	K	A	1	0	0	0	1	0	2	2	0	0	0	1	0	3	1	2	1	0	0	1	0	15	0	1661.74	tr|Q91YZ8|Q91YZ8_MOUSE;tr|D3Z5M2|D3Z5M2_MOUSE;tr|A3KFU5|A3KFU5_MOUSE;tr|A3KFU8|A3KFU8_MOUSE;tr|Q6PHQ9|Q6PHQ9_MOUSE;sp|P29341|PABP1_MOUSE;tr|Q9D4E6|Q9D4E6_MOUSE;tr|Q62029|Q62029_MOUSE;tr|A2A5N3|A2A5N3_MOUSE	sp|P29341|PABP1_MOUSE	334	348	no	no	2	1.4841e-08	127.07	By matching	By MS/MS		1	0	1867900
GFGFVDFNSEEDAK	DRETGSSKGFGFVDFN	FNSEEDAKAAKEAMED	K	G	F	A	K	A	1	0	1	2	0	0	2	2	0	0	0	1	0	3	0	1	0	0	0	1	0	14	0	1560.67	sp|P09405|NUCL_MOUSE	sp|P09405|NUCL_MOUSE	608	621	yes	yes	2	9.984e-16	177.21	By matching	By MS/MS		1	0	3625500
GFGFVDFNSEEDAKAAK	DRETGSSKGFGFVDFN	EEDAKAAKEAMEDGEI	K	G	F	A	K	E	3	0	1	2	0	0	2	2	0	0	0	2	0	3	0	1	0	0	0	1	0	17	1	1830.84	sp|P09405|NUCL_MOUSE	sp|P09405|NUCL_MOUSE	608	624	yes	yes	2;3	6.7898e-09	125.61	By matching	By matching		2	0	3049100
GFGFVSFER	TDESGKSKGFGFVSFE	FGFVSFERHEDAQKAV	K	G	F	E	R	H	0	1	0	0	0	0	1	2	0	0	0	0	0	3	0	1	0	0	0	1	0	9	0	1044.5	sp|P29341|PABP1_MOUSE;tr|Q9D4E6|Q9D4E6_MOUSE;tr|Q62029|Q62029_MOUSE	sp|P29341|PABP1_MOUSE	232	240	yes	no	2	0.015631	79.489	By matching	By matching		1	0	615110
GFSLEELR	HTKVRAGRGFSLEELR	GFSLEELRVAGIHKKV	R	G	F	L	R	V	0	1	0	0	0	0	2	1	0	0	2	0	0	1	0	1	0	0	0	0	0	8	0	949.487	sp|P47963|RL13_MOUSE	sp|P47963|RL13_MOUSE	75	82	yes	yes	2	5.4611e-06	160.63	By matching	By MS/MS		1	0	22194000
GFSSGSAVVSGGSR	GGGGGGFRGFSSGSAV	AVVSGGSRRSTSSFSC	R	G	F	S	R	R	1	1	0	0	0	0	0	4	0	0	0	0	0	1	0	5	0	0	0	2	0	14	0	1253.6	CON__P35908;sp|Q3TTY5|K22E_MOUSE;CON__Q3TTY5	CON__P35908	21	34	yes	no	2	0.0008322	90.229	By matching	By matching		1	0	212440		+
GGAGVGSMTK	TARHLYLRGGAGVGSM	AGVGSMTKIYGGRQRN	R	G	G	T	K	I	1	0	0	0	0	0	0	4	0	0	0	1	1	0	0	1	1	0	0	1	0	10	0	863.417	sp|Q9CZX8|RS19_MOUSE;tr|D3YUT3|D3YUT3_MOUSE;tr|D3Z722|D3Z722_MOUSE;tr|D3YUG3|D3YUG3_MOUSE;tr|D3Z5R8|D3Z5R8_MOUSE	sp|Q9CZX8|RS19_MOUSE	68	77	yes	no	2	0.0098329	80.102	By matching	By matching			0	0
GGGGDFKPQGK	RGGFRGGRGGGGDFKP	GDFKPQGKKTKFE___	R	G	G	G	K	K	0	0	0	1	0	1	0	5	0	0	0	2	0	1	1	0	0	0	0	0	0	11	1	1046.51	sp|P09405|NUCL_MOUSE	sp|P09405|NUCL_MOUSE	692	702	yes	yes	2	0.044214	63.694	By matching	By matching		1	0	450220
GGGGGGYGSGGSSYGSGGGSYGSGGGGGGGR	TISGGGSRGGGGGGYG	GGGGGGGRGSYGSGGS	R	G	G	G	R	G	0	1	0	0	0	0	0	21	0	0	0	0	0	0	0	6	0	0	3	0	0	31	0	2382.94	CON__P04264	CON__P04264	519	549	yes	yes	2;3	3.8959e-15	115.69	By MS/MS	By matching	1	1	397180	2275300		+
GGGHVAQIYAIR	VDIRVRVKGGGHVAQI	VAQIYAIRQSISKALV	K	G	G	I	R	Q	2	1	0	0	0	1	0	3	1	2	0	0	0	0	0	0	0	0	1	1	0	12	0	1240.67	sp|P14131|RS16_MOUSE	sp|P14131|RS16_MOUSE	74	85	yes	yes	2;3	4.1886e-06	126.71	By matching	By MS/MS		2	0	7075800
GGIVDEGALLR	VRVVNCARGGIVDEGA	VDEGALLRALQSGQCA	R	G	G	L	R	A	1	1	0	1	0	0	1	3	0	1	2	0	0	0	0	0	0	0	0	1	0	11	0	1098.6	sp|Q61753|SERA_MOUSE	sp|Q61753|SERA_MOUSE	237	247	yes	yes	2	0.00019065	108.7	By matching	By MS/MS		1	0	1204400
GGKPEPPAMPQPVPTA	TTPISEQKGGKPEPPA	MPQPVPTA________	K	G	G	T	A	-	2	0	0	0	0	1	1	2	0	0	0	1	1	0	6	0	1	0	0	1	0	16	1	1572.8	sp|P62908|RS3_MOUSE	sp|P62908|RS3_MOUSE	228	243	yes	yes	2	3.2423e-15	150.37	By matching	By MS/MS	1	1	147630	13005000
GGSGGSHGGGSGFGGESGGSYGGGEEASGSGGGYGGGSGK	YGGGSGSRGGSGGSHG	GYGGGSGKSSHS____	R	G	G	G	K	S	1	0	0	0	0	0	3	23	1	0	0	1	0	1	0	8	0	0	2	0	0	40	0	3222.27	CON__P35527	CON__P35527	580	619	yes	yes	3	0.0070994	33.638	By matching	By matching	1	1	149600	2040700		+
GGSGGSYGGGGSGGGYGGGSGSR	GSYGRGSRGGSGGSYG	YGGGSGSRGGSGGSYG	R	G	G	S	R	G	0	1	0	0	0	0	0	15	0	0	0	0	0	0	0	5	0	0	2	0	0	23	0	1790.72	CON__P35527	CON__P35527	491	513	yes	yes	2	0.00047521	64.589	By matching	By MS/MS	1	1	324300	1537500		+
GGSGSHNWGTVKDELTESPK	GLKHEDKRGGSGSHNW	DELTESPKYIQKQISY	R	G	G	P	K	Y	0	0	1	1	0	0	2	4	1	0	1	2	0	0	1	3	2	1	0	1	0	20	1	2084.98	sp|Q9CY58|PAIRB_MOUSE	sp|Q9CY58|PAIRB_MOUSE	217	236	yes	yes	3	1.3749e-05	85.937	By matching	By MS/MS		1	0	2566600
GGSISGGGYGSGGGK	YGSGGGSKGGSISGGG	GYGSGGGKHSSGGGSR	K	G	G	G	K	H	0	0	0	0	0	0	0	9	0	1	0	1	0	0	0	3	0	0	1	0	0	15	0	1196.54	CON__P35908	CON__P35908	587	601	yes	yes	2	0.014714	63.062	By matching	By MS/MS	1	1	573900	981270		+
GGSLPKVEAK	KMQASIEKGGSLPKVE	SLPKVEAKFINYVKNC	K	G	G	A	K	F	1	0	0	0	0	0	1	2	0	0	1	2	0	0	1	1	0	0	0	1	0	10	1	984.56	sp|Q61937|NPM_MOUSE;tr|Q5SQB0|Q5SQB0_MOUSE;tr|E9Q5T3|E9Q5T3_MOUSE	sp|Q61937|NPM_MOUSE	256	265	yes	no	2;3	0.00078135	118.03	By matching	By MS/MS		2	0	8197300
GHAVGDIPGVR	LVAGFGRKGHAVGDIP	VGDIPGVRFKVVKVAN	K	G	H	V	R	F	1	1	0	1	0	0	0	3	1	1	0	0	0	0	1	0	0	0	0	2	0	11	0	1076.57	sp|P62267|RS23_MOUSE	sp|P62267|RS23_MOUSE	109	119	yes	yes	2	0.013448	70.942	By matching	By MS/MS		1	0	8190400
GHLENNPALEK	TMMRKAIRGHLENNPA	ENNPALEKLLPHIRGN	R	G	H	E	K	L	1	0	2	0	0	0	2	1	1	0	2	1	0	0	1	0	0	0	0	0	0	11	0	1220.61	tr|E9Q070|E9Q070_MOUSE;tr|D3YVM5|D3YVM5_MOUSE;sp|P14869|RLA0_MOUSE;tr|S4R1N1|S4R1N1_MOUSE	tr|E9Q070|E9Q070_MOUSE	67	77	no	no	2	7.1486e-08	148.78	By matching	By MS/MS		1	0	42667000
GHLENNPALEKLLPHIR	TMMRKAIRGHLENNPA	EKLLPHIRGNVGFVFT	R	G	H	I	R	G	1	1	2	0	0	0	2	1	2	1	4	1	0	0	2	0	0	0	0	0	0	17	1	1950.08	tr|E9Q070|E9Q070_MOUSE;tr|D3YVM5|D3YVM5_MOUSE;sp|P14869|RLA0_MOUSE;tr|S4R1N1|S4R1N1_MOUSE	tr|E9Q070|E9Q070_MOUSE	67	83	no	no	4	0.0012341	70.272	By matching	By MS/MS	1	2	275190	4028100
GHPSAGAEEEGGSDGSAAEAEPR	EAVGEQARGHPSAGAE	SAAEAEPRALENGEAD	R	G	H	P	R	A	5	1	0	1	0	0	5	5	1	0	0	0	0	0	2	3	0	0	0	0	0	23	0	2166.91	sp|Q8JZQ9|EIF3B_MOUSE	sp|Q8JZQ9|EIF3B_MOUSE	108	130	yes	yes	3	0.00063315	58.796	By matching	By MS/MS		1	0	4324200
GHQQLYWSHPR	________________	QLYWSHPRKFGQGSRS	M	G	H	P	R	K	0	1	0	0	0	2	0	1	2	0	1	0	0	0	1	1	0	1	1	0	0	11	0	1407.68	sp|P62274|RS29_MOUSE;tr|D3YYL7|D3YYL7_MOUSE	sp|P62274|RS29_MOUSE	2	12	yes	yes	2;3;4	2.7004e-27	223.87	By matching	By MS/MS		3	0	23385000
GHVQPIR	NGRAKKGRGHVQPIRC	RGHVQPIRCTNCARCV	R	G	H	I	R	C	0	1	0	0	0	1	0	1	1	1	0	0	0	0	1	0	0	0	0	1	0	7	0	805.456	sp|P62855|RS26_MOUSE	sp|P62855|RS26_MOUSE	16	22	yes	yes	2	0.042177	80.377	By matching	By MS/MS		1	0	2817800
GHYTEGAELVDSVLDVVRK	GAGNNWAKGHYTEGAE	SVLDVVRKEAESCDCL	K	G	H	R	K	E	1	1	0	2	0	0	2	2	1	0	2	1	0	0	0	1	1	0	1	4	0	19	1	2086.07	sp|P99024|TBB5_MOUSE;sp|P68372|TBB4B_MOUSE;sp|Q9CWF2|TBB2B_MOUSE;sp|Q7TMM9|TBB2A_MOUSE;sp|Q9ERD7|TBB3_MOUSE;tr|G3UZR1|G3UZR1_MOUSE;sp|Q922F4|TBB6_MOUSE	sp|P99024|TBB5_MOUSE	104	122	yes	no	3	6.9501e-14	134.82	By MS/MS	By MS/MS	1	1	1411800	5251400
GIGMGNLGPAGMGMEGIGFGINK	IDANHLSKGIGMGNLG	GIGFGINKIGGMEGPF	K	G	I	N	K	I	1	0	2	0	0	0	1	9	0	3	1	1	3	1	1	0	0	0	0	0	0	23	0	2177.04	tr|B8JK33|B8JK33_MOUSE;tr|B8JK32|B8JK32_MOUSE;sp|Q9D0E1-2|HNRPM_MOUSE;sp|Q9D0E1|HNRPM_MOUSE;tr|F7C9U3|F7C9U3_MOUSE	tr|B8JK33|B8JK33_MOUSE	283	305	yes	no	2	2.3888e-05	76.492	By MS/MS	By matching	1		573890	0
GIPHLVTHDAR	RKIFVGTKGIPHLVTH	HLVTHDARTIRYPDPL	K	G	I	A	R	T	1	1	0	1	0	0	0	1	2	1	1	0	0	0	1	0	1	0	0	1	0	11	0	1214.65	sp|P62702|RS4X_MOUSE;tr|Q3V1Z5|Q3V1Z5_MOUSE;tr|V9GWY0|V9GWY0_MOUSE	sp|P62702|RS4X_MOUSE	135	145	yes	no	2;3	0.00024465	106.16	By matching	By MS/MS		2	0	65679000
GIVKDIIHDPGR	AERHGYIKGIVKDIIH	DIIHDPGRGAPLAKVV	K	G	I	G	R	G	0	1	0	2	0	0	0	2	1	3	0	1	0	0	1	0	0	0	0	1	0	12	1	1318.74	sp|P62918|RL8_MOUSE	sp|P62918|RL8_MOUSE	43	54	yes	yes	2;3	4.6288e-07	141.73	By matching	By MS/MS		2	0	19947000
GIVKDIIHDPGRGAPLAK	AERHGYIKGIVKDIIH	GRGAPLAKVVFRDPYR	K	G	I	A	K	V	2	1	0	2	0	0	0	3	1	3	1	2	0	0	2	0	0	0	0	1	0	18	2	1856.06	sp|P62918|RL8_MOUSE	sp|P62918|RL8_MOUSE	43	60	yes	yes	2;4	1.0184e-05	100.58	By matching	By MS/MS		2	0	10138000
GIYAYGFEKPSAIQQR	NLKESLLRGIYAYGFE	KPSAIQQRAIIPCIKG	R	G	I	Q	R	A	2	1	0	0	0	2	1	2	0	2	0	1	0	1	1	1	0	0	2	0	0	16	1	1826.93	tr|Q8BTU6|Q8BTU6_MOUSE;sp|P60843|IF4A1_MOUSE;sp|P10630|IF4A2_MOUSE;sp|P10630-2|IF4A2_MOUSE;tr|D6RJ60|D6RJ60_MOUSE;tr|D6RJ11|D6RJ11_MOUSE;tr|A2AFK7|A2AFK7_MOUSE	tr|Q8BTU6|Q8BTU6_MOUSE	47	62	no	no	2;3	0.0012922	83.823	By MS/MS	By MS/MS	1	2	562960	5016000
GKDSLYAQGK	HKVTQYKKGKDSLYAQ	DSLYAQGKRRYDRKQS	K	G	K	G	K	R	1	0	0	1	0	1	0	2	0	0	1	2	0	0	0	1	0	0	1	0	0	10	1	1065.55	sp|P83882|RL36A_MOUSE	sp|P83882|RL36A_MOUSE	29	38	yes	yes	2	0.013608	83.045	By matching	By matching			0	0
GKDSLYAQGKR	HKVTQYKKGKDSLYAQ	SLYAQGKRRYDRKQSG	K	G	K	K	R	R	1	1	0	1	0	1	0	2	0	0	1	2	0	0	0	1	0	0	1	0	0	11	2	1221.65	sp|P83882|RL36A_MOUSE	sp|P83882|RL36A_MOUSE	29	39	yes	yes	3	0.048904	41.704	By matching	By matching		1	0	1042100
GKGYKGVTSR	IDVIGVTKGKGYKGVT	GYKGVTSRWHTKKLPR	K	G	K	S	R	W	0	1	0	0	0	0	0	3	0	0	0	2	0	0	0	1	1	0	1	1	0	10	2	1051.58	sp|P27659|RL3_MOUSE	sp|P27659|RL3_MOUSE	225	234	yes	yes	3	0.031814	49.3	By matching	By MS/MS		1	0	319670
GKYKEETIEK	SRQVGKEKGKYKEETI	YKEETIEKMQE_____	K	G	K	E	K	M	0	0	0	0	0	0	3	1	0	1	0	3	0	0	0	0	1	0	1	0	0	10	2	1223.64	sp|P61255|RL26_MOUSE;tr|B1ARA5|B1ARA5_MOUSE	sp|P61255|RL26_MOUSE	133	142	yes	no	2;3	0.00040644	131.12	By matching	By MS/MS		2	0	4268500
GLAPDLPEDLYHLIK	ILRILKSKGLAPDLPE	EDLYHLIKKAVAVRKH	K	G	L	I	K	K	1	0	0	2	0	0	1	1	1	1	4	1	0	0	2	0	0	0	1	0	0	15	0	1692.91	sp|P62301|RS13_MOUSE	sp|P62301|RS13_MOUSE	79	93	yes	yes	2;3	1.0005e-18	166.03	By matching	By MS/MS	1	2	122930	10281000
GLAPDLPEDLYHLIKK	ILRILKSKGLAPDLPE	DLYHLIKKAVAVRKHL	K	G	L	K	K	A	1	0	0	2	0	0	1	1	1	1	4	2	0	0	2	0	0	0	1	0	0	16	1	1821	sp|P62301|RS13_MOUSE	sp|P62301|RS13_MOUSE	79	94	yes	yes	2;3;4	2.4422e-06	115.04	By matching	By MS/MS	1	3	204930	20234000
GLCAIAQAESLR	YAEKVATRGLCAIAQA	IAQAESLRYKLLGGLA	R	G	L	L	R	Y	3	1	0	0	1	1	1	1	0	1	2	0	0	0	0	1	0	0	0	0	0	12	0	1287.66	sp|P62908|RS3_MOUSE;tr|D3YV43|D3YV43_MOUSE	sp|P62908|RS3_MOUSE	95	106	yes	no	2	8.7846e-17	194.39	By matching	By MS/MS		1	0	27425000
GLGTDEDSILNLLTSR	EVLRKAMKGLGTDEDS	ILNLLTSRSNAQRQEI	K	G	L	S	R	S	0	1	1	2	0	0	1	2	0	1	4	0	0	0	0	2	2	0	0	0	0	16	0	1702.87	sp|P48036|ANXA5_MOUSE	sp|P48036|ANXA5_MOUSE	28	43	yes	yes	2	1.6371e-15	151.73	By matching	By matching	1		186370	0
GLSEDTTEETLKESFEGSVR	PSKTLFVKGLSEDTTE	ESFEGSVRARIVTDRE	K	G	L	V	R	A	0	1	0	1	0	0	5	2	0	0	2	1	0	1	0	3	3	0	0	1	0	20	1	2213.03	sp|P09405|NUCL_MOUSE	sp|P09405|NUCL_MOUSE	575	594	yes	yes	2;3	1.6337e-58	253.34	By MS/MS	By MS/MS	1	2	1333700	35314000
GLSQSALPYR	GRMHAPGKGLSQSALP	SQSALPYRRSVPTWLK	K	G	L	Y	R	R	1	1	0	0	0	1	0	1	0	0	2	0	0	0	1	2	0	0	1	0	0	10	0	1090.58	sp|P62301|RS13_MOUSE	sp|P62301|RS13_MOUSE	10	19	yes	yes	2	8.2638e-10	169.37	By matching	By MS/MS		1	0	7638400
GLSQSALPYRR	GRMHAPGKGLSQSALP	QSALPYRRSVPTWLKL	K	G	L	R	R	S	1	2	0	0	0	1	0	1	0	0	2	0	0	0	1	2	0	0	1	0	0	11	1	1246.68	sp|P62301|RS13_MOUSE	sp|P62301|RS13_MOUSE	10	20	yes	yes	2;3	0.012903	75.652	By matching	By MS/MS		2	0	64294000
GLTPSQIGVILR	QIYKLAKKGLTPSQIG	SQIGVILRDSHGVAQV	K	G	L	L	R	D	0	1	0	0	0	1	0	2	0	2	2	0	0	0	1	1	1	0	0	1	0	12	0	1252.75	sp|P62301|RS13_MOUSE	sp|P62301|RS13_MOUSE	44	55	yes	yes	2	1.1334e-05	116.24	By matching	By matching		1	0	1532100
GLYCYELDEK	NGSLFAFRGLYCYELD	YCYELDEKAVRPGYPK	R	G	L	E	K	A	0	0	0	1	1	0	2	1	0	0	2	1	0	0	0	0	0	0	2	0	0	10	0	1288.56	CON__Q3ZBS7	CON__Q3ZBS7	173	182	yes	yes	2	0.00037413	120.27	By matching	By MS/MS	1	1	141800	6652300		+
GMTLVTPLQLLLFASK	RTRAISAKGMTLVTPL	QLLLFASKKVQSDGQI	K	G	M	S	K	K	1	0	0	0	0	1	0	1	0	0	5	1	1	1	1	1	2	0	0	1	0	16	0	1731	sp|O70133-3|DHX9_MOUSE;sp|O70133|DHX9_MOUSE;sp|O70133-2|DHX9_MOUSE;tr|A0A087WPL5|A0A087WPL5_MOUSE;tr|E9QNN1|E9QNN1_MOUSE	sp|O70133-3|DHX9_MOUSE	844	859	yes	no	2	0.024882	52.862	By matching	By matching	1		162940	0
GNFGGSFAGSFGGAGGHAPGVAR	DRAIEMERGNFGGSFA	GHAPGVARKACQIFVR	R	G	N	A	R	K	4	1	1	0	0	0	0	9	1	0	0	0	0	3	1	2	0	0	0	1	0	23	0	2033.95	tr|B8JK33|B8JK33_MOUSE;tr|B8JK32|B8JK32_MOUSE;sp|Q9D0E1-2|HNRPM_MOUSE;sp|Q9D0E1|HNRPM_MOUSE	tr|B8JK33|B8JK33_MOUSE	588	610	yes	no	2;3	1.3921e-05	72.968	By matching	By MS/MS	1	2	719840	2187100
GNKPWISLPR	SNIFVIGKGNKPWISL	KPWISLPRGKGIRLTI	K	G	N	P	R	G	0	1	1	0	0	0	0	1	0	1	1	1	0	0	2	1	0	1	0	0	0	10	1	1166.66	sp|P62702|RS4X_MOUSE;tr|Q3V1Z5|Q3V1Z5_MOUSE	sp|P62702|RS4X_MOUSE	231	240	yes	no	2;3	0.0002812	120.45	By matching	By MS/MS		2	0	24820000
GNSIIMLEALERV	NIGMVVIRGNSIIMLE	MLEALERV________	R	G	N	R	V	-	1	1	1	0	0	0	2	1	0	2	2	0	1	0	0	1	0	0	0	1	0	13	1	1443.78	sp|P62309|RUXG_MOUSE	sp|P62309|RUXG_MOUSE	64	76	yes	yes	2	0.004812	82.515	By MS/MS	By matching	1	1	1241100	1424700
GPCIIYNEDNGIIK	NRRRIQRRGPCIIYNE	NEDNGIIKAFRNIPGI	R	G	P	I	K	A	0	0	2	1	1	0	1	2	0	4	0	1	0	0	1	0	0	0	1	0	0	14	0	1604.79	sp|Q9D8E6|RL4_MOUSE	sp|Q9D8E6|RL4_MOUSE	206	219	yes	yes	2	6.4145e-08	126.1	By matching	By MS/MS		1	0	2872200
GPLQSVQVFGR	________________	QSVQVFGRKKTATAVA	K	G	P	G	R	K	0	1	0	0	0	2	0	2	0	0	1	0	0	1	1	1	0	0	0	2	0	11	0	1186.65	sp|P14131|RS16_MOUSE	sp|P14131|RS16_MOUSE	5	15	yes	yes	2	0.00012827	111.63	By matching	By MS/MS		1	0	1829400
GPSSVEDIK	EKTPKTPKGPSSVEDI	PSSVEDIKAKMQASIE	K	G	P	I	K	A	0	0	0	1	0	0	1	1	0	1	0	1	0	0	1	2	0	0	0	1	0	9	0	930.466	sp|Q61937|NPM_MOUSE;tr|Q5SQB0|Q5SQB0_MOUSE;tr|E9Q5T3|E9Q5T3_MOUSE;tr|Q9DAY9|Q9DAY9_MOUSE;tr|Q5SQB5|Q5SQB5_MOUSE	sp|Q61937|NPM_MOUSE	238	246	yes	no	2	0.0011673	120.45	By matching	By MS/MS	1	1	127930	2216200
GPSSVEDIKAK	EKTPKTPKGPSSVEDI	SVEDIKAKMQASIEKG	K	G	P	A	K	M	1	0	0	1	0	0	1	1	0	1	0	2	0	0	1	2	0	0	0	1	0	11	1	1129.6	sp|Q61937|NPM_MOUSE;tr|Q5SQB0|Q5SQB0_MOUSE;tr|E9Q5T3|E9Q5T3_MOUSE;tr|Q9DAY9|Q9DAY9_MOUSE;tr|Q5SQB5|Q5SQB5_MOUSE	sp|Q61937|NPM_MOUSE	238	248	yes	no	2;3	1.3979e-11	169.21	By matching	By MS/MS		2	0	33526000
GQKTPAQKAPAPK	APPAKGQKGQKTPAQK	AQKAPAPKAAGKKA__	K	G	Q	P	K	A	3	0	0	0	0	2	0	1	0	0	0	3	0	0	3	0	1	0	0	0	0	13	2	1320.75	sp|Q9CR57|RL14_MOUSE	sp|Q9CR57|RL14_MOUSE	199	211	yes	yes	3	0.0007	84.605	By matching	By MS/MS		1	0	5270000
GRVFEVSLADLQNDEVAFRK	KIASDGLKGRVFEVSL	NDEVAFRKFKLITEDV	K	G	R	R	K	F	2	2	1	2	0	1	2	1	0	0	2	1	0	2	0	1	0	0	0	3	0	20	2	2292.19	sp|P97351|RS3A_MOUSE	sp|P97351|RS3A_MOUSE	64	83	yes	yes	3;4	1.1255e-10	120.15	By matching	By MS/MS	1	2	190820	6186500
GSAITGPVAKECADLWPR	VNNKGEMKGSAITGPV	ECADLWPRIASNAGSI	K	G	S	P	R	I	3	1	0	1	1	0	1	2	0	1	1	1	0	0	2	1	1	1	0	1	0	18	1	1926.96	sp|P62830|RL23_MOUSE	sp|P62830|RL23_MOUSE	114	131	yes	yes	3	0.00012405	85.473	By matching	By MS/MS		1	0	1762400
GSLGGGFSSGGFSGGSFSR	SLRISSSKGSLGGGFS	FSGGSFSRGSSGGGCF	K	G	S	S	R	G	0	1	0	0	0	0	0	8	0	0	1	0	0	3	0	6	0	0	0	0	0	19	0	1706.76	CON__P13645	CON__P13645	41	59	yes	yes	2	6.092e-07	108.71	By MS/MS	By MS/MS	1	1	1182500	2899500		+
GSSGGGCFGGSSGGYGGLGGFGGGSFR	FSGGSFSRGSSGGGCF	GFGGGSFRGSYGSSSF	R	G	S	F	R	G	0	1	0	0	1	0	0	15	0	0	1	0	0	3	0	5	0	0	1	0	0	27	0	2341.98	CON__P13645	CON__P13645	60	86	yes	yes	2	1.1872e-06	80.406	By MS/MS	By matching	1		993940	0		+
GSSNSYAIK	DELINAAKGSSNSYAI	SSNSYAIKKKDELERV	K	G	S	I	K	K	1	0	1	0	0	0	0	1	0	1	0	1	0	0	0	3	0	0	1	0	0	9	0	925.451	tr|Q91V55|Q91V55_MOUSE;sp|P97461|RS5_MOUSE	tr|Q91V55|Q91V55_MOUSE	183	191	yes	no	2	0.024292	68.657	By matching	By matching		1	0	2145800
GSSSGGGYSSGSSSYGSGGR	AFGGSGGRGSSSGGGY	SSYGSGGRQSGSRGGS	R	G	S	G	R	Q	0	1	0	0	0	0	0	8	0	0	0	0	0	0	0	9	0	0	2	0	0	20	0	1739.7	CON__P35908	CON__P35908	531	550	yes	yes	2	0.0025428	61.942	By matching	By matching	1		184910	0		+
GSYGDLGGPIITTQVTIPK	DYSYAGGRGSYGDLGG	TTQVTIPKDLAGSIIG	R	G	S	P	K	D	0	0	0	1	0	1	0	4	0	3	1	1	0	0	2	1	3	0	1	1	0	19	0	1916.03	tr|D3Z5X4|D3Z5X4_MOUSE;sp|P61979-3|HNRPK_MOUSE;tr|B2M1R6|B2M1R6_MOUSE;tr|D3YWG1|D3YWG1_MOUSE;sp|P61979|HNRPK_MOUSE;sp|P61979-2|HNRPK_MOUSE;tr|H3BLL4|H3BLL4_MOUSE;tr|H3BLP7|H3BLP7_MOUSE	tr|D3Z5X4|D3Z5X4_MOUSE	353	371	yes	no	2	0.0005424	77.08	By matching	By MS/MS	1	1	1258600	1288900
GTGIVSAPVPK	VRLIPAPRGTGIVSAP	IVSAPVPKKLLMMAGI	R	G	T	P	K	K	1	0	0	0	0	0	0	2	0	1	0	1	0	0	2	1	1	0	0	2	0	11	0	1024.59	sp|P25444|RS2_MOUSE;tr|D3YVC1|D3YVC1_MOUSE;tr|D3YWJ3|D3YWJ3_MOUSE;tr|F6YTZ4|F6YTZ4_MOUSE;tr|J3QMG5|J3QMG5_MOUSE;tr|E9Q1N8|E9Q1N8_MOUSE;tr|D3Z536|D3Z536_MOUSE	sp|P25444|RS2_MOUSE	201	211	yes	no	2	2.0903e-05	120.77	By matching	By MS/MS	1	1	307870	38457000
GTIEILSDVQLIK	GITTKISRGTIEILSD	LSDVQLIKTGDKVGAS	R	G	T	I	K	T	0	0	0	1	0	1	1	1	0	3	2	1	0	0	0	1	1	0	0	1	0	13	0	1427.82	sp|P14869|RLA0_MOUSE;tr|S4R1N1|S4R1N1_MOUSE	sp|P14869|RLA0_MOUSE	150	162	yes	no	2	3.5309e-12	162.22	By MS/MS	By MS/MS	1	2	1323500	23004000
GTQGVVTNFEIFR	VKVDRTPKGTQGVVTN	VTNFEIFRMREKQVPV	K	G	T	F	R	M	0	1	1	0	0	1	1	2	0	1	0	0	0	2	0	0	2	0	0	2	0	13	0	1466.75	sp|Q8JZQ9|EIF3B_MOUSE	sp|Q8JZQ9|EIF3B_MOUSE	525	537	yes	yes	2	0.0013143	86.498	By matching	By MS/MS		1	0	1465500
GTVLLSGPR	ALESPKGRGTVLLSGP	TVLLSGPRKGREVYRH	R	G	T	P	R	K	0	1	0	0	0	0	0	2	0	0	2	0	0	0	1	1	1	0	0	1	0	9	0	898.524	sp|P35980|RL18_MOUSE;tr|G3UZK4|G3UZK4_MOUSE	sp|P35980|RL18_MOUSE	135	143	yes	no	2	2.9734e-05	147.2	By matching	By MS/MS		1	0	14324000
GTWVQLKR	KKKEAKEKGTWVQLKR	GTWVQLKRQPAPPREA	K	G	T	K	R	Q	0	1	0	0	0	1	0	1	0	0	1	1	0	0	0	0	1	1	0	1	0	8	1	986.566	tr|Q9CQM8|Q9CQM8_MOUSE;sp|O09167|RL21_MOUSE	tr|Q9CQM8|Q9CQM8_MOUSE	123	130	yes	no	2	0.0015027	143.61	By matching	By MS/MS		1	0	4106900
GVDLDQLLDMSYEQLMQLYSAR	TFRKFTYRGVDLDQLL	LMQLYSARQRRRLNRG	R	G	V	A	R	Q	1	1	0	3	0	3	1	1	0	0	5	0	2	0	0	2	0	0	2	1	0	22	0	2587.23	sp|P62843|RS15_MOUSE	sp|P62843|RS15_MOUSE	19	40	yes	yes	2;3	2.8225e-06	86.761	By matching	By MS/MS		2	0	326370
GVEEEEEDGEMRE	CNNVLYIRGVEEEEED	EEDGEMRE________	R	G	V	R	E	-	0	1	0	1	0	0	7	2	0	0	0	0	1	0	0	0	0	0	0	1	0	13	1	1536.59	sp|P62307|RUXF_MOUSE	sp|P62307|RUXF_MOUSE	74	86	yes	yes	2	0.00037458	98.582	By matching	By matching	1	1	326650	1051700
GVTLGFR	SHVQNMIKGVTLGFRY	KGVTLGFRYKMRSVYA	K	G	V	F	R	Y	0	1	0	0	0	0	0	2	0	0	1	0	0	1	0	0	1	0	0	1	0	7	0	748.423	sp|P51410|RL9_MOUSE;tr|D3Z629|D3Z629_MOUSE	sp|P51410|RL9_MOUSE	83	89	yes	no	2	0.0062554	114.19	By matching	By MS/MS		1	0	6878300
GVVDSDDLPLNVSR	PKYLNFVKGVVDSDDL	DLPLNVSRETLQQHKL	K	G	V	S	R	E	0	1	1	3	0	0	0	1	0	0	2	0	0	0	1	2	0	0	0	3	0	14	0	1484.75	tr|F7C312|F7C312_MOUSE;sp|P08113|ENPL_MOUSE	tr|F7C312|F7C312_MOUSE	111	124	yes	no	2	0.043802	59.884	By matching	By matching			0	0
GVVDSEDLPLNISR	PEYLNFIRGVVDSEDL	DLPLNISREMLQQSKI	R	G	V	S	R	E	0	1	1	2	0	0	1	1	0	1	2	0	0	0	1	2	0	0	0	2	0	14	0	1512.78	sp|P11499|HS90B_MOUSE;tr|E9Q3D6|E9Q3D6_MOUSE	sp|P11499|HS90B_MOUSE	379	392	no	no	2	3.4424e-10	145.43	By MS/MS	By MS/MS	1	1	1004100	4761500
GYAFIEFASFEDAKEALNSCNK	QNPHGKPKGYAFIEFA	EALNSCNKMEIEGRTI	K	G	Y	N	K	M	4	0	2	1	1	0	3	1	0	1	1	2	0	3	0	2	0	0	1	0	0	22	1	2510.14	sp|P09405|NUCL_MOUSE	sp|P09405|NUCL_MOUSE	525	546	yes	yes	2;3	2.9701e-13	132.64	By matching	By matching		1	0	2778400
GYAFIEFASFEDAKEALNSCNKMEIEGR	QNPHGKPKGYAFIEFA	NKMEIEGRTIRLELQG	K	G	Y	G	R	T	4	1	2	1	1	0	5	2	0	2	1	2	1	3	0	2	0	0	1	0	0	28	2	3225.47	sp|P09405|NUCL_MOUSE	sp|P09405|NUCL_MOUSE	525	552	yes	yes	3;4	1.1847e-09	83.312	By matching	By MS/MS		2	0	9487700
GYFEYIEENKYSR	RPREDHGRGYFEYIEE	IEENKYSRAKSPQPPV	R	G	Y	S	R	A	0	1	1	0	0	0	3	1	0	1	0	1	0	1	0	1	0	0	3	0	0	13	1	1696.77	tr|G3XA10|G3XA10_MOUSE;sp|Q8VEK3|HNRPU_MOUSE	tr|G3XA10|G3XA10_MOUSE	232	244	yes	no	2	9.5777e-15	170.95	By matching	By MS/MS		1	0	2628200
GYSFTTTAER	LMKILTERGYSFTTTA	SFTTTAEREIVRDIKE	R	G	Y	E	R	E	1	1	0	0	0	0	1	1	0	0	0	0	0	1	0	1	3	0	1	0	0	10	0	1131.52	sp|P63260|ACTG_MOUSE;sp|P60710|ACTB_MOUSE;tr|E9Q1F2|E9Q1F2_MOUSE;tr|E9Q5F4|E9Q5F4_MOUSE;tr|G3UZ07|G3UZ07_MOUSE	sp|P63260|ACTG_MOUSE	197	206	yes	no	2	3.4802e-07	157.78	By matching	By matching		1	0	3455100
HAAENPGKYNILGTNTIMDK	GKTTWVTKHAAENPGK	GTNTIMDKMMVAGFKK	K	H	A	D	K	M	2	0	3	1	0	0	1	2	1	2	1	2	1	0	1	0	2	0	1	0	0	20	1	2186.08	tr|G3XA10|G3XA10_MOUSE;sp|Q8VEK3|HNRPU_MOUSE	tr|G3XA10|G3XA10_MOUSE	493	512	yes	no	3	1.4581e-05	85.087	By matching	By MS/MS	1	1	522870	2612600
HFNAPSHIR	DRSKNRKRHFNAPSHI	FNAPSHIRRKIMSSPL	R	H	F	I	R	R	1	1	1	0	0	0	0	0	2	1	0	0	0	1	1	1	0	0	0	0	0	9	0	1077.55	sp|P61255|RL26_MOUSE;tr|B1ARA5|B1ARA5_MOUSE;tr|B1ARA3|B1ARA3_MOUSE	sp|P61255|RL26_MOUSE	18	26	yes	no	2;3	7.1089e-09	169.65	By matching	By MS/MS		2	0	21656000
HFSVEGQLEFR	WEDHLAVKHFSVEGQL	VEGQLEFRALLFIPRR	K	H	F	F	R	A	0	1	0	0	0	1	2	1	1	0	1	0	0	2	0	1	0	0	0	1	0	11	0	1347.66	sp|P11499|HS90B_MOUSE;tr|E9Q3D6|E9Q3D6_MOUSE	sp|P11499|HS90B_MOUSE	320	330	no	no	2	0.017221	66.538	By matching	By matching	1		378050	0
HGFREGTTPKPK	KIVYRRFRHGFREGTT	EGTTPKPKRAAVAASS	R	H	G	P	K	R	0	1	0	0	0	0	1	2	1	0	0	2	0	1	2	0	2	0	0	0	0	12	2	1353.72	sp|Q9D823|RL37_MOUSE	sp|Q9D823|RL37_MOUSE	76	87	yes	yes	2;3;4	2.8597e-05	122.69	By matching	By MS/MS		3	0	3481300
HGGGGGGFGGGGFGSR	SSFSCLSRHGGGGGGF	GGGGFGSRSLVGLGGT	R	H	G	S	R	S	0	1	0	0	0	0	0	11	1	0	0	0	0	2	0	1	0	0	0	0	0	16	0	1319.58	CON__P35908	CON__P35908	46	61	yes	yes	2	0.00048134	89.136	By matching	By MS/MS		1	0	1072800		+
HGLLVPNNTTDQELQHIR	GRMCVGNRHGLLVPNN	DQELQHIRNSLPDSVQ	R	H	G	I	R	N	0	1	2	1	0	2	1	1	2	1	3	0	0	0	1	0	2	0	0	1	0	18	0	2084.08	sp|O55135|IF6_MOUSE;tr|A6PWZ2|A6PWZ2_MOUSE	sp|O55135|IF6_MOUSE	68	85	yes	no	3	4.2328e-05	90.348	By MS/MS	By matching	1		504000	0
HGSLGFLPR	HRKFSAPRHGSLGFLP	GSLGFLPRKRSSRHRG	R	H	G	P	R	K	0	1	0	0	0	0	0	2	1	0	2	0	0	1	1	1	0	0	0	0	0	9	0	982.535	sp|P27659|RL3_MOUSE;tr|A0A087WQK0|A0A087WQK0_MOUSE;tr|A0A087WNS0|A0A087WNS0_MOUSE	sp|P27659|RL3_MOUSE	11	19	yes	no	2	1.9549e-12	185.72	By matching	By MS/MS		1	0	29610000
HGVQELEIELQSQLSK	AKEVTQLRHGVQELEI	ELQSQLSKKAALEKSL	R	H	G	S	K	K	0	0	0	0	0	3	3	1	1	1	3	1	0	0	0	2	0	0	0	1	0	16	0	1836.96	CON__P35527	CON__P35527	375	390	yes	yes	2;3	2.3781e-06	108.63	By MS/MS	By matching	2		1900100	0		+
HGVQELEIELQSQLSKK	AKEVTQLRHGVQELEI	LQSQLSKKAALEKSLE	R	H	G	K	K	A	0	0	0	0	0	3	3	1	1	1	3	2	0	0	0	2	0	0	0	1	0	17	1	1965.05	CON__P35527	CON__P35527	375	391	yes	yes	3	0.00052651	76.586	By MS/MS	By matching	1		1559600	0		+
HGVVPLATYMR	MFSRPFRKHGVVPLAT	VPLATYMRIYKKGDIV	K	H	G	M	R	I	1	1	0	0	0	0	0	1	1	0	1	0	1	0	1	0	1	0	1	2	0	11	0	1242.65	tr|Q9CQM8|Q9CQM8_MOUSE;sp|O09167|RL21_MOUSE	tr|Q9CQM8|Q9CQM8_MOUSE	22	32	yes	no	2	0.00038947	99.752	By matching	By MS/MS		1	0	26432000
HGYIGEFEIIDDHR	RFLTVMMKHGYIGEFE	FEIIDDHRAGKIVVNL	K	H	G	H	R	A	0	1	0	2	0	0	2	2	2	3	0	0	0	1	0	0	0	0	1	0	0	14	0	1699.8	sp|P62245|RS15A_MOUSE;tr|F8WJ41|F8WJ41_MOUSE;tr|D3Z712|D3Z712_MOUSE;tr|D3YVB4|D3YVB4_MOUSE	sp|P62245|RS15A_MOUSE	44	57	yes	no	3	0.0010977	80.746	By matching	By matching		1	0	593750
HIDFSLR	IVRLDSQKHIDFSLRS	KHIDFSLRSPYGGGRP	K	H	I	L	R	S	0	1	0	1	0	0	0	0	1	1	1	0	0	1	0	1	0	0	0	0	0	7	0	886.466	sp|Q6ZWN5|RS9_MOUSE	sp|Q6ZWN5|RS9_MOUSE	156	162	yes	yes	2	0.0016245	130.04	By matching	By MS/MS		1	0	3951300
HIMGQNVADYMR	FNAEVHRKHIMGQNVA	QNVADYMRYLMEEDED	K	H	I	M	R	Y	1	1	1	1	0	1	0	1	1	1	0	0	2	0	0	0	0	0	1	1	0	12	0	1433.65	sp|P47962|RL5_MOUSE;tr|D3YYV8|D3YYV8_MOUSE	sp|P47962|RL5_MOUSE	198	209	yes	no	2;3	3.6292e-09	152.38	By matching	By MS/MS		2	0	11849000
HIQKEDVPSER	VPNSVEQKHIQKEDVP	KEDVPSERYLGYLEQL	K	H	I	E	R	Y	0	1	0	1	0	1	2	0	1	1	0	1	0	0	1	1	0	0	0	1	0	11	1	1336.67	CON__P02662	CON__P02662	80	90	yes	yes	2;3	0.00075797	96.756	By matching	By MS/MS		2	0	4539900		+
HKELAPYDENWFYTR	VDTVKLAKHKELAPYD	DENWFYTRAASTARHL	K	H	K	T	R	A	1	1	1	1	0	0	2	0	1	0	1	1	0	1	1	0	1	1	2	0	0	15	1	1967.92	sp|Q9CZX8|RS19_MOUSE;tr|D3YUT3|D3YUT3_MOUSE;tr|D3Z722|D3Z722_MOUSE;tr|D3YUG3|D3YUG3_MOUSE;tr|D3Z5R8|D3Z5R8_MOUSE;tr|S4R223|S4R223_MOUSE	sp|Q9CZX8|RS19_MOUSE	42	56	yes	no	2;3	1.0178e-11	140.22	By MS/MS	By MS/MS	1	4	1039200	9826000
HLEINPDHPIVETLR	MGYMMAKKHLEINPDH	HPIVETLRQKAEADKN	K	H	L	L	R	Q	0	1	1	1	0	0	2	0	2	2	2	0	0	0	2	0	1	0	0	1	0	15	0	1781.94	sp|P11499|HS90B_MOUSE	sp|P11499|HS90B_MOUSE	625	639	yes	yes	3	0.0020874	74.475	By matching	By matching	1		880650	0
HLQLAIR	KKTRIIPRHLQLAIRN	RHLQLAIRNDEELNKL	R	H	L	I	R	N	1	1	0	0	0	1	0	0	1	1	2	0	0	0	0	0	0	0	0	0	0	7	0	849.518	tr|F8WIX8|F8WIX8_MOUSE;sp|Q64523|H2A2C_MOUSE;sp|Q6GSS7|H2A2A_MOUSE;sp|P27661|H2AX_MOUSE;sp|Q8CGP6|H2A1H_MOUSE;tr|Q8CGP4|Q8CGP4_MOUSE;sp|Q8R1M2|H2AJ_MOUSE;sp|Q8CGP7|H2A1K_MOUSE;sp|Q8CGP5|H2A1F_MOUSE;sp|Q8BFU2|H2A3_MOUSE;sp|P22752|H2A1_MOUSE;sp|Q3THW5|H2AV_MOUSE;sp|P0C0S6|H2AZ_MOUSE;tr|Q8R029|Q8R029_MOUSE	tr|F8WIX8|F8WIX8_MOUSE	78	84	no	no	2	0.0041636	119.56	By matching	By matching			0	0
HLQLAIRGDEELDSLIK	KVKRITPRHLQLAIRG	EELDSLIKATIAGGGV	R	H	L	I	K	A	1	1	0	2	0	1	2	1	1	2	4	1	0	0	0	1	0	0	0	0	0	17	1	1949.06	sp|Q3THW5|H2AV_MOUSE;sp|P0C0S6|H2AZ_MOUSE;tr|Q8R029|Q8R029_MOUSE	sp|Q3THW5|H2AV_MOUSE	86	102	yes	no	3	0.00014492	90.853	By matching	By matching	1		2001400	0
HLQLAIRNDEELNK	KKTRIIPRHLQLAIRN	RNDEELNKLLGKVTIA	R	H	L	N	K	L	1	1	2	1	0	1	2	0	1	1	3	1	0	0	0	0	0	0	0	0	0	14	1	1691.9	tr|F8WIX8|F8WIX8_MOUSE;sp|Q64523|H2A2C_MOUSE;sp|Q6GSS7|H2A2A_MOUSE;sp|P27661|H2AX_MOUSE;sp|Q8CGP6|H2A1H_MOUSE;tr|Q8CGP4|Q8CGP4_MOUSE;sp|Q8R1M2|H2AJ_MOUSE;sp|Q8CGP7|H2A1K_MOUSE;sp|Q8CGP5|H2A1F_MOUSE;sp|Q8BFU2|H2A3_MOUSE;sp|P22752|H2A1_MOUSE	tr|F8WIX8|F8WIX8_MOUSE	78	91	no	no	3	0.00082496	87.216	By matching	By matching		1	0	1367300
HLQLAIRNDEELNKLLGK	KKTRIIPRHLQLAIRN	ELNKLLGKVTIAQGGV	R	H	L	G	K	V	1	1	2	1	0	1	2	1	1	1	5	2	0	0	0	0	0	0	0	0	0	18	2	2103.18	tr|F8WIX8|F8WIX8_MOUSE;sp|Q64523|H2A2C_MOUSE;sp|Q6GSS7|H2A2A_MOUSE	tr|F8WIX8|F8WIX8_MOUSE	78	95	yes	no	2;3;4	2.9217e-05	94.45	By MS/MS	By MS/MS	2	4	25387000	4900800
HLQLAIRNDEELNKLLGR	KKTRIIPRHLQLAIRN	ELNKLLGRVTIAQGGV	R	H	L	G	R	V	1	2	2	1	0	1	2	1	1	1	5	1	0	0	0	0	0	0	0	0	0	18	2	2131.19	sp|Q8CGP6|H2A1H_MOUSE;tr|Q8CGP4|Q8CGP4_MOUSE;sp|Q8R1M2|H2AJ_MOUSE;sp|Q8CGP7|H2A1K_MOUSE;sp|Q8CGP5|H2A1F_MOUSE;sp|Q8BFU2|H2A3_MOUSE;sp|P22752|H2A1_MOUSE	sp|Q8CGP6|H2A1H_MOUSE	83	100	yes	no	2;3;4	1.1611e-09	120.92	By MS/MS	By MS/MS	3	4	21744000	8333700
HLREYQDLLNVK	NMKEEMARHLREYQDL	YQDLLNVKMALDIEIA	R	H	L	V	K	M	0	1	1	1	0	1	1	0	1	0	3	1	0	0	0	0	0	0	1	1	0	12	1	1526.82	sp|P20152|VIME_MOUSE;sp|P31001|DESM_MOUSE;tr|D3YZ35|D3YZ35_MOUSE;sp|P46660|AINX_MOUSE;sp|P08553|NFM_MOUSE	sp|P20152|VIME_MOUSE	379	390	yes	no	2;3	2.133e-09	155.48	By MS/MS	By matching	2		1924000	0
HLTDAYFK	ISDVKIPKHLTDAYFK	HLTDAYFKKKQLRKPR	K	H	L	F	K	K	1	0	0	1	0	0	0	0	1	0	1	1	0	1	0	0	1	0	1	0	0	8	0	993.492	sp|P47911|RL6_MOUSE;tr|E9PUX4|E9PUX4_MOUSE	sp|P47911|RL6_MOUSE	219	226	yes	no	2	1.5146e-06	164.53	By matching	By MS/MS		1	0	27458000
HMLPSGFRK	YGSNKKTKHMLPSGFR	MLPSGFRKFLVHNVKE	K	H	M	R	K	F	0	1	0	0	0	0	0	1	1	0	1	1	1	1	1	1	0	0	0	0	0	9	1	1071.56	sp|P62911|RL32_MOUSE	sp|P62911|RL32_MOUSE	68	76	yes	yes	2;3	0.00040185	119.21	By matching	By MS/MS		2	0	11381000
HPELADKNVPNLHVMK	KKDVHMPKHPELADKN	VPNLHVMKAMQSLKSR	K	H	P	M	K	A	1	0	2	1	0	0	1	0	2	0	2	2	1	0	2	0	0	0	0	2	0	16	1	1840.96	sp|P63325|RS10_MOUSE;tr|Q3UW83|Q3UW83_MOUSE	sp|P63325|RS10_MOUSE	32	47	yes	no	3;4	2.152e-06	109.95	By matching	By MS/MS		2	0	7033100
HPGSFDVVHVK	GVITNRERHPGSFDVV	SFDVVHVKDANGNSFA	R	H	P	V	K	D	0	0	0	1	0	0	0	1	2	0	0	1	0	1	1	1	0	0	0	3	0	11	0	1220.63	sp|P62702|RS4X_MOUSE;tr|Q3V1Z5|Q3V1Z5_MOUSE;tr|V9GWY0|V9GWY0_MOUSE	sp|P62702|RS4X_MOUSE	201	211	yes	no	2;3	1.2553e-06	131.83	By matching	By MS/MS		2	0	7083000
HPHDIIDDINSGAVECPAS	VGCNVDGRHPHDIIDD	GAVECPAS________	R	H	P	A	S	-	2	0	1	3	1	0	1	1	2	3	0	0	0	0	2	2	0	0	0	1	0	19	0	2045.91	sp|P35979|RL12_MOUSE	sp|P35979|RL12_MOUSE	147	165	yes	yes	2;3	8.9994e-35	208.49	By matching	By MS/MS		2	0	7370000
HQEGEIFDTEKEK	KKQLRKPRHQEGEIFD	IFDTEKEKYEITEQRK	R	H	Q	E	K	Y	0	0	0	1	0	1	4	1	1	1	0	2	0	1	0	0	1	0	0	0	0	13	1	1588.74	sp|P47911|RL6_MOUSE;tr|E9PUX4|E9PUX4_MOUSE	sp|P47911|RL6_MOUSE	235	247	yes	no	3	1.2155e-07	124.42	By matching	By matching			0	0
HQEGEIFDTEKEKYEITEQR	KKQLRKPRHQEGEIFD	KYEITEQRKADQKAVD	R	H	Q	Q	R	K	0	1	0	1	0	2	6	1	1	2	0	2	0	1	0	0	2	0	1	0	0	20	2	2508.18	sp|P47911|RL6_MOUSE;tr|E9PUX4|E9PUX4_MOUSE	sp|P47911|RL6_MOUSE	235	254	yes	no	2;3;4	2.4474e-49	239.13	By matching	By MS/MS	1	5	1011700	63403000
HQGVMVGMGQK	PSIVGRPRHQGVMVGM	VMVGMGQKDSYVGDEA	R	H	Q	Q	K	D	0	0	0	0	0	2	0	3	1	0	0	1	2	0	0	0	0	0	0	2	0	11	0	1170.56	sp|Q8BFZ3|ACTBL_MOUSE;sp|P63260|ACTG_MOUSE;sp|P60710|ACTB_MOUSE;tr|E9Q5F4|E9Q5F4_MOUSE;sp|P63268|ACTH_MOUSE;sp|P68134|ACTS_MOUSE;sp|P68033|ACTC_MOUSE;sp|P62737|ACTA_MOUSE;tr|G3UZ07|G3UZ07_MOUSE;tr|D3YZY0|D3YZY0_MOUSE;tr|D3Z2K3|D3Z2K3_MOUSE;tr|G3UYG0|G3UYG0_MOUSE;tr|E9Q606|E9Q606_MOUSE;tr|E9Q2D1|E9Q2D1_MOUSE	sp|P63260|ACTG_MOUSE	40	50	no	no	2;3	2.6104e-05	117.52	By matching	By matching		1	0	858200
HQGVMVGMGQKDSYVGDEAQSKR	PSIVGRPRHQGVMVGM	GDEAQSKRGILTLKYP	R	H	Q	K	R	G	1	1	0	2	0	3	1	4	1	0	0	2	2	0	0	2	0	0	1	3	0	23	2	2506.17	sp|P63260|ACTG_MOUSE;sp|P60710|ACTB_MOUSE;tr|E9Q5F4|E9Q5F4_MOUSE;sp|P63268|ACTH_MOUSE;sp|P68134|ACTS_MOUSE;sp|P68033|ACTC_MOUSE;sp|P62737|ACTA_MOUSE;tr|G3UZ07|G3UZ07_MOUSE;tr|D3YZY0|D3YZY0_MOUSE;tr|D3Z2K3|D3Z2K3_MOUSE;tr|G3UYG0|G3UYG0_MOUSE;tr|E9Q606|E9Q606_MOUSE	sp|P63260|ACTG_MOUSE	40	62	yes	no	4	0.048615	27.542	By MS/MS	By matching	1		726590	0
HSGNITFDEIVNIAR	RKKQKNIKHSGNITFD	DEIVNIARQMRHRSLA	K	H	S	A	R	Q	1	1	2	1	0	0	1	1	1	3	0	0	0	1	0	1	1	0	0	1	0	15	0	1684.85	sp|P35979|RL12_MOUSE	sp|P35979|RL12_MOUSE	100	114	yes	yes	2;3	2.9583e-29	210.02	By matching	By MS/MS	2	4	1389600	24474000
HSQFIGYPITLYLEKER	RVKEVVKKHSQFIGYP	TLYLEKEREKEISDDE	K	H	S	E	R	E	0	1	0	0	0	1	2	1	1	2	2	1	0	1	1	1	1	0	2	0	0	17	1	2093.09	sp|P11499|HS90B_MOUSE	sp|P11499|HS90B_MOUSE	205	221	yes	yes	3	3.5375e-17	163.91	By matching	By matching	1	1	717900	1029500
HVINFDLPSDIEEYVHR	GLDISNVKHVINFDLP	DIEEYVHRIGRTGRVG	K	H	V	H	R	I	0	1	1	2	0	0	2	0	2	2	1	0	0	1	1	1	0	0	1	2	0	17	0	2082.02	sp|Q62095|DDX3Y_MOUSE;sp|P16381|DDX3L_MOUSE;sp|Q62167|DDX3X_MOUSE	sp|Q62095|DDX3Y_MOUSE	511	527	yes	no	3	2.0135e-06	99.915	By matching	By MS/MS	1	1	515030	1698100
HVVFIAQR	LEKKFSGKHVVFIAQR	HVVFIAQRRILPKPTR	K	H	V	Q	R	R	1	1	0	0	0	1	0	0	1	1	0	0	0	1	0	0	0	0	0	2	0	8	0	968.556	sp|P62082|RS7_MOUSE;tr|F6SVV1|F6SVV1_MOUSE	sp|P62082|RS7_MOUSE	91	98	yes	no	2	0.025056	79.116	By matching	By MS/MS		1	0	11163000
HVVFIAQRR	LEKKFSGKHVVFIAQR	VVFIAQRRILPKPTRK	K	H	V	R	R	I	1	2	0	0	0	1	0	0	1	1	0	0	0	1	0	0	0	0	0	2	0	9	1	1124.66	sp|P62082|RS7_MOUSE;tr|F6SVV1|F6SVV1_MOUSE	sp|P62082|RS7_MOUSE	91	99	yes	no	3	0.0023137	93.195	By matching	By MS/MS		1	0	6042600
HWGGNVLGPK	DRYDEIRRHWGGNVLG	GGNVLGPKSVARIAKL	R	H	W	P	K	S	0	0	1	0	0	0	0	3	1	0	1	1	0	0	1	0	0	1	0	1	0	10	0	1063.56	sp|P12970|RL7A_MOUSE;tr|F6VBB8|F6VBB8_MOUSE;tr|F6SSI5|F6SSI5_MOUSE	sp|P12970|RL7A_MOUSE	236	245	yes	no	2	0.00029426	123.35	By matching	By MS/MS		1	0	27314000
IAFAITAIK	TNIDGRRKIAFAITAI	AFAITAIKGVGRRYAH	K	I	A	I	K	G	3	0	0	0	0	0	0	0	0	3	0	1	0	1	0	0	1	0	0	0	0	9	0	946.585	tr|F6YVP7|F6YVP7_MOUSE;sp|P62270|RS18_MOUSE;tr|S4R1N6|S4R1N6_MOUSE	tr|F6YVP7|F6YVP7_MOUSE	26	34	yes	no	2	0.002063	112.11	By matching	By MS/MS		1	0	11696000
IAGQVAAANKKH	QGQRDLDRIAGQVAAA	VAAANKKH________	R	I	A	K	H	-	4	0	1	0	0	1	0	1	1	1	0	2	0	0	0	0	0	0	0	1	0	12	2	1206.68	sp|Q9CZX8|RS19_MOUSE	sp|Q9CZX8|RS19_MOUSE	134	145	yes	yes	3;4	0.034813	43.297	By matching	By matching		1	0	105010
IAGYVTHLMK	PSKKLRNKIAGYVTHL	GYVTHLMKRIQRGPVR	K	I	A	M	K	R	1	0	0	0	0	0	0	1	1	1	1	1	1	0	0	0	1	0	1	1	0	10	0	1131.61	sp|P63276|RS17_MOUSE	sp|P63276|RS17_MOUSE	50	59	yes	yes	2;3	9.3171e-05	131.12	By matching	By MS/MS		2	0	6471800
IAIPGLAGAGNSVLLVSNLNPER	AAAAAASRIAIPGLAG	VSNLNPERVTPQSLFI	R	I	A	E	R	V	3	1	3	0	0	0	1	3	0	2	4	0	0	0	2	2	0	0	0	2	0	23	0	2274.27	sp|P17225|PTBP1_MOUSE;tr|Q8BGJ5|Q8BGJ5_MOUSE;tr|Q922I7|Q922I7_MOUSE;tr|Q8CB58|Q8CB58_MOUSE	sp|P17225|PTBP1_MOUSE	324	346	yes	no	2;3	4.8052e-06	82.216	By MS/MS	By matching	1	2	342920	1552600
IAIYELLFK	MLMPKKNRIAIYELLF	AIYELLFKEGVMVAKK	R	I	A	F	K	E	1	0	0	0	0	0	1	0	0	2	2	1	0	1	0	0	0	0	1	0	0	9	0	1108.65	sp|P63325|RS10_MOUSE;tr|Q3UW83|Q3UW83_MOUSE	sp|P63325|RS10_MOUSE	9	17	yes	no	2	0.0078945	92.051	By matching	By MS/MS		1	0	10558000
IAIYELLFKEGVMVAK	MLMPKKNRIAIYELLF	KEGVMVAKKDVHMPKH	R	I	A	A	K	K	2	0	0	0	0	0	2	1	0	2	2	2	1	1	0	0	0	0	1	2	0	16	1	1823.03	sp|P63325|RS10_MOUSE;tr|Q3UW83|Q3UW83_MOUSE	sp|P63325|RS10_MOUSE	9	24	yes	no	2;3	1.9253e-15	156.72	By matching	By MS/MS		2	0	22444000
IAIYELLFKEGVMVAKK	MLMPKKNRIAIYELLF	EGVMVAKKDVHMPKHP	R	I	A	K	K	D	2	0	0	0	0	0	2	1	0	2	2	3	1	1	0	0	0	0	1	2	0	17	2	1951.12	sp|P63325|RS10_MOUSE;tr|Q3UW83|Q3UW83_MOUSE	sp|P63325|RS10_MOUSE	9	25	yes	no	3;4	1.8489e-06	103.77	By matching	By MS/MS		2	0	9687100
IALTDNSLIAR	YGKINKKRIALTDNSL	TDNSLIARSLGKFGII	R	I	A	A	R	S	2	1	1	1	0	0	0	0	0	2	2	0	0	0	0	1	1	0	0	0	0	11	0	1185.67	sp|P14148|RL7_MOUSE;tr|F6XI62|F6XI62_MOUSE	sp|P14148|RL7_MOUSE	189	199	yes	no	2	3.5331e-27	221.32	By matching	By MS/MS		1	0	20323000
IAPRPASGPIRPIVR	ARQAKARRIAPRPASG	GPIRPIVRCPTVRYHT	R	I	A	V	R	C	2	3	0	0	0	0	0	1	0	3	0	0	0	0	4	1	0	0	0	1	0	15	2	1598.97	sp|P47963|RL13_MOUSE	sp|P47963|RL13_MOUSE	46	60	yes	yes	2;3	0.0080828	71.976	By matching	By MS/MS		2	0	98449000
IAVHCTVR	FGIWRNEKIAVHCTVR	IAVHCTVRGAKAEEIL	K	I	A	V	R	G	1	1	0	0	1	0	0	0	1	1	0	0	0	0	0	0	1	0	0	2	0	8	0	954.507	tr|E9PYL9|E9PYL9_MOUSE;sp|Q9CXW4|RL11_MOUSE;tr|A2BH06|A2BH06_MOUSE;tr|E9PZB3|E9PZB3_MOUSE	tr|E9PYL9|E9PYL9_MOUSE	68	75	yes	no	2;3	1.3218e-06	164.72	By matching	By MS/MS		2	0	42645000
ICANKYMVK	SEALEAARICANKYMV	CANKYMVKSCGKDGFH	R	I	C	V	K	S	1	0	1	0	1	0	0	0	0	1	0	2	1	0	0	0	0	0	1	1	0	9	1	1125.57	sp|Q6ZWV3|RL10_MOUSE;tr|I7HLV2|I7HLV2_MOUSE;sp|P86048|RL10L_MOUSE;tr|B7FAU6|B7FAU6_MOUSE	sp|Q6ZWV3|RL10_MOUSE	70	78	yes	no	2	0.0014231	125.31	By matching	By MS/MS		1	0	4090000
IDKPILK	GVVAGGGRIDKPILKA	RIDKPILKAGRAYHKY	R	I	D	L	K	A	0	0	0	1	0	0	0	0	0	2	1	2	0	0	1	0	0	0	0	0	0	7	1	825.532	sp|P62918|RL8_MOUSE	sp|P62918|RL8_MOUSE	175	181	yes	yes	2	2.1257e-07	170.73	By matching	By MS/MS		1	0	10414000
IEDVTPIPSDSTR	RSGMKIGRIEDVTPIP	PIPSDSTRRKGGRRGR	R	I	E	T	R	R	0	1	0	2	0	0	1	0	0	2	0	0	0	0	2	2	2	0	0	1	0	13	0	1428.71	sp|P62264|RS14_MOUSE	sp|P62264|RS14_MOUSE	129	141	yes	yes	2	2.3641e-09	137.95	By matching	By MS/MS	1	1	134290	8186000
IEDVTPIPSDSTRR	RSGMKIGRIEDVTPIP	IPSDSTRRKGGRRGRR	R	I	E	R	R	K	0	2	0	2	0	0	1	0	0	2	0	0	0	0	2	2	2	0	0	1	0	14	1	1584.81	sp|P62264|RS14_MOUSE	sp|P62264|RS14_MOUSE	129	142	yes	yes	2;3	5.2771e-06	107.97	By matching	By MS/MS		2	0	12304000
IEGDMIVCAAYAHELPK	ICQIAYARIEGDMIVC	AYAHELPKYGVKVGLT	R	I	E	P	K	Y	3	0	0	1	1	0	2	1	1	2	1	1	1	0	1	0	0	0	1	1	0	17	0	1915.92	sp|P47962|RL5_MOUSE;tr|D3YYV8|D3YYV8_MOUSE	sp|P47962|RL5_MOUSE	69	85	yes	no	2;3	1.2443e-12	136.63	By matching	By MS/MS		2	0	25168000
IEGVYARDETEFYLGKR	REHTALLKIEGVYARD	TEFYLGKRCAYVYKAK	K	I	E	K	R	C	1	2	0	1	0	0	3	2	0	1	1	1	0	1	0	0	1	0	2	1	0	17	2	2045.02	sp|O55142|RL35A_MOUSE	sp|O55142|RL35A_MOUSE	30	46	yes	yes	3	0.026484	44.252	By matching	By matching		1	0	239190
IEIESFFEGEDFSETLTR	LSSQHQARIEIESFFE	DFSETLTRAKFEELNM	R	I	E	T	R	A	0	1	0	1	0	0	5	1	0	2	1	0	0	3	0	2	2	0	0	0	0	18	0	2147.99	sp|P20029|GRP78_MOUSE	sp|P20029|GRP78_MOUSE	308	325	yes	yes	2	0.0015826	71.929	By MS/MS	By matching	1	1	368520	1333800
IFAPNHVVAK	TPPLYRMRIFAPNHVV	APNHVVAKSRFWYFVS	R	I	F	A	K	S	2	0	1	0	0	0	0	0	1	1	0	1	0	1	1	0	0	0	0	2	0	10	0	1094.62	sp|P62717|RL18A_MOUSE;tr|F6YJW4|F6YJW4_MOUSE	sp|P62717|RL18A_MOUSE	32	41	yes	no	2;3	4.645e-05	133.13	By matching	By MS/MS		2	0	107940000
IFVGGIKEDTEEYNLRDYFEK	GAHLTVKKIFVGGIKE	NLRDYFEKYGKIETIE	K	I	F	E	K	Y	0	1	1	2	0	0	4	2	0	2	1	2	0	2	0	0	1	0	2	1	0	21	2	2564.24	tr|E9Q7H5|E9Q7H5_MOUSE;tr|A2AL12|A2AL12_MOUSE;tr|B2RXM2|B2RXM2_MOUSE;tr|J3QNY1|J3QNY1_MOUSE;sp|Q8BG05-2|ROA3_MOUSE;sp|Q8BG05|ROA3_MOUSE	tr|E9Q7H5|E9Q7H5_MOUSE	106	126	yes	no	3	0.030953	35.624	By MS/MS	By matching	1	1	775110	658060
IGGHGAEYGAEALER	NIKAAWGKIGGHGAEY	YGAEALERMFASFPTT	K	I	G	E	R	M	3	1	0	0	0	0	3	4	1	1	1	0	0	0	0	0	0	0	1	0	0	15	0	1528.73	tr|Q91VB8|Q91VB8_MOUSE;sp|P01942|HBA_MOUSE	tr|Q91VB8|Q91VB8_MOUSE	18	32	yes	no	3	0.0080622	59.248	By matching	By matching	1	1	125360	1896200
IGGIGTVPVGR	LPLQDVYKIGGIGTVP	IGTVPVGRVETGVLKP	K	I	G	G	R	V	0	1	0	0	0	0	0	4	0	2	0	0	0	0	1	0	1	0	0	2	0	11	0	1024.6	sp|P10126|EF1A1_MOUSE;sp|P62631|EF1A2_MOUSE	sp|P10126|EF1A1_MOUSE	256	266	yes	no	2	2.4255e-06	132.32	By matching	By MS/MS	1	1	508240	14964000
IGKPHTVPCK	RRGYWGNKIGKPHTVP	KPHTVPCKVTGRCGSV	K	I	G	C	K	V	0	0	0	0	1	0	0	1	1	1	0	2	0	0	2	0	1	0	0	1	0	10	1	1135.62	sp|P25444|RS2_MOUSE;tr|D3YVC1|D3YVC1_MOUSE;tr|D3YWJ3|D3YWJ3_MOUSE;tr|F6YTZ4|F6YTZ4_MOUSE;tr|J3QMG5|J3QMG5_MOUSE;tr|D3Z536|D3Z536_MOUSE	sp|P25444|RS2_MOUSE	174	183	yes	no	2;3	3.4384e-07	161.51	By matching	By MS/MS		2	0	12705000
IGKPHTVPCKVTGR	RRGYWGNKIGKPHTVP	VPCKVTGRCGSVLVRL	K	I	G	G	R	C	0	1	0	0	1	0	0	2	1	1	0	2	0	0	2	0	2	0	0	2	0	14	2	1548.86	sp|P25444|RS2_MOUSE;tr|D3YVC1|D3YVC1_MOUSE;tr|D3YWJ3|D3YWJ3_MOUSE;tr|F6YTZ4|F6YTZ4_MOUSE;tr|J3QMG5|J3QMG5_MOUSE;tr|D3Z536|D3Z536_MOUSE	sp|P25444|RS2_MOUSE	174	187	yes	no	2;3;4	4.3684e-09	137.62	By matching	By MS/MS		3	0	29794000
IGPLGLSPK	ATSALAPKIGPLGLSP	GPLGLSPKKVGDDIAK	K	I	G	P	K	K	0	0	0	0	0	0	0	2	0	1	2	1	0	0	2	1	0	0	0	0	0	9	0	880.538	sp|P35979|RL12_MOUSE	sp|P35979|RL12_MOUSE	32	40	yes	yes	2	0.0011787	120.31	By matching	By MS/MS	1	1	145650	48309000
IGPLGLSPKK	ATSALAPKIGPLGLSP	PLGLSPKKVGDDIAKA	K	I	G	K	K	V	0	0	0	0	0	0	0	2	0	1	2	2	0	0	2	1	0	0	0	0	0	10	1	1008.63	sp|P35979|RL12_MOUSE	sp|P35979|RL12_MOUSE	32	41	yes	yes	3	0.013446	58.246	By matching	By MS/MS		1	0	1260300
IGQGYLIK	EINKKIYKIGQGYLIK	IGQGYLIKDGKLIKNN	K	I	G	I	K	D	0	0	0	0	0	1	0	2	0	2	1	1	0	0	0	0	0	0	1	0	0	8	0	890.523	sp|P27659|RL3_MOUSE	sp|P27659|RL3_MOUSE	287	294	yes	yes	2	0.010659	96.19	By matching	By matching		1	0	2387700
IGQGYLIKDGK	EINKKIYKIGQGYLIK	GYLIKDGKLIKNNAST	K	I	G	G	K	L	0	0	0	1	0	1	0	3	0	2	1	2	0	0	0	0	0	0	1	0	0	11	1	1190.67	sp|P27659|RL3_MOUSE	sp|P27659|RL3_MOUSE	287	297	yes	yes	2;3	1.1399e-11	171.67	By matching	By MS/MS		2	0	34368000
IGRIEDVTPIPSDSTR	ALARSGMKIGRIEDVT	PIPSDSTRRKGGRRGR	K	I	G	T	R	R	0	2	0	2	0	0	1	1	0	3	0	0	0	0	2	2	2	0	0	1	0	16	1	1754.92	sp|P62264|RS14_MOUSE	sp|P62264|RS14_MOUSE	126	141	yes	yes	2;3	2.3203e-15	154.81	By matching	By MS/MS		2	0	36975000
IGRIEDVTPIPSDSTRR	ALARSGMKIGRIEDVT	IPSDSTRRKGGRRGRR	K	I	G	R	R	K	0	3	0	2	0	0	1	1	0	3	0	0	0	0	2	2	2	0	0	1	0	17	2	1911.02	sp|P62264|RS14_MOUSE	sp|P62264|RS14_MOUSE	126	142	yes	yes	2;3;4	1.2671e-06	113.67	By matching	By MS/MS		3	0	42314000
IGVITNR	TGGANLGRIGVITNRE	RIGVITNRERHPGSFD	R	I	G	N	R	E	0	1	1	0	0	0	0	1	0	2	0	0	0	0	0	0	1	0	0	1	0	7	0	771.46	sp|P62702|RS4X_MOUSE;tr|Q3V1Z5|Q3V1Z5_MOUSE;tr|V9GWY0|V9GWY0_MOUSE	sp|P62702|RS4X_MOUSE	192	198	yes	no	2	0.0059299	114.72	By matching	By MS/MS	1	1	154120	14561000
IHGVGFK	YTINIHKRIHGVGFKK	RIHGVGFKKRAPRALK	R	I	H	F	K	K	0	0	0	0	0	0	0	2	1	1	0	1	0	1	0	0	0	0	0	1	0	7	0	756.428	sp|P62900|RL31_MOUSE	sp|P62900|RL31_MOUSE	33	39	yes	yes	2	0.024244	92.692	By matching	By matching	1	1	45238	4666500
IHGVGFKK	YTINIHKRIHGVGFKK	IHGVGFKKRAPRALKE	R	I	H	K	K	R	0	0	0	0	0	0	0	2	1	1	0	2	0	1	0	0	0	0	0	1	0	8	1	884.523	sp|P62900|RL31_MOUSE	sp|P62900|RL31_MOUSE	33	40	yes	yes	2	0.020683	98.418	By matching	By MS/MS		1	0	5188200
IHRARMANK				I	H	N	K		2	2	1	0	0	0	0	0	1	1	0	1	1	0	0	0	0	0	0	0	0	9	2	1095.61		REV__sp|Q3V096|ANR42_MOUSE			yes	yes	3	0.0081328	77.318	By matching	By matching			0	0	+
IHYFDPQYFEFEFEA	GGEDGYVRIHYFDPQY	YFEFEFEA________	R	I	H	E	A	-	1	0	0	1	0	1	3	0	1	1	0	0	0	4	1	0	0	0	2	0	0	15	0	1980.86	sp|Q9QZD9|EIF3I_MOUSE	sp|Q9QZD9|EIF3I_MOUSE	311	325	yes	yes	2	1.3207e-05	106.14	By matching	By MS/MS		1	0	2214800
IIAHTQMR	KKYCQVIRIIAHTQMR	IIAHTQMRLLPLRQKK	R	I	I	M	R	L	1	1	0	0	0	1	0	0	1	2	0	0	1	0	0	0	1	0	0	0	0	8	0	968.523	sp|P27659|RL3_MOUSE	sp|P27659|RL3_MOUSE	162	169	yes	yes	2;3	8.0454e-06	158.07	By matching	By MS/MS		2	0	9185200
IIAPPERK	APSTMKIKIIAPPERK	IIAPPERKYSVWIGGS	K	I	I	R	K	Y	1	1	0	0	0	0	1	0	0	2	0	1	0	0	2	0	0	0	0	0	0	8	1	922.56	sp|Q8BFZ3|ACTBL_MOUSE;sp|P63260|ACTG_MOUSE;sp|P60710|ACTB_MOUSE;tr|E9Q1F2|E9Q1F2_MOUSE;sp|P63268|ACTH_MOUSE;sp|P68134|ACTS_MOUSE;sp|P68033|ACTC_MOUSE;sp|P62737|ACTA_MOUSE;tr|B1ATY1|B1ATY1_MOUSE	sp|P63260|ACTG_MOUSE	329	336	no	no	2;3	0.017349	95.815	By matching	By MS/MS		2	0	13919000
IIDVVYNASNNELVR	ECCTRKTRIIDVVYNA	ASNNELVRTKTLVKNC	R	I	I	V	R	T	1	1	3	1	0	0	1	0	0	2	1	0	0	0	0	1	0	0	1	3	0	15	0	1717.9	sp|P62242|RS8_MOUSE	sp|P62242|RS8_MOUSE	78	92	yes	yes	2;3	6.6486e-52	253.16	By MS/MS	By MS/MS	1	2	504820	40810000
IIGATDSSGELMFLMK	ARGLEPERIIGATDSS	GELMFLMKW_______	R	I	I	M	K	W	1	0	0	1	0	0	1	2	0	2	2	1	2	1	0	2	1	0	0	0	0	16	0	1711.85	tr|Q7TPM0|Q7TPM0_MOUSE;tr|Q9CYJ8|Q9CYJ8_MOUSE;tr|Q9DCC5|Q9DCC5_MOUSE;sp|P23198|CBX3_MOUSE;sp|P83917|CBX1_MOUSE	tr|Q7TPM0|Q7TPM0_MOUSE	122	137	yes	no	2	0.0053659	69.331	By MS/MS	By matching	1		453680	0
IIKTEVK	KAKKMRNRIIKTEVKK	RIIKTEVKKLQRAAIL	R	I	I	V	K	K	0	0	0	0	0	0	1	0	0	2	0	2	0	0	0	0	1	0	0	1	0	7	1	829.527	sp|Q9CR57|RL14_MOUSE	sp|Q9CR57|RL14_MOUSE	122	128	yes	yes	2	0.036249	89.752	By matching	By matching		1	0	1707200
IIKTEVKK	KAKKMRNRIIKTEVKK	IIKTEVKKLQRAAILK	R	I	I	K	K	L	0	0	0	0	0	0	1	0	0	2	0	3	0	0	0	0	1	0	0	1	0	8	2	957.622	sp|Q9CR57|RL14_MOUSE	sp|Q9CR57|RL14_MOUSE	122	129	yes	yes	2;3	0.031288	95.815	By matching	By matching		2	0	1081700
IINEPTAAAIAYGLDKK	IAGLNVLRIINEPTAA	IAYGLDKKVGAERNVL	R	I	I	K	K	V	4	0	1	1	0	0	1	1	0	3	1	2	0	0	1	0	1	0	1	0	0	17	1	1786.98	tr|Q504P4|Q504P4_MOUSE;sp|P63017|HSP7C_MOUSE;sp|P17156|HSP72_MOUSE	tr|Q504P4|Q504P4_MOUSE	153	169	yes	no	2;3	0.00062438	75.018	By MS/MS	By MS/MS	1	2	2041000	8165500
IINEPTAAAIAYGLDKR	IAGLNVMRIINEPTAA	IAYGLDKREGEKNILV	R	I	I	K	R	E	4	1	1	1	0	0	1	1	0	3	1	1	0	0	1	0	1	0	1	0	0	17	1	1814.99	sp|P20029|GRP78_MOUSE	sp|P20029|GRP78_MOUSE	199	215	yes	yes	3	0.00084108	71.545	By MS/MS	By MS/MS	1	1	971740	2001100
IIQLLDDYPK	WKSNYFLKIIQLLDDY	QLLDDYPKCFIVGADN	K	I	I	P	K	C	0	0	0	2	0	1	0	0	0	2	2	1	0	0	1	0	0	0	1	0	0	10	0	1216.67	tr|E9Q070|E9Q070_MOUSE;tr|D3YVM5|D3YVM5_MOUSE;sp|P14869|RLA0_MOUSE	tr|E9Q070|E9Q070_MOUSE	17	26	no	no	2	2.3158e-18	199.68	By matching	By MS/MS		1	0	27647000
IIQLLDDYPKCFIVGADNVGSK	WKSNYFLKIIQLLDDY	GADNVGSKQMQQIRMS	K	I	I	S	K	Q	1	0	1	3	1	1	0	2	0	3	2	2	0	1	1	1	0	0	1	2	0	22	1	2464.27	tr|E9Q070|E9Q070_MOUSE;tr|D3YVM5|D3YVM5_MOUSE;sp|P14869|RLA0_MOUSE	tr|E9Q070|E9Q070_MOUSE	17	38	no	no	2;3	3.2902e-16	146.15	By matching	By MS/MS	1	2	455470	40872000
IKAVPQLQGYLR	VDLQILPKIKAVPQLQ	PQLQGYLRSQFSLTNG	K	I	K	L	R	S	1	1	0	0	0	2	0	1	0	1	2	1	0	0	1	0	0	0	1	1	0	12	1	1384.82	sp|P47911|RL6_MOUSE;tr|E9PUX4|E9PUX4_MOUSE	sp|P47911|RL6_MOUSE	269	280	yes	no	2;3	5.026e-05	110.54	By matching	By MS/MS		2	0	18859000
IKFPLPHR	VKQFHDSKIKFPLPHR	IKFPLPHRVLRRQHKP	K	I	K	H	R	V	0	1	0	0	0	0	0	0	1	1	1	1	0	1	2	0	0	0	0	0	0	8	1	1006.61	sp|P62717|RL18A_MOUSE;tr|F6YJW4|F6YJW4_MOUSE	sp|P62717|RL18A_MOUSE	150	157	yes	no	2;3	0.013605	101.28	By matching	By MS/MS		2	0	15952000
IKGVGGACVLVA	FSRRAEEKIKGVGGAC	GGACVLVA________	K	I	K	V	A	-	2	0	0	0	1	0	0	3	0	1	1	1	0	0	0	0	0	0	0	3	0	12	1	1142.65	sp|P14115|RL27A_MOUSE	sp|P14115|RL27A_MOUSE	137	148	yes	yes	2	0.016203	73.841	By matching	By matching	1	1	120900	30523000
IKIIAPPER	ALAPSTMKIKIIAPPE	KIIAPPERKYSVWIGG	K	I	K	E	R	K	1	1	0	0	0	0	1	0	0	3	0	1	0	0	2	0	0	0	0	0	0	9	1	1035.64	sp|Q8BFZ3|ACTBL_MOUSE;sp|P63260|ACTG_MOUSE;sp|P60710|ACTB_MOUSE;tr|E9Q1F2|E9Q1F2_MOUSE;sp|P63268|ACTH_MOUSE;sp|P68134|ACTS_MOUSE;sp|P68033|ACTC_MOUSE;sp|P62737|ACTA_MOUSE;tr|B1ATY1|B1ATY1_MOUSE	sp|P63260|ACTG_MOUSE	327	335	no	no	2	0.039883	71.451	By matching	By MS/MS		1	0	3455400
IKIIAPPERK	ALAPSTMKIKIIAPPE	IIAPPERKYSVWIGGS	K	I	K	R	K	Y	1	1	0	0	0	0	1	0	0	3	0	2	0	0	2	0	0	0	0	0	0	10	2	1163.74	sp|Q8BFZ3|ACTBL_MOUSE;sp|P63260|ACTG_MOUSE;sp|P60710|ACTB_MOUSE;tr|E9Q1F2|E9Q1F2_MOUSE;sp|P63268|ACTH_MOUSE;sp|P68134|ACTS_MOUSE;sp|P68033|ACTC_MOUSE;sp|P62737|ACTA_MOUSE;tr|B1ATY1|B1ATY1_MOUSE	sp|P63260|ACTG_MOUSE	327	336	no	no	2;3	0.00033584	112.85	By matching	By MS/MS		2	0	14553000
ILDSVGIEADDDRLNK	PSAKDIKKILDSVGIE	ADDDRLNKVISELNGK	K	I	L	N	K	V	1	1	1	4	0	0	1	1	0	2	2	1	0	0	0	1	0	0	0	1	0	16	1	1771.9	sp|P99027|RLA2_MOUSE	sp|P99027|RLA2_MOUSE	26	41	yes	yes	2;3	3.1249e-29	209.53	By matching	By MS/MS		2	0	12261000
ILDSVGIEADDDRLNKVISELNGK	PSAKDIKKILDSVGIE	VISELNGKNIEDVIAQ	K	I	L	G	K	N	1	1	2	4	0	0	2	2	0	3	3	2	0	0	0	2	0	0	0	2	0	24	2	2612.37	sp|P99027|RLA2_MOUSE	sp|P99027|RLA2_MOUSE	26	49	yes	yes	3;4	3.4395e-11	108.25	By matching	By matching		2	0	2507600
ILEVPKLK	GTVTDDVRILEVPKLK	ILEVPKLKVCALRVSS	R	I	L	L	K	V	0	0	0	0	0	0	1	0	0	1	2	2	0	0	1	0	0	0	0	1	0	8	1	938.616	sp|P35980|RL18_MOUSE;tr|G3UZK4|G3UZK4_MOUSE;tr|G3UX28|G3UX28_MOUSE;tr|G3UZJ6|G3UZJ6_MOUSE;tr|G3UYV6|G3UYV6_MOUSE	sp|P35980|RL18_MOUSE	92	99	yes	no	3	0.018802	79.451	By matching	By MS/MS		1	0	2016700
ILGPGLNK	SLIKQIPRILGPGLNK	ILGPGLNKAGKFPSLL	R	I	L	N	K	A	0	0	1	0	0	0	0	2	0	1	2	1	0	0	1	0	0	0	0	0	0	8	0	810.496	tr|Q5XJF6|Q5XJF6_MOUSE;sp|P53026|RL10A_MOUSE	tr|Q5XJF6|Q5XJF6_MOUSE	123	130	yes	no	1;2	0.014865	90.777	By matching	By MS/MS		2	0	6859800
ILKSPEIQR	MMNTDLSRILKSPEIQ	LKSPEIQRALRAPRKK	R	I	L	Q	R	A	0	1	0	0	0	1	1	0	0	2	1	1	0	0	1	1	0	0	0	0	0	9	1	1082.64	sp|Q9D8E6|RL4_MOUSE	sp|Q9D8E6|RL4_MOUSE	292	300	yes	yes	2;3	0.0013711	125.68	By matching	By MS/MS		2	0	45977000
ILLAELEQLKGQGK	RFLEQQNKILLAELEQ	EQLKGQGKSRLGDLYE	K	I	L	G	K	S	1	0	0	0	0	2	2	2	0	1	4	2	0	0	0	0	0	0	0	0	0	14	1	1538.9	sp|P20152|VIME_MOUSE	sp|P20152|VIME_MOUSE	130	143	yes	yes	2;3	9.2602e-21	198.52	By MS/MS	By MS/MS	2	2	6032600	5551200
ILLLEAGPK	DIHFHDKKILLLEAGP	LLLEAGPKKALEKLSE	K	I	L	P	K	K	1	0	0	0	0	0	1	1	0	1	3	1	0	0	1	0	0	0	0	0	0	9	0	952.596	tr|F6ZE40|F6ZE40_MOUSE;tr|D6RG57|D6RG57_MOUSE;tr|D3YW66|D3YW66_MOUSE;sp|Q8R1S0|COQ6_MOUSE	tr|F6ZE40|F6ZE40_MOUSE	69	77	yes	no	2	0.010353	87.476	By MS/MS	By matching	1		21996000	0
ILMEHIHK	GNVFKNKRILMEHIHK	ILMEHIHKLKADKARK	R	I	L	H	K	L	0	0	0	0	0	0	1	0	2	2	1	1	1	0	0	0	0	0	0	0	0	8	0	1019.56	tr|A2A547|A2A547_MOUSE;sp|P84099|RL19_MOUSE	tr|A2A547|A2A547_MOUSE	135	142	yes	no	2;3	0.001598	128.61	By matching	By MS/MS		2	0	23937000
ILPKPTR	VVFIAQRRILPKPTRK	RILPKPTRKSRTKNKQ	R	I	L	T	R	K	0	1	0	0	0	0	0	0	0	1	1	1	0	0	2	0	1	0	0	0	0	7	1	823.528	sp|P62082|RS7_MOUSE	sp|P62082|RS7_MOUSE	100	106	yes	yes	2	0.015217	110.63	By matching	By MS/MS		1	0	4286100
ILPKPTRK	VVFIAQRRILPKPTRK	ILPKPTRKSRTKNKQK	R	I	L	R	K	S	0	1	0	0	0	0	0	0	0	1	1	2	0	0	2	0	1	0	0	0	0	8	2	951.623	sp|P62082|RS7_MOUSE	sp|P62082|RS7_MOUSE	100	107	yes	yes	3	0.040201	50.127	By matching	By MS/MS		1	0	1399300
ILSGVVTK	GNVSIRGRILSGVVTK	ILSGVVTKMKMQRTIV	R	I	L	T	K	M	0	0	0	0	0	0	0	1	0	1	1	1	0	0	0	1	1	0	0	2	0	8	0	815.512	sp|P62281|RS11_MOUSE	sp|P62281|RS11_MOUSE	72	79	yes	yes	2	0.015002	90.601	By matching	By MS/MS		1	0	15298000
ILSISADIETIGEILKK	PDSSGPERILSISADI	TIGEILKKIIPTLEEY	R	I	L	K	K	I	1	0	0	1	0	0	2	1	0	5	2	2	0	0	0	2	1	0	0	0	0	17	1	1842.07	tr|D3Z5X4|D3Z5X4_MOUSE;sp|P61979-3|HNRPK_MOUSE;tr|B2M1R6|B2M1R6_MOUSE;tr|D3YWG1|D3YWG1_MOUSE;sp|P61979|HNRPK_MOUSE;sp|P61979-2|HNRPK_MOUSE;tr|H3BKI8|H3BKI8_MOUSE;tr|H3BK96|H3BK96_MOUSE;tr|H3BKD0|H3BKD0_MOUSE;tr|H3BLL4|H3BLL4_MOUSE;tr|H3BJS9|H3BJS9_MOUSE	tr|D3Z5X4|D3Z5X4_MOUSE	87	103	yes	no	3	0.031331	36.928	By MS/MS	By matching	1		359060	0
ILTFDQLALESPK	RILKAGGKILTFDQLA	QLALESPKGRGTVLLS	K	I	L	P	K	G	1	0	0	1	0	1	1	0	0	1	3	1	0	1	1	1	1	0	0	0	0	13	0	1473.81	sp|P35980|RL18_MOUSE;tr|G3UZK4|G3UZK4_MOUSE	sp|P35980|RL18_MOUSE	120	132	yes	no	2	1.3757e-11	151.3	By matching	By MS/MS		1	0	7917700
ILTFDQLALESPKGR	RILKAGGKILTFDQLA	ALESPKGRGTVLLSGP	K	I	L	G	R	G	1	1	0	1	0	1	1	1	0	1	3	1	0	1	1	1	1	0	0	0	0	15	1	1686.93	sp|P35980|RL18_MOUSE;tr|G3UZK4|G3UZK4_MOUSE	sp|P35980|RL18_MOUSE	120	134	yes	no	2;3	1.7621e-11	133.47	By matching	By MS/MS		2	0	7641400
ILYSQCGDVMR	FDRTGDGKILYSQCGD	SQCGDVMRALGQNPTN	K	I	L	M	R	A	0	1	0	1	1	1	0	1	0	1	1	0	1	0	0	1	0	0	1	1	0	11	0	1340.62	sp|Q60605-2|MYL6_MOUSE;sp|Q60605|MYL6_MOUSE	sp|Q60605-2|MYL6_MOUSE	27	37	yes	no	2	0.03546	59.367	By matching	By matching		1	0	568170
IMLPWDPSGK	GVLGIKVKIMLPWDPS	LPWDPSGKIGPKKPLP	K	I	M	G	K	I	0	0	0	1	0	0	0	1	0	1	1	1	1	0	2	1	0	1	0	0	0	10	0	1142.58	sp|P62908|RS3_MOUSE	sp|P62908|RS3_MOUSE	188	197	yes	yes	2	0.0016553	99.688	By matching	By MS/MS		1	0	4958800
IMNTFSVVPSPK	IREEYPDRIMNTFSVV	FSVVPSPKVSDTVVEP	R	I	M	P	K	V	0	0	1	0	0	0	0	0	0	1	0	1	1	1	2	2	1	0	0	2	0	12	0	1318.7	sp|P99024|TBB5_MOUSE;sp|P68372|TBB4B_MOUSE;sp|Q9ERD7|TBB3_MOUSE;sp|Q9D6F9|TBB4A_MOUSE	sp|P99024|TBB5_MOUSE	163	174	yes	no	2	4.7964e-05	112.42	By matching	By matching		1	0	446420
INALTAASEAACLIVSVDETIKNPR	VWEPAMVRINALTAAS	DETIKNPRSTVDPPAP	R	I	N	P	R	S	5	1	2	1	1	0	2	0	0	3	2	1	0	0	1	2	2	0	0	2	0	25	1	2655.39	sp|P80313|TCPH_MOUSE	sp|P80313|TCPH_MOUSE	500	524	yes	yes	3	5.0825e-11	105.96	By MS/MS	By MS/MS	1	1	623490	3940200
INEILSNALK	GSGMNMGRINEILSNA	EILSNALKRGEIIAKQ	R	I	N	L	K	R	1	0	2	0	0	0	1	0	0	2	2	1	0	0	0	1	0	0	0	0	0	10	0	1113.64	tr|B8JK33|B8JK33_MOUSE;tr|B8JK32|B8JK32_MOUSE;sp|Q9D0E1-2|HNRPM_MOUSE;sp|Q9D0E1|HNRPM_MOUSE;tr|F6W322|F6W322_MOUSE	tr|B8JK33|B8JK33_MOUSE	332	341	yes	no	2	0.00035473	121.02	By matching	By matching		1	0	700210
INFDKYHPGYFGK	AGGMHHHRINFDKYHP	YHPGYFGKVGMRHYHL	R	I	N	G	K	V	0	0	1	1	0	0	0	2	1	1	0	2	0	2	1	0	0	0	2	0	0	13	1	1584.77	sp|P14115|RL27A_MOUSE	sp|P14115|RL27A_MOUSE	43	55	yes	yes	2;3;4	6.0506e-15	175.21	By MS/MS	By MS/MS	1	3	862040	56750000
INISEGNCPER	IREESGARINISEGNC	SEGNCPERIITLTGPT	R	I	N	E	R	I	0	1	2	0	1	0	2	1	0	2	0	0	0	0	1	1	0	0	0	0	0	11	0	1287.59	sp|P60335|PCBP1_MOUSE;tr|E9Q7D8|E9Q7D8_MOUSE;sp|Q61990-2|PCBP2_MOUSE;sp|Q61990-3|PCBP2_MOUSE;sp|Q61990|PCBP2_MOUSE;sp|P57722-2|PCBP3_MOUSE;sp|P57722|PCBP3_MOUSE	sp|P60335|PCBP1_MOUSE	47	57	yes	no	2	0.023367	64.121	By matching	By matching	1	1	184970	1793600
INPYMSSPCHIEMILTEKEQIVPKPEEEVAQK	RTYRAHGRINPYMSSP	PEEEVAQKKKISQKKL	R	I	N	Q	K	K	1	0	1	0	1	2	6	0	1	4	1	3	2	0	4	2	1	0	1	2	0	32	2	3766.86	tr|Q6ZWZ7|Q6ZWZ7_MOUSE;sp|Q9CPR4|RL17_MOUSE;tr|B2RY53|B2RY53_MOUSE	tr|Q6ZWZ7|Q6ZWZ7_MOUSE	136	167	yes	no	3;4	0.0024827	47.795	By matching	By MS/MS	1	2	910970	11619000
INSGGKLPNFGFVVFDDSEPVQK	FGNVVELRINSGGKLP	DDSEPVQKVLSNRPIM	R	I	N	Q	K	V	0	0	2	2	0	1	1	3	0	1	1	2	0	3	2	2	0	0	0	3	0	23	1	2493.25	sp|P97855|G3BP1_MOUSE	sp|P97855|G3BP1_MOUSE	369	391	yes	yes	3	2.813e-07	95.361	By MS/MS	By MS/MS	1	1	1159700	5574700
INTQWLLTSGTTEANAWK	YVGGAEARINTQWLLT	TTEANAWKSTLVGHDT	R	I	N	W	K	S	2	0	2	0	0	1	1	1	0	1	2	1	0	0	0	1	4	2	0	0	0	18	0	2033.02	CON__Streptavidin	CON__Streptavidin	105	122	yes	yes	2;3	2.7106e-69	281.65	By MS/MS	By MS/MS	2	4	37020000	25908000		+
INTQWLLTSGTTEANAWKSTLVGHDTFTK	YVGGAEARINTQWLLT	VGHDTFTKVKPSAASI	R	I	N	T	K	V	2	0	2	1	0	1	1	2	1	1	3	2	0	1	0	2	7	2	0	1	0	29	1	3219.62	CON__Streptavidin	CON__Streptavidin	105	133	yes	yes	4	0.00041168	50.536	By MS/MS	By MS/MS	1	1	1127700	3398400		+
INVRIEHIK	KGKILAKRINVRIEHI	NVRIEHIKHSKSRDSF	R	I	N	I	K	H	0	1	1	0	0	0	1	0	1	3	0	1	0	0	0	0	0	0	0	1	0	9	1	1120.67	tr|Q9CQM8|Q9CQM8_MOUSE;sp|O09167|RL21_MOUSE	tr|Q9CQM8|Q9CQM8_MOUSE	89	97	yes	no	3	0.017515	70.256	By matching	By MS/MS		1	0	5751700
IPDWFLNR	MQNPRQYKIPDWFLNR	IPDWFLNRQKDVKDGK	K	I	P	N	R	Q	0	1	1	1	0	0	0	0	0	1	1	0	0	1	1	0	0	1	0	0	0	8	0	1059.55	tr|F6YVP7|F6YVP7_MOUSE;sp|P62270|RS18_MOUSE;tr|S4R1N6|S4R1N6_MOUSE	tr|F6YVP7|F6YVP7_MOUSE	79	86	yes	no	2	0.006979	103.74	By matching	By MS/MS		1	0	3301700
IQEGVESLAGYADIFLR	LNDSGGARIQEGVESL	GYADIFLRNVTASGVI	R	I	Q	L	R	N	2	1	0	1	0	1	2	2	0	2	2	0	0	1	0	1	0	0	1	1	0	17	0	1879.97	tr|D3YZC1|D3YZC1_MOUSE;sp|Q99MN9|PCCB_MOUSE	tr|D3YZC1|D3YZC1_MOUSE	128	144	yes	no	2	0.0008963	80.459	By MS/MS	By matching	1		437320	0
IQTQPGYANTLR	PMEAAKVRIQTQPGYA	PGYANTLREAVPKMYK	R	I	Q	L	R	E	1	1	1	0	0	2	0	1	0	1	1	0	0	0	1	0	2	0	1	0	0	12	0	1360.71	sp|Q8VEM8|MPCP_MOUSE;tr|G5E902|G5E902_MOUSE	sp|Q8VEM8|MPCP_MOUSE	185	196	yes	no	2	0.0097494	72.705	By matching	By matching		1	0	1127900
IRELTAVVQK	VLGEKGRRIRELTAVV	ELTAVVQKRFGFPEGS	R	I	R	Q	K	R	1	1	0	0	0	1	1	0	0	1	1	1	0	0	0	0	1	0	0	2	0	10	1	1155.7	sp|P62908|RS3_MOUSE;tr|D3YV43|D3YV43_MOUSE	sp|P62908|RS3_MOUSE	66	75	yes	no	2;3	0.0001255	128.35	By matching	By matching		2	0	5856900
IRELTAVVQKR	VLGEKGRRIRELTAVV	LTAVVQKRFGFPEGSV	R	I	R	K	R	F	1	2	0	0	0	1	1	0	0	1	1	1	0	0	0	0	1	0	0	2	0	11	2	1311.8	sp|P62908|RS3_MOUSE;tr|D3YV43|D3YV43_MOUSE	sp|P62908|RS3_MOUSE	66	76	yes	no	2;3	6.5769e-12	179.94	By matching	By MS/MS		2	0	29316000
IRIDSLSAQLSQLQK	HEELQQSRIRIDSLSA	AQLSQLQKQLAAKEAK	R	I	R	Q	K	Q	1	1	0	1	0	3	0	0	0	2	3	1	0	0	0	3	0	0	0	0	0	15	1	1698.96	sp|P48678-2|LMNA_MOUSE;sp|P48678|LMNA_MOUSE;sp|P48678-3|LMNA_MOUSE	sp|P48678-2|LMNA_MOUSE	297	311	yes	no	2	2.6138e-05	105.17	By MS/MS	By matching	1		887090	0
IRIFDLGR	CRGVPDAKIRIFDLGR	IRIFDLGRKKAKVDEF	K	I	R	G	R	K	0	2	0	1	0	0	0	1	0	2	1	0	0	1	0	0	0	0	0	0	0	8	1	988.582	sp|Q6ZWV3|RL10_MOUSE;tr|I7HLV2|I7HLV2_MOUSE;sp|P86048|RL10L_MOUSE;tr|B7FAU6|B7FAU6_MOUSE	sp|Q6ZWV3|RL10_MOUSE	31	38	yes	no	2;3	0.019346	92.051	By matching	By MS/MS		2	0	3901000
IRTSPTFR	VHSHKKKKIRTSPTFR	IRTSPTFRRPKTLRLR	K	I	R	F	R	R	0	2	0	0	0	0	0	0	0	1	0	0	0	1	1	1	2	0	0	0	0	8	1	976.545	sp|P62751|RL23A_MOUSE	sp|P62751|RL23A_MOUSE	40	47	yes	yes	2	0.0076724	116.05	By matching	By MS/MS		1	0	3330400
ISDGVVLFIDAAEGVMLNTER	DEVTAGLRISDGVVLF	GVMLNTERLIKHAVQE	R	I	S	E	R	L	2	1	1	2	0	0	2	2	0	2	2	0	1	1	0	1	1	0	0	3	0	21	0	2248.14	tr|G3UZ34|G3UZ34_MOUSE;sp|O08810|U5S1_MOUSE;tr|A2AH85|A2AH85_MOUSE	tr|G3UZ34|G3UZ34_MOUSE	211	231	yes	no	2	0.023802	45.844	By matching	By matching		1	0	145300
ISGGNDKQGFPMK	EWKGYVVRISGGNDKQ	DKQGFPMKQGVLTHGR	R	I	S	M	K	Q	0	0	1	1	0	1	0	3	0	1	0	2	1	1	1	1	0	0	0	0	0	13	1	1377.67	sp|P62754|RS6_MOUSE	sp|P62754|RS6_MOUSE	52	64	yes	yes	2;3	4.2195e-05	107.93	By matching	By MS/MS		2	0	2655300
ISGLIYEETR	ARRGGVKRISGLIYEE	GLIYEETRGVLKVFLE	R	I	S	T	R	G	0	1	0	0	0	0	2	1	0	2	1	0	0	0	0	1	1	0	1	0	0	10	0	1179.61	sp|P62806|H4_MOUSE	sp|P62806|H4_MOUSE	47	56	yes	yes	2	5.1085e-10	174.4	By MS/MS	By MS/MS	1	1	996370	9913600
ISGLIYEETRGVLK	ARRGGVKRISGLIYEE	EETRGVLKVFLENVIR	R	I	S	L	K	V	0	1	0	0	0	0	2	2	0	2	2	1	0	0	0	1	1	0	1	1	0	14	1	1576.88	sp|P62806|H4_MOUSE	sp|P62806|H4_MOUSE	47	60	yes	yes	2;3	1.8052e-15	177.21	By MS/MS	By MS/MS	2	2	8566300	11878000
ISKEEAMR	GCIGAKHRISKEEAMR	ISKEEAMRWFQQKYDG	R	I	S	M	R	W	1	1	0	0	0	0	2	0	0	1	0	1	1	0	0	1	0	0	0	0	0	8	1	962.486	tr|E9PYL9|E9PYL9_MOUSE;sp|Q9CXW4|RL11_MOUSE;tr|A2BH06|A2BH06_MOUSE	tr|E9PYL9|E9PYL9_MOUSE	157	164	yes	no	2	0.013068	102.62	By matching	By matching		1	0	205660
ISLGLPVGAVINCADNTGAK	GSSGAKFRISLGLPVG	CADNTGAKNLYIISVK	R	I	S	A	K	N	3	0	2	1	1	0	0	3	0	2	2	1	0	0	1	1	1	0	0	2	0	20	0	1969.03	sp|P62830|RL23_MOUSE;tr|A2A6F8|A2A6F8_MOUSE	sp|P62830|RL23_MOUSE	16	35	yes	no	2;3	7.9136e-59	254.82	By MS/MS	By MS/MS	1	3	1717400	53420000
ISLPLPTFSSLNLR	LLEGEESRISLPLPTF	TFSSLNLRETNLESLP	R	I	S	L	R	E	0	1	1	0	0	0	0	0	0	1	4	0	0	1	2	3	1	0	0	0	0	14	0	1556.89	sp|P20152|VIME_MOUSE	sp|P20152|VIME_MOUSE	411	424	yes	yes	2	0.013607	65.043	By matching	By MS/MS	1	1	2392300	2343900
ISSLLEEQFQQGK	DERKKNAKISSLLEEQ	EEQFQQGKLLACIASR	K	I	S	G	K	L	0	0	0	0	0	3	2	1	0	1	2	1	0	1	0	2	0	0	0	0	0	13	0	1505.77	sp|P62242|RS8_MOUSE	sp|P62242|RS8_MOUSE	158	170	yes	yes	2	7.6763e-56	270.93	By matching	By MS/MS	1	1	117820	39166000
ISSLLEEQFQQGKLLACIASRPGQCGR	DERKKNAKISSLLEEQ	SRPGQCGRADGYVLEG	K	I	S	G	R	A	2	2	0	0	2	4	2	3	0	2	4	1	0	1	1	3	0	0	0	0	0	27	2	3045.55	sp|P62242|RS8_MOUSE	sp|P62242|RS8_MOUSE	158	184	yes	yes	4	0.00014959	61.537	By matching	By MS/MS		1	0	5860200
ISVYYNEATGGK	DSDLQLDRISVYYNEA	YNEATGGKYVPRAILV	R	I	S	G	K	Y	1	0	1	0	0	0	1	2	0	1	0	1	0	0	0	1	1	0	2	1	0	12	0	1300.63	sp|P99024|TBB5_MOUSE	sp|P99024|TBB5_MOUSE	47	58	yes	yes	2	0.0015886	89.44	By matching	By matching	1	1	204250	1064000
ITAFVPNDGCLNFIEENDEVLVAGFGR	QLIKNGKKITAFVPND	VLVAGFGRKGHAVGDI	K	I	T	G	R	K	2	1	3	2	1	0	3	3	0	2	2	0	0	3	1	0	1	0	0	3	0	27	0	2995.44	sp|P62267|RS23_MOUSE	sp|P62267|RS23_MOUSE	81	107	yes	yes	2;3	7.3335e-07	78.736	By matching	By MS/MS	1	1	161030	6691600
ITAFVPNDGCLNFIEENDEVLVAGFGRK	QLIKNGKKITAFVPND	LVAGFGRKGHAVGDIP	K	I	T	R	K	G	2	1	3	2	1	0	3	3	0	2	2	1	0	3	1	0	1	0	0	3	0	28	1	3123.53	sp|P62267|RS23_MOUSE	sp|P62267|RS23_MOUSE	81	108	yes	yes	3	0.018697	32.136	By matching	By MS/MS		1	0	15211000
ITGEAFVQFASQELAEK	LPVDPEGKITGEAFVQ	ASQELAEKALGKHKER	K	I	T	E	K	A	3	0	0	0	0	2	3	1	0	1	1	1	0	2	0	1	1	0	0	1	0	17	0	1866.94	sp|Q9Z2X1-2|HNRPF_MOUSE;sp|Q9Z2X1|HNRPF_MOUSE;tr|J3QMT0|J3QMT0_MOUSE;tr|J3QM80|J3QM80_MOUSE	sp|Q9Z2X1-2|HNRPF_MOUSE	131	147	yes	no	2	2.5107e-24	185.96	By MS/MS	By matching	1	1	633770	858530
ITPEEAK	KGRFAVHRITPEEAKY	RITPEEAKYKLCKVRK	R	I	T	A	K	Y	1	0	0	0	0	0	2	0	0	1	0	1	0	0	1	0	1	0	0	0	0	7	0	786.412	sp|P62702|RS4X_MOUSE;tr|Q3V1Z5|Q3V1Z5_MOUSE;tr|V9GWY0|V9GWY0_MOUSE	sp|P62702|RS4X_MOUSE	114	120	yes	no	1	0.046993	35.494	By matching	By matching			0	0
ITPEEAKYK	KGRFAVHRITPEEAKY	TPEEAKYKLCKVRKIF	R	I	T	Y	K	L	1	0	0	0	0	0	2	0	0	1	0	2	0	0	1	0	1	0	1	0	0	9	1	1077.57	sp|P62702|RS4X_MOUSE;tr|Q3V1Z5|Q3V1Z5_MOUSE;tr|V9GWY0|V9GWY0_MOUSE	sp|P62702|RS4X_MOUSE	114	122	yes	no	2	0.024218	82.287	By matching	By MS/MS		1	0	10543000
ITSLEVENQNLR	DHSELIVRITSLEVEN	EVENQNLRGVVQDLQQ	R	I	T	L	R	G	0	1	2	0	0	1	2	0	0	1	2	0	0	0	0	1	1	0	0	1	0	12	0	1414.74	tr|D3YUQ9|D3YUQ9_MOUSE;tr|E9QN08|E9QN08_MOUSE;tr|Q80T06|Q80T06_MOUSE;sp|P57776|EF1D_MOUSE;sp|P57776-3|EF1D_MOUSE;tr|D3Z7N2|D3Z7N2_MOUSE;tr|D3YZT9|D3YZT9_MOUSE;sp|P57776-2|EF1D_MOUSE;tr|Q91VK2|Q91VK2_MOUSE;tr|F6ZFU0|F6ZFU0_MOUSE	tr|D3YUQ9|D3YUQ9_MOUSE	84	95	yes	no	2	0.007239	76.326	By matching	By matching	1	1	172120	1682300
ITVTSEVPFSK	TIERSKSKITVTSEVP	TSEVPFSKRYLKYLTK	K	I	T	S	K	R	0	0	0	0	0	0	1	0	0	1	0	1	0	1	1	2	2	0	0	2	0	11	0	1206.65	sp|P67984|RL22_MOUSE	sp|P67984|RL22_MOUSE	70	80	yes	yes	2	1.1482e-05	126.66	By matching	By matching		1	0	3936600
ITVTSEVPFSKR	TIERSKSKITVTSEVP	SEVPFSKRYLKYLTKK	K	I	T	K	R	Y	0	1	0	0	0	0	1	0	0	1	0	1	0	1	1	2	2	0	0	2	0	12	1	1362.75	sp|P67984|RL22_MOUSE	sp|P67984|RL22_MOUSE	70	81	yes	yes	2;3	9.18e-09	151.13	By matching	By MS/MS		2	0	37543000
IVALNAHTFLR	VAQPDQTRIVALNAHT	LNAHTFLRNGGHFVIS	R	I	V	L	R	N	2	1	1	0	0	0	0	0	1	1	2	0	0	1	0	0	1	0	0	1	0	11	0	1253.72	sp|P35550|FBRL_MOUSE;sp|Q80WS3|FBLL1_MOUSE	sp|P35550|FBRL_MOUSE	251	261	yes	no	2;3	4.396e-06	131.09	By MS/MS	By matching	1	2	657060	1166900
IVATKPLYVALAQR	AVTEMNGRIVATKPLY	LYVALAQRKEERQAHL	R	I	V	Q	R	K	3	1	0	0	0	1	0	0	0	1	2	1	0	0	1	0	1	0	1	2	0	14	1	1541.93	sp|P29341|PABP1_MOUSE;tr|Q9D4E6|Q9D4E6_MOUSE;tr|Q62029|Q62029_MOUSE	sp|P29341|PABP1_MOUSE	357	370	yes	no	2;3	4.4977e-12	159.52	By MS/MS	By MS/MS	1	2	920990	15856000
IVATKPLYVALAQRK	AVTEMNGRIVATKPLY	YVALAQRKEERQAHLT	R	I	V	R	K	E	3	1	0	0	0	1	0	0	0	1	2	2	0	0	1	0	1	0	1	2	0	15	2	1670.02	sp|P29341|PABP1_MOUSE;tr|Q9D4E6|Q9D4E6_MOUSE;tr|Q62029|Q62029_MOUSE	sp|P29341|PABP1_MOUSE	357	371	yes	no	3	0.00080629	82.069	By matching	By MS/MS		1	0	3286000
IVEPYIAWGYPNLK	KASINMLRIVEPYIAW	AWGYPNLKSVNELIYK	R	I	V	L	K	S	1	0	1	0	0	0	1	1	0	2	1	1	0	0	2	0	0	1	2	1	0	14	0	1661.88	sp|P14148|RL7_MOUSE;tr|F6XI62|F6XI62_MOUSE	sp|P14148|RL7_MOUSE	157	170	yes	no	2	9.2407e-06	111.72	By matching	By matching		2	0	1586900
IVGSKPLYVALAQR	AVTEMNGRIVGSKPLY	LYVALAQRKEERKAHL	R	I	V	Q	R	K	2	1	0	0	0	1	0	1	0	1	2	1	0	0	1	1	0	0	1	2	0	14	1	1513.9	tr|Q91YZ8|Q91YZ8_MOUSE;tr|D3Z5M2|D3Z5M2_MOUSE;tr|A3KFU5|A3KFU5_MOUSE;tr|A3KFU8|A3KFU8_MOUSE;tr|Q6PHQ9|Q6PHQ9_MOUSE	tr|Q91YZ8|Q91YZ8_MOUSE	357	370	yes	no	2;3	0.012075	77.204	By matching	By MS/MS		2	0	2702600
IVSNASCTTNCLAPLAK	EKYDNSLKIVSNASCT	NCLAPLAKVIHDNFDN	K	I	V	A	K	V	3	0	2	0	2	0	0	0	0	1	2	1	0	0	1	2	2	0	0	1	0	17	0	1818.9	tr|V9GXA7|V9GXA7_MOUSE;tr|S4R257|S4R257_MOUSE;sp|P16858|G3P_MOUSE;tr|D3YYI5|D3YYI5_MOUSE;tr|D3Z0Z9|D3Z0Z9_MOUSE	tr|V9GXA7|V9GXA7_MOUSE	14	30	yes	no	2	0.0030614	69.431	By matching	By matching		1	0	772640
IVTDRETGSSK	FEGSVRARIVTDRETG	DRETGSSKGFGFVDFN	R	I	V	S	K	G	0	1	0	1	0	0	1	1	0	1	0	1	0	0	0	2	2	0	0	1	0	11	1	1191.61	sp|P09405|NUCL_MOUSE	sp|P09405|NUCL_MOUSE	597	607	yes	yes	2	0.025923	69.815	By matching	By MS/MS		1	0	2769000
IVVNLTGR	IDDHRAGKIVVNLTGR	IVVNLTGRLNKCGVIS	K	I	V	G	R	L	0	1	1	0	0	0	0	1	0	1	1	0	0	0	0	0	1	0	0	2	0	8	0	870.529	sp|P62245|RS15A_MOUSE;tr|F8WJ41|F8WJ41_MOUSE;tr|D3Z712|D3Z712_MOUSE;tr|D3YVB4|D3YVB4_MOUSE	sp|P62245|RS15A_MOUSE	61	68	yes	no	2	0.00034205	141.52	By matching	By MS/MS		1	0	16713000
IVYLYTK	LSRTPGNRIVYLYTKK	RIVYLYTKKVGKAPKS	R	I	V	T	K	K	0	0	0	0	0	0	0	0	0	1	1	1	0	0	0	0	1	0	2	1	0	7	0	898.516	sp|Q9D1R9|RL34_MOUSE;tr|D3YWC0|D3YWC0_MOUSE	sp|Q9D1R9|RL34_MOUSE	30	36	yes	no	2	0.010265	107.59	By matching	By MS/MS		1	0	24258000
IVYLYTKK	LSRTPGNRIVYLYTKK	IVYLYTKKVGKAPKSA	R	I	V	K	K	V	0	0	0	0	0	0	0	0	0	1	1	2	0	0	0	0	1	0	2	1	0	8	1	1026.61	sp|Q9D1R9|RL34_MOUSE;tr|D3YWC0|D3YWC0_MOUSE	sp|Q9D1R9|RL34_MOUSE	30	37	yes	no	2	0.016005	104.06	By matching	By matching		1	0	12837000
IYKIGQGYLIKDGK	HRTEINKKIYKIGQGY	GYLIKDGKLIKNNAST	K	I	Y	G	K	L	0	0	0	1	0	1	0	3	0	3	1	3	0	0	0	0	0	0	2	0	0	14	2	1594.91	sp|P27659|RL3_MOUSE	sp|P27659|RL3_MOUSE	284	297	yes	yes	3	0.010113	69.229	By matching	By MS/MS		1	0	2467100
IYKKGDIVDIK	VPLATYMRIYKKGDIV	KGDIVDIKGMGTVQKG	R	I	Y	I	K	G	0	0	0	2	0	0	0	1	0	3	0	3	0	0	0	0	0	0	1	1	0	11	2	1290.75	tr|Q9CQM8|Q9CQM8_MOUSE;sp|O09167|RL21_MOUSE	tr|Q9CQM8|Q9CQM8_MOUSE	33	43	yes	no	2;3	1.2415e-15	193.62	By matching	By MS/MS		2	0	31458000
IYLTADNLVLNLQDESFTR	TIATSQNRIYLTADNL	LQDESFTRGSDSLIKG	R	I	Y	T	R	G	1	1	2	2	0	1	1	0	0	1	4	0	0	1	0	1	2	0	1	1	0	19	0	2224.14	tr|F6QPR1|F6QPR1_MOUSE;sp|O35129|PHB2_MOUSE	tr|F6QPR1|F6QPR1_MOUSE	129	147	yes	no	2	0.0045703	61.862	By matching	By matching	1	1	198170	274070
IYVISLAEPR	DVELHVQKIYVISLAE	VISLAEPRLPLQLDDA	K	I	Y	P	R	L	1	1	0	0	0	0	1	0	0	2	1	0	0	0	1	1	0	0	1	1	0	10	0	1159.66	sp|Q922B2|SYDC_MOUSE	sp|Q922B2|SYDC_MOUSE	142	151	yes	yes	2	0.00028292	123.79	By matching	By MS/MS		1	0	669640
KAAAPAPEEEMDECEQALAAEPK	QAERKEEKKAAAPAPE	QALAAEPKAKDPFAHL	K	K	A	P	K	A	7	0	0	1	1	1	6	0	0	0	1	2	1	0	3	0	0	0	0	0	0	23	1	2484.11	sp|Q9D8N0|EF1G_MOUSE	sp|Q9D8N0|EF1G_MOUSE	253	275	yes	yes	3	0.012003	40.689	By matching	By matching			0	0
KAAVAKAAIAAAAAAAAAK	AILKASPKKAAVAKAA	AAAAAAAKAKVPAKKA	K	K	A	A	K	A	14	0	0	0	0	0	0	0	0	1	0	3	0	0	0	0	0	0	0	1	0	19	2	1608.97	sp|Q9CR57|RL14_MOUSE	sp|Q9CR57|RL14_MOUSE	142	160	yes	yes	2;3	5.719e-13	140.68	By matching	By MS/MS		2	0	9695600
KADIDLTK	RYAHVVLRKADIDLTK	KADIDLTKRAGELTED	R	K	A	T	K	R	1	0	0	2	0	0	0	0	0	1	1	2	0	0	0	0	1	0	0	0	0	8	1	902.507	tr|F6YVP7|F6YVP7_MOUSE;sp|P62270|RS18_MOUSE;tr|S4R1N6|S4R1N6_MOUSE	tr|F6YVP7|F6YVP7_MOUSE	47	54	yes	no	2	0.046846	83.883	By matching	By matching			0	0
KADIDLTKR	RYAHVVLRKADIDLTK	ADIDLTKRAGELTEDE	R	K	A	K	R	A	1	1	0	2	0	0	0	0	0	1	1	2	0	0	0	0	1	0	0	0	0	9	2	1058.61	tr|F6YVP7|F6YVP7_MOUSE;sp|P62270|RS18_MOUSE;tr|S4R1N6|S4R1N6_MOUSE	tr|F6YVP7|F6YVP7_MOUSE	47	55	yes	no	2;3	0.00064411	136.96	By matching	By MS/MS		2	0	13122000
KAEAGAGSATEFQFR	AVPPGADKKAEAGAGS	SATEFQFRGGFGRGRG	K	K	A	F	R	G	4	1	0	0	0	1	2	2	0	0	0	1	0	2	0	1	1	0	0	0	0	15	1	1568.76	sp|P63325|RS10_MOUSE	sp|P63325|RS10_MOUSE	139	153	yes	yes	2;3	1.4205e-18	172.42	By matching	By MS/MS		2	0	12074000
KAEVEGKDLPEHAVLK	DYKQRTQKKAEVEGKD	LPEHAVLKMKGNFTLP	K	K	A	L	K	M	2	0	0	1	0	0	3	1	1	0	2	3	0	0	1	0	0	0	0	2	0	16	2	1761.96	tr|G3XA10|G3XA10_MOUSE;sp|Q8VEK3|HNRPU_MOUSE	tr|G3XA10|G3XA10_MOUSE	596	611	yes	no	3;4	1.6562e-12	139.21	By matching	By MS/MS		2	0	13929000
KAFMGPLKK	RFQTMEEKKAFMGPLK	AFMGPLKKDRIAKEEG	K	K	A	K	K	D	1	0	0	0	0	0	0	1	0	0	1	3	1	1	1	0	0	0	0	0	0	9	2	1018.6	sp|P27659|RL3_MOUSE	sp|P27659|RL3_MOUSE	386	394	yes	yes	2;3	0.00062419	120.87	By matching	By MS/MS		2	0	12720000
KAGNFYVPAEPK	IRMARMARKAGNFYVP	FYVPAEPKLAFVIRIR	R	K	A	P	K	L	2	0	1	0	0	0	1	1	0	0	0	2	0	1	2	0	0	0	1	1	0	12	1	1319.69	sp|P14148|RL7_MOUSE;tr|F6XI62|F6XI62_MOUSE	sp|P14148|RL7_MOUSE	99	110	yes	no	2	0.00037908	100.38	By matching	By MS/MS		1	0	4865300
KAHLGTALK	KWHDKQYKKAHLGTAL	AHLGTALKANPFGGAS	K	K	A	L	K	A	2	0	0	0	0	0	0	1	1	0	2	2	0	0	0	0	1	0	0	0	0	9	1	937.571	sp|P62267|RS23_MOUSE	sp|P62267|RS23_MOUSE	29	37	yes	yes	2	0.012546	96.665	By matching	By matching			0	0
KAIIIFVPVPQLK	EIEVGGGRKAIIIFVP	FVPVPQLKSFQKIQVR	R	K	A	L	K	S	1	0	0	0	0	1	0	0	0	3	1	2	0	1	2	0	0	0	0	2	0	13	1	1464.94	sp|P62082|RS7_MOUSE;tr|F6SVV1|F6SVV1_MOUSE	sp|P62082|RS7_MOUSE	58	70	yes	no	2	0.0035161	84.365	By matching	By MS/MS	1	1	179920	2211300
KAQCPIVER	RYAAKRFRKAQCPIVE	AQCPIVERLTNSMMMH	R	K	A	E	R	L	1	1	0	0	1	1	1	0	0	1	0	1	0	0	1	0	0	0	0	1	0	9	1	1099.58	tr|Q91V55|Q91V55_MOUSE;tr|D3YYM6|D3YYM6_MOUSE;sp|P97461|RS5_MOUSE	tr|Q91V55|Q91V55_MOUSE	63	71	yes	no	2;3	0.0033276	89.029	By matching	By MS/MS		2	0	3668200
KAQLNIGNVLPVGTMPEGTIVCCLEEKPGDR	GQFVYCGKKAQLNIGN	LEEKPGDRGKLARASG	K	K	A	D	R	G	1	1	2	1	2	1	3	4	0	2	3	2	1	0	3	0	2	0	0	3	0	31	2	3394.7	sp|P62918|RL8_MOUSE	sp|P62918|RL8_MOUSE	93	123	yes	yes	3;4	2.2731e-23	145.6	By matching	By MS/MS		2	0	8094700
KAWEKADINTK	SARQKYVRKAWEKADI	EKADINTKWAATRWAK	R	K	A	T	K	W	2	0	1	1	0	0	1	0	0	1	0	3	0	0	0	0	1	1	0	0	0	11	2	1302.69	sp|Q9CR57|RL14_MOUSE	sp|Q9CR57|RL14_MOUSE	75	85	yes	yes	2;3	1.2518e-41	255.41	By matching	By MS/MS		2	0	34412000
KCPFTGNVSIR	IEGTYIDKKCPFTGNV	FTGNVSIRGRILSGVV	K	K	C	I	R	G	0	1	1	0	1	0	0	1	0	1	0	1	0	1	1	1	1	0	0	1	0	11	1	1277.65	sp|P62281|RS11_MOUSE	sp|P62281|RS11_MOUSE	59	69	yes	yes	2	0.041492	66.267	By matching	By MS/MS		1	0	1458100
KDDEVQVVR	NVRSMPIRKDDEVQVV	DDEVQVVRGHYKGQQI	R	K	D	V	R	G	0	1	0	2	0	1	1	0	0	0	0	1	0	0	0	0	0	0	0	3	0	9	1	1086.57	sp|P61255|RL26_MOUSE;tr|B1ARA3|B1ARA3_MOUSE	sp|P61255|RL26_MOUSE	51	59	yes	no	2	0.00089987	130.41	By matching	By matching		1	0	1404600
KDLYANTVLSGGTTMYPGIADR	MKCDVDIRKDLYANTV	MYPGIADRMQKEITAL	R	K	D	D	R	M	2	1	1	2	0	0	0	3	0	1	2	1	1	0	1	1	3	0	2	1	0	22	1	2342.16	sp|P63260|ACTG_MOUSE;sp|P60710|ACTB_MOUSE;tr|E9Q1F2|E9Q1F2_MOUSE;tr|B1ATY1|B1ATY1_MOUSE;tr|F8WGM8|F8WGM8_MOUSE	sp|P63260|ACTG_MOUSE	291	312	yes	no	3	0.020055	35.091	By matching	By matching	1		642360	0
KEAPAPPKAEAK	________________	APPKAEAKAKALKAKK	K	K	E	A	K	A	4	0	0	0	0	0	2	0	0	0	0	3	0	0	3	0	0	0	0	0	0	12	2	1235.69	sp|P62751|RL23A_MOUSE	sp|P62751|RL23A_MOUSE	7	18	yes	yes	2;3	1.2248e-15	184.11	By matching	By MS/MS		2	0	5415600
KEAPPMEKPEVVK	LKRLRKAKKEAPPMEK	MEKPEVVKTHLRDMII	K	K	E	V	K	T	1	0	0	0	0	0	3	0	0	0	0	3	1	0	3	0	0	0	0	2	0	13	2	1480.8	sp|P62843|RS15_MOUSE;tr|D3YTQ9|D3YTQ9_MOUSE	sp|P62843|RS15_MOUSE	65	77	yes	no	2	1.327e-14	175.88	By matching	By MS/MS		1	0	3727000
KEFSPFGTITSAK	GIDDERLRKEFSPFGT	FGTITSAKVMMEGGRS	R	K	E	A	K	V	1	0	0	0	0	0	1	1	0	1	0	2	0	2	1	2	2	0	0	0	0	13	1	1411.73	sp|P29341|PABP1_MOUSE;tr|Q9D4E6|Q9D4E6_MOUSE	sp|P29341|PABP1_MOUSE	312	324	yes	no	2	5.6349e-19	188.12	By matching	By MS/MS		1	0	4069200
KESYSVYVYK	GKKRKRSRKESYSVYV	SYSVYVYKVLKQVHPD	R	K	E	Y	K	V	0	0	0	0	0	0	1	0	0	0	0	2	0	0	0	2	0	0	3	2	0	10	1	1264.63	sp|Q6ZWY9|H2B1C_MOUSE;sp|Q64478|H2B1H_MOUSE;sp|P10853|H2B1F_MOUSE;sp|Q8CGP1|H2B1K_MOUSE;sp|Q8CGP2|H2B1P_MOUSE;sp|Q64525|H2B2B_MOUSE;sp|Q64475|H2B1B_MOUSE;sp|P10854|H2B1M_MOUSE;tr|Q8CBB6|Q8CBB6_MOUSE;sp|Q8CGP2-2|H2B1P_MOUSE;tr|G3X9D5|G3X9D5_MOUSE	sp|Q6ZWY9|H2B1C_MOUSE	35	44	yes	no	2;3	5.6306e-24	221.5	By MS/MS	By MS/MS	4	2	12887000	87415000
KESYSVYVYKVLK	GKKRKRSRKESYSVYV	VYVYKVLKQVHPDTGI	R	K	E	L	K	Q	0	0	0	0	0	0	1	0	0	0	1	3	0	0	0	2	0	0	3	3	0	13	2	1604.88	sp|Q6ZWY9|H2B1C_MOUSE;sp|Q64478|H2B1H_MOUSE;sp|P10853|H2B1F_MOUSE;sp|Q8CGP1|H2B1K_MOUSE;sp|Q8CGP2|H2B1P_MOUSE;sp|Q64525|H2B2B_MOUSE;sp|Q64475|H2B1B_MOUSE;sp|P10854|H2B1M_MOUSE;tr|Q8CBB6|Q8CBB6_MOUSE;sp|Q8CGP2-2|H2B1P_MOUSE;tr|G3X9D5|G3X9D5_MOUSE	sp|Q6ZWY9|H2B1C_MOUSE	35	47	yes	no	3	0.00062484	86.288	By MS/MS	By matching	1		3336100	0
KFGYVDFESAEDLEK	DVRTGTNRKFGYVDFE	ESAEDLEKALELTGLK	R	K	F	E	K	A	1	0	0	2	0	0	3	1	0	0	1	2	0	2	0	1	0	0	1	1	0	15	1	1775.83	sp|P09405|NUCL_MOUSE	sp|P09405|NUCL_MOUSE	350	364	yes	yes	2;3	9.0684e-08	117.53	By matching	By matching		2	0	1175700
KFLDGIYVSEK	TVKNKDIRKFLDGIYV	DGIYVSEKGTVQQADE	R	K	F	E	K	G	0	0	0	1	0	0	1	1	0	1	1	2	0	1	0	1	0	0	1	1	0	11	1	1297.69	sp|P51410|RL9_MOUSE	sp|P51410|RL9_MOUSE	174	184	yes	yes	2;3	5.5866e-05	118.76	By matching	By MS/MS		2	0	3982800
KFLDGIYVSEKGTVQQADE	TVKNKDIRKFLDGIYV	GTVQQADE________	R	K	F	D	E	-	1	0	0	2	0	2	2	2	0	1	1	2	0	1	0	1	1	0	1	2	0	19	2	2126.05	sp|P51410|RL9_MOUSE	sp|P51410|RL9_MOUSE	174	192	yes	yes	3	0.00017833	79.347	By matching	By MS/MS		1	0	2028300
KFVADGIFK	AVQISKKRKFVADGIF	FVADGIFKAELNEFLT	R	K	F	F	K	A	1	0	0	1	0	0	0	1	0	1	0	2	0	2	0	0	0	0	0	1	0	9	1	1023.58	sp|P62908|RS3_MOUSE;tr|D3YV43|D3YV43_MOUSE	sp|P62908|RS3_MOUSE	10	18	yes	no	2	0.003417	116.52	By matching	By matching		1	0	940080
KFVADGIFKAELNEFLTR	AVQISKKRKFVADGIF	ELNEFLTRELAEDGYS	R	K	F	T	R	E	2	1	1	1	0	0	2	1	0	1	2	2	0	3	0	0	1	0	0	1	0	18	2	2097.13	sp|P62908|RS3_MOUSE;tr|D3YV43|D3YV43_MOUSE	sp|P62908|RS3_MOUSE	10	27	yes	no	3;4	5.985e-07	107.72	By matching	By MS/MS		2	0	7359700
KGDIVDIKGMGTVQK	ATYMRIYKKGDIVDIK	KGMGTVQKGMPHKCYH	K	K	G	Q	K	G	0	0	0	2	0	1	0	3	0	2	0	3	1	0	0	0	1	0	0	2	0	15	2	1587.87	tr|Q9CQM8|Q9CQM8_MOUSE;sp|O09167|RL21_MOUSE	tr|Q9CQM8|Q9CQM8_MOUSE	36	50	yes	no	3	5.6015e-06	107.11	By matching	By MS/MS		1	0	4960100
KGDSSAEELKLATQLTGPVMPIR	PRKPSAPKKGDSSAEE	TGPVMPIRNVYKKEKA	K	K	G	I	R	N	2	1	0	1	0	1	2	2	0	1	3	2	1	0	2	2	2	0	0	1	0	23	2	2440.3	sp|P47963|RL13_MOUSE	sp|P47963|RL13_MOUSE	136	158	yes	yes	2;3;4	6.6902e-14	132.65	By MS/MS	By MS/MS	1	5	1054300	16576000
KGEKDIPGLTDTTVPR	VLNLVIVKKGEKDIPG	LTDTTVPRRLGPKRAS	K	K	G	P	R	R	0	1	0	2	0	0	1	2	0	1	1	2	0	0	2	0	3	0	0	1	0	16	2	1725.93	sp|P62754|RS6_MOUSE	sp|P62754|RS6_MOUSE	116	131	yes	yes	2;3	3.1806e-15	159.64	By matching	By MS/MS		2	0	22345000
KGHAVGDIPGVR	VLVAGFGRKGHAVGDI	VGDIPGVRFKVVKVAN	R	K	G	V	R	F	1	1	0	1	0	0	0	3	1	1	0	1	0	0	1	0	0	0	0	2	0	12	1	1204.67	sp|P62267|RS23_MOUSE	sp|P62267|RS23_MOUSE	108	119	yes	yes	2;3	7.8471e-07	139.19	By matching	By MS/MS		2	0	44247000
KGLTPSQIGVILR	EQIYKLAKKGLTPSQI	SQIGVILRDSHGVAQV	K	K	G	L	R	D	0	1	0	0	0	1	0	2	0	2	2	1	0	0	1	1	1	0	0	1	0	13	1	1380.85	sp|P62301|RS13_MOUSE	sp|P62301|RS13_MOUSE	43	55	yes	yes	2;3	1.0094e-10	147.96	By matching	By MS/MS		2	0	9109600
KGLTPSQIGVILRDSHGVAQVR	EQIYKLAKKGLTPSQI	SHGVAQVRFVTGNKIL	K	K	G	V	R	F	1	2	0	1	0	2	0	3	1	2	2	1	0	0	1	2	1	0	0	3	0	22	2	2330.32	sp|P62301|RS13_MOUSE	sp|P62301|RS13_MOUSE	43	64	yes	yes	4	0.0071784	45.844	By matching	By MS/MS		2	0	4364900
KGQVIQF	ELGGDKKRKGQVIQF_	RKGQVIQF________	R	K	G	Q	F	-	0	0	0	0	0	2	0	1	0	1	0	1	0	1	0	0	0	0	0	1	0	7	1	818.465	sp|P83882|RL36A_MOUSE	sp|P83882|RL36A_MOUSE	100	106	yes	yes	2	0.029851	103.29	By matching	By MS/MS		1	0	4149500
KGSITSVQAIYVPADDLTDPAPATTFAHLDATTVLSR	QERITTTKKGSITSVQ	DATTVLSRAIAELGIY	K	K	G	S	R	A	6	1	0	4	0	1	0	1	1	2	3	1	0	1	3	3	6	0	1	3	0	37	1	3841.97	sp|P56480|ATPB_MOUSE	sp|P56480|ATPB_MOUSE	351	387	yes	yes	4	0.00016186	50.042	By matching	By matching	1		516050	0
KHLEINPDHPIVETLR	TMGYMMAKKHLEINPD	HPIVETLRQKAEADKN	K	K	H	L	R	Q	0	1	1	1	0	0	2	0	2	2	2	1	0	0	2	0	1	0	0	1	0	16	1	1910.04	sp|P11499|HS90B_MOUSE	sp|P11499|HS90B_MOUSE	624	639	yes	yes	4	0.015662	48.131	By matching	By matching	1		788460	0
KIAFAITAIK	NTNIDGRRKIAFAITA	AFAITAIKGVGRRYAH	R	K	I	I	K	G	3	0	0	0	0	0	0	0	0	3	0	2	0	1	0	0	1	0	0	0	0	10	1	1074.68	tr|F6YVP7|F6YVP7_MOUSE;sp|P62270|RS18_MOUSE;tr|S4R1N6|S4R1N6_MOUSE	tr|F6YVP7|F6YVP7_MOUSE	25	34	yes	no	2	0.01171	89.9	By matching	By MS/MS		1	0	3346500
KIEDNNTLVFIVDVK	LTTESAMKKIEDNNTL	LVFIVDVKANKHQIKQ	K	K	I	V	K	A	0	0	2	2	0	0	1	0	0	2	1	2	0	1	0	0	1	0	0	3	0	15	1	1745.96	sp|P62751|RL23A_MOUSE	sp|P62751|RL23A_MOUSE	89	103	yes	yes	2;3	0.020312	67.299	By matching	By MS/MS		2	0	1174400
KIEEIKDFLLTAR	________________	KDFLLTARRKDAKSVK	R	K	I	A	R	R	1	1	0	1	0	0	2	0	0	2	2	2	0	1	0	0	1	0	0	0	0	13	2	1574.9	sp|Q9JJI8|RL38_MOUSE	sp|Q9JJI8|RL38_MOUSE	4	16	yes	yes	2;3	0.00066225	93.424	By matching	By MS/MS	1	3	204390	2351200
KIEISQHAK	ASLRKMVKKIEISQHA	IEISQHAKYTCSFCGK	K	K	I	A	K	Y	1	0	0	0	0	1	1	0	1	2	0	2	0	0	0	1	0	0	0	0	0	9	1	1052.6	sp|P61514|RL37A_MOUSE	sp|P61514|RL37A_MOUSE	28	36	yes	yes	2;3	7.815e-06	151.83	By matching	By MS/MS		2	0	10754000
KILDSVGIEADDDRLNK	SPSAKDIKKILDSVGI	ADDDRLNKVISELNGK	K	K	I	N	K	V	1	1	1	4	0	0	1	1	0	2	2	2	0	0	0	1	0	0	0	1	0	17	2	1899.99	sp|P99027|RLA2_MOUSE	sp|P99027|RLA2_MOUSE	25	41	yes	yes	3	3.0762e-07	114.28	By matching	By matching		1	0	2346400
KITAFVPNDGCLNFIEENDEVLVAGFGR	VQLIKNGKKITAFVPN	VLVAGFGRKGHAVGDI	K	K	I	G	R	K	2	1	3	2	1	0	3	3	0	2	2	1	0	3	1	0	1	0	0	3	0	28	1	3123.53	sp|P62267|RS23_MOUSE	sp|P62267|RS23_MOUSE	80	107	yes	yes	3	0.00012487	61.091	By matching	By matching	1		218020	0
KKLLADQAEAR	KLKADKARKKLLADQA	LADQAEARRSKTKEAR	R	K	K	A	R	R	3	1	0	1	0	1	1	0	0	0	2	2	0	0	0	0	0	0	0	0	0	11	2	1241.71	tr|A2A547|A2A547_MOUSE;sp|P84099|RL19_MOUSE	tr|A2A547|A2A547_MOUSE	150	160	yes	no	2;3	5.699e-07	148.13	By matching	By MS/MS		2	0	7282400
KKVHPAVVIR	KKGKPELRKKVHPAVV	VHPAVVIRQRKSYRRK	R	K	K	I	R	Q	1	1	0	0	0	0	0	0	1	1	0	2	0	0	1	0	0	0	0	3	0	10	2	1145.74	sp|P62830|RL23_MOUSE	sp|P62830|RL23_MOUSE	74	83	yes	yes	2;3	0.00068376	102.07	By matching	By MS/MS		1	0	4532700
KKVWLDPNETNEIANANSR	SSVLRCGKKKVWLDPN	EIANANSRQQIRKLIK	K	K	K	S	R	Q	2	1	4	1	0	0	2	0	0	1	1	2	0	0	1	1	1	1	0	1	0	19	2	2198.11	tr|A2A547|A2A547_MOUSE;sp|P84099|RL19_MOUSE	tr|A2A547|A2A547_MOUSE	18	36	yes	no	2;3;4	3.2718e-23	172.5	By matching	By MS/MS		3	0	18160000
KLDELYGTWR	IWTESAFRKLDELYGT	DELYGTWRKAASLKSN	R	K	L	W	R	K	0	1	0	1	0	0	1	1	0	0	2	1	0	0	0	0	1	1	1	0	0	10	1	1279.66	sp|Q9D8E6|RL4_MOUSE	sp|Q9D8E6|RL4_MOUSE	259	268	yes	yes	2	0.00080582	121.29	By matching	By MS/MS		1	0	2472200
KLDELYGTWRK	IWTESAFRKLDELYGT	ELYGTWRKAASLKSNY	R	K	L	R	K	A	0	1	0	1	0	0	1	1	0	0	2	2	0	0	0	0	1	1	1	0	0	11	2	1407.75	sp|Q9D8E6|RL4_MOUSE	sp|Q9D8E6|RL4_MOUSE	259	269	yes	yes	3	0.0014678	86.189	By matching	By matching		1	0	1467200
KLEAAATALATK	RNHKLRVKKLEAAATA	AATALATKSEKVVPEK	K	K	L	T	K	S	5	0	0	0	0	0	1	0	0	0	2	2	0	0	0	0	2	0	0	0	0	12	1	1186.69	sp|Q9D8E6|RL4_MOUSE	sp|Q9D8E6|RL4_MOUSE	353	364	yes	yes	2;3	7.8258e-09	153.32	By matching	By MS/MS		2	0	22789000
KLEAAATALATKSEK	RNHKLRVKKLEAAATA	ALATKSEKVVPEKGTA	K	K	L	E	K	V	5	0	0	0	0	0	2	0	0	0	2	3	0	0	0	1	2	0	0	0	0	15	2	1530.86	sp|Q9D8E6|RL4_MOUSE	sp|Q9D8E6|RL4_MOUSE	353	367	yes	yes	2;3	1.0678e-14	154.51	By matching	By MS/MS		2	0	12766000
KLEKEEEEGISQESSEEEQ	RKPRGRPKKLEKEEEE	QESSEEEQ________	K	K	L	E	Q	-	0	0	0	0	0	2	9	1	0	1	1	2	0	0	0	3	0	0	0	0	0	19	2	2235.99	sp|P17095-1|HMGA1_MOUSE;sp|P17095|HMGA1_MOUSE	sp|P17095-1|HMGA1_MOUSE	78	96	yes	no	2;3	4.3168e-05	84.94	By matching	By matching	2	2	315740	3337700
KLFNLSKEDDVR	PKRASRIRKLFNLSKE	LSKEDDVRQYVVRKPL	R	K	L	V	R	Q	0	1	1	2	0	0	1	0	0	0	2	2	0	1	0	1	0	0	0	1	0	12	2	1462.78	sp|P62754|RS6_MOUSE	sp|P62754|RS6_MOUSE	143	154	yes	yes	2;3	1.7475e-05	127.02	By matching	By MS/MS		2	0	6591700
KLIKDGLIIR	ANSRQQIRKLIKDGLI	IKDGLIIRKPVTVHSR	R	K	L	I	R	K	0	1	0	1	0	0	0	1	0	3	2	2	0	0	0	0	0	0	0	0	0	10	2	1167.77	tr|A2A547|A2A547_MOUSE;sp|P84099|RL19_MOUSE	tr|A2A547|A2A547_MOUSE	41	50	yes	no	2;3	0.00010906	140.78	By matching	By MS/MS		2	0	9053700
KLLADQAEAR	LKADKARKKLLADQAE	LADQAEARRSKTKEAR	K	K	L	A	R	R	3	1	0	1	0	1	1	0	0	0	2	1	0	0	0	0	0	0	0	0	0	10	1	1113.61	tr|A2A547|A2A547_MOUSE;sp|P84099|RL19_MOUSE	tr|A2A547|A2A547_MOUSE	151	160	yes	no	2	0.030554	75.819	By matching	By matching		1	0	714160
KLLMMAGIDDCYTSAR	IVSAPVPKKLLMMAGI	DDCYTSARGCTATLGN	K	K	L	A	R	G	2	1	0	2	1	0	0	1	0	1	2	1	2	0	0	1	1	0	1	0	0	16	1	1843.86	sp|P25444|RS2_MOUSE;tr|D3YVC1|D3YVC1_MOUSE;tr|D3YWJ3|D3YWJ3_MOUSE;tr|E9Q1N8|E9Q1N8_MOUSE	sp|P25444|RS2_MOUSE	212	227	yes	no	2;3	3.8075e-16	155.56	By matching	By MS/MS		2	0	5511000
KLPSDVTEGEVISLGLPFGK	PSRVIHVRKLPSDVTE	SLGLPFGKVTNLLMLK	R	K	L	G	K	V	0	0	0	1	0	0	2	3	0	1	3	2	0	1	2	2	1	0	0	2	0	20	1	2085.14	sp|P17225|PTBP1_MOUSE;tr|Q8BGJ5|Q8BGJ5_MOUSE;tr|Q922I7|Q922I7_MOUSE;tr|E9QMW9|E9QMW9_MOUSE;tr|E9Q0W3|E9Q0W3_MOUSE	sp|P17225|PTBP1_MOUSE	64	83	yes	no	3	0.028906	32.366	By MS/MS	By matching	1	1	1018700	1121600
KLTGKDVNFEFPEFQL	ETFSGVYKKLTGKDVN	FEFPEFQL________	K	K	L	Q	L	-	0	0	1	1	0	1	2	1	0	0	2	2	0	3	1	0	1	0	0	1	0	16	2	1910.98	sp|P62082|RS7_MOUSE;tr|F6SVV1|F6SVV1_MOUSE	sp|P62082|RS7_MOUSE	179	194	yes	no	2;3	0.01197	77.221	By matching	By MS/MS		2	0	4991700
KLYDIDVAK	HQIKQAVKKLYDIDVA	LYDIDVAKVNTLIRPD	K	K	L	A	K	V	1	0	0	2	0	0	0	0	0	1	1	2	0	0	0	0	0	0	1	1	0	9	1	1063.59	sp|P62751|RL23A_MOUSE;tr|D3YTY6|D3YTY6_MOUSE	sp|P62751|RL23A_MOUSE	115	123	yes	no	2	0.021058	89.827	By matching	By MS/MS		1	0	13853000
KMGVPYCIIK	VFLPALCRKMGVPYCI	GVPYCIIKGKARLGHL	R	K	M	I	K	G	0	0	0	0	1	0	0	1	0	2	0	2	1	0	1	0	0	0	1	1	0	10	1	1207.65	sp|P12970|RL7A_MOUSE;tr|F6VBB8|F6VBB8_MOUSE;tr|V9GX35|V9GX35_MOUSE	sp|P12970|RL7A_MOUSE	176	185	yes	no	2;3	0.0040765	89.08	By matching	By MS/MS		2	0	6797500
KMNSYQQKIK	KDTLLLAKKMNSYQQK	NSYQQKIKVVTQEMMA	K	K	M	I	K	V	0	0	1	0	0	2	0	0	0	1	0	3	1	0	0	1	0	0	1	0	0	10	2	1266.68	tr|E9Q9F7|E9Q9F7_MOUSE	tr|E9Q9F7|E9Q9F7_MOUSE	827	836	yes	yes	3	0.017967	58.246	By matching	By MS/MS		1	0	0
KPATSYVR	MKRRSGQRKPATSYVR	KPATSYVRTTINKNAR	R	K	P	V	R	T	1	1	0	0	0	0	0	0	0	0	0	1	0	0	1	1	1	0	1	1	0	8	1	920.508	sp|P41105|RL28_MOUSE;tr|F6Z0X0|F6Z0X0_MOUSE	sp|P41105|RL28_MOUSE	72	79	yes	no	2;3	0.011843	104.06	By matching	By MS/MS		2	0	7299600
KPFSQHVR	RKLLSHGKKPFSQHVR	KPFSQHVRRLRSSITP	K	K	P	V	R	R	0	1	0	0	0	1	0	0	1	0	0	1	0	1	1	1	0	0	0	1	0	8	1	997.546	sp|P47911|RL6_MOUSE;tr|E9PUX4|E9PUX4_MOUSE	sp|P47911|RL6_MOUSE	139	146	yes	no	2;3	0.0009399	139.97	By matching	By MS/MS		2	0	3726300
KPLPDHVSIVEPKDEILPTTPISEQK	PSGKIGPKKPLPDHVS	TTPISEQKGGKPEPPA	K	K	P	Q	K	G	0	0	0	2	0	1	3	0	1	3	2	3	0	0	5	2	2	0	0	2	0	26	2	2909.57	sp|P62908|RS3_MOUSE	sp|P62908|RS3_MOUSE	202	227	yes	yes	4	0.013455	37.688	By matching	By MS/MS	1	2	504210	4136500
KQKVEGSEPTTPFNLFIGNLNPNK	QKEAPEAKKQKVEGSE	IGNLNPNKSVNELKFA	K	K	Q	N	K	S	0	0	4	0	0	1	2	2	0	1	2	3	0	2	3	1	2	0	0	1	0	24	2	2671.4	sp|P09405|NUCL_MOUSE	sp|P09405|NUCL_MOUSE	297	320	yes	yes	3;4	6.8713e-09	95.307	By matching	By MS/MS	2	2	910090	7467200
KQMVIDVLHPGK	MTNRLLQRKQMVIDVL	IDVLHPGKATVPKTEI	R	K	Q	G	K	A	0	0	0	1	0	1	0	1	1	1	1	2	1	0	1	0	0	0	0	2	0	12	1	1363.76	sp|P62849-2|RS24_MOUSE;sp|P62849-3|RS24_MOUSE;sp|P62849|RS24_MOUSE	sp|P62849-2|RS24_MOUSE	21	32	yes	no	2;3	2.9409e-15	138.89	By matching	By MS/MS		1	0	2143800
KQNETADEATTPQAK	KPGSGKKRKQNETADE	EATTPQAKKVKLETPN	R	K	Q	A	K	K	3	0	1	1	0	2	2	0	0	0	0	2	0	0	1	0	3	0	0	0	0	15	1	1630.78	tr|E9Q5C9|E9Q5C9_MOUSE	tr|E9Q5C9|E9Q5C9_MOUSE	590	604	yes	yes	2	3.0118e-05	106.3	By matching	By matching		1	0	196710
KQPPKEPSEVPTPK	KRGRGRPRKQPPKEPS	PSEVPTPKRPRGRPKG	R	K	Q	P	K	R	0	0	0	0	0	1	2	0	0	0	0	3	0	0	5	1	1	0	0	1	0	14	2	1560.85	sp|P17095-1|HMGA1_MOUSE	sp|P17095-1|HMGA1_MOUSE	31	44	yes	yes	3	0.041721	42.469	By matching	By matching	1	1	45014	1367200
KQVVNIPSFIVR	RQRHIRVRKQVVNIPS	NIPSFIVRLDSQKHID	R	K	Q	V	R	L	0	1	1	0	0	1	0	0	0	2	0	1	0	1	1	1	0	0	0	3	0	12	1	1398.83	sp|Q6ZWN5|RS9_MOUSE	sp|Q6ZWN5|RS9_MOUSE	139	150	yes	yes	2;3	0.0025959	92.856	By matching	By matching		2	0	2300400
KREELSNVLAAMR	GTHIRAKRKREELSNV	SNVLAAMRKAAAKKD_	R	K	R	M	R	K	2	2	1	0	0	0	2	0	0	0	2	1	1	0	0	1	0	0	0	1	0	13	2	1515.82	tr|Q6ZWZ4|Q6ZWZ4_MOUSE	tr|Q6ZWZ4|Q6ZWZ4_MOUSE	86	98	yes	yes	2;3	0.00013786	104.9	By matching	By MS/MS		2	0	3633500
KRHFNAPSHIR	TSDRSKNRKRHFNAPS	FNAPSHIRRKIMSSPL	R	K	R	I	R	R	1	2	1	0	0	0	0	0	2	1	0	1	0	1	1	1	0	0	0	0	0	11	2	1361.74	sp|P61255|RL26_MOUSE;tr|B1ARA5|B1ARA5_MOUSE;tr|B1ARA3|B1ARA3_MOUSE	sp|P61255|RL26_MOUSE	16	26	yes	no	3;4	0.016851	53.597	By matching	By matching			0	0
KSAEFLLHMLK	WTQGRWPKKSAEFLLH	EFLLHMLKNAESNAEL	K	K	S	L	K	N	1	0	0	0	0	0	1	0	1	0	3	2	1	1	0	1	0	0	0	0	0	11	1	1315.73	tr|Q6ZWZ7|Q6ZWZ7_MOUSE;sp|Q9CPR4|RL17_MOUSE	tr|Q6ZWZ7|Q6ZWZ7_MOUSE	86	96	yes	no	2;3	0.00017869	98.898	By matching	By MS/MS	1	3	372050	5218700
KSEIEYYAMLAK	ANNCPALRKSEIEYYA	EYYAMLAKTGVHHYSG	R	K	S	A	K	T	2	0	0	0	0	0	2	0	0	1	1	2	1	0	0	1	0	0	2	0	0	12	1	1444.73	sp|P62889|RL30_MOUSE	sp|P62889|RL30_MOUSE	57	68	yes	yes	2;3	3.8353e-27	218.02	By matching	By MS/MS		2	0	18851000
KSLESINSR	MVAAKKTKKSLESINS	SLESINSRLQLVMKSG	K	K	S	S	R	L	0	1	1	0	0	0	1	0	0	1	1	1	0	0	0	3	0	0	0	0	0	9	1	1032.56	sp|P62889|RL30_MOUSE	sp|P62889|RL30_MOUSE	9	17	yes	yes	2	0.0079617	101.97	By matching	By MS/MS		1	0	5079900
KSSGEIVYCGQVFEK	VSQLKKMKKSSGEIVY	YCGQVFEKSPLRVKNF	K	K	S	E	K	S	0	0	0	0	1	1	2	2	0	1	0	2	0	1	0	2	0	0	1	2	0	15	1	1729.83	sp|P62717|RL18A_MOUSE	sp|P62717|RL18A_MOUSE	56	70	yes	yes	2;3	1.9638e-11	135.55	By matching	By MS/MS		2	0	7786400
KSSGEIVYCGQVFEKSPLR	VSQLKKMKKSSGEIVY	VFEKSPLRVKNFGIWL	K	K	S	L	R	V	0	1	0	0	1	1	2	2	0	1	1	2	0	1	1	3	0	0	1	2	0	19	2	2183.1	sp|P62717|RL18A_MOUSE	sp|P62717|RL18A_MOUSE	56	74	yes	yes	3	8.0709e-10	117.3	By matching	By MS/MS		1	0	2480300
KTCTTVAFTQVNSEDKGALAK	RLGHLVHRKTCTTVAF	EDKGALAKLVEAIRTN	R	K	T	A	K	L	3	0	1	1	1	1	1	1	0	0	1	3	0	1	0	1	4	0	0	2	0	21	2	2268.14	sp|P12970|RL7A_MOUSE;tr|F6VBB8|F6VBB8_MOUSE	sp|P12970|RL7A_MOUSE	197	217	yes	no	2;3;4	3.5167e-34	194.7	By matching	By MS/MS		3	0	18296000
KTSYAQHQQVR	KKRNNQIRKTSYAQHQ	YAQHQQVRQIRKKMME	R	K	T	V	R	Q	1	1	0	0	0	3	0	0	1	0	0	1	0	0	0	1	1	0	1	1	0	11	1	1344.69	sp|P97351|RS3A_MOUSE	sp|P97351|RS3A_MOUSE	152	162	yes	yes	2;3	0.0019128	97.597	By matching	By MS/MS		2	0	6086800
KTTHFVEGGDAGNREDQINR	SPRGGMKKKTTHFVEG	NREDQINRLIRRMN__	K	K	T	N	R	L	1	2	2	2	0	1	2	3	1	1	0	1	0	1	0	0	2	0	0	1	0	20	2	2243.07	sp|P14148|RL7_MOUSE	sp|P14148|RL7_MOUSE	245	264	yes	yes	3;4	0.00017098	67.645	By matching	By MS/MS		2	0	6200000
KTVGVEPAADGKGVVVVMK	RYNGLIHRKTVGVEPA	KGVVVVMKRRSGQRKP	R	K	T	M	K	R	2	0	0	1	0	0	1	3	0	0	0	3	1	0	1	0	1	0	0	6	0	19	2	1883.06	sp|P41105|RL28_MOUSE	sp|P41105|RL28_MOUSE	47	65	yes	yes	3	0.00033255	74.726	By matching	By MS/MS		1	0	3751700
KTVTAMDVVYALK	TYTEHAKRKTVTAMDV	MDVVYALKRQGRTLYG	R	K	T	L	K	R	2	0	0	1	0	0	0	0	0	0	1	2	1	0	0	0	2	0	1	3	0	13	1	1437.79	sp|P62806|H4_MOUSE	sp|P62806|H4_MOUSE	80	92	yes	yes	2;3	7.8003e-09	133.04	By MS/MS	By matching	2	1	1450600	551690
KTVTAMDVVYALKR	TYTEHAKRKTVTAMDV	DVVYALKRQGRTLYGF	R	K	T	K	R	Q	2	1	0	1	0	0	0	0	0	0	1	2	1	0	0	0	2	0	1	3	0	14	2	1593.89	sp|P62806|H4_MOUSE	sp|P62806|H4_MOUSE	80	93	yes	yes	2;3;4	1.1959e-14	167.92	By MS/MS	By MS/MS	3	7	29486000	10326000
KVACIGAWHPAR	RKTHRGLRKVACIGAW	IGAWHPARVAFSVARA	R	K	V	A	R	V	3	1	0	0	1	0	0	1	1	1	0	1	0	0	1	0	0	1	0	1	0	12	1	1364.71	sp|P27659|RL3_MOUSE;tr|Q9CQ09|Q9CQ09_MOUSE;tr|E9PWZ3|E9PWZ3_MOUSE	sp|P27659|RL3_MOUSE	250	261	yes	no	2;3	1.121e-07	138.76	By matching	By MS/MS		2	0	38732000
KVAPAPAVVKK	KGKKAKGKKVAPAPAV	PAPAVVKKQEAKKVVN	K	K	V	K	K	Q	3	0	0	0	0	0	0	0	0	0	0	3	0	0	2	0	0	0	0	3	0	11	2	1106.72	sp|P12970|RL7A_MOUSE	sp|P12970|RL7A_MOUSE	11	21	yes	yes	3	6.1054e-08	116.52	By matching	By matching			0	0
KVATVPGTLKK	EAVPEKKKKVATVPGT	TVPGTLKKKVPAGPKT	K	K	V	K	K	K	1	0	0	0	0	0	0	1	0	0	1	3	0	0	1	0	2	0	0	2	0	11	2	1140.72	sp|P14148|RL7_MOUSE;tr|F6XI62|F6XI62_MOUSE	sp|P14148|RL7_MOUSE	10	20	yes	no	2;3	9.6332e-05	120.03	By matching	By matching		2	0	3953500
KVESLQEEIAFLK	LARLDLERKVESLQEE	QEEIAFLKKLHDEEIQ	R	K	V	L	K	K	1	0	0	0	0	1	3	0	0	1	2	2	0	1	0	1	0	0	0	1	0	13	1	1532.85	sp|P20152|VIME_MOUSE	sp|P20152|VIME_MOUSE	223	235	yes	yes	2;3	2.8184e-11	153	By MS/MS	By matching	2		2337100	0
KVESLQEEIAFLKK	LARLDLERKVESLQEE	EEIAFLKKLHDEEIQE	R	K	V	K	K	L	1	0	0	0	0	1	3	0	0	1	2	3	0	1	0	1	0	0	0	1	0	14	2	1660.94	sp|P20152|VIME_MOUSE	sp|P20152|VIME_MOUSE	223	236	yes	yes	3	0.00028367	92.939	By MS/MS	By matching	1		2641300	0
KVGDDIAK	GPLGLSPKKVGDDIAK	KVGDDIAKATGDWKGL	K	K	V	A	K	A	1	0	0	2	0	0	0	1	0	1	0	2	0	0	0	0	0	0	0	1	0	8	1	844.465	sp|P35979|RL12_MOUSE;tr|F8VQK7|F8VQK7_MOUSE	sp|P35979|RL12_MOUSE	41	48	yes	no	2	0.039117	88.177	By matching	By matching		1	0	3126700
KVGLIAAR	RRDAPAGRKVGLIAAR	KVGLIAARRTGRLRGT	R	K	V	A	R	R	2	1	0	0	0	0	0	1	0	1	1	1	0	0	0	0	0	0	0	1	0	8	1	826.539	sp|P62918|RL8_MOUSE	sp|P62918|RL8_MOUSE	234	241	yes	yes	2	0.030083	93.195	By matching	By MS/MS		1	0	14834000
KVHPAVVIR	KGKPELRKKVHPAVVI	VHPAVVIRQRKSYRRK	K	K	V	I	R	Q	1	1	0	0	0	0	0	0	1	1	0	1	0	0	1	0	0	0	0	3	0	9	1	1017.64	sp|P62830|RL23_MOUSE	sp|P62830|RL23_MOUSE	75	83	yes	yes	2;3	0.0071719	88.177	By matching	By MS/MS		2	0	5794700
KVPAVPETLK	AGPKTLKKKVPAVPET	PAVPETLKKKRRNFAE	K	K	V	L	K	K	1	0	0	0	0	0	1	0	0	0	1	2	0	0	2	0	1	0	0	2	0	10	1	1080.65	sp|P14148|RL7_MOUSE;tr|F6XI62|F6XI62_MOUSE	sp|P14148|RL7_MOUSE	32	41	yes	no	2	0.003193	103.26	By matching	By MS/MS		1	0	6123100
KVPAVPETLKK	AGPKTLKKKVPAVPET	AVPETLKKKRRNFAEL	K	K	V	K	K	K	1	0	0	0	0	0	1	0	0	0	1	3	0	0	2	0	1	0	0	2	0	11	2	1208.75	sp|P14148|RL7_MOUSE;tr|F6XI62|F6XI62_MOUSE	sp|P14148|RL7_MOUSE	32	42	yes	no	2;3	0.00052721	107.11	By matching	By MS/MS		2	0	8210000
KVPQVSTPTLVEVSR	ALIVRYTRKVPQVSTP	PTLVEVSRSLGKVGTR	R	K	V	S	R	S	0	1	0	0	0	1	1	0	0	0	1	1	0	0	2	2	2	0	0	4	0	15	1	1638.93	CON__P02769;CON__P02768-1	CON__P02769	437	451	no	no	2;3	0.00026801	87.824	By MS/MS	By MS/MS	1	2	1013200	3213000		+
KVVGCSCVVVK	IDREGKPRKVVGCSCV	GCSCVVVKDYGKESQA	R	K	V	V	K	D	0	0	0	0	2	0	0	1	0	0	0	2	0	0	0	1	0	0	0	5	0	11	1	1233.66	tr|Q6ZWZ6|Q6ZWZ6_MOUSE;sp|P63323|RS12_MOUSE	tr|Q6ZWZ6|Q6ZWZ6_MOUSE	102	112	yes	no	2	5.5855e-05	118.77	By matching	By matching		1	0	5043900
KVVGCSCVVVKDYGK	IDREGKPRKVVGCSCV	VVVKDYGKESQAKDVI	R	K	V	G	K	E	0	0	0	1	2	0	0	2	0	0	0	3	0	0	0	1	0	0	1	5	0	15	2	1696.86	tr|Q6ZWZ6|Q6ZWZ6_MOUSE;sp|P63323|RS12_MOUSE	tr|Q6ZWZ6|Q6ZWZ6_MOUSE	102	116	yes	no	3	4.1603e-12	134.88	By matching	By MS/MS		1	0	10585000
KVVNPLFEK	VVKKQEAKKVVNPLFE	VVNPLFEKRPKNFGIG	K	K	V	E	K	R	0	0	1	0	0	0	1	0	0	0	1	2	0	1	1	0	0	0	0	2	0	9	1	1072.63	sp|P12970|RL7A_MOUSE	sp|P12970|RL7A_MOUSE	26	34	yes	yes	2;3	0.0069693	102.06	By matching	By MS/MS		2	0	30617000
KVWLDPNETNEIANANSR	SVLRCGKKKVWLDPNE	EIANANSRQQIRKLIK	K	K	V	S	R	Q	2	1	4	1	0	0	2	0	0	1	1	1	0	0	1	1	1	1	0	1	0	18	1	2070.01	tr|A2A547|A2A547_MOUSE;sp|P84099|RL19_MOUSE	tr|A2A547|A2A547_MOUSE	19	36	yes	no	2;3	1.1838e-17	153.36	By matching	By MS/MS		2	0	9430500
KYDAFLASESLIK	KLVKKLAKKYDAFLAS	LASESLIKQIPRILGP	K	K	Y	I	K	Q	2	0	0	1	0	0	1	0	0	1	2	2	0	1	0	2	0	0	1	0	0	13	1	1483.79	tr|Q5XJF6|Q5XJF6_MOUSE;sp|P53026|RL10A_MOUSE	tr|Q5XJF6|Q5XJF6_MOUSE	106	118	yes	no	2	3.5099e-24	200.19	By matching	By MS/MS		1	0	7234200
KYELGRPAANTK	RKPYHKKRKYELGRPA	GRPAANTKIGPRRIHT	R	K	Y	T	K	I	2	1	1	0	0	0	1	1	0	0	1	2	0	0	1	0	1	0	1	0	0	12	2	1346.73	sp|P62242|RS8_MOUSE	sp|P62242|RS8_MOUSE	26	37	yes	yes	2;3	1.8325e-21	212.9	By matching	By MS/MS		2	0	33938000
KYVIYIER	KVVQVYRKKYVIYIER	KYVIYIERVQREKANG	K	K	Y	E	R	V	0	1	0	0	0	0	1	0	0	2	0	1	0	0	0	0	0	0	2	1	0	8	1	1082.61	sp|P61255|RL26_MOUSE;tr|B1ARA5|B1ARA5_MOUSE;tr|B1ARA3|B1ARA3_MOUSE	sp|P61255|RL26_MOUSE	77	84	yes	no	2	0.013752	108.43	By matching	By MS/MS		1	0	5846800
LAAAILGGVDQIHIKPGAK	AWNPFRSKLAAAILGG	IHIKPGAKVLYLGAAS	K	L	A	A	K	V	4	0	0	1	0	1	0	3	1	3	2	2	0	0	1	0	0	0	0	1	0	19	1	1871.1	sp|P35550|FBRL_MOUSE	sp|P35550|FBRL_MOUSE	150	168	yes	yes	3	0.0011403	66.387	By MS/MS	By matching	1		1534100	0
LAAIVAK	GRGHLLGRLAAIVAKQ	RLAAIVAKQVLLGRKV	R	L	A	A	K	Q	3	0	0	0	0	0	0	0	0	1	1	1	0	0	0	0	0	0	0	1	0	7	0	684.453	sp|P19253|RL13A_MOUSE;tr|E9Q5A0|E9Q5A0_MOUSE;tr|S4R281|S4R281_MOUSE	sp|P19253|RL13A_MOUSE	19	25	yes	no	2	0.007775	111.69	By matching	By MS/MS		1	0	6318600
LAAQSCALSLVR	REHGSNKKLAAQSCAL	SCALSLVRQLYHLGVI	K	L	A	V	R	Q	3	1	0	0	1	1	0	0	0	0	3	0	0	0	0	2	0	0	0	1	0	12	0	1287.7	sp|O70133-3|DHX9_MOUSE;sp|O70133|DHX9_MOUSE;sp|O70133-2|DHX9_MOUSE;tr|A0A087WPL5|A0A087WPL5_MOUSE;tr|E9QNN1|E9QNN1_MOUSE;tr|Q3UR42|Q3UR42_MOUSE	sp|O70133-3|DHX9_MOUSE	23	34	yes	no	2	0.0001101	105.95	By matching	By MS/MS		1	0	1454500
LADALQELR	KQREFESRLADALQEL	ADALQELRAQHEDQVE	R	L	A	L	R	A	2	1	0	1	0	1	1	0	0	0	3	0	0	0	0	0	0	0	0	0	0	9	0	1027.57	sp|P48678-2|LMNA_MOUSE;sp|P48678|LMNA_MOUSE;sp|P48678-3|LMNA_MOUSE	sp|P48678-2|LMNA_MOUSE	241	249	yes	no	2	4.231e-05	146.11	By matching	By matching		1	0	811680
LADWVCLAQHESNYNTR	MDGYRGVKLADWVCLA	HESNYNTRATNYNRGD	K	L	A	T	R	A	2	1	2	1	1	1	1	0	1	0	2	0	0	0	0	1	1	1	1	1	0	17	0	2075.95	sp|P17897|LYZ1_MOUSE;sp|P08905|LYZ2_MOUSE	sp|P17897|LYZ1_MOUSE	43	59	yes	yes	3	0.0078335	52.42	By matching	By matching	1		233490	0
LAFIAHPK	PKGPKLKRLAFIAHPK	LAFIAHPKLGKRIRSY	R	L	A	P	K	L	2	0	0	0	0	0	0	0	1	1	1	1	0	1	1	0	0	0	0	0	0	8	0	895.528	tr|F6QL70|F6QL70_MOUSE;sp|P47915|RL29_MOUSE;tr|D3Z1N9|D3Z1N9_MOUSE;tr|W4VSN7|W4VSN7_MOUSE;tr|F6YH22|F6YH22_MOUSE;tr|F6VZG1|F6VZG1_MOUSE	tr|F6QL70|F6QL70_MOUSE	94	101	yes	no	2	0.0068216	104.45	By matching	By MS/MS		1	0	35746000
LAHEVGWK	RKFAYLGRLAHEVGWK	LAHEVGWKYQAVTATL	R	L	A	W	K	Y	1	0	0	0	0	0	1	1	1	0	1	1	0	0	0	0	0	1	0	1	0	8	0	938.497	sp|P19253|RL13A_MOUSE;tr|E9Q5A0|E9Q5A0_MOUSE	sp|P19253|RL13A_MOUSE	141	148	yes	no	2;3	1.2458e-05	153.71	By matching	By MS/MS		2	0	39898000
LAHEVGWKYQAVTATLEEK	RKFAYLGRLAHEVGWK	VTATLEEKRKEKAKMH	R	L	A	E	K	R	3	0	0	0	0	1	3	1	1	0	2	2	0	0	0	0	2	1	1	2	0	19	1	2172.12	sp|P19253|RL13A_MOUSE;tr|E9Q5A0|E9Q5A0_MOUSE	sp|P19253|RL13A_MOUSE	141	159	yes	no	3	0.0030668	62.658	By matching	By MS/MS		1	0	1771300
LAHYNKR	RIAGEASRLAHYNKRS	RLAHYNKRSTITSREI	R	L	A	K	R	S	1	1	1	0	0	0	0	0	1	0	1	1	0	0	0	0	0	0	1	0	0	7	1	900.493	sp|Q6ZWY9|H2B1C_MOUSE;sp|Q64478|H2B1H_MOUSE;sp|P10853|H2B1F_MOUSE;sp|Q8CGP1|H2B1K_MOUSE;sp|Q8CGP2|H2B1P_MOUSE;sp|Q64525|H2B2B_MOUSE;sp|Q64475|H2B1B_MOUSE;sp|P10854|H2B1M_MOUSE;tr|Q8CBB6|Q8CBB6_MOUSE;sp|Q8CGP2-2|H2B1P_MOUSE;sp|Q9D2U9|H2B3A_MOUSE;sp|Q8CGP0|H2B3B_MOUSE;sp|P70696|H2B1A_MOUSE;sp|Q64524|H2B2E_MOUSE	sp|Q6ZWY9|H2B1C_MOUSE	81	87	yes	no	2	0.0086419	76.847	By MS/MS	By matching	5		0	0
LALVTGGEIASTFDHPELVK	ADFAGVERLALVTGGE	FDHPELVKLGSCKLIE	R	L	A	V	K	L	2	0	0	1	0	0	2	2	1	1	3	1	0	1	1	1	2	0	0	2	0	20	0	2096.12	sp|P80314|TCPB_MOUSE	sp|P80314|TCPB_MOUSE	323	342	yes	yes	3	0.00094702	62.203	By MS/MS	By matching	1	1	1132600	1153300
LAPDYDALDVANK	GEKKAYVRLAPDYDAL	DALDVANKIGII____	R	L	A	N	K	I	3	0	1	3	0	0	0	0	0	0	2	1	0	0	1	0	0	0	1	1	0	13	0	1403.69	sp|P62751|RL23A_MOUSE	sp|P62751|RL23A_MOUSE	140	152	yes	yes	2	2.9829e-07	116.9	By matching	By MS/MS	1	1	202960	31164000
LAPDYDALDVANKIGII	GEKKAYVRLAPDYDAL	VANKIGII________	R	L	A	I	I	-	3	0	1	3	0	0	0	1	0	3	2	1	0	0	1	0	0	0	1	1	0	17	1	1799.97	sp|P62751|RL23A_MOUSE	sp|P62751|RL23A_MOUSE	140	156	yes	yes	2	0.0036249	74.812	By MS/MS	By MS/MS	1	1	2186500	61472000
LAPGGHVGR	VSKLNILKLAPGGHVG	APGGHVGRFCIWTESA	K	L	A	G	R	F	1	1	0	0	0	0	0	3	1	0	1	0	0	0	1	0	0	0	0	1	0	9	0	862.477	sp|Q9D8E6|RL4_MOUSE	sp|Q9D8E6|RL4_MOUSE	240	248	yes	yes	2	0.0028853	106.04	By matching	By matching			0	0
LAPITSDPTEAAAVGAVEASFK	QLFEELRRLAPITSDP	GAVEASFKCCSGAIIV	R	L	A	F	K	C	6	0	0	1	0	0	2	1	0	1	1	1	0	1	2	2	2	0	0	2	0	22	0	2144.1	sp|P52480|KPYM_MOUSE	sp|P52480|KPYM_MOUSE	401	422	yes	yes	2	0.003532	54.12	By matching	By matching	1		476260	0
LASRPTRPQEPR	KPEVPREKLASRPTRP	PTRPQEPRHTPAVRGE	K	L	A	P	R	H	1	3	0	0	0	1	1	0	0	0	1	0	0	0	3	1	1	0	0	0	0	12	2	1406.77	tr|Z4YJT3|Z4YJT3_MOUSE;sp|Q6ZQ58|LARP1_MOUSE	tr|Z4YJT3|Z4YJT3_MOUSE	241	252	yes	no	3	0.026767	49.28	By matching	By MS/MS		1	0	1260900
LASSVLR	________________	RLASSVLRCGKKKVWL	R	L	A	L	R	C	1	1	0	0	0	0	0	0	0	0	2	0	0	0	0	2	0	0	0	1	0	7	0	744.449	tr|A2A547|A2A547_MOUSE;sp|P84099|RL19_MOUSE	tr|A2A547|A2A547_MOUSE	8	14	yes	no	2	0.013233	102.71	By matching	By matching			0	0
LASVPAGGAVAVSAAPGSAAPAAGSAPAAAEEK	VIAQGVGKLASVPAGG	APAAAEEKKDEKKEES	K	L	A	E	K	K	14	0	0	0	0	0	2	4	0	0	1	1	0	0	4	4	0	0	0	3	0	33	0	2773.42	sp|P99027|RLA2_MOUSE	sp|P99027|RLA2_MOUSE	62	94	yes	yes	3	9.7422e-27	142.46	By matching	By matching		1	0	3244700
LASVPAGGAVAVSAAPGSAAPAAGSAPAAAEEKKDEK	VIAQGVGKLASVPAGG	AEEKKDEKKEESEESD	K	L	A	E	K	K	14	0	0	1	0	0	3	4	0	0	1	3	0	0	4	4	0	0	0	3	0	37	2	3273.68	sp|P99027|RLA2_MOUSE	sp|P99027|RLA2_MOUSE	62	98	yes	yes	3;4	5.414e-08	77.469	By matching	By MS/MS		2	0	11328000
LATQLTGPVMPIR	DSSAEELKLATQLTGP	TGPVMPIRNVYKKEKA	K	L	A	I	R	N	1	1	0	0	0	1	0	1	0	1	2	0	1	0	2	0	2	0	0	1	0	13	0	1395.79	sp|P47963|RL13_MOUSE	sp|P47963|RL13_MOUSE	146	158	yes	yes	2	1.8389e-10	148.62	By matching	By MS/MS		1	0	4880400
LAVNMVPFPR	QLNADLRKLAVNMVPF	VNMVPFPRLHFFMPGF	K	L	A	P	R	L	1	1	1	0	0	0	0	0	0	0	1	0	1	1	2	0	0	0	0	2	0	10	0	1142.63	sp|P99024|TBB5_MOUSE;sp|P68372|TBB4B_MOUSE;sp|Q9CWF2|TBB2B_MOUSE;sp|Q7TMM9|TBB2A_MOUSE;sp|Q9ERD7|TBB3_MOUSE;sp|Q9D6F9|TBB4A_MOUSE;sp|Q922F4|TBB6_MOUSE;sp|A2AQ07|TBB1_MOUSE;CON__ENSEMBL:ENSBTAP00000025008	sp|P99024|TBB5_MOUSE	253	262	yes	no	2	0.00096225	109.29	By matching	By matching			0	0
LCLNICVGESGDRLTR	MRELRIRKLCLNICVG	ESGDRLTRAAKVLEQL	K	L	C	T	R	A	0	2	1	1	2	0	1	2	0	1	3	0	0	0	0	1	1	0	0	1	0	16	1	1861.91	tr|E9PYL9|E9PYL9_MOUSE;sp|Q9CXW4|RL11_MOUSE;tr|A2BH06|A2BH06_MOUSE	tr|E9PYL9|E9PYL9_MOUSE	20	35	yes	no	3	0.0040804	69.345	By matching	By MS/MS		1	0	1605400
LCYVALDFEQEMATAASSSSLEK	IVRDIKEKLCYVALDF	ASSSSLEKSYELPDGQ	K	L	C	E	K	S	4	0	0	1	1	1	3	0	0	0	3	1	1	1	0	4	1	0	1	1	0	23	0	2549.17	sp|P63260|ACTG_MOUSE;sp|P60710|ACTB_MOUSE;tr|E9Q1F2|E9Q1F2_MOUSE;tr|E9Q5F4|E9Q5F4_MOUSE	sp|P63260|ACTG_MOUSE	216	238	yes	no	2;3	1.6763e-41	211.06	By MS/MS	By MS/MS	2	2	3380700	12383000
LCYVALDFEQEMATAASSSSLEKSYELPDGQVITIGNER	IVRDIKEKLCYVALDF	VITIGNERFRCPEALF	K	L	C	E	R	F	4	1	1	2	1	2	5	2	0	2	4	1	1	1	1	5	2	0	2	2	0	39	1	4321.04	sp|P63260|ACTG_MOUSE;sp|P60710|ACTB_MOUSE;tr|E9Q1F2|E9Q1F2_MOUSE;tr|E9Q5F4|E9Q5F4_MOUSE	sp|P63260|ACTG_MOUSE	216	254	yes	no	3	0.0001208	51.451	By matching	By MS/MS		1	0	2908800
LDCELGRELLK	LHIVFAIKLDCELGRE	ELGRELLKHLKVALRC	K	L	D	L	K	H	0	1	0	1	1	0	2	1	0	0	4	1	0	0	0	0	0	0	0	0	0	11	1	1344.71	tr|F2Z414|F2Z414_MOUSE;sp|Q8K368-2|FANCI_MOUSE;tr|F7ALG5|F7ALG5_MOUSE;sp|Q8K368-4|FANCI_MOUSE;tr|D3YX57|D3YX57_MOUSE;sp|Q8K368|FANCI_MOUSE	tr|F2Z414|F2Z414_MOUSE	281	291	yes	no	3	0.010562	70.399	By matching	By MS/MS		1	0	6486400
LDKSQIHDIVLVGGSTR	EKALRDAKLDKSQIHD	VLVGGSTRIPKIQKLL	K	L	D	T	R	I	0	1	0	2	0	1	0	2	1	2	2	1	0	0	0	2	1	0	0	2	0	17	1	1837.01	tr|Q504P4|Q504P4_MOUSE;sp|P63017|HSP7C_MOUSE	tr|Q504P4|Q504P4_MOUSE	307	323	yes	no	3	0.04456	47.217	By MS/MS	By matching	1		389980	0
LDLAGRDLTDYLMK	ALPHAILRLDLAGRDL	DLTDYLMKILTERGYS	R	L	D	M	K	I	1	1	0	3	0	0	0	1	0	0	4	1	1	0	0	0	1	0	1	0	0	14	1	1622.83	sp|Q8BFZ3|ACTBL_MOUSE;sp|P63260|ACTG_MOUSE;sp|P60710|ACTB_MOUSE;tr|E9Q1F2|E9Q1F2_MOUSE;tr|E9Q5F4|E9Q5F4_MOUSE;sp|P63268|ACTH_MOUSE;sp|P68134|ACTS_MOUSE;sp|P68033|ACTC_MOUSE;sp|P62737|ACTA_MOUSE;tr|G3UZ07|G3UZ07_MOUSE;tr|D3YZY0|D3YZY0_MOUSE;tr|D3Z2K3|D3Z2K3_MOUSE	sp|P63260|ACTG_MOUSE	178	191	no	no	2;3	0.020747	61.167	By MS/MS	By MS/MS	2	3	1828900	3258500
LDSQKHIDFSLR	NIPSFIVRLDSQKHID	KHIDFSLRSPYGGGRP	R	L	D	L	R	S	0	1	0	2	0	1	0	0	1	1	2	1	0	1	0	2	0	0	0	0	0	12	1	1457.76	sp|Q6ZWN5|RS9_MOUSE	sp|Q6ZWN5|RS9_MOUSE	151	162	yes	yes	3	0.00091135	92.295	By matching	By MS/MS		1	0	3285800
LDVGNFSWGSECCTR	NKKYRALRLDVGNFSW	WGSECCTRKTRIIDVV	R	L	D	T	R	K	0	1	1	1	2	0	1	2	0	0	1	0	0	1	0	2	1	1	0	1	0	15	0	1786.74	sp|P62242|RS8_MOUSE	sp|P62242|RS8_MOUSE	60	74	yes	yes	2	7.6432e-19	169.92	By matching	By MS/MS		1	0	7133900
LEAAATALATK	NHKLRVKKLEAAATAL	AATALATKSEKVVPEK	K	L	E	T	K	S	5	0	0	0	0	0	1	0	0	0	2	1	0	0	0	0	2	0	0	0	0	11	0	1058.6	sp|Q9D8E6|RL4_MOUSE	sp|Q9D8E6|RL4_MOUSE	354	364	yes	yes	2	3.0093e-09	161.93	By matching	By MS/MS		1	0	3907600
LECVEPNCR	TTKKIVLRLECVEPNC	ECVEPNCRSKRMLAIK	R	L	E	C	R	S	0	1	1	0	2	0	2	0	0	0	1	0	0	0	1	0	0	0	0	1	0	9	0	1175.51	sp|P83882|RL36A_MOUSE	sp|P83882|RL36A_MOUSE	70	78	yes	yes	2	0.0011787	120.31	By matching	By MS/MS	1	2	94688	13452000
LEDKDDLDVTELSNEELLDQLVR	TKKTDKPRLEDKDDLD	ELLDQLVRYGVNPGPI	R	L	E	V	R	Y	0	1	1	5	0	1	4	0	0	0	6	1	0	0	0	1	1	0	0	2	0	23	1	2700.33	sp|Q61033-2|LAP2A_MOUSE;sp|Q61029-4|LAP2B_MOUSE;sp|Q61029-2|LAP2B_MOUSE;sp|Q61029-3|LAP2B_MOUSE;sp|Q61029|LAP2B_MOUSE;sp|Q61033|LAP2A_MOUSE	sp|Q61033-2|LAP2A_MOUSE	103	125	yes	no	3	0.00062388	62.847	By MS/MS	By matching	1		490360	0
LELQGSNSR	EIEGRTIRLELQGSNS	ELQGSNSRSQPSKTLF	R	L	E	S	R	S	0	1	1	0	0	1	1	1	0	0	2	0	0	0	0	2	0	0	0	0	0	9	0	1002.51	sp|P09405|NUCL_MOUSE	sp|P09405|NUCL_MOUSE	556	564	yes	yes	2	0.0010773	121.6	By matching	By MS/MS	1	1	69503	1352500
LENEIQTYR	QLLDIKIRLENEIQTY	ENEIQTYRSLLEGEGS	R	L	E	Y	R	S	0	1	1	0	0	1	2	0	0	1	1	0	0	0	0	0	1	0	1	0	0	9	0	1164.58	CON__P13645;sp|P02535-3|K1C10_MOUSE;tr|A2A513|A2A513_MOUSE;sp|P02535-2|K1C10_MOUSE;sp|P02535|K1C10_MOUSE;CON__P02535-1	CON__P13645	442	450	yes	no	2	0.010185	87.789	By matching	By matching	1	1	155680	890190		+
LEQQVPVNQVFGQDEMIDVIGVTK	KLDWARERLEQQVPVN	IDVIGVTKGKGYKGVT	R	L	E	T	K	G	0	0	1	2	0	4	2	2	0	2	1	1	1	1	1	0	1	0	0	5	0	24	0	2685.37	sp|P27659|RL3_MOUSE	sp|P27659|RL3_MOUSE	201	224	yes	yes	2;3	6.4579e-14	118.9	By matching	By MS/MS	2	2	1113100	17133000
LFCVGFTK	TTDGYLLRLFCVGFTK	LFCVGFTKKRNNQIRK	R	L	F	T	K	K	0	0	0	0	1	0	0	1	0	0	1	1	0	2	0	0	1	0	0	1	0	8	0	970.495	sp|P97351|RS3A_MOUSE	sp|P97351|RS3A_MOUSE	137	144	yes	yes	1;2	0.0018391	127.46	By matching	By MS/MS		2	0	24539000
LFDSTTLEHQK	ASKDNTAKLFDSTTLE	STTLEHQKTFRTERPV	K	L	F	Q	K	T	0	0	0	1	0	1	1	0	1	0	2	1	0	1	0	1	2	0	0	0	0	11	0	1317.66	sp|Q9QZD9|EIF3I_MOUSE	sp|Q9QZD9|EIF3I_MOUSE	214	224	yes	yes	2;3	1.7635e-07	147.62	By matching	By MS/MS		1	0	2787000
LFEGNALLR	LDEKDPRRLFEGNALL	FEGNALLRRLVRIGVL	R	L	F	L	R	R	1	1	1	0	0	0	1	1	0	0	3	0	0	1	0	0	0	0	0	0	0	9	0	1031.58	sp|Q6ZWN5|RS9_MOUSE;tr|F7CJS8|F7CJS8_MOUSE;tr|D3YWH9|D3YWH9_MOUSE;tr|Q9CXW7|Q9CXW7_MOUSE	sp|Q6ZWN5|RS9_MOUSE	71	79	yes	no	2	0.0029559	105.52	By matching	By MS/MS		1	0	3584500
LFIGGLNVQTSESGLR	MENSQLCKLFIGGLNV	QTSESGLRGHFEAFGT	K	L	F	L	R	G	0	1	1	0	0	1	1	3	0	1	3	0	0	1	0	2	1	0	0	1	0	16	0	1689.9	sp|Q9CX86|ROA0_MOUSE	sp|Q9CX86|ROA0_MOUSE	9	24	yes	yes	2	6.9721e-06	107.51	By matching	By matching		1	0	548140
LFKPHQAPAR	LPEEDLSKLFKPHQAP	KPHQAPARMDSLLIAG	K	L	F	A	R	M	2	1	0	0	0	1	0	0	1	0	1	1	0	1	2	0	0	0	0	0	0	10	1	1163.66	sp|Q91WK2|EIF3H_MOUSE	sp|Q91WK2|EIF3H_MOUSE	304	313	yes	yes	3	0.0054072	83.998	By matching	By matching		1	0	1472900
LFMAQALQEYNN	FTAQNLGKLFMAQALQ	QALQEYNN________	K	L	F	N	N	-	2	0	2	0	0	2	1	0	0	0	2	0	1	1	0	0	0	0	1	0	0	12	0	1440.67	sp|Q91WK2|EIF3H_MOUSE	sp|Q91WK2|EIF3H_MOUSE	341	352	yes	yes	2	0.00015253	101.53	By matching	By matching		1	0	1213500
LGEHNIDVLEGNEQFINAAK	YKSRIQVRLGEHNIDV	EQFINAAKIITHPNFN	R	L	G	A	K	I	2	0	3	1	0	1	3	2	1	2	2	1	0	1	0	0	0	0	0	1	0	20	0	2210.1	CON__P00761	CON__P00761	58	77	yes	yes	2;3	2.3612e-35	202.61	By matching	By matching		2	0	804890		+
LGEWVGLCK	IKVDDNKKLGEWVGLC	GEWVGLCKIDREGKPR	K	L	G	C	K	I	0	0	0	0	1	0	1	2	0	0	2	1	0	0	0	0	0	1	0	1	0	9	0	1060.54	tr|Q6ZWZ6|Q6ZWZ6_MOUSE;sp|P63323|RS12_MOUSE	tr|Q6ZWZ6|Q6ZWZ6_MOUSE	85	93	yes	no	2	0.0021514	111.46	By matching	By MS/MS		1	0	9595400
LGEYGFQNALIVR	QNCDQFEKLGEYGFQN	FQNALIVRYTRKVPQV	K	L	G	V	R	Y	1	1	1	0	0	1	1	2	0	1	2	0	0	1	0	0	0	0	1	1	0	13	0	1478.79	CON__P02769	CON__P02769	421	433	yes	yes	2	3.6642e-06	115.12	By MS/MS	By MS/MS	1	1	911930	868380		+
LGFAGVVQEISFGTTK	FSELTSEKLGFAGVVQ	EISFGTTKDKMLVIEK	K	L	G	T	K	D	1	0	0	0	0	1	1	3	0	1	1	1	0	2	0	1	2	0	0	2	0	16	0	1652.88	sp|P80316|TCPE_MOUSE	sp|P80316|TCPE_MOUSE	353	368	yes	yes	2	4.9183e-06	110.12	By matching	By matching	1		150540	0
LGHLVHR	CIIKGKARLGHLVHRK	RLGHLVHRKTCTTVAF	R	L	G	H	R	K	0	1	0	0	0	0	0	1	2	0	2	0	0	0	0	0	0	0	0	1	0	7	0	830.488	sp|P12970|RL7A_MOUSE;tr|F6VBB8|F6VBB8_MOUSE;tr|V9GX35|V9GX35_MOUSE;tr|F6SSI5|F6SSI5_MOUSE	sp|P12970|RL7A_MOUSE	190	196	yes	no	2	0.038464	82.263	By matching	By matching		1	0	2132100
LGNDFHTNKR	IIEKYYTRLGNDFHTN	NDFHTNKRVCEEIAII	R	L	G	K	R	V	0	1	2	1	0	0	0	1	1	0	1	1	0	1	0	0	1	0	0	0	0	10	1	1200.6	sp|P63276|RS17_MOUSE	sp|P63276|RS17_MOUSE	24	33	yes	yes	2;3	1.3309e-07	164.65	By matching	By MS/MS		2	0	7613500
LGSTVFVANLDYK	RAMQKAGRLGSTVFVA	FVANLDYKVGWKKLKE	R	L	G	Y	K	V	1	0	1	1	0	0	0	1	0	0	2	1	0	1	0	1	1	0	1	2	0	13	0	1425.75	tr|B8JK33|B8JK33_MOUSE;tr|B8JK32|B8JK32_MOUSE;sp|Q9D0E1-2|HNRPM_MOUSE;sp|Q9D0E1|HNRPM_MOUSE;tr|F6W322|F6W322_MOUSE	tr|B8JK33|B8JK33_MOUSE	162	174	yes	no	2	0.011533	67.136	By matching	By matching		1	0	355140
LHPFHVIR	DGFHIRVRLHPFHVIR	LHPFHVIRINKMLSCA	R	L	H	I	R	I	0	1	0	0	0	0	0	0	2	1	1	0	0	1	1	0	0	0	0	1	0	8	0	1017.59	sp|Q6ZWV3|RL10_MOUSE;tr|I7HLV2|I7HLV2_MOUSE;sp|P86048|RL10L_MOUSE;tr|B7FAU6|B7FAU6_MOUSE	sp|Q6ZWV3|RL10_MOUSE	91	98	yes	no	2;3	0.013987	91.906	By matching	By MS/MS		2	0	12363000
LHYCVSCAIHSK	VLPKLYVKLHYCVSCA	VSCAIHSKVVRNRSRE	K	L	H	S	K	V	1	0	0	0	2	0	0	0	2	1	1	1	0	0	0	2	0	0	1	1	0	12	0	1473.69	sp|P62855|RS26_MOUSE	sp|P62855|RS26_MOUSE	71	82	yes	yes	2;3;4	8.7464e-22	201.09	By matching	By MS/MS		3	0	43061000
LIDDYGVEEEPAELPEGTSLTVDNKR	EFRDALAKLIDDYGVE	SLTVDNKRFFFDVGSN	K	L	I	K	R	F	1	1	1	3	0	0	5	2	0	1	3	1	0	0	2	1	2	0	1	2	0	26	1	2888.39	sp|P42669|PURA_MOUSE	sp|P42669|PURA_MOUSE	204	229	yes	yes	3	2.0316e-11	99.93	By matching	By MS/MS		1	0	3631000
LIDFLECGK	ICIATPGRLIDFLECG	IDFLECGKTNLRRTTY	R	L	I	G	K	T	0	0	0	1	1	0	1	1	0	1	2	1	0	1	0	0	0	0	0	0	0	9	0	1093.55	tr|S4R1I6|S4R1I6_MOUSE;sp|Q61656|DDX5_MOUSE;tr|Q8BTS0|Q8BTS0_MOUSE	tr|S4R1I6|S4R1I6_MOUSE	228	236	yes	no	2	0.017092	77.662	By matching	By matching		1	0	594610
LIDLHSPSEIVK	FQMRIHKRLIDLHSPS	HSPSEIVKQITSISIE	R	L	I	V	K	Q	0	0	0	1	0	0	1	0	1	2	2	1	0	0	1	2	0	0	0	1	0	12	0	1349.76	sp|P60867|RS20_MOUSE	sp|P60867|RS20_MOUSE	88	99	yes	yes	2;3	9.694e-07	132.17	By MS/MS	By MS/MS	1	2	315550	43858000
LIEVDDER	FPATGCQKLIEVDDER	LIEVDDERKLRTFYEK	K	L	I	E	R	K	0	1	0	2	0	0	2	0	0	1	1	0	0	0	0	0	0	0	0	1	0	8	0	987.487	sp|P62754|RS6_MOUSE	sp|P62754|RS6_MOUSE	15	22	yes	yes	2	0.0016499	128.36	By matching	By MS/MS		1	0	11174000
LIGEYGLR	SRLDQELKLIGEYGLR	LIGEYGLRNKREVWRV	K	L	I	L	R	N	0	1	0	0	0	0	1	2	0	1	2	0	0	0	0	0	0	0	1	0	0	8	0	919.513	sp|Q6ZWN5|RS9_MOUSE;tr|F7CJS8|F7CJS8_MOUSE;tr|D3YWH9|D3YWH9_MOUSE;tr|Q9CXW7|Q9CXW7_MOUSE;tr|D3Z673|D3Z673_MOUSE;tr|D3YUV6|D3YUV6_MOUSE	sp|Q6ZWN5|RS9_MOUSE	31	38	yes	no	2	4.9688e-06	107.01	By matching	By MS/MS		1	0	0
LIKDGLIIR	NSRQQIRKLIKDGLII	IKDGLIIRKPVTVHSR	K	L	I	I	R	K	0	1	0	1	0	0	0	1	0	3	2	1	0	0	0	0	0	0	0	0	0	9	1	1039.68	tr|A2A547|A2A547_MOUSE;sp|P84099|RL19_MOUSE	tr|A2A547|A2A547_MOUSE	42	50	yes	no	2;3	0.0014051	121.5	By matching	By MS/MS		2	0	10787000
LILIESR	KDKDAKFRLILIESRI	RLILIESRIHRLARYY	R	L	I	S	R	I	0	1	0	0	0	0	1	0	0	2	2	0	0	0	0	1	0	0	0	0	0	7	0	842.523	sp|P62301|RS13_MOUSE	sp|P62301|RS13_MOUSE	115	121	yes	yes	2	0.016049	98.997	By matching	By MS/MS		1	0	21085000
LIPDSIGKDIEK	DLKEVVNKLIPDSIGK	SIGKDIEKACQSIYPL	K	L	I	E	K	A	0	0	0	2	0	0	1	1	0	3	1	2	0	0	1	1	0	0	0	0	0	12	1	1326.74	sp|P97351|RS3A_MOUSE	sp|P97351|RS3A_MOUSE	188	199	yes	yes	2	0.00018459	106.79	By matching	By MS/MS		1	0	23647000
LIPDSIGKDIEKACQSIYPLHDVFVR	DLKEVVNKLIPDSIGK	PLHDVFVRKVKMLKKP	K	L	I	V	R	K	1	1	0	3	1	1	1	1	1	4	2	2	0	1	2	2	0	0	1	2	0	26	2	3012.57	sp|P97351|RS3A_MOUSE	sp|P97351|RS3A_MOUSE	188	213	yes	yes	4	0.022129	32.025	By matching	By matching		1	0	4014300
LIRDVWGIEGPIDAAFTR	AVRPGYPKLIRDVWGI	PIDAAFTRVNCQGKTY	K	L	I	T	R	V	2	2	0	2	0	0	1	2	0	3	1	0	0	1	1	0	1	1	0	1	0	18	1	2028.08	CON__Q3ZBS7	CON__Q3ZBS7	191	208	yes	yes	2;3	2.0828e-09	119.68	By MS/MS	By MS/MS	2	2	783560	3989000		+
LITEDVQGK	EVAFRKFKLITEDVQG	ITEDVQGKNCLTNFHG	K	L	I	G	K	N	0	0	0	1	0	1	1	1	0	1	1	1	0	0	0	0	1	0	0	1	0	9	0	1001.54	sp|P97351|RS3A_MOUSE	sp|P97351|RS3A_MOUSE	86	94	yes	yes	2	5.4858e-09	172.59	By matching	By MS/MS		1	0	11809000
LITPAVVSER	CKEVPNYKLITPAVVS	TPAVVSERLKIRGSLA	K	L	I	E	R	L	1	1	0	0	0	0	1	0	0	1	1	0	0	0	1	1	1	0	0	2	0	10	0	1083.63	sp|P62852|RS25_MOUSE	sp|P62852|RS25_MOUSE	67	76	yes	yes	2	0.0045098	91.469	By matching	By MS/MS		1	0	10050000
LKGDDLQAIKK	GSSSKSGKLKGDDLQA	DDLQAIKKELTQIKQK	K	L	K	K	K	E	1	0	0	2	0	1	0	1	0	1	2	3	0	0	0	0	0	0	0	0	0	11	2	1227.72	sp|Q9Z204-4|HNRPC_MOUSE;sp|Q9Z204-3|HNRPC_MOUSE;sp|Q9Z204-2|HNRPC_MOUSE;sp|Q9Z204-5|HNRPC_MOUSE;sp|Q9Z204|HNRPC_MOUSE	sp|Q9Z204-4|HNRPC_MOUSE	176	186	yes	no	3	0.00012252	105.36	By matching	By matching		1	0	1378200
LKVLDGIPPPYDK	RGQAALERLKVLDGIP	GIPPPYDKKKRMVVPA	R	L	K	D	K	K	0	0	0	2	0	0	0	1	0	1	2	2	0	0	3	0	0	0	1	1	0	13	1	1453.82	sp|P19253|RL13A_MOUSE;tr|E9Q5A0|E9Q5A0_MOUSE;tr|S4R281|S4R281_MOUSE	sp|P19253|RL13A_MOUSE	102	114	yes	no	2	0.0024663	85.976	By matching	By MS/MS		1	0	3452700
LKVLDGIPPPYDKK	RGQAALERLKVLDGIP	IPPPYDKKKRMVVPAA	R	L	K	K	K	K	0	0	0	2	0	0	0	1	0	1	2	3	0	0	3	0	0	0	1	1	0	14	2	1581.91	sp|P19253|RL13A_MOUSE;tr|E9Q5A0|E9Q5A0_MOUSE;tr|S4R281|S4R281_MOUSE	sp|P19253|RL13A_MOUSE	102	115	yes	no	2;3	2.16e-09	143.64	By matching	By MS/MS		3	0	10918000
LKVPEWVDTVK	AFLKKSGKLKVPEWVD	PEWVDTVKLAKHKELA	K	L	K	V	K	L	0	0	0	1	0	0	1	0	0	0	1	2	0	0	1	0	1	1	0	3	0	11	1	1312.74	sp|Q9CZX8|RS19_MOUSE;tr|D3YUT3|D3YUT3_MOUSE;tr|D3Z722|D3Z722_MOUSE;tr|D3YUG3|D3YUG3_MOUSE;tr|D3Z5R8|D3Z5R8_MOUSE;tr|S4R223|S4R223_MOUSE	sp|Q9CZX8|RS19_MOUSE	28	38	yes	no	2;3	0.00010743	114.87	By matching	By MS/MS		3	0	15657000
LKVPPAINQFTQALDR	QRAILYKRLKVPPAIN	QFTQALDRQTATQLLK	R	L	K	D	R	Q	2	1	1	1	0	2	0	0	0	1	2	1	0	1	2	0	1	0	0	1	0	16	1	1810.01	sp|P12970|RL7A_MOUSE	sp|P12970|RL7A_MOUSE	74	89	yes	yes	2;3	1.2015e-12	144.88	By matching	By MS/MS		2	0	4133500
LKVPPAINQFTQALDRQTATQLLK	QRAILYKRLKVPPAIN	QTATQLLKLAHKYRPE	R	L	K	L	K	L	3	1	1	1	0	4	0	0	0	1	4	2	0	1	2	0	3	0	0	1	0	24	2	2693.52	sp|P12970|RL7A_MOUSE	sp|P12970|RL7A_MOUSE	74	97	yes	yes	4	0.00016967	63.392	By matching	By MS/MS		1	0	5635000
LKYALTGDEVKK	LIIFLRNRLKYALTGD	LTGDEVKKICMQRFIK	R	L	K	K	K	I	1	0	0	1	0	0	1	1	0	0	2	3	0	0	0	0	1	0	1	1	0	12	2	1363.77	sp|P62702|RS4X_MOUSE;tr|Q3V1Z5|Q3V1Z5_MOUSE;tr|V9GWY0|V9GWY0_MOUSE	sp|P62702|RS4X_MOUSE	52	63	yes	no	2;3	7.3513e-12	174.46	By matching	By MS/MS		2	0	22686000
LLACIASRPGQCGR	EEQFQQGKLLACIASR	SRPGQCGRADGYVLEG	K	L	L	G	R	A	2	2	0	0	2	1	0	2	0	1	2	0	0	0	1	1	0	0	0	0	0	14	1	1557.79	sp|P62242|RS8_MOUSE	sp|P62242|RS8_MOUSE	171	184	yes	yes	2	0.0025681	83.243	By matching	By MS/MS		1	0	50647000
LLADQAEAR	KADKARKKLLADQAEA	LADQAEARRSKTKEAR	K	L	L	A	R	R	3	1	0	1	0	1	1	0	0	0	2	0	0	0	0	0	0	0	0	0	0	9	0	985.519	tr|A2A547|A2A547_MOUSE;sp|P84099|RL19_MOUSE	tr|A2A547|A2A547_MOUSE	152	160	yes	no	2	1.8815e-22	218.94	By matching	By matching	1		98247	0
LLADQAEARR	KADKARKKLLADQAEA	ADQAEARRSKTKEARK	K	L	L	R	R	S	3	2	0	1	0	1	1	0	0	0	2	0	0	0	0	0	0	0	0	0	0	10	1	1141.62	tr|A2A547|A2A547_MOUSE;sp|P84099|RL19_MOUSE	tr|A2A547|A2A547_MOUSE	152	161	yes	no	2;3	0.0022055	109.44	By matching	By MS/MS		2	0	27437000
LLDFGSLSNLQVTQPTVGMNFK	PDTKEMLKLLDFGSLS	PTVGMNFKTPRGAV__	K	L	L	F	K	T	0	0	2	1	0	2	0	2	0	0	4	1	1	2	1	2	2	0	0	2	0	22	0	2408.24	sp|P63276|RS17_MOUSE	sp|P63276|RS17_MOUSE	108	129	yes	yes	2;3	6.238e-56	243.09	By MS/MS	By MS/MS	2	2	1458500	23808000
LLDFGSLSNLQVTQPTVGMNFKTPR	PDTKEMLKLLDFGSLS	GMNFKTPRGAV_____	K	L	L	P	R	G	0	1	2	1	0	2	0	2	0	0	4	1	1	2	2	2	3	0	0	2	0	25	1	2762.44	sp|P63276|RS17_MOUSE	sp|P63276|RS17_MOUSE	108	132	yes	yes	3	0.0012894	53.278	By matching	By MS/MS	1	1	497350	5742500
LLDLVQQSCNYK	ADAHLTKKLLDLVQQS	VQQSCNYKQLRKGANE	K	L	L	Y	K	Q	0	0	1	1	1	2	0	0	0	0	3	1	0	0	0	1	0	0	1	1	0	12	0	1479.74	sp|Q9D0T1|NH2L1_MOUSE;tr|E9PZS4|E9PZS4_MOUSE	sp|Q9D0T1|NH2L1_MOUSE	22	33	yes	no	2	1.4974e-09	160.38	By matching	By matching		1	0	1281000
LLDMDGIIVEK	PERTDIARLLDMDGII	MDGIIVEKQRRLATLL	R	L	L	E	K	Q	0	0	0	2	0	0	1	1	0	2	2	1	1	0	0	0	0	0	0	1	0	11	0	1244.67	sp|P23116|EIF3A_MOUSE	sp|P23116|EIF3A_MOUSE	341	351	yes	yes	2	0.00078881	97.779	By matching	By MS/MS		1	0	1087700
LLEPVLLLGK	EPRTLQYKLLEPVLLL	EPVLLLGKERFAGVDI	K	L	L	G	K	E	0	0	0	0	0	0	1	1	0	0	5	1	0	0	1	0	0	0	0	1	0	10	0	1093.71	sp|P14131|RS16_MOUSE	sp|P14131|RS16_MOUSE	51	60	yes	yes	1;2	0.00015169	128.86	By MS/MS	By MS/MS	2	3	1425200	33466000
LLEPVLLLGKER	EPRTLQYKLLEPVLLL	VLLLGKERFAGVDIRV	K	L	L	E	R	F	0	1	0	0	0	0	2	1	0	0	5	1	0	0	1	0	0	0	0	1	0	12	1	1378.85	sp|P14131|RS16_MOUSE	sp|P14131|RS16_MOUSE	51	62	yes	yes	2;3	3.201e-05	115.57	By matching	By MS/MS		4	0	19647000
LLGGLAVR	QAESLRYKLLGGLAVR	LLGGLAVRRACYGVLR	K	L	L	V	R	R	1	1	0	0	0	0	0	2	0	0	3	0	0	0	0	0	0	0	0	1	0	8	0	797.512	sp|P62908|RS3_MOUSE;tr|D3YV43|D3YV43_MOUSE	sp|P62908|RS3_MOUSE	109	116	yes	no	2	0.036492	107.32	By matching	By matching		1	0	3973000
LLGGLAVRR	QAESLRYKLLGGLAVR	LGGLAVRRACYGVLRF	K	L	L	R	R	A	1	2	0	0	0	0	0	2	0	0	3	0	0	0	0	0	0	0	0	1	0	9	1	953.613	sp|P62908|RS3_MOUSE;tr|D3YV43|D3YV43_MOUSE	sp|P62908|RS3_MOUSE	109	117	yes	no	2	0.010314	98.458	By matching	By MS/MS		1	0	3599200
LLGHEVEDVVIK	VSGYIYHKLLGHEVED	EVEDVVIKCQLPKRFT	K	L	L	I	K	C	0	0	0	1	0	0	2	1	1	1	2	1	0	0	0	0	0	0	0	3	0	12	0	1349.76	sp|Q9EPU0-2|RENT1_MOUSE;sp|Q9EPU0|RENT1_MOUSE	sp|Q9EPU0-2|RENT1_MOUSE	440	451	yes	no	2	4.8348e-07	134.75	By matching	By matching			0	0
LLLPGELAK	REIQTAVRLLLPGELA	LLPGELAKHAVSEGTK	R	L	L	A	K	H	1	0	0	0	0	0	1	1	0	0	4	1	0	0	1	0	0	0	0	0	0	9	0	952.596	sp|Q6ZWY9|H2B1C_MOUSE;sp|Q64478|H2B1H_MOUSE;sp|P10853|H2B1F_MOUSE;sp|Q8CGP1|H2B1K_MOUSE;sp|Q8CGP2|H2B1P_MOUSE;sp|Q64525|H2B2B_MOUSE;sp|Q64475|H2B1B_MOUSE;sp|P10854|H2B1M_MOUSE;tr|Q8CBB6|Q8CBB6_MOUSE;sp|Q8CGP2-2|H2B1P_MOUSE;sp|Q9D2U9|H2B3A_MOUSE;sp|Q8CGP0|H2B3B_MOUSE;sp|P70696|H2B1A_MOUSE;sp|Q64524|H2B2E_MOUSE	sp|Q6ZWY9|H2B1C_MOUSE	101	109	yes	no	2	0.0013677	117.89	By MS/MS	By matching	2	1	104340000	188090000
LLMMAGIDDCYTSAR	VSAPVPKKLLMMAGID	DDCYTSARGCTATLGN	K	L	L	A	R	G	2	1	0	2	1	0	0	1	0	1	2	0	2	0	0	1	1	0	1	0	0	15	0	1715.77	sp|P25444|RS2_MOUSE;tr|D3YVC1|D3YVC1_MOUSE;tr|D3YWJ3|D3YWJ3_MOUSE;tr|E9Q1N8|E9Q1N8_MOUSE	sp|P25444|RS2_MOUSE	213	227	yes	no	2	2.3211e-18	141.85	By matching	By MS/MS		1	0	1758000
LLQDSVDFSLADAINTEFK	RSSVPGVRLLQDSVDF	DAINTEFKNTRTNEKV	R	L	L	F	K	N	2	0	1	3	0	1	1	0	0	1	3	1	0	2	0	2	1	0	0	1	0	19	0	2125.06	sp|P20152|VIME_MOUSE;tr|A2AKJ2|A2AKJ2_MOUSE	sp|P20152|VIME_MOUSE	79	97	yes	no	2	6.9847e-25	181.6	By MS/MS	By matching	1	1	669110	1676200
LLQDSVDFSLADAINTEFKNTR	RSSVPGVRLLQDSVDF	NTEFKNTRTNEKVELQ	R	L	L	T	R	T	2	1	2	3	0	1	1	0	0	1	3	1	0	2	0	2	2	0	0	1	0	22	1	2496.25	sp|P20152|VIME_MOUSE;tr|A2AKJ2|A2AKJ2_MOUSE	sp|P20152|VIME_MOUSE	79	100	yes	no	3	0.0017117	58.848	By MS/MS	By MS/MS	1	1	940680	4135000
LLVVYPWTQR	VGGEALGRLLVVYPWT	VVYPWTQRFFESFGDL	R	L	L	Q	R	F	0	1	0	0	0	1	0	0	0	0	2	0	0	0	1	0	1	1	1	2	0	10	0	1273.72	CON__P02070;CON__Q3SX09;tr|E9Q223|E9Q223_MOUSE;tr|A8DUK4|A8DUK4_MOUSE;sp|P02104|HBE_MOUSE;sp|P02089|HBB2_MOUSE;sp|P02088|HBB1_MOUSE	CON__P02070	30	39	yes	no	2	0.0013116	104.22	By matching	By MS/MS	1	1	711580	1406900		+
LMELHGEGGSSGK	KPKFELGKLMELHGEG	GEGGSSGKAAGDETGA	K	L	M	G	K	A	0	0	0	0	0	0	2	4	1	0	2	1	1	0	0	2	0	0	0	0	0	13	0	1300.61	sp|P97351|RS3A_MOUSE	sp|P97351|RS3A_MOUSE	228	240	yes	yes	2;3	3.6901e-15	174.46	By matching	By MS/MS		2	0	21854000
LMMDPLTGLNR	AGPIWDLRLMMDPLTG	DPLTGLNRGYAFVTFC	R	L	M	N	R	G	0	1	1	1	0	0	0	1	0	0	3	0	2	0	1	0	1	0	0	0	0	11	0	1259.64	tr|G3UXJ6|G3UXJ6_MOUSE;tr|G3UZ48|G3UZ48_MOUSE;tr|G3UZI2|G3UZI2_MOUSE;sp|Q7TMK9-2|HNRPQ_MOUSE;tr|G3V018|G3V018_MOUSE;sp|Q7TMK9|HNRPQ_MOUSE	tr|G3UXJ6|G3UXJ6_MOUSE	193	203	yes	no	2	0.0010265	96.604	By matching	By matching		1	0	331330
LNEQYEHASIHLWDLLEGK	PERDMSLRLNEQYEHA	LWDLLEGKEKPVCGTT	R	L	N	G	K	E	1	0	1	1	0	1	3	1	2	1	4	1	0	0	0	1	0	1	1	0	0	19	0	2294.13	sp|Q60865|CAPR1_MOUSE;tr|F6YLI0|F6YLI0_MOUSE	sp|Q60865|CAPR1_MOUSE	201	219	yes	no	3	2.3796e-07	108.71	By matching	By matching		1	0	734760
LNISFPATGCQK	________________	FPATGCQKLIEVDDER	K	L	N	Q	K	L	1	0	1	0	1	1	0	1	0	1	1	1	0	1	1	1	1	0	0	0	0	12	0	1334.67	sp|P62754|RS6_MOUSE	sp|P62754|RS6_MOUSE	3	14	yes	yes	2	0.00058622	96.756	By matching	By MS/MS		1	0	3298500
LNQDQLDAVSKYQEVTNNLEFAK	ERMNKGERLNQDQLDA	TNNLEFAKELQRSFMA	R	L	N	A	K	E	2	0	3	2	0	3	2	0	0	0	3	2	0	1	0	1	1	0	1	2	0	23	1	2666.32	sp|Q60865|CAPR1_MOUSE	sp|Q60865|CAPR1_MOUSE	86	108	yes	yes	3	6.1395e-12	118.84	By matching	By MS/MS		1	0	2881700
LNRLPAAGVGDMVMATVK	SVKGIKGRLNRLPAAG	DMVMATVKKGKPELRK	R	L	N	V	K	K	3	1	1	1	0	0	0	2	0	0	2	1	2	0	1	0	1	0	0	3	0	18	1	1841.99	sp|P62830|RL23_MOUSE	sp|P62830|RL23_MOUSE	49	66	yes	yes	2;3	5.3375e-06	99.392	By matching	By MS/MS		2	0	2758000
LNRLPAAGVGDMVMATVKK	SVKGIKGRLNRLPAAG	MVMATVKKGKPELRKK	R	L	N	K	K	G	3	1	1	1	0	0	0	2	0	0	2	2	2	0	1	0	1	0	0	3	0	19	2	1970.08	sp|P62830|RL23_MOUSE	sp|P62830|RL23_MOUSE	49	67	yes	yes	3	0.00039121	72.968	By matching	By MS/MS		1	0	2327200
LPAAGVGDMVMATVK	GIKGRLNRLPAAGVGD	DMVMATVKKGKPELRK	R	L	P	V	K	K	3	0	0	1	0	0	0	2	0	0	1	1	2	0	1	0	1	0	0	3	0	15	0	1458.76	sp|P62830|RL23_MOUSE	sp|P62830|RL23_MOUSE	52	66	yes	yes	2	0.00070004	89.911	By matching	By MS/MS		1	0	1531600
LPAAGVGDMVMATVKK	GIKGRLNRLPAAGVGD	MVMATVKKGKPELRKK	R	L	P	K	K	G	3	0	0	1	0	0	0	2	0	0	1	2	2	0	1	0	1	0	0	3	0	16	1	1586.85	sp|P62830|RL23_MOUSE	sp|P62830|RL23_MOUSE	52	67	yes	yes	2;3	3.6546e-06	113.4	By matching	By matching		2	0	2807300
LQAKKEEIIK	ARKRREERLQAKKEEI	AKKEEIIKTLSKEEET	R	L	Q	I	K	T	1	0	0	0	0	1	2	0	0	2	1	3	0	0	0	0	0	0	0	0	0	10	2	1198.73	tr|A2A547|A2A547_MOUSE;sp|P84099|RL19_MOUSE	tr|A2A547|A2A547_MOUSE	175	184	yes	no	2;3	1.0938e-09	178.54	By matching	By MS/MS		2	0	28427000
LQEEMLQREEAESTLQSFRQDVDNASLAR	DIMRLREKLQEEMLQR	VDNASLARLDLERKVE	K	L	Q	A	R	L	3	3	1	2	0	4	5	0	0	0	4	0	1	1	0	3	1	0	0	1	0	29	2	3392.63	sp|P20152|VIME_MOUSE	sp|P20152|VIME_MOUSE	189	217	yes	yes	3;4	0.002303	47.854	By MS/MS	By matching	2	1	4359900	1060600
LQNKEHVIEALRR	VIMSIRTKLQNKEHVI	HVIEALRRAKFKFPGR	K	L	Q	R	R	A	1	2	1	0	0	1	2	0	1	1	2	1	0	0	0	0	0	0	0	1	0	13	2	1604.91	sp|Q6ZWV3|RL10_MOUSE;tr|I7HLV2|I7HLV2_MOUSE;sp|P86048|RL10L_MOUSE	sp|Q6ZWV3|RL10_MOUSE	142	154	yes	no	3	0.0056865	66.538	By matching	By matching		1	0	4565700
LRAVDFAER	KHRKGAARLRAVDFAE	RAVDFAERHGYIKGIV	R	L	R	E	R	H	2	2	0	1	0	0	1	0	0	0	1	0	0	1	0	0	0	0	0	1	0	9	1	1075.58	sp|P62918|RL8_MOUSE	sp|P62918|RL8_MOUSE	29	37	yes	yes	2;3	0.0067581	99.788	By matching	By MS/MS		2	0	18383000
LRDLEDSLAR	QLAAKEAKLRDLEDSL	DLEDSLARERDTSRRL	K	L	R	A	R	E	1	2	0	2	0	0	1	0	0	0	3	0	0	0	0	1	0	0	0	0	0	10	1	1186.63	sp|P48678-2|LMNA_MOUSE;sp|P48678|LMNA_MOUSE;sp|P48678-3|LMNA_MOUSE	sp|P48678-2|LMNA_MOUSE	320	329	yes	no	2	0.034195	68.515	By matching	By matching			0	0
LRECLPLIIFLR	RPSTGPHKLRECLPLI	LPLIIFLRNRLKYALT	K	L	R	L	R	N	0	2	0	0	1	0	1	0	0	2	4	0	0	1	1	0	0	0	0	0	0	12	1	1541.91	sp|P62702|RS4X_MOUSE	sp|P62702|RS4X_MOUSE	38	49	yes	yes	2;3	1.0331e-05	124.12	By matching	By MS/MS		2	0	13301000
LREDLER	LANGLDNKLREDLERL	KLREDLERLKKIRAHR	K	L	R	E	R	L	0	2	0	1	0	0	2	0	0	0	2	0	0	0	0	0	0	0	0	0	0	7	1	929.493	tr|F6YVP7|F6YVP7_MOUSE;sp|P62270|RS18_MOUSE	tr|F6YVP7|F6YVP7_MOUSE	107	113	yes	no	3	0.0078125	107.59	By matching	By matching		1	0	921860
LSASSLTMESFAFLWAGGR	HFKISRDRLSASSLTM	AFLWAGGRASYGVSKG	R	L	S	G	R	A	3	1	0	0	0	0	1	2	0	0	3	0	1	2	0	4	1	1	0	0	0	19	0	2029.99	tr|G3XA10|G3XA10_MOUSE;sp|Q8VEK3|HNRPU_MOUSE	tr|G3XA10|G3XA10_MOUSE	282	300	yes	no	2	1.2566e-06	100.58	By matching	By matching			0	0
LSIVPVRR	RGAIILAKLSIVPVRR	LSIVPVRRGYWGNKIG	K	L	S	R	R	G	0	2	0	0	0	0	0	0	0	1	1	0	0	0	1	1	0	0	0	2	0	8	1	938.603	sp|P25444|RS2_MOUSE;tr|D3YVC1|D3YVC1_MOUSE;tr|D3YWJ3|D3YWJ3_MOUSE;tr|J3QMG5|J3QMG5_MOUSE;tr|D3Z536|D3Z536_MOUSE	sp|P25444|RS2_MOUSE	160	167	yes	no	2	0.0037021	128.61	By matching	By MS/MS		2	0	17495000
LSLDGQNIYNACCTLR	PVSAQHAKLSLDGQNI	YNACCTLRIDFSKLTS	K	L	S	L	R	I	1	1	2	1	2	1	0	1	0	1	3	0	0	0	0	1	1	0	1	0	0	16	0	1896.88	sp|P17225|PTBP1_MOUSE;tr|Q8BGJ5|Q8BGJ5_MOUSE;tr|Q922I7|Q922I7_MOUSE;tr|E9QMW9|E9QMW9_MOUSE;tr|Q8CB58|Q8CB58_MOUSE;tr|F7AXP1|F7AXP1_MOUSE	sp|P17225|PTBP1_MOUSE	238	253	yes	no	2	1.2061e-05	101.04	By matching	By matching	1		366790	0
LSNIFVIGK	NGNSFATRLSNIFVIG	SNIFVIGKGNKPWISL	R	L	S	G	K	G	0	0	1	0	0	0	0	1	0	2	1	1	0	1	0	1	0	0	0	1	0	9	0	989.591	sp|P62702|RS4X_MOUSE;tr|Q3V1Z5|Q3V1Z5_MOUSE;tr|V9GWY0|V9GWY0_MOUSE	sp|P62702|RS4X_MOUSE	222	230	yes	no	2	0.0031046	104.42	By matching	By MS/MS		1	0	22145000
LSSFIGAIAIGDLVK	EERAETARLSSFIGAI	IAIGDLVKSTLGPKGM	R	L	S	V	K	S	2	0	0	1	0	0	0	2	0	3	2	1	0	1	0	2	0	0	0	1	0	15	0	1502.87	sp|P80314|TCPB_MOUSE	sp|P80314|TCPB_MOUSE	26	40	yes	yes	2	6.974e-06	110.97	By MS/MS	By MS/MS	1	1	607210	1703200
LSSPATLNSR	DNDIMLIKLSSPATLN	SPATLNSRVATVSLPR	K	L	S	S	R	V	1	1	1	0	0	0	0	0	0	0	2	0	0	0	1	3	1	0	0	0	0	10	0	1044.56	CON__P00761	CON__P00761	98	107	yes	yes	2	0.022958	65.695	By matching	By MS/MS		1	0	7516900		+
LSYNTASNK	QRLTYRRRLSYNTASN	SYNTASNKTRLSRTPG	R	L	S	N	K	T	1	0	2	0	0	0	0	0	0	0	1	1	0	0	0	2	1	0	1	0	0	9	0	996.488	sp|Q9D1R9|RL34_MOUSE;tr|D3YWC0|D3YWC0_MOUSE	sp|Q9D1R9|RL34_MOUSE	11	19	yes	no	2	0.0046767	98.04	By matching	By MS/MS	1	1	159610	6382800
LSYNTASNKTR	QRLTYRRRLSYNTASN	NTASNKTRLSRTPGNR	R	L	S	T	R	L	1	1	2	0	0	0	0	0	0	0	1	1	0	0	0	2	2	0	1	0	0	11	1	1253.64	sp|Q9D1R9|RL34_MOUSE;tr|D3YWC0|D3YWC0_MOUSE	sp|Q9D1R9|RL34_MOUSE	11	21	yes	no	2	0.00056055	103.08	By matching	By MS/MS		1	0	1118600
LTEGCSFR	QPTGGKARLTEGCSFR	LTEGCSFRRKQH____	R	L	T	F	R	R	0	1	0	0	1	0	1	1	0	0	1	0	0	1	0	1	1	0	0	0	0	8	0	968.439	sp|Q6ZWY3|RS27L_MOUSE;sp|Q6ZWU9|RS27_MOUSE	sp|Q6ZWY3|RS27L_MOUSE	73	80	yes	no	2	9.3801e-06	156.75	By matching	By MS/MS		1	0	4543400
LTGKDVNFEFPEFQL	TFSGVYKKLTGKDVNF	FEFPEFQL________	K	L	T	Q	L	-	0	0	1	1	0	1	2	1	0	0	2	1	0	3	1	0	1	0	0	1	0	15	1	1782.88	sp|P62082|RS7_MOUSE;tr|F6SVV1|F6SVV1_MOUSE	sp|P62082|RS7_MOUSE	180	194	yes	no	2	2.5367e-15	159.41	By MS/MS	By MS/MS	1	1	1412000	24350000
LTIAEER	LPRGKGIRLTIAEERD	RLTIAEERDKRLAAKQ	R	L	T	E	R	D	1	1	0	0	0	0	2	0	0	1	1	0	0	0	0	0	1	0	0	0	0	7	0	830.45	sp|P62702|RS4X_MOUSE;tr|Q3V1Z5|Q3V1Z5_MOUSE;tr|V9GWY0|V9GWY0_MOUSE	sp|P62702|RS4X_MOUSE	246	252	yes	no	2	0.0025356	126.28	By matching	By MS/MS		1	0	9129500
LTIAEERDKR	LPRGKGIRLTIAEERD	IAEERDKRLAAKQSSG	R	L	T	K	R	L	1	2	0	1	0	0	2	0	0	1	1	1	0	0	0	0	1	0	0	0	0	10	2	1229.67	sp|P62702|RS4X_MOUSE;tr|Q3V1Z5|Q3V1Z5_MOUSE	sp|P62702|RS4X_MOUSE	246	255	yes	no	2;3	0.015134	94.465	By matching	By MS/MS		2	0	10811000
LTNSMMMHGR	AQCPIVERLTNSMMMH	NSMMMHGRNNGKKLMT	R	L	T	G	R	N	0	1	1	0	0	0	0	1	1	0	1	0	3	0	0	1	1	0	0	0	0	10	0	1176.52	tr|Q91V55|Q91V55_MOUSE;tr|D3YYM6|D3YYM6_MOUSE;sp|P97461|RS5_MOUSE	tr|Q91V55|Q91V55_MOUSE	72	81	yes	no	2;3	1.0159e-13	187.99	By matching	By MS/MS		2	0	8462800
LTPEEEEILNK	LGRKKGAKLTPEEEEI	EEEEILNKKRSKKIQK	K	L	T	N	K	K	0	0	1	0	0	0	4	0	0	1	2	1	0	0	1	0	1	0	0	0	0	11	0	1313.67	sp|P62242|RS8_MOUSE	sp|P62242|RS8_MOUSE	129	139	yes	yes	2	9.6064e-06	127.83	By matching	By MS/MS		1	0	14389000
LTPEEEEILNKKR	LGRKKGAKLTPEEEEI	EEILNKKRSKKIQKKY	K	L	T	K	R	S	0	1	1	0	0	0	4	0	0	1	2	2	0	0	1	0	1	0	0	0	0	13	2	1597.87	sp|P62242|RS8_MOUSE	sp|P62242|RS8_MOUSE	129	141	yes	yes	2;4	4.1296e-11	155.88	By matching	By MS/MS		2	0	47688000
LTSDDVKEQIYK	RSVPTWLKLTSDDVKE	DVKEQIYKLAKKGLTP	K	L	T	Y	K	L	0	0	0	2	0	1	1	0	0	1	1	2	0	0	0	1	1	0	1	1	0	12	1	1437.74	sp|P62301|RS13_MOUSE	sp|P62301|RS13_MOUSE	28	39	yes	yes	2;3	2.0415e-61	282.05	By matching	By MS/MS		2	0	22824000
LVAIVDVIDQNR	SFGPHAGKLVAIVDVI	VDVIDQNRALVDGPCT	K	L	V	N	R	A	1	1	1	2	0	1	0	0	0	2	1	0	0	0	0	0	0	0	0	3	0	12	0	1353.76	sp|Q9CR57|RL14_MOUSE	sp|Q9CR57|RL14_MOUSE	24	35	yes	yes	2;3	1.6709e-09	149.94	By MS/MS	By MS/MS	1	3	2281700	70844000
LVEALCAEHQINLIK	CDEPMYVKLVEALCAE	EHQINLIKVDDNKKLG	K	L	V	I	K	V	2	0	1	0	1	1	2	0	1	2	3	1	0	0	0	0	0	0	0	1	0	15	0	1749.94	tr|Q6ZWZ6|Q6ZWZ6_MOUSE	tr|Q6ZWZ6|Q6ZWZ6_MOUSE	64	78	yes	yes	2;3	2.7514e-15	153.09	By matching	By matching		1	0	3097700
LVEALCAEHQINLIKVDDNKK	CDEPMYVKLVEALCAE	IKVDDNKKLGEWVGLC	K	L	V	K	K	L	2	0	2	2	1	1	2	0	1	2	3	3	0	0	0	0	0	0	0	2	0	21	2	2449.3	tr|Q6ZWZ6|Q6ZWZ6_MOUSE	tr|Q6ZWZ6|Q6ZWZ6_MOUSE	64	84	yes	yes	3	1.7121e-06	89.604	By matching	By MS/MS		1	0	3836200
LVILANNCPALR	MIRQGKAKLVILANNC	ANNCPALRKSEIEYYA	K	L	V	L	R	K	2	1	2	0	1	0	0	0	0	1	3	0	0	0	1	0	0	0	0	1	0	12	0	1352.76	sp|P62889|RL30_MOUSE	sp|P62889|RL30_MOUSE	45	56	yes	yes	2	8.5509e-22	210.08	By MS/MS	By MS/MS	2	1	897670	51595000
LVILANNCPALRK	MIRQGKAKLVILANNC	NNCPALRKSEIEYYAM	K	L	V	R	K	S	2	1	2	0	1	0	0	0	0	1	3	1	0	0	1	0	0	0	0	1	0	13	1	1480.85	sp|P62889|RL30_MOUSE	sp|P62889|RL30_MOUSE	45	57	yes	yes	2;3	6.4957e-09	135.8	By matching	By MS/MS		2	0	5006900
LVIQDKNKYNTPK	TDYYARKRLVIQDKNK	KNKYNTPKYRMIVRVT	R	L	V	P	K	Y	0	0	2	1	0	1	0	0	0	1	1	3	0	0	1	0	1	0	1	1	0	13	2	1559.87	sp|P47962|RL5_MOUSE	sp|P47962|RL5_MOUSE	36	48	yes	yes	3	0.0093469	62.732	By matching	By MS/MS		1	0	17337000
LVLEVAQHLGESTVR	EVQGRDSRLVLEVAQH	HLGESTVRTIAMDGTE	R	L	V	V	R	T	1	1	0	0	0	1	2	1	1	0	3	0	0	0	0	1	1	0	0	3	0	15	0	1649.91	sp|P56480|ATPB_MOUSE	sp|P56480|ATPB_MOUSE	95	109	yes	yes	2	0.0049429	75.316	By matching	By matching	1		472950	0
LVNEVTEFAK	CPFEDHVKLVNEVTEF	NEVTEFAKTCVADESA	K	L	V	A	K	T	1	0	1	0	0	0	2	0	0	0	1	1	0	1	0	0	1	0	0	2	0	10	0	1148.61	CON__P02768-1	CON__P02768-1	66	75	yes	yes	2	0.028336	63.624	By matching	By matching			0	0		+
LVQDVANNTNEEAGDGTTTATVLAR	KYKNIGAKLVQDVANN	TTATVLARSIAKEGFE	K	L	V	A	R	S	4	1	3	2	0	1	2	2	0	0	2	0	0	0	0	0	5	0	0	3	0	25	0	2559.24	tr|D3Z7J9|D3Z7J9_MOUSE;tr|D3Z2F2|D3Z2F2_MOUSE;sp|P63038|CH60_MOUSE	tr|D3Z7J9|D3Z7J9_MOUSE	97	121	yes	no	3	0.019312	35.553	By matching	By matching	1	1	118880	1152900
LVQSPNSYFMDVK	KKKHKKKRLVQSPNSY	NSYFMDVKCPGCYKIT	R	L	V	V	K	C	0	0	1	1	0	1	0	0	0	0	1	1	1	1	1	2	0	0	1	2	0	13	0	1526.74	sp|Q6ZWY3|RS27L_MOUSE;tr|D6RH49|D6RH49_MOUSE;sp|Q6ZWU9|RS27_MOUSE;tr|D3YYB0|D3YYB0_MOUSE	sp|Q6ZWY3|RS27L_MOUSE	24	36	yes	no	2	7.6098e-08	128.95	By matching	By MS/MS		1	0	4783000
LVREIAQDFKTDLR	IRKLPFQRLVREIAQD	QDFKTDLRFQSSAVMA	R	L	V	L	R	F	1	2	0	2	0	1	1	0	0	1	2	1	0	1	0	0	1	0	0	1	0	14	2	1702.94	tr|E0CZ27|E0CZ27_MOUSE;sp|P84244|H33_MOUSE;sp|P02301|H3C_MOUSE;tr|F8WI35|F8WI35_MOUSE;sp|P68433|H31_MOUSE;sp|P84228|H32_MOUSE	sp|P84228|H32_MOUSE	71	84	no	no	2;3	0.0060935	78.615	By matching	By MS/MS	1	2	8632800	4158700
LVVPATQCGSLIGK	SRPPVTLRLVVPATQC	QCGSLIGKGGCKIKEI	R	L	V	G	K	G	1	0	0	0	1	1	0	2	0	1	2	1	0	0	1	1	1	0	0	2	0	14	0	1441.8	sp|P60335|PCBP1_MOUSE	sp|P60335|PCBP1_MOUSE	102	115	yes	yes	2	0.0043978	77.894	By matching	By MS/MS	1	1	174240	1936300
LYDIDVAK	QIKQAVKKLYDIDVAK	LYDIDVAKVNTLIRPD	K	L	Y	A	K	V	1	0	0	2	0	0	0	0	0	1	1	1	0	0	0	0	0	0	1	1	0	8	0	935.496	sp|P62751|RL23A_MOUSE;tr|D3YTY6|D3YTY6_MOUSE	sp|P62751|RL23A_MOUSE	116	123	yes	no	2	0.020171	83.948	By matching	By MS/MS		1	0	10268000
LYTLVTYVPVTTFK	EDEDSPNKLYTLVTYV	YVPVTTFKNLQTVNVD	K	L	Y	F	K	N	0	0	0	0	0	0	0	0	0	0	2	1	0	1	1	0	4	0	2	3	0	14	0	1643.92	sp|P62900|RL31_MOUSE	sp|P62900|RL31_MOUSE	102	115	yes	yes	2	0.021659	60.55	By matching	By matching	1	1	71888	1441500
MALDIEIATYRK	YQDLLNVKMALDIEIA	IEIATYRKLLEGEESR	K	M	A	R	K	L	2	1	0	1	0	0	1	0	0	2	1	1	1	0	0	0	1	0	1	0	0	12	1	1422.75	sp|P20152|VIME_MOUSE;sp|P15331-3|PERI_MOUSE;tr|G5E846|G5E846_MOUSE;sp|P15331|PERI_MOUSE;tr|G3X981|G3X981_MOUSE;sp|P15331-2|PERI_MOUSE	sp|P20152|VIME_MOUSE	391	402	yes	no	3	0.013568	54.198	By MS/MS	By matching	1		468870	0
MATEVAADALGEEWK	LRTFYEKRMATEVAAD	DALGEEWKGYVVRISG	R	M	A	W	K	G	4	0	0	1	0	0	3	1	0	0	1	1	1	0	0	0	1	1	0	1	0	15	0	1619.75	sp|P62754|RS6_MOUSE	sp|P62754|RS6_MOUSE	32	46	yes	yes	2	6.4462e-25	198.74	By matching	By MS/MS		1	0	1247000
MATEVAADALGEEWKGYVVR	LRTFYEKRMATEVAAD	EWKGYVVRISGGNDKQ	R	M	A	V	R	I	4	1	0	1	0	0	3	2	0	0	1	1	1	0	0	0	1	1	1	3	0	20	1	2194.07	sp|P62754|RS6_MOUSE	sp|P62754|RS6_MOUSE	32	51	yes	yes	2;3	6.0859e-25	175.26	By matching	By MS/MS	1	4	251740	25705000
MEYPGIK	________________	________________	-	M	E	I	K	V	0	0	0	0	0	0	1	1	0	1	0	1	1	0	1	0	0	0	1	0	0	7	0	836.41	sp|Q7TSY8|SGOL2_MOUSE	sp|Q7TSY8|SGOL2_MOUSE	1	7	yes	yes	1	0.015929	61.997	By MS/MS	By matching	1		0	0
MFGGSGTSSRPSSNR	VSSSSYRRMFGGSGTS	SSRPSSNRSYVTTSTR	R	M	F	N	R	S	0	2	1	0	0	0	0	3	0	0	0	0	1	1	1	5	1	0	0	0	0	15	1	1526.69	sp|P20152|VIME_MOUSE;tr|A2AKJ2|A2AKJ2_MOUSE	sp|P20152|VIME_MOUSE	14	28	yes	no	2;3	0.0087931	75.483	By matching	By matching		1	0	3007800
MGAAAAEADRTLFVGNLETK	________________	FVGNLETKVTEELLFE	-	M	G	T	K	V	5	1	1	1	0	0	2	2	0	0	2	1	1	1	0	0	2	0	0	1	0	20	1	2064.03	sp|Q9CQT2|RBM7_MOUSE	sp|Q9CQT2|RBM7_MOUSE	1	20	yes	yes	2	0.028754	43.208	By matching	By matching		1	0	0
MGANSLER	LERMGLERMGANSLER	MGANSLERMGLERMGA	R	M	G	E	R	M	1	1	1	0	0	0	1	1	0	0	1	0	1	0	0	1	0	0	0	0	0	8	0	876.412	tr|B8JK33|B8JK33_MOUSE;tr|B8JK32|B8JK32_MOUSE;sp|Q9D0E1-2|HNRPM_MOUSE;sp|Q9D0E1|HNRPM_MOUSE	tr|B8JK33|B8JK33_MOUSE	531	538	yes	no	2	0.030161	74.255	By MS/MS	By matching	1		241960	0
MGPAMGPALGAGIER	MGANSLERMGPAMGPA	ALGAGIERMGLAMGGA	R	M	G	E	R	M	3	1	0	0	0	0	1	4	0	1	1	0	2	0	2	0	0	0	0	0	0	15	0	1426.71	tr|B8JK33|B8JK33_MOUSE;tr|B8JK32|B8JK32_MOUSE;sp|Q9D0E1-2|HNRPM_MOUSE;sp|Q9D0E1|HNRPM_MOUSE	tr|B8JK33|B8JK33_MOUSE	552	566	yes	no	2	0.00089411	87.083	By matching	By MS/MS		1	0	1055400
MGVPYCIIK	FLPALCRKMGVPYCII	GVPYCIIKGKARLGHL	K	M	G	I	K	G	0	0	0	0	1	0	0	1	0	2	0	1	1	0	1	0	0	0	1	1	0	9	0	1079.55	sp|P12970|RL7A_MOUSE;tr|F6VBB8|F6VBB8_MOUSE;tr|V9GX35|V9GX35_MOUSE	sp|P12970|RL7A_MOUSE	177	185	yes	no	2	0.0076693	92.47	By matching	By MS/MS		1	0	12553000
MHAPGKGLSQSALPYRR	________________	QSALPYRRSVPTWLKL	R	M	H	R	R	S	2	2	0	0	0	1	0	2	1	0	2	1	1	0	2	2	0	0	1	0	0	17	2	1867.98	sp|P62301|RS13_MOUSE	sp|P62301|RS13_MOUSE	4	20	yes	yes	3	0.01829	47.301	By matching	By MS/MS		1	0	6374600
MIAGQVLDINLAAEPK	AVAGEDGRMIAGQVLD	INLAAEPKVNRGKAGV	R	M	I	P	K	V	3	0	1	1	0	1	1	1	0	2	2	1	1	0	1	0	0	0	0	1	0	16	0	1681.91	sp|Q9Z204-4|HNRPC_MOUSE;sp|Q9Z204-3|HNRPC_MOUSE;sp|Q9Z204-2|HNRPC_MOUSE;sp|Q9Z204-5|HNRPC_MOUSE;sp|Q9Z204|HNRPC_MOUSE	sp|Q9Z204-4|HNRPC_MOUSE	74	89	yes	no	2	3.7949e-10	132.64	By MS/MS	By MS/MS	1	1	1624000	2421400
MKASGTLREYK	________________	SGTLREYKVVGRCLPT	-	M	K	Y	K	V	1	1	0	0	0	0	1	1	0	0	1	2	1	0	0	1	1	0	1	0	0	11	2	1282.67	sp|P62717|RL18A_MOUSE	sp|P62717|RL18A_MOUSE	1	11	yes	yes	2	0.0062948	94.547	By matching	By MS/MS		1	0	2719600
MKFNPFVTSDR	________________	NPFVTSDRSKNRKRHF	-	M	K	D	R	S	0	1	1	1	0	0	0	0	0	0	0	1	1	2	1	1	1	0	0	1	0	11	1	1340.65	sp|P61255|RL26_MOUSE;tr|B1ARA5|B1ARA5_MOUSE;tr|B1ARA3|B1ARA3_MOUSE	sp|P61255|RL26_MOUSE	1	11	yes	no	2;3	1.0294e-08	158.3	By matching	By MS/MS		2	0	21996000
MKLNISFPATGCQK	________________	FPATGCQKLIEVDDER	-	M	K	Q	K	L	1	0	1	0	1	1	0	1	0	1	1	2	1	1	1	1	1	0	0	0	0	14	1	1593.8	sp|P62754|RS6_MOUSE	sp|P62754|RS6_MOUSE	1	14	yes	yes	2;3	1.697e-05	111.64	By matching	By MS/MS		2	0	4814200
MKLPGRENK	SLSRMIRKMKLPGREN	KLPGRENKTAVVVGTV	K	M	K	N	K	T	0	1	1	0	0	0	1	1	0	0	1	2	1	0	1	0	0	0	0	0	0	9	2	1071.59	sp|P35980|RL18_MOUSE;tr|G3UZK4|G3UZK4_MOUSE;tr|G3UX28|G3UX28_MOUSE;tr|G3UZJ6|G3UZJ6_MOUSE;tr|G3UYV6|G3UYV6_MOUSE	sp|P35980|RL18_MOUSE	70	78	yes	no	2;3	0.0046231	99.013	By matching	By MS/MS		2	0	3621100
MKTILSNQTVDIPENVEITLK	________________	ENVEITLKGRTVIVKG	-	M	K	L	K	G	0	0	2	1	0	1	2	0	0	3	2	2	1	0	1	1	3	0	0	2	0	21	1	2385.28	sp|P51410|RL9_MOUSE;tr|D3Z629|D3Z629_MOUSE;tr|D3YZT0|D3YZT0_MOUSE	sp|P51410|RL9_MOUSE	1	21	yes	no	3	0.010555	48.244	By matching	By MS/MS	1	1	298200	2635200
MKVELCSFSGYK	________________	LCSFSGYKIYPGHGRR	-	M	K	Y	K	I	0	0	0	0	1	0	1	1	0	0	1	2	1	1	0	2	0	0	1	1	0	12	1	1447.68	sp|Q8BP67|RL24_MOUSE	sp|Q8BP67|RL24_MOUSE	1	12	yes	yes	2	3.0556e-09	159.66	By matching	By MS/MS		1	0	6696100
MLPTIIADNAGYDSADLVAQLR	ESFAKALRMLPTIIAD	ADLVAQLRAAHSEGHI	R	M	L	L	R	A	4	1	1	3	0	1	0	1	0	2	3	0	1	0	1	1	1	0	1	1	0	22	0	2346.19	sp|P80314|TCPB_MOUSE	sp|P80314|TCPB_MOUSE	445	466	yes	yes	2;3	1.9724e-08	105.22	By matching	By matching	1	1	410040	1276600
MLSCAGADR	FHVIRINKMLSCAGAD	LSCAGADRLQTGMRGA	K	M	L	D	R	L	2	1	0	1	1	0	0	1	0	0	1	0	1	0	0	1	0	0	0	0	0	9	0	979.422	sp|Q6ZWV3|RL10_MOUSE;tr|I7HLV2|I7HLV2_MOUSE;sp|P86048|RL10L_MOUSE;tr|B7FAU6|B7FAU6_MOUSE	sp|Q6ZWV3|RL10_MOUSE	102	110	yes	no	2	0.00013474	138.08	By matching	By MS/MS		1	0	4450700
MLSCAGADRLQTGMR	FHVIRINKMLSCAGAD	DRLQTGMRGAFGKPQG	K	M	L	M	R	G	2	2	0	1	1	1	0	2	0	0	2	0	2	0	0	1	1	0	0	0	0	15	1	1665.77	sp|Q6ZWV3|RL10_MOUSE;tr|I7HLV2|I7HLV2_MOUSE;sp|P86048|RL10L_MOUSE	sp|Q6ZWV3|RL10_MOUSE	102	116	yes	no	2;3	5.9565e-08	119.96	By matching	By MS/MS		2	0	19832000
MMEIMTR	QVRQIRKKMMEIMTRE	KMMEIMTREVQTNDLK	K	M	M	T	R	E	0	1	0	0	0	0	1	0	0	1	0	0	3	0	0	0	1	0	0	0	0	7	0	910.407	sp|P97351|RS3A_MOUSE	sp|P97351|RS3A_MOUSE	168	174	yes	yes	2	1.5679e-07	166.78	By matching	By MS/MS		1	0	4688600
MMNTDLSR	NYNLPMHKMMNTDLSR	MMNTDLSRILKSPEIQ	K	M	M	S	R	I	0	1	1	1	0	0	0	0	0	0	1	0	2	0	0	1	1	0	0	0	0	8	0	966.426	sp|Q9D8E6|RL4_MOUSE	sp|Q9D8E6|RL4_MOUSE	284	291	yes	yes	2	3.0954e-06	162.97	By matching	By MS/MS		1	0	7150000
MNTNPSRGPYHFR	YLAFLRKRMNTNPSRG	SRGPYHFRAPSRIFWR	R	M	N	F	R	A	0	2	2	0	0	0	0	1	1	0	0	0	1	1	2	1	1	0	1	0	0	13	1	1575.74	sp|P19253|RL13A_MOUSE;tr|E9Q5A0|E9Q5A0_MOUSE;tr|S4R281|S4R281_MOUSE	sp|P19253|RL13A_MOUSE	62	74	yes	no	2;3	0.00032923	98.368	By matching	By MS/MS		2	0	32315000
MNVLADALK	________________	NVLADALKSINNAEKR	R	M	N	L	K	S	2	0	1	1	0	0	0	0	0	0	2	1	1	0	0	0	0	0	0	1	0	9	0	973.527	sp|P62245|RS15A_MOUSE;tr|F8WJ41|F8WJ41_MOUSE;tr|D3Z712|D3Z712_MOUSE;tr|D3YVB4|D3YVB4_MOUSE	sp|P62245|RS15A_MOUSE	4	12	yes	no	2	0.0099993	88.134	By matching	By MS/MS		1	0	11224000
MQASIEKGGSLPK	SVEDIKAKMQASIEKG	EKGGSLPKVEAKFINY	K	M	Q	P	K	V	1	0	0	0	0	1	1	2	0	1	1	2	1	0	1	2	0	0	0	0	0	13	1	1344.71	sp|Q61937|NPM_MOUSE;tr|Q5SQB0|Q5SQB0_MOUSE;tr|E9Q5T3|E9Q5T3_MOUSE	sp|Q61937|NPM_MOUSE	249	261	yes	no	2;3	2.1718e-07	126.56	By matching	By MS/MS	1	1	75475	12296000
MQASIEKGGSLPKVEAK	SVEDIKAKMQASIEKG	SLPKVEAKFINYVKNC	K	M	Q	A	K	F	2	0	0	0	0	1	2	2	0	1	1	3	1	0	1	2	0	0	0	1	0	17	2	1771.95	sp|Q61937|NPM_MOUSE;tr|Q5SQB0|Q5SQB0_MOUSE;tr|E9Q5T3|E9Q5T3_MOUSE	sp|Q61937|NPM_MOUSE	249	265	yes	no	3	2.7688e-09	121.42	By matching	By MS/MS		1	0	9938000
MQKEITALAPSTMK	MYPGIADRMQKEITAL	ALAPSTMKIKIIAPPE	R	M	Q	M	K	I	2	0	0	0	0	1	1	0	0	1	1	2	2	0	1	1	2	0	0	0	0	14	1	1547.81	sp|P63260|ACTG_MOUSE;sp|P60710|ACTB_MOUSE;tr|E9Q1F2|E9Q1F2_MOUSE;sp|P63268|ACTH_MOUSE;sp|P68134|ACTS_MOUSE;sp|P68033|ACTC_MOUSE;sp|P62737|ACTA_MOUSE;tr|B1ATY1|B1ATY1_MOUSE;tr|F8WGM8|F8WGM8_MOUSE	sp|P63260|ACTG_MOUSE	313	326	yes	no	2;3	1.1458e-20	198.38	By matching	By MS/MS	1	2	123490	8454600
MRIFAPNHVVAK	CHTPPLYRMRIFAPNH	APNHVVAKSRFWYFVS	R	M	R	A	K	S	2	1	1	0	0	0	0	0	1	1	0	1	1	1	1	0	0	0	0	2	0	12	1	1381.77	sp|P62717|RL18A_MOUSE;tr|F6YJW4|F6YJW4_MOUSE	sp|P62717|RL18A_MOUSE	30	41	yes	no	2	0.00017991	107.06	By matching	By MS/MS		1	0	1585500
MRYVASYLLAALGGNSSPSAK	________________	GNSSPSAKDIKKILDS	-	M	R	A	K	D	4	1	1	0	0	0	0	2	0	0	3	1	1	0	1	4	0	0	2	1	0	21	1	2155.11	sp|P99027|RLA2_MOUSE	sp|P99027|RLA2_MOUSE	1	21	yes	yes	2;3	3.9337e-15	139.46	By matching	By MS/MS	2	2	336030	12502000
MRYVASYLLAALGGNSSPSAKDIK	________________	SPSAKDIKKILDSVGI	-	M	R	I	K	K	4	1	1	1	0	0	0	2	0	1	3	2	1	0	1	4	0	0	2	1	0	24	2	2511.32	sp|P99027|RLA2_MOUSE	sp|P99027|RLA2_MOUSE	1	24	yes	yes	3	3.6465e-07	82.639	By matching	By MS/MS		1	0	2102200
MSGECAPNVSVSVSTSHTTISGGGSR	LLEGEESRMSGECAPN	TISGGGSRGGGGGGYG	R	M	S	S	R	G	1	1	1	0	1	0	1	4	1	1	0	0	1	0	1	7	3	0	0	3	0	26	0	2564.16	CON__P04264	CON__P04264	493	518	yes	yes	3	0.031187	30.352	By matching	By matching	1		125170	0		+
MSVQPTVSLGGFEITPPVVLR	KVTLATLKMSVQPTVS	ITPPVVLRLKCGSGPV	K	M	S	L	R	L	0	1	0	0	0	1	1	2	0	1	2	0	1	1	3	2	2	0	0	4	0	21	0	2226.21	sp|Q61937|NPM_MOUSE;tr|Q5SQB0|Q5SQB0_MOUSE;tr|E9Q5T3|E9Q5T3_MOUSE;tr|Q9DAY9|Q9DAY9_MOUSE;tr|Q5SQB5|Q5SQB5_MOUSE	sp|Q61937|NPM_MOUSE	81	101	yes	no	2;3	7.0306e-12	130.17	By MS/MS	By MS/MS	3	3	10479000	38167000
MTDFDRFK	DARERKAKMTDFDRFK	MTDFDRFKVMKAKKMR	K	M	T	F	K	V	0	1	0	2	0	0	0	0	0	0	0	1	1	2	0	0	1	0	0	0	0	8	1	1058.49	sp|Q9CR57|RL14_MOUSE	sp|Q9CR57|RL14_MOUSE	104	111	yes	yes	2;3	1.2153e-11	190.73	By matching	By MS/MS		2	0	27215000
MTDQEAIQDLWQWR	NYVKNCFRMTDQEAIQ	IQDLWQWRKSL_____	R	M	T	W	R	K	1	1	0	2	0	3	1	0	0	1	1	0	1	0	0	0	1	2	0	0	0	14	0	1818.84	sp|Q61937|NPM_MOUSE;tr|Q5SQB0|Q5SQB0_MOUSE;tr|E9Q5T3|E9Q5T3_MOUSE	sp|Q61937|NPM_MOUSE	276	289	yes	no	2;3	5.8122e-39	242.8	By MS/MS	By MS/MS	1	2	960390	11978000
MTDQEAIQDLWQWRK	NYVKNCFRMTDQEAIQ	QDLWQWRKSL______	R	M	T	R	K	S	1	1	0	2	0	3	1	0	0	1	1	1	1	0	0	0	1	2	0	0	0	15	1	1946.93	sp|Q61937|NPM_MOUSE;tr|Q5SQB0|Q5SQB0_MOUSE;tr|E9Q5T3|E9Q5T3_MOUSE	sp|Q61937|NPM_MOUSE	276	290	yes	no	2;3	2.0524e-18	167.92	By MS/MS	By MS/MS	2	3	2753100	18800000
MTLDTLSIYETPSMGLLDKK	HDGKFFARMTLDTLSI	SMGLLDKKSLKISGIK	R	M	T	K	K	S	0	0	0	2	0	0	1	1	0	1	4	2	2	0	1	2	3	0	1	0	0	20	1	2255.14	sp|Q8JZQ9|EIF3B_MOUSE	sp|Q8JZQ9|EIF3B_MOUSE	430	449	yes	yes	3	0.00033486	65.231	By MS/MS	By matching	1	1	607600	1967700
MVVPAALK	PPYDKKKRMVVPAALK	MVVPAALKVVRLKPTR	R	M	V	L	K	V	2	0	0	0	0	0	0	0	0	0	1	1	1	0	1	0	0	0	0	2	0	8	0	827.494	sp|P19253|RL13A_MOUSE;tr|E9Q5A0|E9Q5A0_MOUSE;tr|S4R281|S4R281_MOUSE	sp|P19253|RL13A_MOUSE	118	125	yes	no	2	0.032829	71.715	By matching	By MS/MS		1	0	44420000
NAESNAELK	EFLLHMLKNAESNAEL	AESNAELKGLDVDSLV	K	N	A	L	K	G	2	0	2	0	0	0	2	0	0	0	1	1	0	0	0	1	0	0	0	0	0	9	0	974.467	tr|Q6ZWZ7|Q6ZWZ7_MOUSE;sp|Q9CPR4|RL17_MOUSE;tr|B2RY53|B2RY53_MOUSE;tr|F6YKV1|F6YKV1_MOUSE	tr|Q6ZWZ7|Q6ZWZ7_MOUSE	97	105	yes	no	2	0.011249	85.807	By matching	By matching		1	0	395230
NAESNAELKGLDVDSLVIEHIQVNK	EFLLHMLKNAESNAEL	IEHIQVNKAPKMRRRT	K	N	A	N	K	A	2	0	3	2	0	1	3	1	1	2	3	2	0	0	0	2	0	0	0	3	0	25	1	2734.41	tr|Q6ZWZ7|Q6ZWZ7_MOUSE;sp|Q9CPR4|RL17_MOUSE	tr|Q6ZWZ7|Q6ZWZ7_MOUSE	97	121	yes	no	3	0.0012209	53.998	By matching	By matching			0	0
NAESNAELKGLDVDSLVIEHIQVNKAPK	EFLLHMLKNAESNAEL	IQVNKAPKMRRRTYRA	K	N	A	P	K	M	3	0	3	2	0	1	3	1	1	2	3	3	0	0	1	2	0	0	0	3	0	28	2	3030.6	tr|Q6ZWZ7|Q6ZWZ7_MOUSE;sp|Q9CPR4|RL17_MOUSE	tr|Q6ZWZ7|Q6ZWZ7_MOUSE	97	124	yes	no	3;4;5	9.9261e-14	103.74	By matching	By MS/MS	2	3	1227400	20932000
NAHSATTWSGQYVGGAEAR	VAWKNNYRNAHSATTW	YVGGAEARINTQWLLT	R	N	A	A	R	I	4	1	1	0	0	1	1	3	1	0	0	0	0	0	0	2	2	1	1	1	0	19	0	1961.9	CON__Streptavidin	CON__Streptavidin	86	104	yes	yes	2;3	6.0414e-49	233.87	By MS/MS	By MS/MS	4	2	6592200	66704000		+
NCIVLIDSTPYR	VRTKTLVKNCIVLIDS	LIDSTPYRQWYESHYA	K	N	C	Y	R	Q	0	1	1	1	1	0	0	0	0	2	1	0	0	0	1	1	1	0	1	1	0	12	0	1449.73	sp|P62242|RS8_MOUSE	sp|P62242|RS8_MOUSE	99	110	yes	yes	2	2.6076e-07	141.58	By matching	By MS/MS		1	0	2763700
NCIVLIDSTPYRQWYESHYALPLGR	VRTKTLVKNCIVLIDS	HYALPLGRKKGAKLTP	K	N	C	G	R	K	1	2	1	1	1	1	1	1	1	2	3	0	0	0	2	2	1	1	3	1	0	25	1	3050.51	sp|P62242|RS8_MOUSE	sp|P62242|RS8_MOUSE	99	123	yes	yes	3;4	3.8368e-14	117.48	By matching	By MS/MS	1	2	387950	30935000
NCLTNFHGMDLTR	ITEDVQGKNCLTNFHG	FHGMDLTRDKMCSMVK	K	N	C	T	R	D	0	1	2	1	1	0	0	1	1	0	2	0	1	1	0	0	2	0	0	0	0	13	0	1577.71	sp|P97351|RS3A_MOUSE	sp|P97351|RS3A_MOUSE	95	107	yes	yes	2;3	3.6392e-38	233.52	By matching	By MS/MS		2	0	6416500
NCSSFLIK	HLQWMVVRNCSSFLIK	NCSSFLIKRNKQTYST	R	N	C	I	K	R	0	0	1	0	1	0	0	0	0	1	1	1	0	1	0	2	0	0	0	0	0	8	0	967.48	sp|P41105|RL28_MOUSE	sp|P41105|RL28_MOUSE	12	19	yes	yes	2	0.0074855	101.46	By matching	By MS/MS		1	0	6178800
NCSSFLIKR	HLQWMVVRNCSSFLIK	CSSFLIKRNKQTYSTE	R	N	C	K	R	N	0	1	1	0	1	0	0	0	0	1	1	1	0	1	0	2	0	0	0	0	0	9	1	1123.58	sp|P41105|RL28_MOUSE	sp|P41105|RL28_MOUSE	12	20	yes	yes	2;3	0.0042923	113.66	By matching	By MS/MS		2	0	26940000
NDEELNKLLGK	RHLQLAIRNDEELNKL	ELNKLLGKVTIAQGGV	R	N	D	G	K	V	0	0	2	1	0	0	2	1	0	0	3	2	0	0	0	0	0	0	0	0	0	11	1	1271.67	tr|F8WIX8|F8WIX8_MOUSE;sp|Q64523|H2A2C_MOUSE;sp|Q6GSS7|H2A2A_MOUSE	tr|F8WIX8|F8WIX8_MOUSE	85	95	yes	no	2;3	8.5088e-12	174.42	By MS/MS	By MS/MS	1	2	822500	1110000
NDEELNKLLGR	RHLQLAIRNDEELNKL	ELNKLLGRVTIAQGGV	R	N	D	G	R	V	0	1	2	1	0	0	2	1	0	0	3	1	0	0	0	0	0	0	0	0	0	11	1	1299.68	sp|Q8CGP6|H2A1H_MOUSE;tr|Q8CGP4|Q8CGP4_MOUSE;sp|Q8R1M2|H2AJ_MOUSE;sp|Q8CGP7|H2A1K_MOUSE;sp|Q8CGP5|H2A1F_MOUSE;sp|Q8BFU2|H2A3_MOUSE;sp|P22752|H2A1_MOUSE	sp|Q8CGP6|H2A1H_MOUSE	90	100	yes	no	2;3	0.0010166	98.898	By MS/MS	By matching	1	2	793120	1875400
NDLAVVDVR	AISELFAKNDLAVVDV	DLAVVDVRTGTNRKFG	K	N	D	V	R	T	1	1	1	2	0	0	0	0	0	0	1	0	0	0	0	0	0	0	0	3	0	9	0	999.535	sp|P09405|NUCL_MOUSE	sp|P09405|NUCL_MOUSE	336	344	yes	yes	2	1.3963e-10	182.28	By matching	By MS/MS		1	0	8032200
NDTKEDVFVHQTAIKK	NGYGFINRNDTKEDVF	VHQTAIKKNNPRKYLR	R	N	D	K	K	N	1	0	1	2	0	1	1	0	1	1	0	3	0	1	0	0	2	0	0	2	0	16	2	1871.97	sp|P62960|YBOX1_MOUSE;sp|Q9JKB3-2|YBOX3_MOUSE;sp|Q9JKB3|YBOX3_MOUSE	sp|P62960|YBOX1_MOUSE	76	91	no	no	2;3	1.0581e-29	207.66	By matching	By MS/MS		2	0	12573000
NEDEDSPNKLYTLVTYVPVTTFK	RVRLSRKRNEDEDSPN	YVPVTTFKNLQTVNVD	R	N	E	F	K	N	0	0	2	2	0	0	2	0	0	0	2	2	0	1	2	1	4	0	2	3	0	23	1	2672.32	sp|P62900|RL31_MOUSE	sp|P62900|RL31_MOUSE	93	115	yes	yes	3	9.6997e-07	84.166	By matching	By MS/MS	1	1	257220	6606300
NEKIAVHCTVR	VRSFGIWRNEKIAVHC	IAVHCTVRGAKAEEIL	R	N	E	V	R	G	1	1	1	0	1	0	1	0	1	1	0	1	0	0	0	0	1	0	0	2	0	11	1	1325.69	tr|E9PYL9|E9PYL9_MOUSE;sp|Q9CXW4|RL11_MOUSE;tr|A2BH06|A2BH06_MOUSE;tr|E9PZB3|E9PZB3_MOUSE	tr|E9PYL9|E9PYL9_MOUSE	65	75	yes	no	2;3	1.2884e-08	156.36	By matching	By MS/MS		2	0	9776400
NFGIGQDIQPK	PLFEKRPKNFGIGQDI	IGQDIQPKRDLTRFVK	K	N	F	P	K	R	0	0	1	1	0	2	0	2	0	2	0	1	0	1	1	0	0	0	0	0	0	11	0	1215.62	sp|P12970|RL7A_MOUSE;tr|V9GX35|V9GX35_MOUSE	sp|P12970|RL7A_MOUSE	38	48	yes	no	2	7.016e-17	197.73	By MS/MS	By MS/MS	2	1	717980	63729000
NFILDQTNVSAAAQR	EIAARKKRNFILDQTN	NVSAAAQRRKMCLFAG	R	N	F	Q	R	R	3	1	2	1	0	2	0	0	0	1	1	0	0	1	0	1	1	0	0	1	0	15	0	1646.84	tr|G3XA10|G3XA10_MOUSE;sp|Q8VEK3|HNRPU_MOUSE	tr|G3XA10|G3XA10_MOUSE	552	566	yes	no	2	2.9744e-52	263.15	By matching	By MS/MS		1	0	5502000
NGVRPSHFSR	KIYGGRQRNGVRPSHF	VRPSHFSRGSKSVARR	R	N	G	S	R	G	0	2	1	0	0	0	0	1	1	0	0	0	0	1	1	2	0	0	0	1	0	10	1	1155.59	sp|Q9CZX8|RS19_MOUSE;tr|D3YUT3|D3YUT3_MOUSE;tr|D3Z722|D3Z722_MOUSE;tr|D3YUG3|D3YUG3_MOUSE;tr|D3Z5R8|D3Z5R8_MOUSE	sp|Q9CZX8|RS19_MOUSE	85	94	yes	no	2;3	8.6041e-05	132.88	By matching	By MS/MS		2	0	2601000
NIDDGTSDRPYSHALVAGIDRYPR	GRKAVIVKNIDDGTSD	AGIDRYPRKVTAAMGK	K	N	I	P	R	K	2	3	1	4	0	0	0	2	1	2	1	0	0	0	2	2	1	0	2	1	0	24	2	2687.31	sp|P61358|RL27_MOUSE	sp|P61358|RL27_MOUSE	28	51	yes	yes	3	7.2734e-08	83.167	By matching	By MS/MS		1	0	43083000
NIEDVIAQGVGK	VISELNGKNIEDVIAQ	VIAQGVGKLASVPAGG	K	N	I	G	K	L	1	0	1	1	0	1	1	2	0	2	0	1	0	0	0	0	0	0	0	2	0	12	0	1241.66	sp|P99027|RLA2_MOUSE	sp|P99027|RLA2_MOUSE	50	61	yes	yes	2	1.5493e-09	160.18	By matching	By MS/MS		1	0	7717800
NIGLGFKTPK	EKLPRYYKNIGLGFKT	GLGFKTPKEAIEGTYI	K	N	I	P	K	E	0	0	1	0	0	0	0	2	0	1	1	2	0	1	1	0	1	0	0	0	0	10	1	1073.62	sp|P62281|RS11_MOUSE	sp|P62281|RS11_MOUSE	39	48	yes	yes	2	0.0001698	131.09	By matching	By MS/MS		1	0	9388900
NIKTIAECLADELINAAK	GAREAAFRNIKTIAEC	DELINAAKGSSNSYAI	R	N	I	A	K	G	4	0	2	1	1	0	2	0	0	3	2	2	0	0	0	0	1	0	0	0	0	18	1	1986.05	tr|Q91V55|Q91V55_MOUSE;tr|D3YYM6|D3YYM6_MOUSE	tr|Q91V55|Q91V55_MOUSE	165	182	yes	no	2;3	3.6289e-06	102.79	By matching	By MS/MS		2	0	3198000
NIVEAAAVR	AIKKFVIRNIVEAAAV	IVEAAAVRDISEASVF	R	N	I	V	R	D	3	1	1	0	0	0	1	0	0	1	0	0	0	0	0	0	0	0	0	2	0	9	0	941.529	sp|P62855|RS26_MOUSE	sp|P62855|RS26_MOUSE	43	51	yes	yes	2	0.0013821	117.71	By matching	By MS/MS	1	1	55410	16023000
NIVEAAAVRDISEASVFDAYVLPK	AIKKFVIRNIVEAAAV	FDAYVLPKLYVKLHYC	R	N	I	P	K	L	5	1	1	2	0	0	2	0	0	2	1	1	0	1	1	2	0	0	1	4	0	24	1	2576.35	sp|P62855|RS26_MOUSE	sp|P62855|RS26_MOUSE	43	66	yes	yes	2;3;4	4.8497e-11	109.32	By MS/MS	By MS/MS	1	3	735520	30870000
NKEEAAEYAK	LKKQRTKKNKEEAAEY	EEAAEYAKLLAKRMKE	K	N	K	A	K	L	3	0	1	0	0	0	3	0	0	0	0	2	0	0	0	0	0	0	1	0	0	10	1	1151.55	sp|P62754|RS6_MOUSE	sp|P62754|RS6_MOUSE	202	211	yes	yes	2;3	8.0039e-05	133.91	By matching	By matching		2	0	1699700
NKIAGYVTHLMK	IIPSKKLRNKIAGYVT	GYVTHLMKRIQRGPVR	R	N	K	M	K	R	1	0	1	0	0	0	0	1	1	1	1	2	1	0	0	0	1	0	1	1	0	12	1	1373.75	sp|P63276|RS17_MOUSE	sp|P63276|RS17_MOUSE	48	59	yes	yes	3	1.8195e-09	157.03	By matching	By MS/MS		1	0	3770600
NKLDHYAIIK	PRKSAPRRNKLDHYAI	LDHYAIIKFPLTTESA	R	N	K	I	K	F	1	0	1	1	0	0	0	0	1	2	1	2	0	0	0	0	0	0	1	0	0	10	1	1213.68	sp|P62751|RL23A_MOUSE	sp|P62751|RL23A_MOUSE	69	78	yes	yes	2;3	3.0196e-05	138.22	By matching	By matching		2	0	2627500
NKLDHYAIIKFPLTTESAMK	PRKSAPRRNKLDHYAI	LTTESAMKKIEDNNTL	R	N	K	M	K	K	2	0	1	1	0	0	1	0	1	2	2	3	1	1	1	1	2	0	1	0	0	20	2	2319.23	sp|P62751|RL23A_MOUSE	sp|P62751|RL23A_MOUSE	69	88	yes	yes	3;4	3.0423e-08	110.26	By matching	By MS/MS		1	0	1478200
NKLNDLEDALQQAKEDLAR	ENALKDAKNKLNDLED	QAKEDLARLLRDYQEL	K	N	K	A	R	L	3	1	2	3	0	2	2	0	0	0	4	2	0	0	0	0	0	0	0	0	0	19	2	2183.12	CON__P04264	CON__P04264	442	460	yes	yes	3	6.8379e-10	119.68	By matching	By matching	1	1	1081000	1235200		+
NKLNDLEEALQQAKEDLAR	EHALKDARNKLNDLEE	QAKEDLARLLRDYQEL	R	N	K	A	R	L	3	1	2	2	0	2	3	0	0	0	4	2	0	0	0	0	0	0	0	0	0	19	2	2197.13	CON__P35908	CON__P35908	446	464	yes	yes	3	1.0888e-13	133.9	By MS/MS	By matching	1		551500	0		+
NKQTYSTEPNNLK	CSSFLIKRNKQTYSTE	STEPNNLKARNSFRYN	R	N	K	L	K	A	0	0	3	0	0	1	1	0	0	0	1	2	0	0	1	1	2	0	1	0	0	13	1	1535.76	sp|P41105|RL28_MOUSE	sp|P41105|RL28_MOUSE	21	33	yes	yes	2;3	7.025e-38	232.5	By matching	By MS/MS		2	0	49970000
NKQTYSTEPNNLKAR	CSSFLIKRNKQTYSTE	EPNNLKARNSFRYNGL	R	N	K	A	R	N	1	1	3	0	0	1	1	0	0	0	1	2	0	0	1	1	2	0	1	0	0	15	2	1762.9	sp|P41105|RL28_MOUSE	sp|P41105|RL28_MOUSE	21	35	yes	yes	3	4.4e-12	134.04	By matching	By MS/MS		1	0	5998000
NKSTESLQANVQR	ISVDPRRRNKSTESLQ	SLQANVQRLKEYRSKL	R	N	K	Q	R	L	1	1	2	0	0	2	1	0	0	0	1	1	0	0	0	2	1	0	0	1	0	13	1	1473.75	sp|P47963|RL13_MOUSE	sp|P47963|RL13_MOUSE	104	116	yes	yes	2;3	5.2721e-19	185.95	By matching	By MS/MS		2	0	71268000
NKTGVAPIIDVVR	QTRVNAAKNKTGVAPI	APIIDVVRSGYYKVLG	K	N	K	V	R	S	1	1	1	1	0	0	0	1	0	2	0	1	0	0	1	0	1	0	0	3	0	13	1	1380.81	sp|P14115|RL27A_MOUSE	sp|P14115|RL27A_MOUSE	93	105	yes	yes	2;3	4.3563e-09	137.73	By matching	By MS/MS		2	0	33835000
NKWFFQK	EERYKTGKNKWFFQKL	KNKWFFQKLRF_____	K	N	K	Q	K	L	0	0	1	0	0	1	0	0	0	0	0	2	0	2	0	0	0	1	0	0	0	7	1	996.518	sp|P61358|RL27_MOUSE;tr|A2A4Q0|A2A4Q0_MOUSE	sp|P61358|RL27_MOUSE	127	133	yes	no	2;3	0.0070515	120.65	By matching	By MS/MS		2	0	8039400
NLDDGIDDERLR	QGVNLYVKNLDDGIDD	GIDDERLRKEFSPFGT	K	N	L	L	R	K	0	2	1	4	0	0	1	1	0	1	2	0	0	0	0	0	0	0	0	0	0	12	1	1429.68	sp|P29341|PABP1_MOUSE;tr|Q9D4E6|Q9D4E6_MOUSE	sp|P29341|PABP1_MOUSE	300	311	yes	no	2;3	6.6881e-07	138.24	By matching	By MS/MS		2	0	12847000
NLDKSIDNKALYDTFSAFGNILSCK	GVGNIFIKNLDKSIDN	FGNILSCKVVCDENGS	K	N	L	C	K	V	2	0	3	3	1	0	0	1	0	2	3	3	0	2	0	3	1	0	1	0	0	25	2	2833.4	tr|Q91YZ8|Q91YZ8_MOUSE;tr|D3Z5M2|D3Z5M2_MOUSE;tr|A3KFU5|A3KFU5_MOUSE;tr|A3KFU8|A3KFU8_MOUSE;tr|Q6PHQ9|Q6PHQ9_MOUSE;tr|V9GXG3|V9GXG3_MOUSE;sp|P29341|PABP1_MOUSE	sp|P29341|PABP1_MOUSE	105	129	no	no	3	0.0028005	48.958	By matching	By MS/MS		1	0	1553700
NLDLDSIIAEVK	ILSMDNSRNLDLDSII	DSIIAEVKAQYEEIAQ	R	N	L	V	K	A	1	0	1	2	0	0	1	0	0	2	2	1	0	0	0	1	0	0	0	1	0	12	0	1328.72	CON__P35908	CON__P35908	348	359	no	no	2	7.6916e-17	194.98	By MS/MS	By MS/MS	1	1	2458700	4226500		+
NLFNVVDCK	TRQEIRVRNLFNVVDC	LFNVVDCKLHWQKNGD	R	N	L	C	K	L	0	0	2	1	1	0	0	0	0	0	1	1	0	1	0	0	0	0	0	2	0	9	0	1107.54	sp|Q8JZQ9|EIF3B_MOUSE	sp|Q8JZQ9|EIF3B_MOUSE	497	505	yes	yes	2	0.0046724	98.048	By matching	By MS/MS		1	0	1162600
NLQEAEEWYK	QYESVAAKNLQEAEEW	QEAEEWYKSKFADLSE	K	N	L	Y	K	S	1	0	1	0	0	1	3	0	0	0	1	1	0	0	0	0	0	1	1	0	0	10	0	1308.6	sp|P20152|VIME_MOUSE;sp|P15331-3|PERI_MOUSE;tr|G5E846|G5E846_MOUSE;sp|P15331|PERI_MOUSE;tr|G3X981|G3X981_MOUSE;sp|P15331-2|PERI_MOUSE	sp|P20152|VIME_MOUSE	283	292	yes	no	2	5.6279e-07	152.7	By matching	By MS/MS		1	0	2489000
NLQTVNVDEN	YVPVTTFKNLQTVNVD	QTVNVDEN________	K	N	L	E	N	-	0	0	3	1	0	1	1	0	0	0	1	0	0	0	0	0	1	0	0	2	0	10	0	1144.54	sp|P62900|RL31_MOUSE	sp|P62900|RL31_MOUSE	116	125	yes	yes	2	2.0377e-07	161.19	By matching	By MS/MS	1	1	387980	15034000
NLSFNITEDELKEVFEDAMEIR	AARTLLAKNLSFNITE	FEDAMEIRLVSQDGKS	K	N	L	I	R	L	1	1	2	2	0	0	5	0	0	2	2	1	1	2	0	1	1	0	0	1	0	22	1	2641.26	sp|P09405|NUCL_MOUSE	sp|P09405|NUCL_MOUSE	401	422	yes	yes	2;3	2.6924e-06	83.423	By matching	By MS/MS		2	0	7180000
NLYIISVK	CADNTGAKNLYIISVK	NLYIISVKGIKGRLNR	K	N	L	V	K	G	0	0	1	0	0	0	0	0	0	2	1	1	0	0	0	1	0	0	1	1	0	8	0	948.564	sp|P62830|RL23_MOUSE;tr|A2A6F8|A2A6F8_MOUSE	sp|P62830|RL23_MOUSE	36	43	yes	no	2	0.023884	80.231	By matching	By MS/MS		1	0	14977000
NMSVHLSPCFR	NRFEKRHKNMSVHLSP	VHLSPCFRDVQIGDIV	K	N	M	F	R	D	0	1	1	0	1	0	0	0	1	0	1	0	1	1	1	2	0	0	0	1	0	11	0	1346.62	sp|P62281|RS11_MOUSE	sp|P62281|RS11_MOUSE	108	118	yes	yes	2;3	7.3736e-12	169.82	By matching	By MS/MS		2	0	7543400
NMVQFNLQTLPK	LRRDKDRRNMVQFNLQ	FNLQTLPKSAKQKERE	R	N	M	P	K	S	0	0	2	0	0	2	0	0	0	0	2	1	1	1	1	0	1	0	0	1	0	12	0	1431.75	sp|O70194|EIF3D_MOUSE	sp|O70194|EIF3D_MOUSE	113	124	yes	yes	2	0.0016001	89.356	By matching	By MS/MS		1	0	815540
NNASTDYDLSDK	IKDGKLIKNNASTDYD	TDYDLSDKSINPLGGF	K	N	N	D	K	S	1	0	2	3	0	0	0	0	0	0	1	1	0	0	0	2	1	0	1	0	0	12	0	1341.57	sp|P27659|RL3_MOUSE	sp|P27659|RL3_MOUSE	301	312	yes	yes	2	4.3095e-09	149.82	By matching	By MS/MS		1	0	4632600
[truncated: 488 more rows]
[truncated: 8 more columns]

## Sheet: Filtered Data with Ratio
Protein IDs	Majority protein IDs	Peptide counts (all)	Peptide counts (razor+unique)	Peptide counts (unique)	Fasta headers	Intensity Ratio Mt-II/CTRL	Number of proteins	Peptides	Razor + unique peptides	Unique peptides	Peptides CTRL	Peptides MT-II	Razor + unique peptides CTRL	Razor + unique peptides Mt-II	Unique peptides CTRL	Unique peptides Mt-II	Sequence coverage [%]	Unique + razor sequence coverage [%]	Unique sequence coverage [%]	Mol. weight [kDa]	Sequence length	Sequence lengths	Q-value	Identification type CTRL	Identification type Mt-II	Sequence coverage CTRL [%]	Sequence coverage Mt-II [%]	Intensity CTRL	Intensity Mt-II	MS/MS Count CTRL	MS/MS Count Mt-II	MS/MS Count	Only identified by site	Reverse	Potential contaminant	id	Peptide IDs	Peptide is razor	Mod. peptide IDs	Evidence IDs	MS/MS IDs	Best MS/MS	Oxidation (M) site IDs	Oxidation (M) site positions
[truncated: 105 more rows]
