# Supplementary material for: Cell surface nucleolin interacts with and internalizes Bothrops asper Lys49 phospholipase A2 and mediates its toxic activity
Source: Sci Rep. 2018 Jul 13;8:10619. doi: 10.1038/s41598-018-28846-4 (PMC6045611; doi:10.1038/s41598-018-28846-4)
Supplement: Supplementary file 4 — Table S3 [file 41598_2018_28846_MOESM4_ESM.xlsx]

## Sheet: ProteinGroups
Protein IDs	Majority protein IDs	Peptide counts (all)	Peptide counts (razor+unique)	Peptide counts (unique)	Fasta headers	Number of proteins	Peptides	Razor + unique peptides	Unique peptides	Peptides CTRL	Peptides Mt-II	Razor + unique peptides CTRL	Razor + unique peptides Mt-II	Unique peptides CTRL	Unique peptides Mt-II	Sequence coverage [%]	Unique + razor sequence coverage [%]	Unique sequence coverage [%]	Mol. weight [kDa]	Sequence length	Sequence lengths	Q-value	Sequence coverage Cn [%]	Sequence coverage M [%]	Intensity CTRL	Intensity Mt-II	MS/MS Count CTRL	MS/MS Count Mt-II	MS/MS Count	Only identified by site	Reverse	Potential contaminant	id	Peptide IDs	Peptide is razor	Mod. peptide IDs	Evidence IDs	MS/MS IDs	Best MS/MS	Oxidation (M) site IDs	Oxidation (M) site positions
CON__ENSEMBL:ENSBTAP00000024146	CON__ENSEMBL:ENSBTAP00000024146	2	2	2	>ENSEMBL:ENSBTAP00000024146 (Bos taurus) similar to alpha-2-macroglobulin isoform 1	1	2	2	2	2	1	2	1	2	1	1.9	1.9	1.9	164.34	1477	1477	0	1.9	0.9	831020	591080	1	1	2			+	0	128;233	True;True	132;245	199;391;392	213;417;418	213;417
CON__P00761	CON__P00761	4	4	4	>P00761 SWISS-PROT:P00761|TRYP_PIG Trypsin - Sus scrofa (Pig).	1	4	4	4	4	2	4	2	4	2	25.1	25.1	25.1	24.409	231	231	0	25.1	13	146880000	84567000	5	4	9			+	1	547;686;784;1223	True;True;True;True	575;722;827;1300	887;1120;1121;1122;1123;1280;1281;1993	934;1179;1180;1181;1182;1183;1345;1346;2087	934;1182;1346;2087
CON__P01966	CON__P01966	1	1	1	>P01966 SWISS-PROT:P01966 (Bos taurus) Hemoglobin subunit alpha	1	1	1	1	1	1	1	1	1	1	10.6	10.6	10.6	15.184	142	142	0	10.6	10.6	1173700	767810	1	1	2			+	2	1260	True	1342	2053;2054	2153;2154	2153
CON__P02070;tr|E9Q223|E9Q223_MOUSE;tr|A8DUK4|A8DUK4_MOUSE;sp|P02104|HBE_MOUSE;sp|P02089|HBB2_MOUSE;sp|P02088|HBB1_MOUSE;CON__Q3SX09	CON__P02070	5;1;1;1;1;1;1	5;1;1;1;1;1;1	5;1;1;1;1;1;1	>P02070 SWISS-PROT:P02070 (Bos taurus) Hemoglobin subunit beta	7	5	5	5	5	4	5	4	5	4	42.8	42.8	42.8	15.954	145	145;103;147;147;147;147;201	0	42.8	34.5	3437100	2280200	4	4	8			+	3	9;269;373;745;1335	True;True;True;True;True	10;285;397;783;1421	17;18;451;452;618;619;1213;1214;2168	19;20;477;478;648;649;1274;1275;1276;2282	20;477;648;1274;2282	0	54
CON__P02533;sp|Q61414|K1C15_MOUSE;tr|B1AQ77|B1AQ77_MOUSE;CON__A2A4G1;sp|P19001|K1C19_MOUSE;CON__P19001;CON__Q61782;CON__Q99456	CON__P02533	18;6;6;6;4;4;3;2	15;3;3;3;2;2;3;0	2;0;0;0;0;0;1;0	>P02533 SWISS-PROT:P02533 Tax_Id=9606 Gene_Symbol=KRT14 Keratin, type I cytoskeletal 14	8	18	15	2	18	12	15	9	2	2	40.7	36.9	7.8	51.621	472	472;452;456;456;403;403;93;494	0	40.7	29.4	7983600	5685100	2	2	4			+	4	64;111;130;159;251;341;454;457;596;651;653;672;721;852;1004;1183;1285;1333	True;True;True;True;True;True;True;True;True;False;False;True;True;True;True;True;True;False	67;115;134;166;267;362;480;483;628;683;685;707;758;909;1070;1255;1369;1418;1419	104;105;176;177;201;202;259;260;424;572;573;741;742;745;979;1064;1065;1067;1068;1097;1098;1176;1177;1395;1627;1928;1929;2090;2091;2161;2162;2163;2164;2165	111;112;190;191;215;216;275;276;450;602;603;776;777;780;1030;1117;1118;1120;1121;1155;1156;1237;1238;1469;1708;2021;2022;2191;2192;2272;2273;2274;2275;2276;2277;2278;2279	111;190;215;275;450;602;776;780;1030;1118;1121;1155;1237;1469;1708;2022;2191;2278	1;2	119;272
CON__P02538;CON__P48668;CON__P04259;CON__O95678;tr|E9Q1Z0|E9Q1Z0_MOUSE;sp|Q8VED5|K2C79_MOUSE;CON__Q8VED5;CON__Q14CN4-1;sp|Q6IME9|K2C72_MOUSE;CON__Q6IME9;tr|Q6IFZ8|Q6IFZ8_MOUSE;sp|Q99M73|KRT84_MOUSE;tr|D3Z6R0|D3Z6R0_MOUSE;CON__H-INV:HIT000292931	CON__P02538;CON__P48668;CON__P04259	20;19;18;8;7;6;6;2;2;2;2;2;1;1	13;12;11;3;4;2;2;1;1;1;1;1;1;1	6;5;4;0;0;0;0;0;0;0;0;0;0;0	>P02538 SWISS-PROT:P02538 Tax_Id=9606 Gene_Symbol=KRT6A Keratin, type II cytoskeletal 6A;>P48668 SWISS-PROT:P48668 Tax_Id=9606 Gene_Symbol=KRT6C Keratin, type II cytoskeletal 6C;>P04259 SWISS-PROT:P04259 Tax_Id=9606 Gene_Symbol=KRT6B Keratin, type II cytos	14	20	13	6	19	9	13	5	6	3	33.9	25.5	15.1	60.044	564	564;564;564;551;538;531;531;511;520;520;552;603;159;443	0	32.6	17.2	8582300	2200400	6	3	9			+	5	19;23;54;126;238;357;365;460;590;625;722;858;861;863;922;1016;1068;1110;1355;1359	True;True;True;False;True;True;False;True;True;False;False;True;False;False;True;True;True;True;True;False	20;24;55;130;250;251;381;389;486;622;657;759;915;918;920;985;1083;1136;1180;1443;1447	31;32;37;86;87;196;399;400;595;608;750;969;1024;1178;1179;1402;1407;1408;1409;1411;1412;1506;1649;1650;1744;1815;1816;2197;2198;2204;2205	34;35;41;92;93;210;425;426;625;638;785;1020;1076;1239;1240;1476;1481;1482;1483;1484;1486;1487;1584;1731;1732;1829;1905;1906;2311;2312;2313;2319;2320	34;41;92;210;426;625;638;785;1020;1076;1239;1476;1482;1487;1584;1731;1829;1905;2311;2320	3	279
CON__P02668	CON__P02668	2	2	2	>P02668 SWISS-PROT:P02668 Kappa-casein [Contains: Casoxin C; Casoxin 6; Casoxin A; Casoxin B; Casoplatelin] - Bos taurus (Bovine).	1	2	2	2	2	2	2	2	2	2	16.6	16.6	16.6	18.974	169	169	0	16.6	16.6	2021100	929000	3	2	5			+	6	1055;1378	True;True	1123;1468	1719;1720;1721;2240;2241	1803;1804;1805;2357;2358	1803;2357
CON__P02754	CON__P02754	1	1	1	>P02754 SWISS-PROT:P02754 Beta-lactoglobulin - Bos taurus (Bovine).	1	1	1	1	1	0	1	0	1	0	8.6	8.6	8.6	18.281	162	162	0	8.6	0	461580	0	1	0	1			+	7	778	True	820	1270	1335	1335
CON__P02769	CON__P02769	16	16	13	>P02769 SWISS-PROT:P02769 (Bos taurus) Bovine serum albumin precursor	1	16	16	13	15	13	15	13	12	10	28.7	28.7	25	69.293	607	607	0	26.7	22.6	26188000	18775000	11	10	21			+	8	26;161;164;353;383;494;630;687;804;812;832;973;1200;1308;1375;1389	True;True;True;True;True;True;True;True;True;True;True;True;True;True;True;True	27;168;171;376;407;522;662;723;847;856;885;1038;1274;1393;1465;1479	40;41;262;267;268;589;630;806;807;1033;1034;1035;1124;1125;1309;1310;1323;1324;1365;1583;1584;1957;1958;2122;2123;2234;2235;2258;2259	44;45;278;283;284;619;660;845;846;847;848;1085;1086;1087;1184;1185;1376;1377;1390;1391;1437;1662;1663;2050;2051;2225;2226;2351;2352;2376;2377	44;278;283;619;660;846;1085;1185;1376;1391;1437;1663;2050;2225;2352;2376	4	469
CON__P04264	CON__P04264	29	26	17	>P04264 SWISS-PROT:P04264 Tax_Id=9606 Gene_Symbol=KRT1 Keratin, type II cytoskeletal 1	1	29	26	17	26	23	23	21	15	13	44.6	41.5	30.3	66.017	644	644	0	42.7	41.3	181180000	108630000	16	12	28			+	9	22;240;249;386;397;422;520;617;628;643;665;747;777;834;859;861;875;935;1003;1017;1030;1034;1041;1155;1167;1168;1351;1359;1360	True;True;True;False;True;True;False;True;True;True;True;True;True;True;True;True;True;True;True;True;True;True;True;True;True;True;True;False;True	23;253;254;263;264;410;423;448;548;649;660;675;699;700;785;819;888;889;916;918;932;933;934;999;1069;1084;1097;1101;1108;1226;1239;1240;1439;1447;1448	35;36;403;404;417;418;419;420;635;636;637;656;657;690;691;692;693;845;846;1012;1030;1031;1053;1087;1088;1216;1217;1268;1269;1368;1369;1370;1403;1404;1405;1407;1408;1409;1430;1431;1432;1433;1434;1435;1530;1531;1532;1533;1626;1651;1652;1674;1684;1685;1686;1697;1698;1880;1881;1902;1903;1904;1905;1906;1907;2193;2204;2205;2206;2207	38;39;40;429;430;443;444;445;446;665;666;667;688;689;723;724;725;726;890;891;1064;1082;1083;1106;1144;1145;1278;1279;1333;1334;1440;1441;1442;1477;1478;1479;1481;1482;1483;1484;1505;1506;1507;1508;1509;1510;1608;1609;1610;1611;1707;1733;1734;1756;1766;1767;1768;1780;1781;1971;1972;1973;1994;1995;1996;1997;1998;1999;2000;2307;2319;2320;2321;2322	39;429;443;665;689;724;890;1064;1082;1106;1144;1278;1333;1440;1478;1482;1510;1608;1707;1733;1756;1768;1780;1971;1995;1998;2307;2320;2321	5;6;7;8;9	259;262;296;469;493
CON__P08727	CON__P08727	6	1	1	>P08727 SWISS-PROT:P08727 Tax_Id=9606 Gene_Symbol=KRT19 Keratin, type I cytoskeletal 19	1	6	1	1	6	4	1	0	1	0	11.5	2.2	2.2	44.091	400	400	0	11.5	6.8	1919100	0	1	0	1			+	10	651;653;672;791;1142;1285	False;False;False;True;False;False	683;685;707;834;1212;1369	1064;1065;1067;1068;1097;1098;1293;1861;2090;2091	1117;1118;1120;1121;1155;1156;1359;1951;2191;2192	1118;1121;1155;1359;1951;2191
CON__P08779;sp|Q9Z2K1|K1C16_MOUSE;CON__Q9Z2K1;CON__Q3ZAW8;sp|Q9WTL4|INSRR_MOUSE	CON__P08779	18;6;6;6;1	7;1;1;1;1	7;1;1;1;1	>P08779 SWISS-PROT:P08779 Tax_Id=9606 Gene_Symbol=KRT16 Keratin, type I cytoskeletal 16	5	18	7	7	17	11	6	4	6	4	39.1	19.2	19.2	51.267	473	473;469;469;474;1300	0	37.4	23.9	7324500	3843900	6	5	11			+	11	64;110;130;251;340;453;457;534;596;651;653;672;1008;1121;1143;1183;1285;1333	False;True;False;False;True;True;False;True;False;False;False;False;True;True;True;False;False;False	67;114;134;267;361;479;483;562;628;683;685;707;1074;1191;1213;1255;1369;1418;1419	104;105;174;175;201;202;424;570;571;740;745;863;864;865;866;979;1064;1065;1067;1068;1097;1098;1635;1832;1862;1928;1929;2090;2091;2161;2162;2163;2164;2165	111;112;188;189;215;216;450;600;601;775;780;910;911;912;913;1030;1117;1118;1120;1121;1155;1156;1716;1922;1952;2021;2022;2191;2192;2272;2273;2274;2275;2276;2277;2278;2279	111;188;215;450;600;775;780;910;1030;1118;1121;1155;1716;1922;1952;2022;2191;2278	2;10	121;274
CON__P12763	CON__P12763	1	1	1	>P12763 SWISS-PROT:P12763 (Bos taurus) Alpha-2-HS-glycoprotein precursor	1	1	1	1	1	0	1	0	1	0	4.2	4.2	4.2	38.418	359	359	0.0058309	4.2	0	463560	0	1	0	1			+	12	1176	True	1248	1918	2011	2011
CON__P13645;sp|P08730-2|K1C13_MOUSE;CON__Q7Z3Y7	CON__P13645	27;4;2	27;4;2	16;0;1	>P13645 SWISS-PROT:P13645 Tax_Id=9606 Gene_Symbol=KRT10 Keratin, type I cytoskeletal 10	3	27	27	16	24	24	24	24	15	14	41	41	29.3	59.51	593	593;311;486	0	36.1	39.5	180530000	121060000	21	18	39			+	13	29;67;317;461;551;586;616;651;653;671;708;851;894;897;967;970;971;989;1005;1006;1032;1039;1066;1067;1287;1333;1364	True;True;True;True;True;True;True;True;True;True;True;True;True;True;True;True;True;True;True;True;True;True;True;True;True;True;True	30;70;335;487;579;618;648;683;685;706;745;908;956;959;960;1032;1035;1036;1055;1071;1072;1099;1106;1134;1135;1371;1418;1419;1452	45;46;47;109;523;524;525;526;527;528;751;752;893;961;962;963;1011;1064;1065;1067;1068;1095;1096;1159;1160;1161;1394;1468;1469;1473;1474;1475;1574;1575;1578;1579;1580;1581;1609;1628;1629;1630;1631;1632;1679;1680;1681;1682;1691;1692;1739;1740;1741;1742;1743;2093;2094;2161;2162;2163;2164;2165;2213;2214	49;50;51;116;117;552;553;554;555;556;557;558;786;787;941;1012;1013;1014;1063;1117;1118;1120;1121;1152;1153;1154;1219;1220;1221;1468;1544;1545;1546;1550;1551;1552;1553;1653;1654;1657;1658;1659;1660;1689;1709;1710;1711;1712;1713;1761;1762;1763;1764;1773;1774;1824;1825;1826;1827;1828;2194;2195;2272;2273;2274;2275;2276;2277;2278;2279;2330;2331	49;116;553;786;941;1013;1063;1118;1121;1153;1219;1468;1544;1551;1653;1657;1660;1689;1709;1711;1761;1774;1824;1827;2195;2278;2331	2;11;12	150;306;321
CON__P13646-1;CON__ENSEMBL:ENSP00000377550	CON__P13646-1;CON__ENSEMBL:ENSP00000377550	12;10	7;5	4;2	>P13646-1 SWISS-PROT:P13646-1 Tax_Id=9606 Gene_Symbol=KRT13 Isoform 1 of Keratin, type I cytoskeletal 13;>ENSEMBL:ENSP00000377550 Tax_Id=9606 Gene_Symbol=KRT13 46 kDa protein	2	12	7	4	12	4	7	0	4	0	21.8	14.2	8.5	49.586	458	458;420	0	21.8	7.2	7494900	0	4	0	4			+	14	64;160;349;567;657;672;970;971;1123;1183;1273;1286	False;True;True;True;True;False;False;False;True;False;True;True	67;167;372;598;690;707;1035;1036;1193;1255;1356;1370	104;105;261;585;928;1073;1097;1098;1578;1579;1580;1581;1834;1928;1929;2073;2092	111;112;277;615;979;1126;1155;1156;1657;1658;1659;1660;1924;2021;2022;2173;2193	111;277;615;979;1126;1155;1657;1660;1924;2022;2173;2193
CON__P13647	CON__P13647	17	9	2	>P13647 SWISS-PROT:P13647 Tax_Id=9606 Gene_Symbol=KRT5 Keratin, type II cytoskeletal 5	1	17	9	2	16	11	9	6	2	1	26.9	17.3	4.4	62.378	590	590	0	25.8	19.5	6617500	2869100	2	1	3			+	15	238;356;365;591;625;722;861;863;874;1012;1120;1190;1227;1324;1355;1359;1361	False;True;False;True;False;False;False;False;True;True;True;True;True;True;False;False;True	250;251;379;380;389;623;657;759;918;920;931;1078;1190;1263;1264;1304;1305;1306;1409;1443;1447;1449	399;400;593;594;608;970;971;1024;1178;1179;1407;1408;1409;1411;1412;1429;1639;1640;1830;1831;1941;1942;1943;1999;2000;2001;2002;2147;2197;2198;2204;2205;2208;2209	425;426;623;624;638;1021;1022;1076;1239;1240;1481;1482;1483;1484;1486;1487;1504;1720;1721;1920;1921;2034;2035;2036;2093;2094;2095;2096;2253;2311;2312;2313;2319;2320;2323;2324	426;624;638;1021;1076;1239;1482;1487;1504;1721;1920;2034;2096;2253;2311;2320;2323	3;13;14;15	274;284;297;303
CON__P15497;sp|Q00623|APOA1_MOUSE	CON__P15497	7;1	7;1	7;1	>P15497 SWISS-PROT:P15497 (Bos taurus) Apolipoprotein A-I precursor	2	7	7	7	7	5	7	5	7	5	29.4	29.4	29.4	30.276	265	265;264	0	29.4	22.3	13455000	5924300	7	5	12			+	16	252;718;780;961;1219;1316;1323	True;True;True;True;True;True;True	268;755;822;1026;1296;1401;1408	425;426;1171;1172;1273;1274;1565;1566;1989;2137;2145;2146	451;452;1232;1233;1338;1339;1644;1645;2083;2243;2251;2252	452;1232;1338;1645;2083;2243;2251
CON__P19013	CON__P19013	9	7	6	>P19013 SWISS-PROT:P19013 Tax_Id=9606 Gene_Symbol=KRT4 keratin 4	1	9	7	6	8	1	7	0	6	0	15.8	13.1	11.4	63.91	594	594	0	14.6	1.2	3846000	0	7	0	7			+	17	21;126;365;725;1002;1166;1239;1317;1353	True;False;False;True;True;True;True;True;True	22;130;389;762;1068;1238;1318;1402;1441	34;196;608;1183;1625;1901;2017;2138;2195	37;210;638;1244;1706;1993;2113;2114;2244;2309	37;210;638;1244;1706;1993;2113;2244;2309
CON__P34955	CON__P34955	1	1	1	>P34955 SWISS-PROT:P34955 (Bos taurus) Alpha-1-antiproteinase precursor	1	1	1	1	1	0	1	0	1	0	3.6	3.6	3.6	46.103	416	416	0	3.6	0	238000	0	1	0	1			+	18	1098	True	1168	1795	1884	1884
CON__P35527;sp|P05784|K1C18_MOUSE;CON__P05784	CON__P35527	21;1;1	20;0;0	20;0;0	>P35527 SWISS-PROT:P35527 Tax_Id=9606 Gene_Symbol=KRT9 Keratin, type I cytoskeletal 9	3	21	20	20	20	17	19	16	19	16	40	40	40	62.129	623	623;423;423	0	37.4	34.5	159110000	70573000	18	12	30			+	19	219;282;370;398;426;427;552;582;651;652;838;899;927;929;933;978;1018;1090;1154;1159;1312	True;True;True;True;True;True;True;True;False;True;True;True;True;True;True;True;True;True;True;True;True	231;298;394;424;452;453;580;581;614;683;684;893;894;962;991;993;997;1043;1044;1085;1159;1160;1225;1230;1397	370;470;471;472;613;614;658;659;699;700;701;702;703;894;895;896;897;953;954;955;956;1064;1065;1066;1376;1377;1478;1515;1516;1519;1526;1527;1590;1591;1592;1593;1653;1780;1781;1782;1783;1878;1879;1887;1888;2128;2129;2130	394;496;497;498;643;644;690;691;733;734;735;736;737;942;943;944;945;1004;1005;1006;1007;1117;1118;1119;1448;1449;1556;1593;1594;1597;1604;1605;1669;1670;1671;1672;1735;1866;1867;1868;1869;1870;1871;1969;1970;1979;1980;2231;2232;2233	394;498;643;691;733;737;942;1007;1118;1119;1448;1556;1593;1597;1605;1670;1735;1869;1969;1980;2231	16;17;18;19	157;245;269;326
CON__P35908;CON__Q01546;sp|Q6NXH9|K2C73_MOUSE;CON__Q6NXH9;sp|P07744|K2C4_MOUSE;CON__P07744;CON__Q5XKE5;sp|Q6IFZ9|K2C74_MOUSE	CON__P35908	31;6;4;4;3;3;3;2	31;6;4;4;3;3;3;2	20;0;0;0;0;0;0;0	>P35908 SWISS-PROT:P35908 Tax_Id=9606 Gene_Symbol=KRT2 Keratin, type II cytoskeletal 2 epidermal	8	31	31	20	29	22	29	22	19	15	46.5	46.5	32.7	65.865	645	645;638;539;539;525;525;535;495	0	43.6	39.5	95225000	59763000	22	18	40			+	20	126;241;250;365;386;419;425;428;462;489;520;618;625;631;722;748;768;860;863;895;1031;1047;1091;1108;1109;1187;1188;1233;1359;1362;1381	True;True;True;True;True;True;True;True;True;True;True;True;True;True;True;True;True;True;True;True;True;True;True;True;True;True;True;True;True;True;True	130;255;265;266;389;410;445;451;454;488;517;548;650;657;663;759;786;809;917;920;957;1098;1114;1161;1178;1179;1259;1260;1261;1312;1447;1450;1471	196;405;406;421;422;423;608;635;636;637;686;687;697;698;704;753;754;798;799;800;845;846;1013;1024;1036;1178;1179;1218;1219;1252;1253;1254;1406;1411;1412;1470;1471;1675;1676;1677;1678;1708;1784;1785;1809;1810;1811;1812;1813;1814;1936;1937;1938;1939;2009;2204;2205;2210;2211;2244;2245	210;431;432;447;448;449;638;665;666;667;719;720;731;732;738;788;789;837;838;839;890;891;1065;1076;1088;1239;1240;1280;1281;1317;1318;1319;1480;1486;1487;1547;1548;1757;1758;1759;1760;1792;1872;1873;1899;1900;1901;1902;1903;1904;2029;2030;2031;2032;2104;2105;2319;2320;2325;2326;2327;2361;2362	210;431;447;638;665;719;731;738;789;839;890;1065;1076;1088;1239;1280;1318;1480;1487;1547;1759;1792;1872;1900;1904;2029;2031;2105;2320;2327;2361	20;21	263;473
CON__Q04695;sp|Q9QWL7|K1C17_MOUSE;CON__Q9QWL7	CON__Q04695;sp|Q9QWL7|K1C17_MOUSE;CON__Q9QWL7	13;12;12	5;4;4	3;2;2	>Q04695 SWISS-PROT:Q04695 Tax_Id=9606 Gene_Symbol=KRT17 Keratin, type I cytoskeletal 17;>sp|Q9QWL7|K1C17_MOUSE Keratin, type I cytoskeletal 17 OS=Mus musculus GN=Krt17 PE=1 SV=3;>Q9QWL7 SWISS-PROT:Q9QWL7 Tax_Id=10090 Gene_Symbol=Krt17 Keratin, type I cytos	3	13	5	3	13	6	5	1	3	0	28.9	15	10	48.105	432	432;433;433	0	28.9	12	892950	0	2	0	2			+	21	65;129;158;341;455;651;653;672;852;1004;1142;1183;1285	True;True;True;False;True;False;False;False;False;False;True;False;False	68;133;165;362;481;683;685;707;909;1070;1212;1255;1369	106;107;200;258;572;573;743;1064;1065;1067;1068;1097;1098;1395;1627;1861;1928;1929;2090;2091	113;114;214;274;602;603;778;1117;1118;1120;1121;1155;1156;1469;1708;1951;2021;2022;2191;2192	113;214;274;602;778;1118;1121;1155;1469;1708;1951;2022;2191	22	241
CON__Q1RMK2	CON__Q1RMK2	2	2	2	>Q1RMK2 TREMBL:Q1RMK2 (Bos taurus) IGHM protein	1	2	2	2	1	1	1	1	1	1	4.2	4.2	4.2	65.056	597	597	0	1.7	2.5	621920	366150	1	1	2			+	22	30;71	True;True	31;74	48;113	52;121	52;121
CON__Q2UVX4;sp|P01027|CO3_MOUSE	CON__Q2UVX4	6;1	6;1	6;1	>Q2UVX4 SWISS-PROT:Q2UVX4 (Bos taurus) Complement C3 precursor	2	6	6	6	6	2	6	2	6	2	5.1	5.1	5.1	187.37	1662	1662;1663	0	5.1	2.4	2218200	862530	5	1	6			+	23	267;487;562;924;1078;1251	True;True;True;True;True;True	283;515;591;592;988;1147;1331	448;449;795;913;914;915;916;917;918;1509;1759;2036	474;475;834;963;964;965;966;967;968;969;1587;1844;2134	475;834;963;1587;1844;2134	23	989
CON__Q3ZBS7	CON__Q3ZBS7	8	8	8	>Q3ZBS7 TREMBL:Q3ZBS7 (Bos taurus) Vitronectin	1	8	8	8	6	8	6	8	6	8	17.4	17.4	17.4	54.099	484	484	0	13.2	17.4	13509000	15721000	6	7	13			+	24	228;246;394;443;660;898;988;1229	True;True;True;True;True;True;True;True	240;260;420;469;694;961;1054;1308	383;384;413;414;651;652;725;726;1079;1476;1477;1607;1608;2004	408;409;439;440;683;684;759;760;1134;1135;1554;1555;1687;1688;2098	408;439;684;760;1135;1554;1687;2098	24	354
CON__Q5D862	CON__Q5D862	2	2	2	>Q5D862 SWISS-PROT:Q5D862 Tax_Id=9606 Gene_Symbol=FLG2 Filaggrin-2	1	2	2	2	2	1	2	1	2	1	1	1	1	248.07	2391	2391	0	1	0.5	1118800	345850	2	1	3			+	25	396;1103	True;True	422;1173	655;1801;1802	687;1890;1891	687;1890
CON__Q6KB66-1;sp|Q0VBK2|K2C80_MOUSE;CON__Q0VBK2	CON__Q6KB66-1	4;1;1	4;1;1	4;1;1	>Q6KB66-1 SWISS-PROT:Q6KB66-1 Tax_Id=9606 Gene_Symbol=KRT80 Isoform 1 of Keratin, type II cytoskeletal 80	3	4	4	4	4	1	4	1	4	1	10.4	10.4	10.4	50.525	452	452;452;452	0	10.4	3.1	1770400	190450	4	1	5			+	26	1035;1064;1111;1334	True;True;True;True	1102;1132;1181;1420	1687;1737;1817;2166;2167	1769;1822;1907;2280;2281	1769;1822;1907;2281
CON__Q8N1N4-2;CON__Q7RTT2	CON__Q8N1N4-2;CON__Q7RTT2	7;7	5;5	5;5	>Q8N1N4-2 SWISS-PROT:Q8N1N4-2 Tax_Id=9606 Gene_Symbol=KRT78 Isoform 2 of Keratin, type II cytoskeletal 78;>Q7RTT2 TREMBL:Q7RTT2 Tax_Id=9606 Gene_Symbol=KRT78 Keratin-78	2	7	5	5	7	2	5	1	5	1	14.2	10.7	10.7	56.964	521	521;521	0	14.2	3.6	2946000	366120	5	1	6			+	27	21;519;722;1160;1232;1315;1380	False;True;False;True;True;True;True	22;547;759;1231;1311;1400;1470	34;843;844;1178;1179;1889;2008;2136;2243	37;888;889;1239;1240;1981;2103;2242;2360	37;888;1239;1981;2103;2242;2360
CON__Q7Z794	CON__Q7Z794	8	5	4	>Q7Z794 SWISS-PROT:Q7Z794 Tax_Id=9606 Gene_Symbol=KRT77 Keratin 77	1	8	5	4	7	4	5	2	4	2	13.8	9.2	7.6	61.802	578	578	0	12.6	7.1	3291700	1426900	3	2	5			+	28	365;386;763;945;1049;1240;1359;1395	False;False;True;True;True;True;False;True	389;410;803;1009;1116;1117;1319;1447;1487	608;635;636;637;1244;1546;1711;1712;2018;2019;2204;2205;2271;2272	638;665;666;667;1308;1625;1795;1796;2115;2116;2319;2320;2389;2390	638;665;1308;1625;1795;2115;2320;2390	25	243
CON__Q86YZ3	CON__Q86YZ3	4	4	4	>Q86YZ3 SWISS-PROT:Q86YZ3 Tax_Id=9606 Gene_Symbol=HRNR Hornerin	1	4	4	4	3	3	3	3	3	3	5.9	5.9	5.9	282.39	2850	2850	0	3.1	5.3	2054100	1232600	5	3	8			+	29	416;449;450;968	True;True;True;True	442;475;476;1033	682;683;732;733;734;735;736;1576	715;716;767;768;769;770;771;1655	715;768;769;1655
CON__Streptavidin	CON__Streptavidin	4	4	4	>Streptavidin (S.avidinii)	1	4	4	4	4	4	4	4	4	4	43.1	43.1	43.1	16.622	160	160	0	43.1	43.1	19100000	56945000	6	10	16			+	30	576;843;1089;1358	True;True;True;True	608;900;1158;1446	943;944;945;946;1383;1384;1385;1776;1777;1778;1779;2201;2202;2203	994;995;996;997;1455;1456;1457;1458;1459;1862;1863;1864;1865;2316;2317;2318	996;1458;1864;2317
REV__sp|O09008|MFNG_MOUSE	REV__sp|O09008|MFNG_MOUSE	1	1	1	>sp|O09008|MFNG_MOUSE Beta-1,3-N-acetylglucosaminyltransferase manic fringe OS=Mus musculus GN=Mfng PE=1 SV=1	1	1	1	1	1	0	1	0	1	0	0	0	0	36.2	321	321	0.0030488	0	0	254680	0	1	0	1		+		31	712	True	749	1165	1225	1225
REV__tr|B1AZ26|B1AZ26_MOUSE;REV__sp|Q3UMF0-3|COBL1_MOUSE;REV__sp|Q3UMF0-4|COBL1_MOUSE;REV__tr|B1AZ15|B1AZ15_MOUSE;REV__tr|B1AZ14|B1AZ14_MOUSE;REV__sp|Q3UMF0-2|COBL1_MOUSE;REV__sp|Q3UMF0|COBL1_MOUSE	REV__tr|B1AZ26|B1AZ26_MOUSE;REV__sp|Q3UMF0-3|COBL1_MOUSE;REV__sp|Q3UMF0-4|COBL1_MOUSE;REV__tr|B1AZ15|B1AZ15_MOUSE;REV__tr|B1AZ14|B1AZ14_MOUSE;REV__sp|Q3UMF0-2|COBL1_MOUSE;REV__sp|Q3UMF0|COBL1_MOUSE	1;1;1;1;1;1;1	1;1;1;1;1;1;1	1;1;1;1;1;1;1	>tr|B1AZ26|B1AZ26_MOUSE Cordon-bleu protein-like 1 (Fragment) OS=Mus musculus GN=Cobll1 PE=1 SV=3;>sp|Q3UMF0-3|COBL1_MOUSE Isoform 3 of Cordon-bleu protein-like 1 OS=Mus musculus GN=Cobll1;>sp|Q3UMF0-4|COBL1_MOUSE Isoform 4 of Cordon-bleu protein-like 1 OS	7	1	1	1	0	1	0	1	0	1	0	0	0	38.11	347	347;1202;1203;1240;1241;1241;1273	0.0059524	0	0	0	1215400	0	1	1		+		32	302	True	320	503	530	530
REV__tr|E9Q616|E9Q616_MOUSE	REV__tr|E9Q616|E9Q616_MOUSE	1	1	1	>tr|E9Q616|E9Q616_MOUSE Protein Ahnak OS=Mus musculus GN=Ahnak PE=1 SV=1	1	1	1	1	1	0	1	0	1	0	0	0	0	604.25	5656	5656	0.0086957	0	0	0	0	0	0	0		+		33	57	True	58	90	96	96	26	1427
tr|A2A610|A2A610_MOUSE;tr|A2AE31|A2AE31_MOUSE;tr|A2AE32|A2AE32_MOUSE;sp|P20612|GNAT1_MOUSE;sp|Q9DC51|GNAI3_MOUSE;sp|Q3V3I2|GNAT3_MOUSE;sp|P50149|GNAT2_MOUSE;sp|P18872-2|GNAO_MOUSE;sp|P18872|GNAO_MOUSE;sp|B2RSH2|GNAI1_MOUSE;sp|P08752|GNAI2_MOUSE;tr|Z4YKV1|Z4YKV1_MOUSE;sp|P63094-2|GNAS2_MOUSE;sp|Q8CGK7|GNAL_MOUSE;sp|P63094|GNAS2_MOUSE;tr|Q66L47|Q66L47_MOUSE;sp|Q6R0H7-4|GNAS1_MOUSE;sp|Q6R0H7|GNAS1_M…	tr|A2A610|A2A610_MOUSE;tr|A2AE31|A2AE31_MOUSE;tr|A2AE32|A2AE32_MOUSE;sp|P20612|GNAT1_MOUSE;sp|Q9DC51|GNAI3_MOUSE;sp|Q3V3I2|GNAT3_MOUSE;sp|P50149|GNAT2_MOUSE;sp|P18872-2|GNAO_MOUSE;sp|P18872|GNAO_MOUSE;sp|B2RSH2|GNAI1_MOUSE;sp|P08752|GNAI2_MOUSE;tr|Z4YKV1|Z4YKV1_MOUSE;sp|P63094-2|GNAS2_MOUSE;sp|Q8CGK7|GNAL_MOUSE;sp|P63094|GNAS2_MOUSE;tr|Q66L47|Q66L47_MOUSE;sp|Q6R0H7-4|GNAS1_MOUSE;sp|Q6R0H7|GNAS1_M…	1;1;1;1;1;1;1;1;1;1;1;1;1;1;1;1;1;1	1;1;1;1;1;1;1;1;1;1;1;1;1;1;1;1;1;1	1;1;1;1;1;1;1;1;1;1;1;1;1;1;1;1;1;1	>tr|A2A610|A2A610_MOUSE Guanine nucleotide-binding protein G(s) subunit alpha isoforms short OS=Mus musculus GN=Gnas PE=4 SV=1;>tr|A2AE31|A2AE31_MOUSE Guanine nucleotide-binding protein G(t) subunit alpha-2 (Fragment) OS=Mus musculus GN=Gnat2 PE=4 SV=3;>tr	18	1	1	1	1	0	1	0	1	0	12.1	12.1	12.1	10.184	91	91;113;232;350;354;354;354;354;354;354;355;379;380;381;394;448;1119;1133	0	12.1	0	319160	0	1	0	1				34	732	True	769	1192	1253	1253
tr|S4R2B0|S4R2B0_MOUSE;sp|B2RY56|RBM25_MOUSE	tr|S4R2B0|S4R2B0_MOUSE;sp|B2RY56|RBM25_MOUSE	2;2	2;2	2;2	>tr|S4R2B0|S4R2B0_MOUSE RNA-binding protein 25 (Fragment) OS=Mus musculus GN=Rbm25 PE=1 SV=1;>sp|B2RY56|RBM25_MOUSE RNA-binding protein 25 OS=Mus musculus GN=Rbm25 PE=1 SV=2	2	2	2	2	0	2	0	2	0	2	5.6	5.6	5.6	71.006	585	585;838	0	0	5.6	0	1549300	0	2	2				35	359;710	True;True	383;747	598;1163	628;1223	628;1223
tr|E9PZW0|E9PZW0_MOUSE;sp|E9Q557|DESP_MOUSE	tr|E9PZW0|E9PZW0_MOUSE;sp|E9Q557|DESP_MOUSE	3;3	3;3	3;3	>tr|E9PZW0|E9PZW0_MOUSE Desmoplakin OS=Mus musculus GN=Dsp PE=1 SV=1;>sp|E9Q557|DESP_MOUSE Desmoplakin OS=Mus musculus GN=Dsp PE=1 SV=1	2	3	3	3	3	1	3	1	3	1	1.5	1.5	1.5	261.42	2284	2284;2883	0	1.5	0.7	1620600	281130	3	1	4				36	523;720;952	True;True;True	551;757;1017	849;1174;1175;1555	894;1235;1236;1634	894;1236;1634
sp|E9Q634|MYO1E_MOUSE	sp|E9Q634|MYO1E_MOUSE	1	1	1	>sp|E9Q634|MYO1E_MOUSE Unconventional myosin-Ie OS=Mus musculus GN=Myo1e PE=1 SV=1	1	1	1	1	0	1	0	1	0	1	1	1	1	126.82	1107	1107	0	0	1	0	195380	0	1	1				37	1252	True	1332	2037	2135	2135
tr|Q7M739|Q7M739_MOUSE;sp|F6ZDS4|TPR_MOUSE	tr|Q7M739|Q7M739_MOUSE;sp|F6ZDS4|TPR_MOUSE	1;1	1;1	1;1	>tr|Q7M739|Q7M739_MOUSE Nuclear pore complex-associated intranuclear coiled-coil protein TPR OS=Mus musculus GN=Tpr PE=1 SV=1;>sp|F6ZDS4|TPR_MOUSE Nucleoprotein TPR OS=Mus musculus GN=Tpr PE=1 SV=1	2	1	1	1	0	1	0	1	0	1	0.4	0.4	0.4	266.92	2357	2357;2431	0.003003	0	0.4	0	277770	0	1	1				38	372	True	396	617	647	647
tr|B1AZS9|B1AZS9_MOUSE;sp|O08807|PRDX4_MOUSE	tr|B1AZS9|B1AZS9_MOUSE;sp|O08807|PRDX4_MOUSE	1;1	1;1	1;1	>tr|B1AZS9|B1AZS9_MOUSE Peroxiredoxin-4 (Fragment) OS=Mus musculus GN=Prdx4 PE=4 SV=1;>sp|O08807|PRDX4_MOUSE Peroxiredoxin-4 OS=Mus musculus GN=Prdx4 PE=1 SV=1	2	1	1	1	1	0	1	0	1	0	4.8	4.8	4.8	26.391	229	229;274	0	4.8	0	501410	0	1	0	1				39	938	True	1002	1536	1614	1614
tr|Q9CQM8|Q9CQM8_MOUSE;sp|O09167|RL21_MOUSE	tr|Q9CQM8|Q9CQM8_MOUSE;sp|O09167|RL21_MOUSE	1;1	1;1	1;1	>tr|Q9CQM8|Q9CQM8_MOUSE 60S ribosomal protein L21 OS=Mus musculus GN=Rpl21 PE=2 SV=1;>sp|O09167|RL21_MOUSE 60S ribosomal protein L21 OS=Mus musculus GN=Rpl21 PE=2 SV=3	2	1	1	1	0	1	0	1	0	1	9.4	9.4	9.4	18.579	160	160;160	0	0	9.4	0	1797300	0	1	1				40	1349	True	1437	2190	2304	2304
sp|O35286|DHX15_MOUSE	sp|O35286|DHX15_MOUSE	3	3	2	>sp|O35286|DHX15_MOUSE Putative pre-mRNA-splicing factor ATP-dependent RNA helicase DHX15 OS=Mus musculus GN=Dhx15 PE=1 SV=2	1	3	3	2	1	1	1	1	1	1	4.5	4.5	3	91.006	795	795	0	1.4	1.6	380950	417340	1	1	2				41	342;1051;1145	True;True;True	363;1119	574;1714	604;1798	604;1798
sp|O35344|IMA4_MOUSE	sp|O35344|IMA4_MOUSE	1	1	1	>sp|O35344|IMA4_MOUSE Importin subunit alpha-4 OS=Mus musculus GN=Kpna3 PE=1 SV=1	1	1	1	1	1	0	1	0	1	0	2.5	2.5	2.5	57.772	521	521	0	2.5	0	266340	0	1	0	1				42	226	True	238	381	406	406
tr|D3Z2T9|D3Z2T9_MOUSE;sp|Q99J95-3|CDK9_MOUSE;tr|E9Q9E4|E9Q9E4_MOUSE;tr|E9PZX7|E9PZX7_MOUSE;sp|P49615|CDK5_MOUSE;sp|P11440|CDK1_MOUSE;sp|P97377-2|CDK2_MOUSE;sp|Q80YP0|CDK3_MOUSE;sp|P30285|CDK4_MOUSE;sp|Q99J95-2|CDK9_MOUSE;sp|Q64261|CDK6_MOUSE;sp|P97377|CDK2_MOUSE;sp|O35495-3|CDK14_MOUSE;sp|Q99J95|CDK9_MOUSE;sp|O35495-2|CDK14_MOUSE;sp|Q8K0D0-2|CDK17_MOUSE;sp|Q3V3A1-3|CDK15_MOUSE;sp|Q3V3A1|CDK15_MO…	tr|D3Z2T9|D3Z2T9_MOUSE;sp|Q99J95-3|CDK9_MOUSE;tr|E9Q9E4|E9Q9E4_MOUSE;tr|E9PZX7|E9PZX7_MOUSE;sp|P49615|CDK5_MOUSE;sp|P11440|CDK1_MOUSE;sp|P97377-2|CDK2_MOUSE;sp|Q80YP0|CDK3_MOUSE;sp|P30285|CDK4_MOUSE;sp|Q99J95-2|CDK9_MOUSE;sp|Q64261|CDK6_MOUSE;sp|P97377|CDK2_MOUSE;sp|O35495-3|CDK14_MOUSE;sp|Q99J95|CDK9_MOUSE;sp|O35495-2|CDK14_MOUSE;sp|Q8K0D0-2|CDK17_MOUSE;sp|Q3V3A1-3|CDK15_MOUSE;sp|Q3V3A1|CDK15_MO…	1;1;1;1;1;1;1;1;1;1;1;1;1;1;1;1;1;1;1;1;1;1;1;1;1;1;1;1;1;1	1;1;1;1;1;1;1;1;1;1;1;1;1;1;1;1;1;1;1;1;1;1;1;1;1;1;1;1;1;1	1;1;1;1;1;1;1;1;1;1;1;1;1;1;1;1;1;1;1;1;1;1;1;1;1;1;1;1;1;1	>tr|D3Z2T9|D3Z2T9_MOUSE Cyclin-dependent kinase 1 (Fragment) OS=Mus musculus GN=Cdk1 PE=1 SV=1;>sp|Q99J95-3|CDK9_MOUSE Isoform 3 of Cyclin-dependent kinase 9 OS=Mus musculus GN=Cdk9;>tr|E9Q9E4|E9Q9E4_MOUSE Cyclin-dependent kinase 4 (Fragment) OS=Mus muscul	30	1	1	1	1	1	1	1	1	1	4	4	4	22.893	200	200;243;253;271;292;297;298;303;303;321;326;346;367;372;423;430;432;433;435;451;451;461;469;496;523;1258;1451;1475;1484;1511	0	4	4	626770	510970	1	1	2				43	637	True	669	1045;1046	1097;1098	1098
sp|P70333|HNRH2_MOUSE;sp|O35737|HNRH1_MOUSE;tr|Q8C2Q7|Q8C2Q7_MOUSE;tr|J3QPH6|J3QPH6_MOUSE	sp|P70333|HNRH2_MOUSE;sp|O35737|HNRH1_MOUSE;tr|Q8C2Q7|Q8C2Q7_MOUSE;tr|J3QPH6|J3QPH6_MOUSE	3;3;3;2	2;2;2;2	2;2;2;2	>sp|P70333|HNRH2_MOUSE Heterogeneous nuclear ribonucleoprotein H2 OS=Mus musculus GN=Hnrnph2 PE=2 SV=1;>sp|O35737|HNRH1_MOUSE Heterogeneous nuclear ribonucleoprotein H OS=Mus musculus GN=Hnrnph1 PE=1 SV=3;>tr|Q8C2Q7|Q8C2Q7_MOUSE Heterogeneous nuclear ribon	4	3	2	2	3	1	2	1	2	1	9.6	7.3	7.3	49.279	449	449;449;472;171	0	9.6	3.8	1462300	347140	2	1	3				44	498;1087;1269	True;True;False	526;1156;1351	812;1773;1774;2066	853;1859;1860;2166	853;1859;2166
sp|O35841|API5_MOUSE	sp|O35841|API5_MOUSE	1	1	1	>sp|O35841|API5_MOUSE Apoptosis inhibitor 5 OS=Mus musculus GN=Api5 PE=1 SV=2	1	1	1	1	1	1	1	1	1	1	2.6	2.6	2.6	56.784	504	504	0	2.6	2.6	779980	625010	1	1	2				45	314	True	332	519;520	548;549	548
sp|O54962|BAF_MOUSE	sp|O54962|BAF_MOUSE	2	2	2	>sp|O54962|BAF_MOUSE Barrier-to-autointegration factor OS=Mus musculus GN=Banf1 PE=1 SV=1	1	2	2	2	2	2	2	2	2	2	40.4	40.4	40.4	10.102	89	89	0	40.4	40.4	157040	168210	1	1	2				46	153;178	True;True	159;186	248;249;293;294	263;264;312;313	264;312	27	15
tr|A0A087WPH0|A0A087WPH0_MOUSE;sp|O70145|NCF2_MOUSE	tr|A0A087WPH0|A0A087WPH0_MOUSE;sp|O70145|NCF2_MOUSE	1;1	1;1	1;1	>tr|A0A087WPH0|A0A087WPH0_MOUSE Neutrophil cytosol factor 2 (Fragment) OS=Mus musculus GN=Ncf2 PE=4 SV=1;>sp|O70145|NCF2_MOUSE Neutrophil cytosol factor 2 OS=Mus musculus GN=Ncf2 PE=1 SV=1	2	1	1	1	1	1	1	1	1	1	9.6	9.6	9.6	13.513	114	114;525	0	9.6	9.6	797450	472600	1	1	2				47	678	True	713	1106;1107	1164;1165	1164
sp|O88842-2|FGD3_MOUSE;tr|Q3TNB8|Q3TNB8_MOUSE;sp|O88842|FGD3_MOUSE	sp|O88842-2|FGD3_MOUSE;tr|Q3TNB8|Q3TNB8_MOUSE;sp|O88842|FGD3_MOUSE	1;1;1	1;1;1	1;1;1	>sp|O88842-2|FGD3_MOUSE Isoform 2 of FYVE, RhoGEF and PH domain-containing protein 3 OS=Mus musculus GN=Fgd3;>tr|Q3TNB8|Q3TNB8_MOUSE FYVE, RhoGEF and PH domain containing 3, isoform CRA_b OS=Mus musculus GN=Fgd3 PE=1 SV=1;>sp|O88842|FGD3_MOUSE FYVE, RhoGEF	3	1	1	1	1	0	1	0	1	0	3.2	3.2	3.2	58.758	532	532;733;733	0	3.2	0	473260	0	1	0	1				48	1036	True	1103	1688	1770	1770
sp|O89053|COR1A_MOUSE	sp|O89053|COR1A_MOUSE	1	1	1	>sp|O89053|COR1A_MOUSE Coronin-1A OS=Mus musculus GN=Coro1a PE=1 SV=5	1	1	1	1	1	1	1	1	1	1	3.5	3.5	3.5	50.989	461	461	0.0030211	3.5	3.5	803220	474620	1	1	2				49	136	True	140	211;212	225;226	225
tr|E0CZ27|E0CZ27_MOUSE;tr|F8WI35|F8WI35_MOUSE;sp|P84244|H33_MOUSE;sp|P84228|H32_MOUSE;sp|P68433|H31_MOUSE;sp|P02301|H3C_MOUSE;tr|E0CYN1|E0CYN1_MOUSE;tr|E0CYR7|E0CYR7_MOUSE	tr|E0CZ27|E0CZ27_MOUSE;tr|F8WI35|F8WI35_MOUSE;sp|P84244|H33_MOUSE;sp|P84228|H32_MOUSE;sp|P68433|H31_MOUSE;sp|P02301|H3C_MOUSE;tr|E0CYN1|E0CYN1_MOUSE;tr|E0CYR7|E0CYR7_MOUSE	2;2;2;2;2;2;1;1	2;2;2;2;2;2;1;1	2;2;2;2;2;2;1;1	>tr|E0CZ27|E0CZ27_MOUSE Histone H3 (Fragment) OS=Mus musculus GN=H3f3a PE=3 SV=1;>tr|F8WI35|F8WI35_MOUSE Histone H3 OS=Mus musculus GN=H3f3a PE=3 SV=1;>sp|P84244|H33_MOUSE Histone H3.3 OS=Mus musculus GN=H3f3a PE=1 SV=2;>sp|P84228|H32_MOUSE Histone H3.2 OS	8	2	2	2	1	1	1	1	1	1	13.4	13.4	13.4	13.322	119	119;135;136;136;136;136;52;55	0	7.6	5.9	1887500	5545000	1	1	2				50	280;1396	True;True	296;1488	467;2273	493;2391	493;2391
sp|P05064|ALDOA_MOUSE;tr|A6ZI44|A6ZI44_MOUSE;tr|D3Z510|D3Z510_MOUSE;tr|D3YV98|D3YV98_MOUSE;tr|D3YWI1|D3YWI1_MOUSE;tr|A6ZI47|A6ZI47_MOUSE;tr|Q9CPQ9|Q9CPQ9_MOUSE;tr|A6ZI46|A6ZI46_MOUSE	sp|P05064|ALDOA_MOUSE;tr|A6ZI44|A6ZI44_MOUSE;tr|D3Z510|D3Z510_MOUSE;tr|D3YV98|D3YV98_MOUSE;tr|D3YWI1|D3YWI1_MOUSE;tr|A6ZI47|A6ZI47_MOUSE	3;3;2;2;2;2;1;1	3;3;2;2;2;2;1;1	3;3;2;2;2;2;1;1	>sp|P05064|ALDOA_MOUSE Fructose-bisphosphate aldolase A OS=Mus musculus GN=Aldoa PE=1 SV=2;>tr|A6ZI44|A6ZI44_MOUSE Fructose-bisphosphate aldolase OS=Mus musculus GN=Aldoa PE=2 SV=1;>tr|D3Z510|D3Z510_MOUSE Fructose-bisphosphate aldolase A (Fragment) OS=Mus	8	3	3	3	2	1	2	1	2	1	15.9	15.9	15.9	39.355	364	364;418;131;193;237;364;364;419	0	7.7	8.2	2269300	305950	2	1	3				51	433;773;1201	True;True;True	459;815;1275	712;1263;1959	746;1328;2052	746;1328;2052
sp|P05213|TBA1B_MOUSE;sp|Q3UX10|TBAL3_MOUSE	sp|P05213|TBA1B_MOUSE	15;2	15;2	0;0	>sp|P05213|TBA1B_MOUSE Tubulin alpha-1B chain OS=Mus musculus GN=Tuba1b PE=1 SV=2	2	15	15	0	13	12	13	12	0	0	43.2	43.2	0	50.151	451	451;446	0	39.2	34.6	0	0	0	0	0				52	141;146;242;258;259;283;533;662;702;862;943;1025;1135;1263;1390	True;True;True;True;True;True;True;True;True;True;True;True;True;True;True	145;146;151;256;274;275;299;561;696;739;919;1007;1092;1205;1345;1480;1481	220;221;222;223;224;225;226;227;234;235;236;237;407;434;435;436;473;474;861;862;1082;1151;1410;1542;1543;1544;1665;1666;1851;1852;1853;2058;2059;2060;2260;2261;2262	234;235;236;237;238;239;240;241;249;250;251;252;433;460;461;462;499;500;908;909;1139;1211;1485;1621;1622;1623;1747;1748;1941;1942;1943;2158;2159;2160;2378;2379;2380	236;251;433;460;462;499;909;1139;1211;1485;1623;1747;1943;2159;2379	28	377
sp|P06151|LDHA_MOUSE;tr|G5E8N5|G5E8N5_MOUSE;tr|D3Z736|D3Z736_MOUSE;tr|D3YZQ9|D3YZQ9_MOUSE;tr|D3Z7F0|D3Z7F0_MOUSE;tr|D3YVR7|D3YVR7_MOUSE;tr|D3YZE4|D3YZE4_MOUSE;sp|P00342|LDHC_MOUSE;sp|P16125|LDHB_MOUSE	sp|P06151|LDHA_MOUSE;tr|G5E8N5|G5E8N5_MOUSE;tr|D3Z736|D3Z736_MOUSE;tr|D3YZQ9|D3YZQ9_MOUSE	6;6;3;3;1;1;1;1;1	6;6;3;3;1;1;1;1;1	6;6;3;3;1;1;1;1;1	>sp|P06151|LDHA_MOUSE L-lactate dehydrogenase A chain OS=Mus musculus GN=Ldha PE=1 SV=3;>tr|G5E8N5|G5E8N5_MOUSE L-lactate dehydrogenase OS=Mus musculus GN=Ldha PE=1 SV=1;>tr|D3Z736|D3Z736_MOUSE L-lactate dehydrogenase OS=Mus musculus GN=Ldha PE=1 SV=1;>tr|	9	6	6	6	6	0	6	0	6	0	18.1	18.1	18.1	36.498	332	332;361;237;273;198;235;237;332;334	0	18.1	0	7276100	0	9	0	9				53	220;379;982;992;1272;1332	True;True;True;True;True;True	232;403;1048;1058;1355;1417	371;625;1599;1612;2072;2160	395;655;1679;1692;1693;2172;2269;2270;2271	395;655;1679;1693;2172;2269
sp|P07310|KCRM_MOUSE	sp|P07310|KCRM_MOUSE	7	7	7	>sp|P07310|KCRM_MOUSE Creatine kinase M-type OS=Mus musculus GN=Ckm PE=1 SV=1	1	7	7	7	7	4	7	4	7	4	27	27	27	43.044	381	381	0	27	16.3	11190000	4244000	9	4	13				54	196;420;467;694;753;785;1011	True;True;True;True;True;True;True	205;446;494;730;791;828;1077	325;326;688;762;763;764;1138;1139;1140;1229;1282;1283;1638	346;347;721;797;798;799;1198;1199;1200;1292;1347;1348;1719	346;721;797;1198;1292;1348;1719
tr|B0V2N8|B0V2N8_MOUSE;tr|B0V2N7|B0V2N7_MOUSE;sp|P07356|ANXA2_MOUSE;tr|B0V2N5|B0V2N5_MOUSE	tr|B0V2N8|B0V2N8_MOUSE;tr|B0V2N7|B0V2N7_MOUSE;sp|P07356|ANXA2_MOUSE	4;4;4;1	4;4;4;1	4;4;4;1	>tr|B0V2N8|B0V2N8_MOUSE Annexin (Fragment) OS=Mus musculus GN=Anxa2 PE=1 SV=1;>tr|B0V2N7|B0V2N7_MOUSE Annexin (Fragment) OS=Mus musculus GN=Anxa2 PE=1 SV=1;>sp|P07356|ANXA2_MOUSE Annexin A2 OS=Mus musculus GN=Anxa2 PE=1 SV=2	4	4	4	4	4	2	4	2	4	2	25	25	25	19.596	176	176;196;339;272	0	25	13.6	1235100	134470	4	3	7				55	472;915;1170;1173	True;True;True;True	499;978;1242;1245	770;771;1498;1910;1911;1914	806;807;808;1576;2003;2004;2007	807;1576;2004;2007
sp|P07901|HS90A_MOUSE;tr|B7ZC50|B7ZC50_MOUSE;tr|A2A6A2|A2A6A2_MOUSE;tr|B7ZC49|B7ZC49_MOUSE	sp|P07901|HS90A_MOUSE	15;6;4;4	8;2;2;2	8;2;2;2	>sp|P07901|HS90A_MOUSE Heat shock protein HSP 90-alpha OS=Mus musculus GN=Hsp90aa1 PE=1 SV=4	4	15	8	8	14	12	7	5	7	5	21.3	11.6	11.6	84.787	733	733;201;98;103	0	19.6	16.8	11433000	6906100	8	7	15				56	16;78;221;260;273;305;310;405;480;491;881;1044;1365;1366;1376	False;True;True;False;False;True;True;True;False;True;True;True;False;False;False	17;81;233;276;289;323;328;431;508;519;940;1111;1453;1454;1466	27;28;124;125;372;373;437;438;458;459;507;514;667;668;783;784;802;1442;1443;1703;2215;2216;2217;2218;2219;2220;2236;2237	30;31;132;133;134;135;396;397;463;464;484;485;534;542;543;700;701;821;822;841;1517;1518;1786;2332;2333;2334;2335;2336;2337;2353;2354	30;133;396;464;484;534;543;700;821;841;1517;1786;2332;2335;2354
sp|P08113|ENPL_MOUSE;tr|F7C312|F7C312_MOUSE	sp|P08113|ENPL_MOUSE;tr|F7C312|F7C312_MOUSE	6;3	4;3	4;3	>sp|P08113|ENPL_MOUSE Endoplasmin OS=Mus musculus GN=Hsp90b1 PE=1 SV=2;>tr|F7C312|F7C312_MOUSE Endoplasmin (Fragment) OS=Mus musculus GN=Hsp90b1 PE=1 SV=1	2	6	4	4	6	4	4	3	4	3	8.6	6.9	6.9	92.475	802	802;373	0	8.6	6	2965000	1807900	4	3	7				57	191;307;308;479;701;1024	True;False;False;True;True;True	199;325;326;507;738;1091	316;317;509;510;511;781;782;1150;1663;1664	336;337;537;538;539;819;820;1210;1745;1746	336;537;539;819;1210;1746
sp|P09103|PDIA1_MOUSE	sp|P09103|PDIA1_MOUSE	1	1	1	>sp|P09103|PDIA1_MOUSE Protein disulfide-isomerase OS=Mus musculus GN=P4hb PE=1 SV=2	1	1	1	1	0	1	0	1	0	1	3.1	3.1	3.1	57.058	509	509	0	0	3.1	0	451460	0	1	1				58	1228	True	1307	2003	2097	2097
sp|P09405|NUCL_MOUSE	sp|P09405|NUCL_MOUSE	13	13	13	>sp|P09405|NUCL_MOUSE Nucleolin OS=Mus musculus GN=Ncl PE=1 SV=2	1	13	13	13	1	13	1	13	1	13	20.2	20.2	20.2	76.722	707	707	0	1.8	20.2	361410	16332000	1	14	15				59	69;95;338;347;378;417;430;440;441;670;846;1165;1245	True;True;True;True;True;True;True;True;True;True;True;True;True	72;98;359;370;402;443;456;466;467;705;903;1237;1324	111;152;566;583;624;684;706;721;722;1094;1388;1899;1900;2025	119;163;596;613;654;717;740;755;756;1151;1462;1991;1992;2122;2123	119;163;596;613;654;717;740;755;756;1151;1462;1992;2122
sp|Q3THW5|H2AV_MOUSE;sp|P0C0S6|H2AZ_MOUSE;tr|Q8R029|Q8R029_MOUSE;tr|Q3UA95|Q3UA95_MOUSE	sp|Q3THW5|H2AV_MOUSE;sp|P0C0S6|H2AZ_MOUSE;tr|Q8R029|Q8R029_MOUSE;tr|Q3UA95|Q3UA95_MOUSE	3;3;2;2	1;1;1;1	1;1;1;1	>sp|Q3THW5|H2AV_MOUSE Histone H2A.V OS=Mus musculus GN=H2afv PE=1 SV=3;>sp|P0C0S6|H2AZ_MOUSE Histone H2A.Z OS=Mus musculus GN=H2afz PE=1 SV=2;>tr|Q8R029|Q8R029_MOUSE Histone H2A OS=Mus musculus GN=H2afv PE=2 SV=1;>tr|Q3UA95|Q3UA95_MOUSE Histone H2A OS=Mus	4	3	1	1	2	3	0	1	0	1	20.3	7.8	7.8	13.509	128	128;128;90;105	0	12.5	20.3	0	495780	0	1	1				60	42;412;493	False;True;False	43;438;521	68;69;677;804;805	74;75;710;843;844	74;710;844
tr|E9Q9J0|E9Q9J0_MOUSE;sp|P62984|RL40_MOUSE;sp|P62983|RS27A_MOUSE;tr|E9Q4P0|E9Q4P0_MOUSE;tr|E9Q5F6|E9Q5F6_MOUSE;tr|E9QNP0|E9QNP0_MOUSE;tr|Q5SX22|Q5SX22_MOUSE;sp|P0CG49|UBB_MOUSE;sp|P0CG50|UBC_MOUSE;tr|J3QK04|J3QK04_MOUSE;tr|D3YYZ2|D3YYZ2_MOUSE	tr|E9Q9J0|E9Q9J0_MOUSE;sp|P62984|RL40_MOUSE;sp|P62983|RS27A_MOUSE;tr|E9Q4P0|E9Q4P0_MOUSE;tr|E9Q5F6|E9Q5F6_MOUSE;tr|E9QNP0|E9QNP0_MOUSE;tr|Q5SX22|Q5SX22_MOUSE;sp|P0CG49|UBB_MOUSE;sp|P0CG50|UBC_MOUSE;tr|J3QK04|J3QK04_MOUSE	3;3;3;3;3;3;3;3;3;2;1	3;3;3;3;3;3;3;3;3;2;1	3;3;3;3;3;3;3;3;3;2;1	>tr|E9Q9J0|E9Q9J0_MOUSE Ubiquitin-60S ribosomal protein L40 (Fragment) OS=Mus musculus GN=Uba52 PE=1 SV=1;>sp|P62984|RL40_MOUSE Ubiquitin-60S ribosomal protein L40 OS=Mus musculus GN=Uba52 PE=1 SV=2;>sp|P62983|RS27A_MOUSE Ubiquitin-40S ribosomal protein S2	11	3	3	3	3	2	3	2	3	2	35.4	35.4	35.4	10.914	96	96;128;156;193;201;232;236;305;734;128;122	0	35.4	18.8	29825000	7629800	4	3	7				61	331;1140;1162	True;True;True	351;1210;1233	554;555;556;557;1859;1892;1893	584;585;586;587;1949;1984;1985	584;1949;1984
sp|P10107|ANXA1_MOUSE	sp|P10107|ANXA1_MOUSE	2	2	2	>sp|P10107|ANXA1_MOUSE Annexin A1 OS=Mus musculus GN=Anxa1 PE=1 SV=2	1	2	2	2	2	0	2	0	2	0	6.9	6.9	6.9	38.734	346	346	0	6.9	0	678020	0	2	0	2				62	471;1172	True;True	498;1244	769;1913	805;2006	805;2006
sp|P10126|EF1A1_MOUSE;sp|P62631|EF1A2_MOUSE;tr|D3Z3I8|D3Z3I8_MOUSE;tr|D3YZ68|D3YZ68_MOUSE	sp|P10126|EF1A1_MOUSE;sp|P62631|EF1A2_MOUSE;tr|D3Z3I8|D3Z3I8_MOUSE;tr|D3YZ68|D3YZ68_MOUSE	8;5;4;4	8;5;4;4	8;5;4;4	>sp|P10126|EF1A1_MOUSE Elongation factor 1-alpha 1 OS=Mus musculus GN=Eef1a1 PE=1 SV=3;>sp|P62631|EF1A2_MOUSE Elongation factor 1-alpha 2 OS=Mus musculus GN=Eef1a2 PE=1 SV=1;>tr|D3Z3I8|D3Z3I8_MOUSE Elongation factor 1-alpha 1 (Fragment) OS=Mus musculus GN=	4	8	8	8	7	6	7	6	7	6	21	21	21	50.113	462	462;463;186;249	0	18.8	16	36437000	9268300	7	5	12				63	276;529;756;821;975;1093;1250;1407	True;True;True;True;True;True;True;True	292;557;796;865;866;1040;1163;1329;1330;1499	462;463;857;1235;1236;1336;1337;1338;1339;1586;1587;1788;2032;2033;2034;2035;2286;2287;2288;2289	488;489;903;1299;1300;1405;1406;1407;1408;1665;1666;1876;2130;2131;2132;2133;2404;2405;2406;2407	489;903;1299;1405;1665;1876;2130;2407	29;30	155;276
sp|P10404|ENV1_MOUSE;sp|P11370|ENV2_MOUSE;tr|B2RQY6|B2RQY6_MOUSE	sp|P10404|ENV1_MOUSE;sp|P11370|ENV2_MOUSE;tr|B2RQY6|B2RQY6_MOUSE	2;2;1	2;2;1	2;2;1	>sp|P10404|ENV1_MOUSE MLV-related proviral Env polyprotein OS=Mus musculus PE=1 SV=3;>sp|P11370|ENV2_MOUSE Retrovirus-related Env polyprotein from Fv-4 locus OS=Mus musculus GN=Fv4 PE=4 SV=2;>tr|B2RQY6|B2RQY6_MOUSE BC035947 protein OS=Mus musculus GN=BC035	3	2	2	2	2	1	2	1	2	1	3.3	3.3	3.3	69.612	641	641;679;695	0	3.3	2	1958900	910640	2	1	3				64	438;1045	True;True	464;1112	719;1704;1705	753;1787;1788	753;1787
sp|Q8CGP2|H2B1P_MOUSE;sp|Q8CGP1|H2B1K_MOUSE;sp|Q6ZWY9|H2B1C_MOUSE;sp|Q64525|H2B2B_MOUSE;sp|Q64478|H2B1H_MOUSE;sp|Q64475|H2B1B_MOUSE;sp|P10854|H2B1M_MOUSE;sp|P10853|H2B1F_MOUSE;tr|Q8CBB6|Q8CBB6_MOUSE;sp|Q8CGP2-2|H2B1P_MOUSE;tr|G3X9D5|G3X9D5_MOUSE;sp|Q9D2U9|H2B3A_MOUSE;sp|Q8CGP0|H2B3B_MOUSE;sp|Q64524|H2B2E_MOUSE;sp|P70696|H2B1A_MOUSE	sp|Q8CGP2|H2B1P_MOUSE;sp|Q8CGP1|H2B1K_MOUSE;sp|Q6ZWY9|H2B1C_MOUSE;sp|Q64525|H2B2B_MOUSE;sp|Q64478|H2B1H_MOUSE;sp|Q64475|H2B1B_MOUSE;sp|P10854|H2B1M_MOUSE;sp|P10853|H2B1F_MOUSE;tr|Q8CBB6|Q8CBB6_MOUSE;sp|Q8CGP2-2|H2B1P_MOUSE;tr|G3X9D5|G3X9D5_MOUSE	5;5;5;5;5;5;5;5;5;5;4;2;2;2;2	5;5;5;5;5;5;5;5;5;5;4;2;2;2;2	5;5;5;5;5;5;5;5;5;5;4;2;2;2;2	>sp|Q8CGP2|H2B1P_MOUSE Histone H2B type 1-P OS=Mus musculus GN=Hist1h2bp PE=1 SV=3;>sp|Q8CGP1|H2B1K_MOUSE Histone H2B type 1-K OS=Mus musculus GN=Hist1h2bk PE=1 SV=3;>sp|Q6ZWY9|H2B1C_MOUSE Histone H2B type 1-C/E/G OS=Mus musculus GN=Hist1h2bc PE=1 SV=3;>sp	15	5	5	5	4	4	4	4	4	4	34.1	34.1	34.1	13.992	126	126;126;126;126;126;126;126;126;134;138;120;126;126;126;127	0	28.6	25.4	3027700	14995000	3	3	6				65	99;286;333;619;977	True;True;True;True;True	102;103;302;353;651;1042	156;157;158;478;559;560;1014;1015;1589	167;168;169;504;589;590;1066;1067;1668	167;504;590;1066;1668	31;32	60;63
sp|P11152|LIPL_MOUSE	sp|P11152|LIPL_MOUSE	2	2	2	>sp|P11152|LIPL_MOUSE Lipoprotein lipase OS=Mus musculus GN=Lpl PE=1 SV=3	1	2	2	2	2	1	2	1	2	1	6.8	6.8	6.8	53.109	474	474	0	6.8	4	994860	613830	2	1	3				66	122;602	True;True	126;634	191;989;990	205;1041;1042	205;1041
sp|P11499|HS90B_MOUSE;tr|E9Q3D6|E9Q3D6_MOUSE;tr|E9PX27|E9PX27_MOUSE;tr|D3Z1R1|D3Z1R1_MOUSE;tr|E9Q0C3|E9Q0C3_MOUSE	sp|P11499|HS90B_MOUSE	20;7;5;4;4	20;7;5;4;4	11;5;1;0;4	>sp|P11499|HS90B_MOUSE Heat shock protein HSP 90-beta OS=Mus musculus GN=Hsp90ab1 PE=1 SV=3	5	20	20	11	20	18	20	18	11	10	28	28	16.3	83.28	724	724;189;112;76;161	0	28	27.6	52138000	25930000	11	8	19				67	16;77;104;260;273;307;308;327;480;508;690;882;983;1029;1043;1163;1365;1366;1373;1376	True;True;True;True;True;True;True;True;True;True;True;True;True;True;True;True;True;True;True;True	17;80;108;276;289;325;326;346;508;536;726;941;1049;1096;1110;1234;1235;1453;1454;1462;1463;1466	27;28;122;123;164;165;437;438;458;459;509;510;511;543;544;783;784;827;828;1130;1131;1132;1444;1445;1600;1672;1673;1700;1701;1702;1894;1895;1896;1897;2215;2216;2217;2218;2219;2220;2230;2231;2232;2236;2237	30;31;130;131;175;176;463;464;484;485;537;538;539;573;574;821;822;872;873;1190;1191;1192;1519;1520;1680;1754;1755;1783;1784;1785;1986;1987;1988;1989;2332;2333;2334;2335;2336;2337;2347;2348;2349;2353;2354	30;130;175;464;484;537;539;574;821;872;1192;1520;1680;1754;1783;1986;2332;2335;2348;2354	33;34	93;466
sp|P11983|TCPA_MOUSE;sp|P11983-2|TCPA_MOUSE;tr|F2Z483|F2Z483_MOUSE	sp|P11983|TCPA_MOUSE;sp|P11983-2|TCPA_MOUSE	5;4;1	5;4;1	5;4;1	>sp|P11983|TCPA_MOUSE T-complex protein 1 subunit alpha OS=Mus musculus GN=Tcp1 PE=1 SV=3;>sp|P11983-2|TCPA_MOUSE Isoform 2 of T-complex protein 1 subunit alpha OS=Mus musculus GN=Tcp1	3	5	5	5	5	4	5	4	5	4	11.7	11.7	11.7	60.448	556	556;507;103	0	11.7	9.9	2871200	1669800	6	6	12				68	32;324;1040;1071;1394	True;True;True;True;True	33;343;1107;1139;1486	51;52;538;539;1693;1694;1695;1696;1748;2269;2270	55;56;568;569;1775;1776;1777;1778;1779;1833;2387;2388	55;569;1775;1833;2388
sp|P12970|RL7A_MOUSE;tr|V9GX35|V9GX35_MOUSE;tr|F6SSI5|F6SSI5_MOUSE	sp|P12970|RL7A_MOUSE;tr|V9GX35|V9GX35_MOUSE;tr|F6SSI5|F6SSI5_MOUSE	2;1;1	2;1;1	2;1;1	>sp|P12970|RL7A_MOUSE 60S ribosomal protein L7a OS=Mus musculus GN=Rpl7a PE=2 SV=2;>tr|V9GX35|V9GX35_MOUSE Uncharacterized protein (Fragment) OS=Mus musculus GN=Gm14214 PE=4 SV=1;>tr|F6SSI5|F6SSI5_MOUSE Uncharacterized protein OS=Mus musculus GN=Gm4877 PE=	3	2	2	2	0	2	0	2	0	2	9	9	9	29.976	266	266;225;269	0	0	9	0	1384900	0	2	2				69	49;848	True;True	50;905	79;1390	85;1464	85;1464
sp|P14115|RL27A_MOUSE	sp|P14115|RL27A_MOUSE	2	2	2	>sp|P14115|RL27A_MOUSE 60S ribosomal protein L27a OS=Mus musculus GN=Rpl27a PE=2 SV=5	1	2	2	2	0	2	0	2	0	2	14.2	14.2	14.2	16.605	148	148	0	0	14.2	0	11595000	0	2	2				70	813;1132	True;True	857;1202	1325;1846	1392;1936	1392;1936
sp|P14131|RS16_MOUSE	sp|P14131|RS16_MOUSE	3	3	3	>sp|P14131|RS16_MOUSE 40S ribosomal protein S16 OS=Mus musculus GN=Rps16 PE=2 SV=4	1	3	3	3	1	3	1	3	1	3	19.9	19.9	19.9	16.445	146	146	0	6.8	19.9	569240	3611200	1	4	5				71	91;446;726	True;True;True	94;472;763	145;729;1184;1185	156;763;764;1245;1246	156;764;1245
sp|P14206|RSSA_MOUSE	sp|P14206|RSSA_MOUSE	3	3	3	>sp|P14206|RSSA_MOUSE 40S ribosomal protein SA OS=Mus musculus GN=Rpsa PE=1 SV=4	1	3	3	3	3	3	3	3	3	3	12.9	12.9	12.9	32.838	295	295	0	12.9	12.9	2037900	1525200	3	3	6				72	62;360;744	True;True;True	65;384;782	101;102;599;600;1211;1212	108;109;629;630;1272;1273	108;629;1272
sp|P14733|LMNB1_MOUSE;sp|P21619-2|LMNB2_MOUSE;sp|P21619|LMNB2_MOUSE	sp|P14733|LMNB1_MOUSE	11;1;1	10;0;0	10;0;0	>sp|P14733|LMNB1_MOUSE Lamin-B1 OS=Mus musculus GN=Lmnb1 PE=1 SV=3	3	11	10	10	3	11	2	10	2	10	21.4	20.1	20.1	66.785	588	588;474;596	0	5.8	21.4	616050	9831800	1	10	11				73	97;127;521;528;584;723;782;801;816;884;1037	True;True;True;True;True;False;True;True;True;True;True	100;131;549;556;616;760;824;825;844;860;943;1104	154;197;198;847;856;958;1180;1181;1276;1277;1278;1304;1329;1448;1689	165;211;212;892;901;902;1009;1241;1242;1341;1342;1343;1371;1397;1523;1771	165;212;892;901;1009;1242;1342;1371;1397;1523;1771	35	282
sp|P14869|RLA0_MOUSE;tr|E9Q070|E9Q070_MOUSE;tr|S4R1N1|S4R1N1_MOUSE;tr|D3YVM5|D3YVM5_MOUSE	sp|P14869|RLA0_MOUSE;tr|E9Q070|E9Q070_MOUSE;tr|S4R1N1|S4R1N1_MOUSE	5;4;3;2	5;4;3;2	5;4;3;2	>sp|P14869|RLA0_MOUSE 60S acidic ribosomal protein P0 OS=Mus musculus GN=Rplp0 PE=1 SV=3;>tr|E9Q070|E9Q070_MOUSE Uncharacterized protein OS=Mus musculus GN=Gm8730 PE=3 SV=1;>tr|S4R1N1|S4R1N1_MOUSE 60S acidic ribosomal protein P0 (Fragment) OS=Mus musculus	4	5	5	5	3	4	3	4	3	4	27.8	27.8	27.8	34.216	317	317;317;221;145	0	13.9	20.8	1991300	6191300	4	5	9				74	34;37;469;544;1186	True;True;True;True;True	35;38;496;572;1258	55;56;59;60;766;882;883;1934;1935	59;60;64;65;801;929;930;2027;2028	59;64;801;930;2028
sp|P16858|G3P_MOUSE;tr|S4R257|S4R257_MOUSE;tr|S4R1W1|S4R1W1_MOUSE;tr|D3YYI5|D3YYI5_MOUSE;tr|D3Z0Z9|D3Z0Z9_MOUSE;tr|V9GXA7|V9GXA7_MOUSE;tr|V9GX06|V9GX06_MOUSE;tr|S4R2G5|S4R2G5_MOUSE;sp|Q64467|G3PT_MOUSE	sp|P16858|G3P_MOUSE;tr|S4R257|S4R257_MOUSE;tr|S4R1W1|S4R1W1_MOUSE;tr|D3YYI5|D3YYI5_MOUSE;tr|D3Z0Z9|D3Z0Z9_MOUSE	6;5;5;3;3;1;1;1;1	6;5;5;3;3;1;1;1;1	6;5;5;3;3;1;1;1;1	>sp|P16858|G3P_MOUSE Glyceraldehyde-3-phosphate dehydrogenase OS=Mus musculus GN=Gapdh PE=1 SV=2;>tr|S4R257|S4R257_MOUSE Glyceraldehyde-3-phosphate dehydrogenase (Fragment) OS=Mus musculus GN=Gapdh PE=3 SV=1;>tr|S4R1W1|S4R1W1_MOUSE Glyceraldehyde-3-phospha	9	6	6	6	6	3	6	3	6	3	27.9	27.9	27.9	35.81	333	333;280;333;336;337;121;183;440;440	0	27.9	12.9	14746000	2789600	5	3	8				75	407;611;703;1309;1337;1352	True;True;True;True;True;True	433;643;740;1394;1423;1424;1440	670;671;1004;1152;1153;2124;2125;2170;2171;2194	703;704;1056;1212;1213;2227;2228;2284;2285;2308	704;1056;1212;2228;2284;2308	36;37	326;329
sp|P17182|ENOA_MOUSE;tr|Q6PHC1|Q6PHC1_MOUSE;tr|B0QZL1|B0QZL1_MOUSE;sp|P17183|ENOG_MOUSE;tr|D3Z2S4|D3Z2S4_MOUSE;tr|Q5SX59|Q5SX59_MOUSE;tr|D3Z6E4|D3Z6E4_MOUSE;tr|B1ARR6|B1ARR6_MOUSE;tr|Q5SX61|Q5SX61_MOUSE;tr|Q5SX60|Q5SX60_MOUSE;tr|B1ARR7|B1ARR7_MOUSE;tr|D3YVD3|D3YVD3_MOUSE	sp|P17182|ENOA_MOUSE;tr|Q6PHC1|Q6PHC1_MOUSE;tr|B0QZL1|B0QZL1_MOUSE;sp|P17183|ENOG_MOUSE	6;5;4;3;2;2;2;1;1;1;1;1	6;5;4;3;2;2;2;1;1;1;1;1	3;3;2;0;0;0;0;0;0;0;0;0	>sp|P17182|ENOA_MOUSE Alpha-enolase OS=Mus musculus GN=Eno1 PE=1 SV=3;>tr|Q6PHC1|Q6PHC1_MOUSE Alpha-enolase OS=Mus musculus GN=Eno1 PE=1 SV=1;>tr|B0QZL1|B0QZL1_MOUSE Enolase (Fragment) OS=Mus musculus GN=Eno1 PE=1 SV=1;>sp|P17183|ENOG_MOUSE Gamma-enolase O	12	6	6	3	6	3	6	3	3	2	22.1	22.1	9.4	47.14	434	434;366;221;434;162;196;315;67;70;80;119;122	0	22.1	10.8	1824400	792610	3	2	5				76	8;167;375;526;1015;1379	True;True;True;True;True;True	9;174;399;554;1082;1469	13;14;15;16;271;272;621;853;854;1647;1648;2242	14;15;16;17;18;287;288;651;898;899;1728;1729;1730;2359	15;287;651;898;1729;2359
sp|P17897|LYZ1_MOUSE	sp|P17897|LYZ1_MOUSE	1	1	1	>sp|P17897|LYZ1_MOUSE Lysozyme C-1 OS=Mus musculus GN=Lyz1 PE=1 SV=1	1	1	1	1	1	0	1	0	1	0	8.1	8.1	8.1	16.794	148	148	0	8.1	0	990620	0	1	0	1				77	1084	True	1153	1770	1855	1855
sp|P20029|GRP78_MOUSE	sp|P20029|GRP78_MOUSE	12	10	10	>sp|P20029|GRP78_MOUSE 78 kDa glucose-regulated protein OS=Mus musculus GN=Hspa5 PE=1 SV=3	1	12	10	10	8	12	6	10	6	10	20.6	18.9	18.9	72.421	655	655	0	15.3	20.6	3604600	7334000	6	11	17				78	297;541;543;605;629;793;883;996;1062;1128;1206;1247	True;False;True;True;True;True;True;True;True;True;True;False	315;569;571;637;661;836;942;1062;1130;1198;1281;1326	497;876;877;880;881;995;996;1032;1295;1446;1447;1618;1731;1732;1840;1841;1970;1971;2027;2028	524;923;924;927;928;1047;1048;1084;1361;1521;1522;1699;1815;1816;1817;1930;1931;2063;2064;2125;2126	524;923;927;1047;1084;1361;1522;1699;1815;1931;2064;2126
sp|P20152|VIME_MOUSE;sp|P31001|DESM_MOUSE;sp|P15331-3|PERI_MOUSE;tr|G5E846|G5E846_MOUSE;sp|P15331|PERI_MOUSE;tr|G3X981|G3X981_MOUSE;sp|P15331-2|PERI_MOUSE;tr|A2AKJ2|A2AKJ2_MOUSE;tr|D3YZ35|D3YZ35_MOUSE;sp|P46660|AINX_MOUSE;sp|P08551|NFL_MOUSE;sp|P08553|NFM_MOUSE	sp|P20152|VIME_MOUSE	23;4;3;3;3;3;3;2;1;1;1;1	23;4;3;3;3;3;3;2;1;1;1;1	21;2;2;2;2;2;2;2;0;0;0;0	>sp|P20152|VIME_MOUSE Vimentin OS=Mus musculus GN=Vim PE=1 SV=3	12	23	23	21	17	21	17	21	16	19	53.2	53.2	49.6	53.687	466	466;469;461;475;475;507;507;102;470;501;543;848	0	41.2	49.4	30626000	64211000	14	15	29				79	181;216;261;320;339;355;361;364;561;594;684;724;762;765;819;868;917;964;979;1048;1107;1169;1248	True;True;True;True;True;True;True;True;True;True;True;True;True;True;True;True;True;True;True;True;True;True;True	189;227;228;277;338;339;360;378;385;388;590;626;719;720;761;802;805;806;863;925;980;1029;1045;1115;1177;1241;1327	298;299;300;301;363;364;365;366;439;440;532;533;534;567;568;569;591;592;601;602;606;607;911;912;976;1115;1116;1117;1118;1182;1243;1246;1247;1248;1333;1419;1420;1500;1570;1594;1595;1709;1710;1808;1908;1909;2029	318;319;320;321;384;385;386;387;388;465;466;562;563;564;597;598;599;621;622;631;632;636;637;961;962;1027;1174;1175;1176;1177;1243;1307;1310;1311;1312;1401;1494;1495;1578;1649;1673;1674;1793;1794;1898;2001;2002;2127	321;385;466;562;599;621;632;636;962;1027;1174;1243;1307;1311;1401;1494;1578;1649;1674;1794;1898;2002;2127	38;39;40	154;183;347
sp|P21550|ENOB_MOUSE;tr|J3QPZ9|J3QPZ9_MOUSE	sp|P21550|ENOB_MOUSE;tr|J3QPZ9|J3QPZ9_MOUSE	5;3	2;2	2;2	>sp|P21550|ENOB_MOUSE Beta-enolase OS=Mus musculus GN=Eno3 PE=1 SV=3;>tr|J3QPZ9|J3QPZ9_MOUSE Enolase (Fragment) OS=Mus musculus GN=Eno3 PE=3 SV=1	2	5	2	2	5	2	2	1	2	1	21.9	9.2	9.2	47.024	434	434;190	0	21.9	10.1	11905000	12766000	4	3	7				80	8;168;375;1015;1339	False;True;False;False;True	9;175;399;1082;1426	13;14;15;16;273;274;275;276;621;1647;1648;2173	14;15;16;17;18;289;290;291;292;293;294;651;1728;1729;1730;2287	15;290;651;1729;2287
sp|Q8CGP6|H2A1H_MOUSE;tr|Q8CGP4|Q8CGP4_MOUSE;sp|Q8R1M2|H2AJ_MOUSE;sp|Q8CGP7|H2A1K_MOUSE;sp|Q8CGP5|H2A1F_MOUSE;sp|Q8BFU2|H2A3_MOUSE;sp|P22752|H2A1_MOUSE;tr|F8WIX8|F8WIX8_MOUSE;sp|Q64523|H2A2C_MOUSE;sp|Q6GSS7|H2A2A_MOUSE;sp|P27661|H2AX_MOUSE;tr|G3UWL7|G3UWL7_MOUSE;sp|Q64522|H2A2B_MOUSE	sp|Q8CGP6|H2A1H_MOUSE;tr|Q8CGP4|Q8CGP4_MOUSE;sp|Q8R1M2|H2AJ_MOUSE;sp|Q8CGP7|H2A1K_MOUSE;sp|Q8CGP5|H2A1F_MOUSE;sp|Q8BFU2|H2A3_MOUSE;sp|P22752|H2A1_MOUSE;tr|F8WIX8|F8WIX8_MOUSE;sp|Q64523|H2A2C_MOUSE;sp|Q6GSS7|H2A2A_MOUSE;sp|P27661|H2AX_MOUSE	4;4;4;4;4;4;4;3;3;3;2;1;1	4;4;4;4;4;4;4;3;3;3;2;1;1	2;2;2;2;2;2;2;1;1;1;0;0;0	>sp|Q8CGP6|H2A1H_MOUSE Histone H2A type 1-H OS=Mus musculus GN=Hist1h2ah PE=1 SV=3;>tr|Q8CGP4|Q8CGP4_MOUSE Histone H2A OS=Mus musculus GN=Hist1h2aa PE=2 SV=1;>sp|Q8R1M2|H2AJ_MOUSE Histone H2A.J OS=Mus musculus GN=H2afj PE=1 SV=1;>sp|Q8CGP7|H2A1K_MOUSE Hist	13	4	4	2	4	3	4	3	2	1	35.9	35.9	23.4	13.95	128	128;129;129;130;130;130;130;125;129;130;143;87;130	0	35.9	27.3	10492000	25730000	3	4	7				81	42;493;844;1330	True;True;True;True	43;521;901;1415	68;69;804;805;1386;2155;2156;2157;2158	74;75;843;844;1460;2261;2262;2263;2264;2265;2266	74;844;1460;2263
sp|P23116|EIF3A_MOUSE	sp|P23116|EIF3A_MOUSE	1	1	1	>sp|P23116|EIF3A_MOUSE Eukaryotic translation initiation factor 3 subunit A OS=Mus musculus GN=Eif3a PE=1 SV=5	1	1	1	1	0	1	0	1	0	1	1	1	1	161.93	1344	1344	0	0	1	0	369550	0	1	1				82	1292	True	1376	2102	2203	2203
sp|P24547|IMDH2_MOUSE	sp|P24547|IMDH2_MOUSE	3	3	3	>sp|P24547|IMDH2_MOUSE Inosine-5-monophosphate dehydrogenase 2 OS=Mus musculus GN=Impdh2 PE=1 SV=2	1	3	3	3	0	3	0	3	0	3	7.6	7.6	7.6	55.814	514	514	0	0	7.6	0	904040	0	3	3				83	755;865;1220	True;True;True	795;922;1297	1234;1414;1990	1298;1489;2084	1298;1489;2084
sp|P24788-2|CD11B_MOUSE;tr|A2A9P6|A2A9P6_MOUSE;sp|P24788|CD11B_MOUSE	sp|P24788-2|CD11B_MOUSE;tr|A2A9P6|A2A9P6_MOUSE;sp|P24788|CD11B_MOUSE	1;1;1	1;1;1	1;1;1	>sp|P24788-2|CD11B_MOUSE Isoform 2 of Cyclin-dependent kinase 11B OS=Mus musculus GN=Cdk11b;>tr|A2A9P6|A2A9P6_MOUSE Cyclin-dependent kinase 11B OS=Mus musculus GN=Cdk11b PE=1 SV=1;>sp|P24788|CD11B_MOUSE Cyclin-dependent kinase 11B OS=Mus musculus GN=Cdk11b	3	1	1	1	0	1	0	1	0	1	2.5	2.5	2.5	49.509	439	439;750;784	0	0	2.5	0	508160	0	1	1				84	517	True	545	841	886	886
tr|D3YVC1|D3YVC1_MOUSE;tr|E9Q1N8|E9Q1N8_MOUSE;tr|F6YTZ4|F6YTZ4_MOUSE;tr|J3QMG5|J3QMG5_MOUSE;sp|P25444|RS2_MOUSE;tr|D3YWJ3|D3YWJ3_MOUSE;tr|D3Z536|D3Z536_MOUSE	tr|D3YVC1|D3YVC1_MOUSE;tr|E9Q1N8|E9Q1N8_MOUSE;tr|F6YTZ4|F6YTZ4_MOUSE;tr|J3QMG5|J3QMG5_MOUSE;sp|P25444|RS2_MOUSE;tr|D3YWJ3|D3YWJ3_MOUSE;tr|D3Z536|D3Z536_MOUSE	2;2;2;2;2;2;1	2;2;2;2;2;2;1	2;2;2;2;2;2;1	>tr|D3YVC1|D3YVC1_MOUSE 40S ribosomal protein S2 (Fragment) OS=Mus musculus GN=Rps2 PE=3 SV=1;>tr|E9Q1N8|E9Q1N8_MOUSE Uncharacterized protein OS=Mus musculus GN=Gm18025 PE=3 SV=2;>tr|F6YTZ4|F6YTZ4_MOUSE Uncharacterized protein OS=Mus musculus GN=Gm6576 PE=	7	2	2	2	0	2	0	2	0	2	8.2	8.2	8.2	28.601	269	269;272;274;293;293;302;292	0	0	8.2	0	1592900	0	2	2				85	468;1207	True;True	495;1282	765;1972	800;2065	800;2065
sp|P26039|TLN1_MOUSE;sp|Q71LX4|TLN2_MOUSE;tr|E9PUM4|E9PUM4_MOUSE;tr|F6S1V7|F6S1V7_MOUSE;tr|F6SX70|F6SX70_MOUSE	sp|P26039|TLN1_MOUSE	15;3;3;2;1	15;3;3;2;1	15;3;3;2;1	>sp|P26039|TLN1_MOUSE Talin-1 OS=Mus musculus GN=Tln1 PE=1 SV=2	5	15	15	15	11	14	11	14	11	14	8.3	8.3	8.3	269.82	2541	2541;2375;2542;122;279	0	6.4	7.9	4941500	7027500	12	14	26				86	63;75;87;139;254;555;648;682;728;749;921;1022;1144;1301;1303	True;True;True;True;True;True;True;True;True;True;True;True;True;True;True	66;78;90;143;270;584;680;717;765;787;984;1089;1214;1385;1388	103;118;119;138;217;428;429;903;904;1060;1061;1112;1113;1187;1188;1220;1221;1505;1659;1660;1863;1864;2113;2114;2117	110;126;127;149;231;454;455;953;954;1113;1114;1171;1172;1248;1249;1282;1283;1583;1741;1742;1953;1954;1955;2215;2216;2219	110;126;149;231;455;953;1113;1171;1249;1282;1583;1742;1955;2215;2219
sp|P27659|RL3_MOUSE	sp|P27659|RL3_MOUSE	2	2	2	>sp|P27659|RL3_MOUSE 60S ribosomal protein L3 OS=Mus musculus GN=Rpl3 PE=1 SV=3	1	2	2	2	0	2	0	2	0	2	5	5	5	46.109	403	403	0	0	5	0	1171000	0	2	2				87	535;876	True;True	563;935	867;1436	914;1511	914;1511
sp|P28656|NP1L1_MOUSE;tr|E9PW66|E9PW66_MOUSE	sp|P28656|NP1L1_MOUSE;tr|E9PW66|E9PW66_MOUSE	1;1	1;1	1;1	>sp|P28656|NP1L1_MOUSE Nucleosome assembly protein 1-like 1 OS=Mus musculus GN=Nap1l1 PE=1 SV=2;>tr|E9PW66|E9PW66_MOUSE Nucleosome assembly protein 1-like 1 OS=Mus musculus GN=Nap1l1 PE=1 SV=1	2	1	1	1	1	1	1	1	1	1	4.3	4.3	4.3	45.345	391	391;418	0.0030303	4.3	4.3	260200	1143400	2	1	3				88	661	True	695	1080;1081	1136;1137;1138	1138
sp|P28658|ATX10_MOUSE	sp|P28658|ATX10_MOUSE	2	2	2	>sp|P28658|ATX10_MOUSE Ataxin-10 OS=Mus musculus GN=Atxn10 PE=1 SV=2	1	2	2	2	2	1	2	1	2	1	5.9	5.9	5.9	53.706	475	475	0	5.9	3.2	2677100	1179200	2	1	3				89	332;871	True;True	352;928	558;1424;1425	588;1499;1500	588;1500
sp|P29351|PTN6_MOUSE;sp|P29351-2|PTN6_MOUSE;tr|G3UXM2|G3UXM2_MOUSE;sp|P29351-3|PTN6_MOUSE	sp|P29351|PTN6_MOUSE;sp|P29351-2|PTN6_MOUSE	3;3;1;1	3;3;1;1	3;3;1;1	>sp|P29351|PTN6_MOUSE Tyrosine-protein phosphatase non-receptor type 6 OS=Mus musculus GN=Ptpn6 PE=1 SV=2;>sp|P29351-2|PTN6_MOUSE Isoform 2 of Tyrosine-protein phosphatase non-receptor type 6 OS=Mus musculus GN=Ptpn6	4	3	3	3	3	0	3	0	3	0	6.2	6.2	6.2	67.558	595	595;597;67;556	0	6.2	0	1648200	0	3	0	3				90	207;224;1231	True;True;True	216;236;1310	341;378;2007	362;403;2102	362;403;2102
sp|P29452|CASP1_MOUSE	sp|P29452|CASP1_MOUSE	1	1	1	>sp|P29452|CASP1_MOUSE Caspase-1 OS=Mus musculus GN=Casp1 PE=1 SV=1	1	1	1	1	1	0	1	0	1	0	2.7	2.7	2.7	45.64	402	402	0	2.7	0	235990	0	1	0	1				91	731	True	768	1191	1252	1252
tr|E9Q8Z4|E9Q8Z4_MOUSE;tr|E9Q8Z9|E9Q8Z9_MOUSE;tr|D3Z2H2|D3Z2H2_MOUSE;tr|E9Q903|E9Q903_MOUSE;tr|E9Q901|E9Q901_MOUSE;sp|P30999-2|CTND1_MOUSE;tr|E9Q904|E9Q904_MOUSE;sp|P30999-3|CTND1_MOUSE;tr|G3X9V2|G3X9V2_MOUSE;sp|P30999|CTND1_MOUSE;tr|E9Q8Z5|E9Q8Z5_MOUSE;tr|E9Q8Z6|E9Q8Z6_MOUSE;tr|E9Q8Z8|E9Q8Z8_MOUSE;tr|E9Q986|E9Q986_MOUSE;tr|D3Z7H6|D3Z7H6_MOUSE;tr|E9Q906|E9Q906_MOUSE;tr|E9Q907|E9Q907_MOUSE;tr|E9Q9…	tr|E9Q8Z4|E9Q8Z4_MOUSE;tr|E9Q8Z9|E9Q8Z9_MOUSE;tr|D3Z2H2|D3Z2H2_MOUSE;tr|E9Q903|E9Q903_MOUSE;tr|E9Q901|E9Q901_MOUSE;sp|P30999-2|CTND1_MOUSE;tr|E9Q904|E9Q904_MOUSE;sp|P30999-3|CTND1_MOUSE;tr|G3X9V2|G3X9V2_MOUSE;sp|P30999|CTND1_MOUSE;tr|E9Q8Z5|E9Q8Z5_MOUSE;tr|E9Q8Z6|E9Q8Z6_MOUSE;tr|E9Q8Z8|E9Q8Z8_MOUSE;tr|E9Q986|E9Q986_MOUSE;tr|D3Z7H6|D3Z7H6_MOUSE;tr|E9Q906|E9Q906_MOUSE;tr|E9Q907|E9Q907_MOUSE;tr|E9Q9…	5;5;5;5;5;5;5;5;5;5;5;5;5;4;4;4;4;4;2	5;5;5;5;5;5;5;5;5;5;5;5;5;4;4;4;4;4;2	5;5;5;5;5;5;5;5;5;5;5;5;5;4;4;4;4;4;2	>tr|E9Q8Z4|E9Q8Z4_MOUSE Catenin delta-1 OS=Mus musculus GN=Ctnnd1 PE=1 SV=1;>tr|E9Q8Z9|E9Q8Z9_MOUSE Catenin delta-1 OS=Mus musculus GN=Ctnnd1 PE=1 SV=1;>tr|D3Z2H2|D3Z2H2_MOUSE Catenin delta-1 OS=Mus musculus GN=Ctnnd1 PE=1 SV=1;>tr|E9Q903|E9Q903_MOUSE Cate	19	5	5	5	5	3	5	3	5	3	6.2	6.2	6.2	96.871	868	868;878;884;892;907;911;913;917;932;938;940;961;967;830;837;839;860;866;609	0	6.2	4	3221600	1867100	6	3	9				92	402;482;920;995;1261	True;True;True;True;True	428;510;983;1061;1343	664;786;787;1503;1504;1616;1617;2055	697;824;825;826;1581;1582;1697;1698;2155	697;825;1581;1698;2155
sp|P31938|MP2K1_MOUSE;tr|Q91YS7|Q91YS7_MOUSE;sp|Q63932|MP2K2_MOUSE	sp|P31938|MP2K1_MOUSE	4;1;1	4;1;1	4;1;1	>sp|P31938|MP2K1_MOUSE Dual specificity mitogen-activated protein kinase kinase 1 OS=Mus musculus GN=Map2k1 PE=1 SV=2	3	4	4	4	4	1	4	1	4	1	10.9	10.9	10.9	43.474	393	393;400;401	0	10.9	3.1	2770800	652290	4	1	5				93	578;587;624;1393	True;True;True;True	610;619;656;1485	948;964;1022;1023;2268	999;1015;1074;1075;2386	999;1015;1074;2386
tr|D3YV69|D3YV69_MOUSE;sp|P61294|RAB6B_MOUSE;sp|P35279-2|RAB6A_MOUSE;sp|P35279|RAB6A_MOUSE;sp|Q8BHD0|RB39A_MOUSE	tr|D3YV69|D3YV69_MOUSE;sp|P61294|RAB6B_MOUSE;sp|P35279-2|RAB6A_MOUSE;sp|P35279|RAB6A_MOUSE;sp|Q8BHD0|RB39A_MOUSE	1;1;1;1;1	1;1;1;1;1	1;1;1;1;1	>tr|D3YV69|D3YV69_MOUSE Ras-related protein Rab-6A OS=Mus musculus GN=Rab6a PE=3 SV=1;>sp|P61294|RAB6B_MOUSE Ras-related protein Rab-6B OS=Mus musculus GN=Rab6b PE=1 SV=1;>sp|P35279-2|RAB6A_MOUSE Isoform 2 of Ras-related protein Rab-6A OS=Mus musculus GN=R	5	1	1	1	1	1	1	1	1	1	6.3	6.3	6.3	19.961	175	175;208;208;208;217	0	6.3	6.3	512560	426280	1	1	2				94	769	True	810	1255;1256	1320;1321	1320
sp|P35564|CALX_MOUSE	sp|P35564|CALX_MOUSE	1	1	1	>sp|P35564|CALX_MOUSE Calnexin OS=Mus musculus GN=Canx PE=1 SV=1	1	1	1	1	0	1	0	1	0	1	2.7	2.7	2.7	67.277	591	591	0	0	2.7	0	358060	0	1	1				95	114	True	118	180	194	194
tr|B1AXW5|B1AXW5_MOUSE;tr|B1AXW6|B1AXW6_MOUSE;sp|P35700|PRDX1_MOUSE;tr|B1AXW4|B1AXW4_MOUSE	tr|B1AXW5|B1AXW5_MOUSE;tr|B1AXW6|B1AXW6_MOUSE;sp|P35700|PRDX1_MOUSE;tr|B1AXW4|B1AXW4_MOUSE	3;3;3;2	3;3;3;2	3;3;3;2	>tr|B1AXW5|B1AXW5_MOUSE Peroxiredoxin-1 (Fragment) OS=Mus musculus GN=Prdx1 PE=1 SV=3;>tr|B1AXW6|B1AXW6_MOUSE Peroxiredoxin-1 (Fragment) OS=Mus musculus GN=Prdx1 PE=1 SV=1;>sp|P35700|PRDX1_MOUSE Peroxiredoxin-1 OS=Mus musculus GN=Prdx1 PE=1 SV=1;>tr|B1AXW4	4	3	3	3	3	2	3	2	3	2	18.2	18.2	18.2	18.927	170	170;176;199;123	0	18.2	11.8	1274500	830380	2	2	4				96	133;806;1133	True;True;True	137;849;1203	207;1312;1313;1847;1848	221;1379;1380;1937;1938	221;1379;1937
sp|P35979|RL12_MOUSE	sp|P35979|RL12_MOUSE	1	1	1	>sp|P35979|RL12_MOUSE 60S ribosomal protein L12 OS=Mus musculus GN=Rpl12 PE=1 SV=2	1	1	1	1	0	1	0	1	0	1	9.7	9.7	9.7	17.804	165	165	0	0	9.7	0	1192900	0	1	1				97	914	True	977	1497	1575	1575
sp|P35980|RL18_MOUSE;tr|G3UZJ6|G3UZJ6_MOUSE;tr|G3UZK4|G3UZK4_MOUSE	sp|P35980|RL18_MOUSE;tr|G3UZJ6|G3UZJ6_MOUSE;tr|G3UZK4|G3UZK4_MOUSE	2;1;1	2;1;1	2;1;1	>sp|P35980|RL18_MOUSE 60S ribosomal protein L18 OS=Mus musculus GN=Rpl18 PE=2 SV=3;>tr|G3UZJ6|G3UZJ6_MOUSE 60S ribosomal protein L18 (Fragment) OS=Mus musculus GN=Rpl18 PE=3 SV=1;>tr|G3UZK4|G3UZK4_MOUSE 60S ribosomal protein L18 OS=Mus musculus GN=Rpl18 PE	3	2	2	2	0	2	0	2	0	2	12.8	12.8	12.8	21.644	188	188;126;136	0	0	12.8	0	1561400	0	2	2				98	568;1171	True;True	599;1243	929;1912	980;2005	980;2005
sp|P37913|DNLI1_MOUSE;tr|Q3U4X8|Q3U4X8_MOUSE	sp|P37913|DNLI1_MOUSE;tr|Q3U4X8|Q3U4X8_MOUSE	1;1	1;1	1;1	>sp|P37913|DNLI1_MOUSE DNA ligase 1 OS=Mus musculus GN=Lig1 PE=1 SV=2;>tr|Q3U4X8|Q3U4X8_MOUSE DNA ligase OS=Mus musculus GN=Lig1 PE=1 SV=1	2	1	1	1	1	0	1	0	1	0	1.5	1.5	1.5	102.29	916	916;932	0	1.5	0	116260	0	1	0	1				99	232	True	244	390	416	416
sp|P38647|GRP75_MOUSE	sp|P38647|GRP75_MOUSE	5	5	5	>sp|P38647|GRP75_MOUSE Stress-70 protein, mitochondrial OS=Mus musculus GN=Hspa9 PE=1 SV=3	1	5	5	5	4	5	4	5	4	5	9.6	9.6	9.6	73.46	679	679	0	8	9.6	2423300	2924800	4	6	10				100	117;162;1192;1274;1318	True;True;True;True;True	121;169;1266;1357;1403	183;184;263;264;1945;1946;2074;2075;2139	197;198;279;280;2038;2039;2174;2175;2176;2245	197;280;2038;2174;2245
tr|Q3T9X3|Q3T9X3_MOUSE;sp|P39054-2|DYN2_MOUSE;tr|Q3TCR7|Q3TCR7_MOUSE;tr|G3X9G4|G3X9G4_MOUSE;tr|F8WIV5|F8WIV5_MOUSE;sp|P39054|DYN2_MOUSE;tr|G3UZZ3|G3UZZ3_MOUSE;sp|P39053-5|DYN1_MOUSE;sp|P39053-3|DYN1_MOUSE;sp|P39053-2|DYN1_MOUSE;sp|P39053-6|DYN1_MOUSE;sp|P39053-4|DYN1_MOUSE;sp|P39053|DYN1_MOUSE;sp|Q8BZ98-2|DYN3_MOUSE;tr|E9QLL2|E9QLL2_MOUSE;sp|Q8BZ98|DYN3_MOUSE;tr|D6RH60|D6RH60_MOUSE;tr|G3UY64|G3UY…	tr|Q3T9X3|Q3T9X3_MOUSE;sp|P39054-2|DYN2_MOUSE;tr|Q3TCR7|Q3TCR7_MOUSE;tr|G3X9G4|G3X9G4_MOUSE;tr|F8WIV5|F8WIV5_MOUSE;sp|P39054|DYN2_MOUSE;tr|G3UZZ3|G3UZZ3_MOUSE;sp|P39053-5|DYN1_MOUSE;sp|P39053-3|DYN1_MOUSE;sp|P39053-2|DYN1_MOUSE;sp|P39053-6|DYN1_MOUSE;sp|P39053-4|DYN1_MOUSE;sp|P39053|DYN1_MOUSE	5;5;5;5;5;5;4;3;3;3;3;3;3;2;2;2;1;1	5;5;5;5;5;5;4;3;3;3;3;3;3;2;2;2;1;1	5;5;5;5;5;5;4;3;3;3;3;3;3;2;2;2;1;1	>tr|Q3T9X3|Q3T9X3_MOUSE Dynamin-2 OS=Mus musculus GN=Dnm2 PE=1 SV=1;>sp|P39054-2|DYN2_MOUSE Isoform 2 of Dynamin-2 OS=Mus musculus GN=Dnm2;>tr|Q3TCR7|Q3TCR7_MOUSE Dynamin-2 OS=Mus musculus GN=Dnm2 PE=1 SV=1;>tr|G3X9G4|G3X9G4_MOUSE Dynamin-2 OS=Mus musculus	18	5	5	5	5	2	5	2	5	2	5.6	5.6	5.6	97.194	860	860;866;869;870;870;870;807;851;851;861;864;864;867;859;863;863;59;69	0	5.6	2.6	2073700	528380	5	2	7				101	346;434;484;872;1080	True;True;True;True;True	369;460;512;929;1149	582;713;714;790;1426;1427;1761	612;747;748;829;1501;1502;1846	612;748;829;1501;1846
sp|P39749|FEN1_MOUSE;tr|Q91Z50|Q91Z50_MOUSE	sp|P39749|FEN1_MOUSE;tr|Q91Z50|Q91Z50_MOUSE	1;1	1;1	1;1	>sp|P39749|FEN1_MOUSE Flap endonuclease 1 OS=Mus musculus GN=Fen1 PE=1 SV=1;>tr|Q91Z50|Q91Z50_MOUSE Flap endonuclease 1 OS=Mus musculus GN=Fen1 PE=1 SV=1	2	1	1	1	1	1	1	1	1	1	2.9	2.9	2.9	42.314	378	378;380	0	2.9	2.9	645420	536150	1	1	2				102	697	True	733	1144;1145	1204;1205	1205
sp|P40124|CAP1_MOUSE	sp|P40124|CAP1_MOUSE	1	1	1	>sp|P40124|CAP1_MOUSE Adenylyl cyclase-associated protein 1 OS=Mus musculus GN=Cap1 PE=1 SV=4	1	1	1	1	1	1	1	1	1	1	3.8	3.8	3.8	51.564	474	474	0	3.8	3.8	1081800	1033700	1	1	2				103	1249	True	1328	2030;2031	2128;2129	2129
sp|P42227-2|STAT3_MOUSE;sp|P42227-3|STAT3_MOUSE;sp|P42227|STAT3_MOUSE;tr|B7ZC18|B7ZC18_MOUSE	sp|P42227-2|STAT3_MOUSE;sp|P42227-3|STAT3_MOUSE;sp|P42227|STAT3_MOUSE;tr|B7ZC18|B7ZC18_MOUSE	3;3;3;2	3;3;3;2	3;3;3;2	>sp|P42227-2|STAT3_MOUSE Isoform Stat3B of Signal transducer and activator of transcription 3 OS=Mus musculus GN=Stat3;>sp|P42227-3|STAT3_MOUSE Isoform Del-701 of Signal transducer and activator of transcription 3 OS=Mus musculus GN=Stat3;>sp|P42227|STAT3_	4	3	3	3	3	3	3	3	3	3	6.9	6.9	6.9	83.125	722	722;769;770;744	0	6.9	6.9	3328900	1525500	3	3	6				104	442;737;1179	True;True;True	468;774;1251	723;724;1199;1200;1922;1923	757;758;1260;1261;2015;2016	758;1260;2015
sp|P42932|TCPQ_MOUSE;tr|H3BL49|H3BL49_MOUSE;tr|H3BLL1|H3BLL1_MOUSE;tr|H3BKG2|H3BKG2_MOUSE;tr|H3BJB6|H3BJB6_MOUSE	sp|P42932|TCPQ_MOUSE;tr|H3BL49|H3BL49_MOUSE	5;4;2;2;2	5;4;2;2;2	5;4;2;2;2	>sp|P42932|TCPQ_MOUSE T-complex protein 1 subunit theta OS=Mus musculus GN=Cct8 PE=1 SV=3;>tr|H3BL49|H3BL49_MOUSE T-complex protein 1 subunit theta OS=Mus musculus GN=Cct8 PE=1 SV=1	5	5	5	5	5	2	5	2	5	2	10.2	10.2	10.2	59.555	548	548;489;132;158;239	0	10.2	4.6	4275700	1506000	5	2	7				105	52;239;299;362;655	True;True;True;True;True	53;252;317;386;687	82;83;401;402;499;603;1070	88;89;427;428;526;633;1123	89;427;526;633;1123
sp|P46061|RAGP1_MOUSE	sp|P46061|RAGP1_MOUSE	7	7	7	>sp|P46061|RAGP1_MOUSE Ran GTPase-activating protein 1 OS=Mus musculus GN=Rangap1 PE=1 SV=2	1	7	7	7	6	7	6	7	6	7	14.9	14.9	14.9	63.53	589	589	0	12.7	14.9	5090900	5825600	6	7	13				106	281;668;976;1116;1182;1275;1325	True;True;True;True;True;True;True	297;703;1041;1186;1254;1358;1410	468;469;1091;1092;1588;1824;1825;1926;1927;2076;2077;2148;2149	494;495;1148;1149;1667;1914;1915;2019;2020;2177;2178;2254;2255	495;1149;1667;1914;2019;2177;2255
tr|Q9DBX5|Q9DBX5_MOUSE;sp|P47713|PA24A_MOUSE	tr|Q9DBX5|Q9DBX5_MOUSE;sp|P47713|PA24A_MOUSE	12;12	12;12	12;12	>tr|Q9DBX5|Q9DBX5_MOUSE Cytosolic phospholipase A2 OS=Mus musculus GN=Pla2g4a PE=1 SV=1;>sp|P47713|PA24A_MOUSE Cytosolic phospholipase A2 OS=Mus musculus GN=Pla2g4a PE=1 SV=1	2	12	12	12	12	4	12	4	12	4	19.5	19.5	19.5	84.267	740	740;748	0	19.5	6.1	9189800	2296000	10	3	13				107	165;243;374;401;463;466;511;613;829;896;1289;1371	True;True;True;True;True;True;True;True;True;True;True;True	172;257;398;427;489;490;493;539;645;882;958;1373;1459;1460	269;408;409;410;620;663;755;756;757;761;831;832;1006;1007;1362;1472;2097;2226;2227	285;434;435;436;650;696;790;791;792;796;876;877;1058;1059;1434;1549;2198;2343;2344	285;434;650;696;790;796;876;1059;1434;1549;2198;2343	41;42	355;409
sp|P47738|ALDH2_MOUSE	sp|P47738|ALDH2_MOUSE	1	1	1	>sp|P47738|ALDH2_MOUSE Aldehyde dehydrogenase, mitochondrial OS=Mus musculus GN=Aldh2 PE=1 SV=1	1	1	1	1	1	0	1	0	1	0	3.3	3.3	3.3	56.537	519	519	0.005848	3.3	0	163470	0	1	0	1				108	1213	True	1290	1981	2075	2075
tr|E9PUX4|E9PUX4_MOUSE;sp|P47911|RL6_MOUSE	tr|E9PUX4|E9PUX4_MOUSE;sp|P47911|RL6_MOUSE	2;2	2;2	2;2	>tr|E9PUX4|E9PUX4_MOUSE 60S ribosomal protein L6 OS=Mus musculus GN=Gm5428 PE=3 SV=1;>sp|P47911|RL6_MOUSE 60S ribosomal protein L6 OS=Mus musculus GN=Rpl6 PE=1 SV=3	2	2	2	2	0	2	0	2	0	2	8.8	8.8	8.8	33.59	296	296;296	0	0	8.8	0	355350	0	3	3				109	143;941	True;True	148;1005	229;1540	244;1618;1619	244;1618
tr|F6YH22|F6YH22_MOUSE;tr|F6QL70|F6QL70_MOUSE;tr|D3Z1N9|D3Z1N9_MOUSE;sp|P47915|RL29_MOUSE	tr|F6YH22|F6YH22_MOUSE;tr|F6QL70|F6QL70_MOUSE;tr|D3Z1N9|D3Z1N9_MOUSE;sp|P47915|RL29_MOUSE	1;1;1;1	1;1;1;1	1;1;1;1	>tr|F6YH22|F6YH22_MOUSE Protein Gm5218 OS=Mus musculus GN=Gm5218 PE=4 SV=1;>tr|F6QL70|F6QL70_MOUSE Protein Gm17669 OS=Mus musculus GN=Gm17669 PE=4 SV=1;>tr|D3Z1N9|D3Z1N9_MOUSE MCG9889 OS=Mus musculus GN=Gm10709 PE=4 SV=1;>sp|P47915|RL29_MOUSE 60S ribosomal	4	1	1	1	0	1	0	1	0	1	7.1	7.1	7.1	16.853	154	154;154;160;160	0	0	7.1	0	1246700	0	1	1				110	115	True	119	181	195	195
sp|P47963|RL13_MOUSE	sp|P47963|RL13_MOUSE	5	5	5	>sp|P47963|RL13_MOUSE 60S ribosomal protein L13 OS=Mus musculus GN=Rpl13 PE=2 SV=3	1	5	5	5	0	5	0	5	0	5	24.2	24.2	24.2	24.305	211	211	0	0	24.2	0	3551800	0	5	5				111	418;656;1085;1136;1241	True;True;True;True;True	444;688;689;1154;1206;1320	685;1071;1072;1771;1854;2020	718;1124;1125;1856;1857;1944;2117	718;1124;1857;1944;2117	43	155
sp|P48036|ANXA5_MOUSE	sp|P48036|ANXA5_MOUSE	1	1	1	>sp|P48036|ANXA5_MOUSE Annexin A5 OS=Mus musculus GN=Anxa5 PE=1 SV=1	1	1	1	1	0	1	0	1	0	1	2.8	2.8	2.8	35.752	319	319	0.0059347	0	2.8	0	318580	0	1	1				112	1298	True	1382	2108	2209	2209
sp|P48678|LMNA_MOUSE;sp|P48678-2|LMNA_MOUSE;sp|P48678-3|LMNA_MOUSE;tr|D3YUF7|D3YUF7_MOUSE	sp|P48678|LMNA_MOUSE;sp|P48678-2|LMNA_MOUSE;sp|P48678-3|LMNA_MOUSE	20;19;15;4	20;19;15;4	19;18;14;4	>sp|P48678|LMNA_MOUSE Prelamin-A/C OS=Mus musculus GN=Lmna PE=1 SV=2;>sp|P48678-2|LMNA_MOUSE Isoform C of Prelamin-A/C OS=Mus musculus GN=Lmna;>sp|P48678-3|LMNA_MOUSE Isoform C2 of Prelamin-A/C OS=Mus musculus GN=Lmna	4	20	20	19	10	18	10	18	9	17	32.9	32.9	31.7	74.237	665	665;574;462;117	0	17.7	29.2	6226400	35758000	8	17	25				113	10;121;253;271;512;600;636;659;666;723;833;857;887;951;1014;1050;1095;1112;1224;1225	True;True;True;True;True;True;True;True;True;True;True;True;True;True;True;True;True;True;True;True	11;125;269;287;540;632;668;693;701;760;886;887;914;948;1015;1016;1081;1118;1165;1182;1301;1302	19;20;190;427;454;455;833;834;985;986;1044;1078;1089;1180;1181;1366;1367;1401;1456;1457;1458;1553;1554;1645;1646;1713;1790;1818;1994;1995;1996	21;22;23;204;453;480;481;878;879;1037;1038;1096;1133;1146;1241;1242;1438;1439;1475;1531;1532;1533;1632;1633;1726;1727;1797;1878;1908;2088;2089;2090	23;204;453;481;878;1037;1096;1133;1146;1242;1438;1475;1533;1633;1727;1797;1878;1908;2089;2090	44;45	352;540
sp|P51410|RL9_MOUSE;tr|D3YZT0|D3YZT0_MOUSE;tr|D3Z629|D3Z629_MOUSE	sp|P51410|RL9_MOUSE;tr|D3YZT0|D3YZT0_MOUSE;tr|D3Z629|D3Z629_MOUSE	2;1;1	2;1;1	2;1;1	>sp|P51410|RL9_MOUSE 60S ribosomal protein L9 OS=Mus musculus GN=Rpl9 PE=1 SV=2;>tr|D3YZT0|D3YZT0_MOUSE 60S ribosomal protein L9 (Fragment) OS=Mus musculus GN=Rpl9 PE=4 SV=1;>tr|D3Z629|D3Z629_MOUSE 60S ribosomal protein L9 OS=Mus musculus GN=Rpl9 PE=1 SV=1	3	2	2	2	1	2	1	2	1	2	15.1	15.1	15.1	21.881	192	192;80;166	0	5.2	15.1	224110	1743900	1	2	3				114	385;1138	True;True	409;1208	633;634;1857	663;664;1947	664;1947
sp|P51881|ADT2_MOUSE	sp|P51881|ADT2_MOUSE	2	2	2	>sp|P51881|ADT2_MOUSE ADP/ATP translocase 2 OS=Mus musculus GN=Slc25a5 PE=1 SV=3	1	2	2	2	1	2	1	2	1	2	8.1	8.1	8.1	32.931	298	298	0	4.4	8.1	471350	1149500	2	2	4				115	11;176	True;True	12;184	21;290;291	24;308;309;310	24;308
sp|P52480|KPYM_MOUSE;sp|P52480-2|KPYM_MOUSE;tr|E9Q509|E9Q509_MOUSE;tr|G3X925|G3X925_MOUSE;sp|P53657|KPYR_MOUSE	sp|P52480|KPYM_MOUSE;sp|P52480-2|KPYM_MOUSE	6;5;1;1;1	6;5;1;1;1	6;5;1;1;1	>sp|P52480|KPYM_MOUSE Pyruvate kinase PKM OS=Mus musculus GN=Pkm PE=1 SV=4;>sp|P52480-2|KPYM_MOUSE Isoform M1 of Pyruvate kinase PKM OS=Mus musculus GN=Pkm	5	6	6	6	4	5	4	5	4	5	16.6	16.6	16.6	57.844	531	531;531;543;574;574	0	10.9	13.9	3208200	2517300	5	5	10				116	170;414;475;615;646;663	True;True;True;True;True;True	177;440;503;647;678;697	279;679;680;777;1010;1056;1057;1058;1083;1084	297;712;713;815;1062;1109;1110;1111;1140;1141	297;712;815;1062;1110;1140
tr|D6RE43|D6RE43_MOUSE;tr|Q5XJF6|Q5XJF6_MOUSE;sp|P53026|RL10A_MOUSE	tr|D6RE43|D6RE43_MOUSE;tr|Q5XJF6|Q5XJF6_MOUSE;sp|P53026|RL10A_MOUSE	1;1;1	1;1;1	1;1;1	>tr|D6RE43|D6RE43_MOUSE 60S ribosomal protein L10a OS=Mus musculus GN=Rpl10a PE=1 SV=1;>tr|Q5XJF6|Q5XJF6_MOUSE Ribosomal protein OS=Mus musculus GN=Rpl10a PE=1 SV=1;>sp|P53026|RL10A_MOUSE 60S ribosomal protein L10a OS=Mus musculus GN=Rpl10a PE=1 SV=3	3	1	1	1	0	1	0	1	0	1	13.8	13.8	13.8	6.8338	58	58;217;217	0	0	13.8	0	1040200	0	1	1				117	236	True	248	397	423	423
sp|P60335|PCBP1_MOUSE	sp|P60335|PCBP1_MOUSE	9	9	7	>sp|P60335|PCBP1_MOUSE Poly(rC)-binding protein 1 OS=Mus musculus GN=Pcbp1 PE=1 SV=1	1	9	9	7	9	7	9	7	7	5	38.8	38.8	30.1	37.497	356	356	0	38.8	26.4	41904000	23459000	7	5	12				118	61;330;501;550;574;811;931;981;1302	True;True;True;True;True;True;True;True;True	64;349;350;529;578;606;855;995;1047;1386;1387	99;100;547;548;549;550;551;552;553;816;817;891;892;939;940;1321;1322;1522;1523;1598;2115;2116	106;107;577;578;579;580;581;582;583;858;859;939;940;990;991;1388;1389;1600;1601;1677;1678;2217;2218	106;577;858;939;990;1388;1600;1677;2217	46;47;48	137;179;186
sp|P63260|ACTG_MOUSE;sp|P60710|ACTB_MOUSE;tr|E9Q5F4|E9Q5F4_MOUSE;tr|E9Q1F2|E9Q1F2_MOUSE;tr|G3UZ07|G3UZ07_MOUSE;tr|G3UYG0|G3UYG0_MOUSE;tr|E9Q606|E9Q606_MOUSE;tr|B1ATY1|B1ATY1_MOUSE;tr|F8WGM8|F8WGM8_MOUSE;tr|F6WX90|F6WX90_MOUSE;tr|E9Q2D1|E9Q2D1_MOUSE;tr|V9GXQ2|V9GXQ2_MOUSE	sp|P63260|ACTG_MOUSE;sp|P60710|ACTB_MOUSE;tr|E9Q5F4|E9Q5F4_MOUSE;tr|E9Q1F2|E9Q1F2_MOUSE;tr|G3UZ07|G3UZ07_MOUSE	11;11;8;8;7;5;5;5;3;2;2;2	11;11;8;8;7;5;5;5;3;2;2;2	4;4;2;3;2;1;1;2;2;0;0;0	>sp|P63260|ACTG_MOUSE Actin, cytoplasmic 2 OS=Mus musculus GN=Actg1 PE=1 SV=1;>sp|P60710|ACTB_MOUSE Actin, cytoplasmic 1 OS=Mus musculus GN=Actb PE=1 SV=1;>tr|E9Q5F4|E9Q5F4_MOUSE Actin, cytoplasmic 1 (Fragment) OS=Mus musculus GN=Actb PE=3 SV=1;>tr|E9Q1F2|	12	11	11	4	9	11	9	11	3	4	34.1	34.1	16.5	41.792	375	375;375;265;295;268;132;150;153;105;43;108;156	0	29.1	34.1	14640000	37584000	3	5	8				119	41;144;209;212;229;230;287;486;926;1104;1218	True;True;True;True;True;True;True;True;True;True;True	42;149;218;219;222;223;241;242;303;304;514;990;1174;1295	66;67;230;231;344;345;346;347;352;353;354;355;356;385;386;387;479;480;481;482;793;794;1511;1512;1513;1514;1803;1804;1987;1988	71;72;73;245;246;365;366;367;368;373;374;375;376;377;410;411;412;413;505;506;507;508;832;833;1589;1590;1591;1592;1892;1893;1894;2081;2082	73;245;367;374;411;413;507;832;1590;1892;2082	49;50;51	190;305;325
sp|P60843|IF4A1_MOUSE;tr|Q8BTU6|Q8BTU6_MOUSE;sp|P10630|IF4A2_MOUSE;sp|P10630-2|IF4A2_MOUSE;tr|E9Q561|E9Q561_MOUSE;tr|D6RJ60|D6RJ60_MOUSE;tr|D6RJ11|D6RJ11_MOUSE;tr|A2AFK7|A2AFK7_MOUSE;tr|E9PV04|E9PV04_MOUSE;sp|Q91VC3|IF4A3_MOUSE	sp|P60843|IF4A1_MOUSE;tr|Q8BTU6|Q8BTU6_MOUSE;sp|P10630|IF4A2_MOUSE;sp|P10630-2|IF4A2_MOUSE	12;6;6;6;4;1;1;1;1;1	12;6;6;6;4;1;1;1;1;1	12;6;6;6;4;1;1;1;1;1	>sp|P60843|IF4A1_MOUSE Eukaryotic initiation factor 4A-I OS=Mus musculus GN=Eif4a1 PE=1 SV=1;>tr|Q8BTU6|Q8BTU6_MOUSE Eukaryotic initiation factor 4A-II OS=Mus musculus GN=Eif4a2 PE=2 SV=1;>sp|P10630|IF4A2_MOUSE Eukaryotic initiation factor 4A-II OS=Mus mus	10	12	12	12	12	9	12	9	12	9	36.9	36.9	36.9	46.153	406	406;362;407;408;312;96;97;299;411;411	0	36.9	27.3	13315000	7893800	6	4	10				120	137;177;265;293;437;620;751;770;822;930;1253;1291	True;True;True;True;True;True;True;True;True;True;True;True	141;185;281;310;463;652;789;811;812;867;868;869;994;1333;1334;1375	213;214;292;446;490;491;717;718;1016;1224;1225;1226;1227;1257;1258;1259;1260;1340;1341;1342;1343;1344;1345;1346;1520;1521;2038;2039;2040;2041;2100;2101	227;228;311;472;516;517;751;752;1068;1287;1288;1289;1290;1322;1323;1324;1325;1409;1410;1411;1412;1413;1414;1415;1416;1598;1599;2136;2137;2138;2139;2140;2201;2202	227;311;472;516;751;1068;1288;1322;1412;1599;2136;2201	52;53;54;55;56;57;58	149;165;178;187;216;302;306
sp|P60867|RS20_MOUSE	sp|P60867|RS20_MOUSE	1	1	1	>sp|P60867|RS20_MOUSE 40S ribosomal protein S20 OS=Mus musculus GN=Rps20 PE=1 SV=1	1	1	1	1	1	1	1	1	1	1	9.2	9.2	9.2	13.373	119	119	0	9.2	9.2	571690	1022800	1	1	2				121	1178	True	1250	1920;1921	2013;2014	2014
tr|F6YXS3|F6YXS3_MOUSE;sp|P61082|UBC12_MOUSE	tr|F6YXS3|F6YXS3_MOUSE;sp|P61082|UBC12_MOUSE	1;1	1;1	1;1	>tr|F6YXS3|F6YXS3_MOUSE NEDD8-conjugating enzyme Ubc12 (Fragment) OS=Mus musculus GN=Ube2m PE=4 SV=1;>sp|P61082|UBC12_MOUSE NEDD8-conjugating enzyme Ubc12 OS=Mus musculus GN=Ube2m PE=2 SV=1	2	1	1	1	1	1	1	1	1	1	6.5	6.5	6.5	15.173	138	138;183	0	6.5	6.5	369240	320750	1	1	2				122	187	True	195	310;311	330;331	331
sp|P84078|ARF1_MOUSE;sp|P61205|ARF3_MOUSE;sp|Q8BSL7|ARF2_MOUSE;sp|P84084|ARF5_MOUSE	sp|P84078|ARF1_MOUSE;sp|P61205|ARF3_MOUSE;sp|Q8BSL7|ARF2_MOUSE;sp|P84084|ARF5_MOUSE	4;4;3;2	4;4;3;2	3;3;2;1	>sp|P84078|ARF1_MOUSE ADP-ribosylation factor 1 OS=Mus musculus GN=Arf1 PE=1 SV=2;>sp|P61205|ARF3_MOUSE ADP-ribosylation factor 3 OS=Mus musculus GN=Arf3 PE=2 SV=2;>sp|Q8BSL7|ARF2_MOUSE ADP-ribosylation factor 2 OS=Mus musculus GN=Arf2 PE=1 SV=2;>sp|P84084	4	4	4	3	4	2	4	2	3	1	27.6	27.6	21.5	20.697	181	181;181;181;180	0	27.6	11.6	726960	258860	2	1	3				123	169;564;855;916	True;True;True;True	176;594;595;912;979	277;278;921;922;923;924;1398;1499	295;296;972;973;974;975;1472;1577	295;975;1472;1577	59;60	22;134
tr|A2A4Q0|A2A4Q0_MOUSE;sp|P61358|RL27_MOUSE	tr|A2A4Q0|A2A4Q0_MOUSE;sp|P61358|RL27_MOUSE	1;1	1;1	1;1	>tr|A2A4Q0|A2A4Q0_MOUSE 60S ribosomal protein L27 (Fragment) OS=Mus musculus GN=Rpl27 PE=3 SV=1;>sp|P61358|RL27_MOUSE 60S ribosomal protein L27 OS=Mus musculus GN=Rpl27 PE=1 SV=2	2	1	1	1	0	1	0	1	0	1	10.3	10.3	10.3	10.447	87	87;136	0	0	10.3	0	491710	0	1	1				124	1399	True	1491	2277	2395	2395
sp|P61750|ARF4_MOUSE;tr|D3YV25|D3YV25_MOUSE;tr|F6UFB9|F6UFB9_MOUSE;tr|E9Q2C2|E9Q2C2_MOUSE;tr|E9Q798|E9Q798_MOUSE	sp|P61750|ARF4_MOUSE;tr|D3YV25|D3YV25_MOUSE;tr|F6UFB9|F6UFB9_MOUSE;tr|E9Q2C2|E9Q2C2_MOUSE;tr|E9Q798|E9Q798_MOUSE	2;1;1;1;1	1;0;1;0;1	1;0;1;0;1	>sp|P61750|ARF4_MOUSE ADP-ribosylation factor 4 OS=Mus musculus GN=Arf4 PE=1 SV=2;>tr|D3YV25|D3YV25_MOUSE ADP-ribosylation factor 3 (Fragment) OS=Mus musculus GN=Arf3 PE=4 SV=1;>tr|F6UFB9|F6UFB9_MOUSE ADP-ribosylation factor 4 (Fragment) OS=Mus musculus GN	5	2	1	1	2	1	1	0	1	0	11.7	5.6	5.6	20.396	180	180;49;60;64;153	0	11.7	6.1	529310	0	1	0	1				125	564;583	False;True	594;595;615	921;922;923;924;957	972;973;974;975;1008	975;1008	59	22
sp|P61979-3|HNRPK_MOUSE;tr|B2M1R6|B2M1R6_MOUSE;sp|P61979|HNRPK_MOUSE;sp|P61979-2|HNRPK_MOUSE;tr|H3BLL4|H3BLL4_MOUSE;tr|H3BKD0|H3BKD0_MOUSE;tr|D3Z5X4|D3Z5X4_MOUSE;tr|D3YWG1|D3YWG1_MOUSE;tr|H3BK96|H3BK96_MOUSE;tr|H3BKI8|H3BKI8_MOUSE;tr|Q8BT23|Q8BT23_MOUSE;tr|H3BLP7|H3BLP7_MOUSE;tr|H3BJ43|H3BJ43_MOUSE;tr|H3BJS9|H3BJS9_MOUSE	sp|P61979-3|HNRPK_MOUSE;tr|B2M1R6|B2M1R6_MOUSE;sp|P61979|HNRPK_MOUSE;sp|P61979-2|HNRPK_MOUSE;tr|H3BLL4|H3BLL4_MOUSE;tr|H3BKD0|H3BKD0_MOUSE;tr|D3Z5X4|D3Z5X4_MOUSE;tr|D3YWG1|D3YWG1_MOUSE;tr|H3BK96|H3BK96_MOUSE	11;11;11;11;8;7;7;7;6;5;3;3;2;1	11;11;11;11;8;7;7;7;6;5;3;3;2;1	11;11;11;11;8;7;7;7;6;5;3;3;2;1	>sp|P61979-3|HNRPK_MOUSE Isoform 3 of Heterogeneous nuclear ribonucleoprotein K OS=Mus musculus GN=Hnrnpk;>tr|B2M1R6|B2M1R6_MOUSE Heterogeneous nuclear ribonucleoprotein K OS=Mus musculus GN=Hnrnpk PE=1 SV=1;>sp|P61979|HNRPK_MOUSE Heterogeneous nuclear rib	14	11	11	11	9	10	9	10	9	10	32.1	32.1	32.1	48.51	439	439;440;463;464;394;299;439;463;257;178;97;210;77;87	0	28.2	29.8	16296000	13343000	10	8	18				126	192;247;458;464;506;540;548;889;986;1119;1341	True;True;True;True;True;True;True;True;True;True;True	200;261;484;491;534;568;576;950;951;1052;1189;1428	318;319;415;746;747;758;759;823;824;874;875;888;889;1462;1463;1604;1605;1828;1829;2176	338;339;441;781;782;793;794;866;867;868;869;921;922;935;936;937;1537;1538;1539;1684;1685;1918;1919;2290	338;441;782;794;867;922;936;1537;1684;1918;2290	61;62	27;42
sp|P62242|RS8_MOUSE	sp|P62242|RS8_MOUSE	5	5	5	>sp|P62242|RS8_MOUSE 40S ribosomal protein S8 OS=Mus musculus GN=Rps8 PE=1 SV=2	1	5	5	5	1	5	1	5	1	5	26.4	26.4	26.4	24.205	208	208	0	6.2	26.4	488490	11251000	1	6	7				127	15;298;536;595;792	True;True;True;True;True	16;316;564;627;835	26;498;868;869;977;978;1294	29;525;915;916;1028;1029;1360	29;525;915;1029;1360
sp|P62264|RS14_MOUSE;tr|D3YVF4|D3YVF4_MOUSE;tr|D3Z7I1|D3Z7I1_MOUSE	sp|P62264|RS14_MOUSE	3;1;1	3;1;1	3;1;1	>sp|P62264|RS14_MOUSE 40S ribosomal protein S14 OS=Mus musculus GN=Rps14 PE=2 SV=3	3	3	3	3	2	3	2	3	2	3	16.6	16.6	16.6	16.273	151	151;119;138	0	15.9	16.6	1523300	9343000	2	3	5				128	515;516;1175	True;True;True	543;544;1247	838;839;840;1916;1917	883;884;885;2009;2010	884;885;2009
sp|P62267|RS23_MOUSE	sp|P62267|RS23_MOUSE	1	1	1	>sp|P62267|RS23_MOUSE 40S ribosomal protein S23 OS=Mus musculus GN=Rps23 PE=1 SV=3	1	1	1	1	0	1	0	1	0	1	7.7	7.7	7.7	15.807	143	143	0	0	7.7	0	1602400	0	1	1				129	1216	True	1293	1985	2079	2079
tr|S4R1N6|S4R1N6_MOUSE;tr|F6YVP7|F6YVP7_MOUSE;sp|P62270|RS18_MOUSE	tr|S4R1N6|S4R1N6_MOUSE;tr|F6YVP7|F6YVP7_MOUSE;sp|P62270|RS18_MOUSE	2;2;2	2;2;2	2;2;2	>tr|S4R1N6|S4R1N6_MOUSE 40S ribosomal protein S18 OS=Mus musculus GN=Rps18 PE=3 SV=1;>tr|F6YVP7|F6YVP7_MOUSE Uncharacterized protein OS=Mus musculus GN=Gm10260 PE=3 SV=2;>sp|P62270|RS18_MOUSE 40S ribosomal protein S18 OS=Mus musculus GN=Rps18 PE=1 SV=3	3	2	2	2	0	2	0	2	0	2	18.7	18.7	18.7	12.483	107	107;152;152	0	0	18.7	0	1341400	0	2	2				130	40;1295	True;True	41;1379	65;2105	70;2206	70;2206
sp|P62281|RS11_MOUSE	sp|P62281|RS11_MOUSE	3	3	3	>sp|P62281|RS11_MOUSE 40S ribosomal protein S11 OS=Mus musculus GN=Rps11 PE=1 SV=3	1	3	3	3	0	3	0	3	0	3	15.8	15.8	15.8	18.431	158	158	0	0	15.8	0	1508900	0	3	3				131	155;248;960	True;True;True	161;262;1025	252;416;1564	267;442;1643	267;442;1643
sp|P62331|ARF6_MOUSE	sp|P62331|ARF6_MOUSE	2	2	2	>sp|P62331|ARF6_MOUSE ADP-ribosylation factor 6 OS=Mus musculus GN=Arf6 PE=1 SV=2	1	2	2	2	2	2	2	2	2	2	12.6	12.6	12.6	20.082	175	175	0	12.6	12.6	1042400	687190	2	2	4				132	392;563	True;True	418;593	647;648;919;920	677;678;970;971	677;970
sp|P62702|RS4X_MOUSE;tr|Q3V1Z5|Q3V1Z5_MOUSE;tr|V9GWY0|V9GWY0_MOUSE	sp|P62702|RS4X_MOUSE;tr|Q3V1Z5|Q3V1Z5_MOUSE;tr|V9GWY0|V9GWY0_MOUSE	5;3;3	5;3;3	5;3;3	>sp|P62702|RS4X_MOUSE 40S ribosomal protein S4, X isoform OS=Mus musculus GN=Rps4x PE=2 SV=2;>tr|Q3V1Z5|Q3V1Z5_MOUSE 40S ribosomal protein S4 OS=Mus musculus GN=Rps4l PE=2 SV=1;>tr|V9GWY0|V9GWY0_MOUSE 40S ribosomal protein S4 OS=Mus musculus GN=Gm15013 PE=	3	5	5	5	2	5	2	5	2	5	20.9	20.9	20.9	29.597	263	263;262;266	0	6.1	20.9	1001000	3344300	2	4	6				133	779;790;1117;1305;1356	True;True;True;True;True	821;833;1187;1390;1444	1271;1272;1291;1292;1826;2119;2199	1336;1337;1357;1358;1916;2222;2314	1337;1357;1916;2222;2314
sp|P62717|RL18A_MOUSE	sp|P62717|RL18A_MOUSE	1	1	1	>sp|P62717|RL18A_MOUSE 60S ribosomal protein L18a OS=Mus musculus GN=Rpl18a PE=1 SV=1	1	1	1	1	1	1	1	1	1	1	7.4	7.4	7.4	20.732	176	176	0	7.4	7.4	679990	831840	1	1	2				134	210	True	220	348;349	369;370	370
sp|P63268|ACTH_MOUSE;sp|P68134|ACTS_MOUSE;sp|P68033|ACTC_MOUSE;sp|P62737|ACTA_MOUSE;tr|D3YZY0|D3YZY0_MOUSE;tr|D3Z2K3|D3Z2K3_MOUSE	sp|P63268|ACTH_MOUSE;sp|P68134|ACTS_MOUSE;sp|P68033|ACTC_MOUSE;sp|P62737|ACTA_MOUSE;tr|D3YZY0|D3YZY0_MOUSE;tr|D3Z2K3|D3Z2K3_MOUSE	9;9;9;9;8;7	2;2;2;2;2;2	2;2;2;2;2;2	>sp|P63268|ACTH_MOUSE Actin, gamma-enteric smooth muscle OS=Mus musculus GN=Actg2 PE=1 SV=1;>sp|P68134|ACTS_MOUSE Actin, alpha skeletal muscle OS=Mus musculus GN=Acta1 PE=1 SV=1;>sp|P68033|ACTC_MOUSE Actin, alpha cardiac muscle 1 OS=Mus musculus GN=Actc1 P	6	9	2	2	7	8	1	1	1	1	29.8	12.2	12.2	41.876	376	376;377;377;377;270;195	0	25.3	21.8	758910	0	1	0	1				135	41;144;209;229;230;287;1104;1191;1392	False;False;False;False;False;False;False;True;True	42;149;218;219;241;242;303;304;1174;1265;1484	66;67;230;231;344;345;346;347;385;386;387;479;480;481;482;1803;1804;1944;2267	71;72;73;245;246;365;366;367;368;410;411;412;413;505;506;507;508;1892;1893;1894;2037;2385	73;245;367;411;413;507;1892;2037;2385	49;51;63	83;191;326
sp|P62751|RL23A_MOUSE	sp|P62751|RL23A_MOUSE	1	1	1	>sp|P62751|RL23A_MOUSE 60S ribosomal protein L23a OS=Mus musculus GN=Rpl23a PE=1 SV=1	1	1	1	1	0	1	0	1	0	1	8.3	8.3	8.3	17.695	156	156	0.0029851	0	8.3	0	1301900	0	1	1				136	645	True	677	1055	1108	1108
sp|P62806|H4_MOUSE	sp|P62806|H4_MOUSE	4	4	4	>sp|P62806|H4_MOUSE Histone H4 OS=Mus musculus GN=Hist1h4a PE=1 SV=2	1	4	4	4	4	4	4	4	4	4	42.7	42.7	42.7	11.367	103	103	0	42.7	42.7	15339000	35813000	5	5	10				137	171;215;589;1203	True;True;True;True	178;226;621;1277;1278	280;281;282;283;359;360;361;362;967;968;1961;1962;1963;1964	298;299;300;301;380;381;382;383;1018;1019;2054;2055;2056;2057	299;380;1019;2057	64	85
sp|P62830|RL23_MOUSE;tr|A2A6F8|A2A6F8_MOUSE	sp|P62830|RL23_MOUSE;tr|A2A6F8|A2A6F8_MOUSE	4;2	4;2	4;2	>sp|P62830|RL23_MOUSE 60S ribosomal protein L23 OS=Mus musculus GN=Rpl23 PE=1 SV=1;>tr|A2A6F8|A2A6F8_MOUSE 60S ribosomal protein L23 (Fragment) OS=Mus musculus GN=Rpl23 PE=3 SV=1	2	4	4	4	2	4	2	4	2	4	37.9	37.9	37.9	14.865	140	140;60	0	25	37.9	944770	3880300	1	4	5				138	456;593;754;873	True;True;True;True	482;625;792;793;794;930	744;973;974;975;1230;1231;1232;1233;1428	779;1024;1025;1026;1293;1294;1295;1296;1297;1503	779;1024;1296;1503	65;66	60;62
sp|P62852|RS25_MOUSE	sp|P62852|RS25_MOUSE	2	2	2	>sp|P62852|RS25_MOUSE 40S ribosomal protein S25 OS=Mus musculus GN=Rps25 PE=1 SV=1	1	2	2	2	0	2	0	2	0	2	15.2	15.2	15.2	13.742	125	125	0	0	15.2	0	1553400	0	2	2				139	2;704	True;True	2;741	2;1154	2;1214	2;1214
sp|P62855|RS26_MOUSE	sp|P62855|RS26_MOUSE	2	2	2	>sp|P62855|RS26_MOUSE 40S ribosomal protein S26 OS=Mus musculus GN=Rps26 PE=2 SV=3	1	2	2	2	2	2	2	2	2	2	20.9	20.9	20.9	13.015	115	115	0	20.9	20.9	1067200	3838800	2	2	4				140	190;856	True;True	198;913	314;315;1399;1400	334;335;1473;1474	334;1474
sp|P62908|RS3_MOUSE;tr|D3YV43|D3YV43_MOUSE	sp|P62908|RS3_MOUSE;tr|D3YV43|D3YV43_MOUSE	8;5	8;5	8;5	>sp|P62908|RS3_MOUSE 40S ribosomal protein S3 OS=Mus musculus GN=Rps3 PE=1 SV=1;>tr|D3YV43|D3YV43_MOUSE 40S ribosomal protein S3 OS=Mus musculus GN=Rps3 PE=1 SV=1	2	8	8	8	4	8	4	8	4	8	37.9	37.9	37.9	26.674	243	243;191	0	21	37.9	2998000	7613000	3	7	10				141	27;172;291;376;424;571;729;1122	True;True;True;True;True;True;True;True	28;179;308;400;450;602;766;1192	42;43;284;285;487;488;622;695;696;932;1189;1833	46;47;302;303;513;514;652;729;730;983;1250;1923	47;303;513;652;730;983;1250;1923	67	236
sp|P62918|RL8_MOUSE	sp|P62918|RL8_MOUSE	3	3	3	>sp|P62918|RL8_MOUSE 60S ribosomal protein L8 OS=Mus musculus GN=Rpl8 PE=2 SV=2	1	3	3	3	0	3	0	3	0	3	10.1	10.1	10.1	28.024	257	257	0	0	10.1	0	3050600	0	4	4				142	142;152;186	True;True;True	147;158;194	228;247;309	242;243;262;329	243;262;329
sp|P63017|HSP7C_MOUSE;tr|Q504P4|Q504P4_MOUSE;sp|P17156|HSP72_MOUSE;tr|D3Z5E2|D3Z5E2_MOUSE;tr|D3YW43|D3YW43_MOUSE;sp|P16627|HS71L_MOUSE;sp|Q61696|HS71A_MOUSE;sp|P17879|HS71B_MOUSE	sp|P63017|HSP7C_MOUSE;tr|Q504P4|Q504P4_MOUSE	15;14;7;4;4;3;2;2	15;14;7;4;4;3;2;2	13;12;5;3;3;1;1;1	>sp|P63017|HSP7C_MOUSE Heat shock cognate 71 kDa protein OS=Mus musculus GN=Hspa8 PE=1 SV=1;>tr|Q504P4|Q504P4_MOUSE Heat shock cognate 71 kDa protein OS=Mus musculus GN=Hspa8 PE=1 SV=1	8	15	15	13	14	14	14	14	12	12	28	28	26.3	70.87	646	646;627;633;116;158;641;641;642	0	26.6	26.5	21211000	24991000	11	11	22				143	163;279;369;541;542;735;885;886;984;1013;1063;1083;1193;1205;1247	True;True;True;True;True;True;True;True;True;True;True;True;True;True;True	170;295;393;569;570;772;944;945;946;947;1050;1079;1080;1131;1152;1267;1280;1326	265;266;466;612;876;877;878;879;1195;1196;1449;1450;1451;1452;1453;1454;1455;1601;1602;1641;1642;1643;1644;1733;1734;1735;1736;1766;1767;1768;1769;1947;1948;1966;1967;1968;1969;2027;2028	281;282;492;642;923;924;925;926;1256;1257;1524;1525;1526;1527;1528;1529;1530;1681;1682;1722;1723;1724;1725;1818;1819;1820;1821;1851;1852;1853;1854;2040;2041;2059;2060;2061;2062;2125;2126	281;492;642;923;926;1256;1525;1528;1682;1723;1821;1854;2041;2061;2126	68;69;70;71	61;87;122;549
sp|P63024|VAMP3_MOUSE;sp|P63044|VAMP2_MOUSE;tr|B0QZN5|B0QZN5_MOUSE	sp|P63024|VAMP3_MOUSE;sp|P63044|VAMP2_MOUSE;tr|B0QZN5|B0QZN5_MOUSE	1;1;1	1;1;1	1;1;1	>sp|P63024|VAMP3_MOUSE Vesicle-associated membrane protein 3 OS=Mus musculus GN=Vamp3 PE=1 SV=1;>sp|P63044|VAMP2_MOUSE Vesicle-associated membrane protein 2 OS=Mus musculus GN=Vamp2 PE=1 SV=2;>tr|B0QZN5|B0QZN5_MOUSE Vesicle-associated membrane protein 2 OS	3	1	1	1	0	1	0	1	0	1	16.5	16.5	16.5	11.48	103	103;116;163	0	0	16.5	0	838220	0	1	1				144	13	True	14	24	27	27
tr|B1AXX9|B1AXX9_MOUSE;tr|B1AXY0|B1AXY0_MOUSE;tr|B1AXY1|B1AXY1_MOUSE;sp|P63037|DNJA1_MOUSE	tr|B1AXX9|B1AXX9_MOUSE;tr|B1AXY0|B1AXY0_MOUSE;tr|B1AXY1|B1AXY1_MOUSE;sp|P63037|DNJA1_MOUSE	1;1;1;1	1;1;1;1	1;1;1;1	>tr|B1AXX9|B1AXX9_MOUSE DnaJ homolog subfamily A member 1 (Fragment) OS=Mus musculus GN=Dnaja1 PE=4 SV=1;>tr|B1AXY0|B1AXY0_MOUSE DnaJ homolog subfamily A member 1 (Fragment) OS=Mus musculus GN=Dnaja1 PE=4 SV=1;>tr|B1AXY1|B1AXY1_MOUSE DnaJ homolog subfamily	4	1	1	1	0	1	0	1	0	1	10.2	10.2	10.2	14.349	128	128;208;278;397	0	0	10.2	0	659220	0	1	1				145	936	True	1000	1534	1612	1612
sp|P63038|CH60_MOUSE;sp|P63038-2|CH60_MOUSE;tr|D3Z7J9|D3Z7J9_MOUSE;tr|D3Z2F2|D3Z2F2_MOUSE	sp|P63038|CH60_MOUSE	5;2;1;1	5;2;1;1	5;2;1;1	>sp|P63038|CH60_MOUSE 60 kDa heat shock protein, mitochondrial OS=Mus musculus GN=Hspd1 PE=1 SV=1	4	5	5	5	5	3	5	3	5	3	12.4	12.4	12.4	60.955	573	573;258;142;202	0	12.4	8.6	2662400	2051200	5	3	8				146	485;807;1158;1262;1327	True;True;True;True;True	513;850;1229;1344;1412	791;792;1314;1315;1886;2056;2057;2152	830;831;1381;1382;1978;2156;2157;2258	831;1382;1978;2156;2258
sp|P63101|1433Z_MOUSE;tr|D3YXN6|D3YXN6_MOUSE;tr|D3YXF4|D3YXF4_MOUSE	sp|P63101|1433Z_MOUSE;tr|D3YXN6|D3YXN6_MOUSE	3;2;1	3;2;1	2;1;1	>sp|P63101|1433Z_MOUSE 14-3-3 protein zeta/delta OS=Mus musculus GN=Ywhaz PE=1 SV=1;>tr|D3YXN6|D3YXN6_MOUSE 14-3-3 protein zeta/delta (Fragment) OS=Mus musculus GN=Ywhaz PE=4 SV=1	3	3	3	2	3	2	3	2	2	1	16.3	16.3	13.1	27.771	245	245;88;45	0	16.3	9	1059100	559860	2	1	3				147	436;867;1101	True;True;True	462;924;1171	716;1417;1418;1798;1799	750;1492;1493;1887;1888	750;1492;1887
sp|P67984|RL22_MOUSE	sp|P67984|RL22_MOUSE	1	1	1	>sp|P67984|RL22_MOUSE 60S ribosomal protein L22 OS=Mus musculus GN=Rpl22 PE=1 SV=2	1	1	1	1	0	1	0	1	0	1	10.2	10.2	10.2	14.759	128	128	0	0	10.2	0	656670	0	1	1				148	43	True	44	70	76	76
sp|P68254-2|1433T_MOUSE;sp|P68254|1433T_MOUSE;tr|F6YY69|F6YY69_MOUSE;tr|F6VW30|F6VW30_MOUSE;tr|D6REF3|D6REF3_MOUSE;tr|F6WA09|F6WA09_MOUSE;tr|A2A5N1|A2A5N1_MOUSE;sp|Q9CQV8-2|1433B_MOUSE;sp|Q9CQV8|1433B_MOUSE;sp|P61982|1433G_MOUSE;sp|O70456|1433S_MOUSE;sp|P62259|1433E_MOUSE	sp|P68254-2|1433T_MOUSE;sp|P68254|1433T_MOUSE;tr|F6YY69|F6YY69_MOUSE;tr|F6VW30|F6VW30_MOUSE;tr|D6REF3|D6REF3_MOUSE;tr|F6WA09|F6WA09_MOUSE;tr|A2A5N1|A2A5N1_MOUSE;sp|Q9CQV8-2|1433B_MOUSE;sp|Q9CQV8|1433B_MOUSE;sp|P61982|1433G_MOUSE;sp|O70456|1433S_MOUSE;sp|P62259|1433E_MOUSE	2;2;2;2;1;1;1;1;1;1;1;1	1;1;1;1;0;0;0;0;0;0;0;0	1;1;1;1;0;0;0;0;0;0;0;0	>sp|P68254-2|1433T_MOUSE Isoform 2 of 14-3-3 protein theta OS=Mus musculus GN=Ywhaq;>sp|P68254|1433T_MOUSE 14-3-3 protein theta OS=Mus musculus GN=Ywhaq PE=1 SV=1;>tr|F6YY69|F6YY69_MOUSE 14-3-3 protein theta (Fragment) OS=Mus musculus GN=Ywhaq PE=4 SV=1;>t	12	2	1	1	2	1	1	0	1	0	9.1	5.8	5.8	27.7	243	243;245;285;303;130;154;159;244;246;247;248;255	0	9.1	3.3	484840	0	1	0	1				149	150;867	True;False	156;924	245;1417;1418	260;1492;1493	260;1492
sp|P68368|TBA4A_MOUSE;tr|A0A087WQS4|A0A087WQS4_MOUSE;tr|A0A087WRB4|A0A087WRB4_MOUSE;tr|A0A087WSB0|A0A087WSB0_MOUSE;tr|A0A087WSL5|A0A087WSL5_MOUSE	sp|P68368|TBA4A_MOUSE	13;4;3;2;2	2;2;1;1;1	2;2;1;1;1	>sp|P68368|TBA4A_MOUSE Tubulin alpha-4A chain OS=Mus musculus GN=Tuba4a PE=1 SV=1	5	13	2	2	12	10	2	2	2	2	36.8	5.4	5.4	49.924	448	448;125;100;81;89	0	35	28.1	1943900	2417300	2	2	4				150	141;145;258;259;284;533;662;702;862;943;1025;1263;1390	False;True;False;False;True;False;False;False;False;False;False;False;False	145;146;150;274;275;300;561;696;739;919;1007;1092;1345;1480;1481	220;221;222;223;224;225;226;227;232;233;434;435;436;475;476;861;862;1082;1151;1410;1542;1543;1544;1665;1666;2058;2059;2060;2260;2261;2262	234;235;236;237;238;239;240;241;247;248;460;461;462;501;502;908;909;1139;1211;1485;1621;1622;1623;1747;1748;2158;2159;2160;2378;2379;2380	236;247;460;462;501;909;1139;1211;1485;1623;1747;2159;2379	28	377
sp|P68372|TBB4B_MOUSE;sp|Q9D6F9|TBB4A_MOUSE;sp|A2AQ07|TBB1_MOUSE;CON__ENSEMBL:ENSBTAP00000025008	sp|P68372|TBB4B_MOUSE;sp|Q9D6F9|TBB4A_MOUSE	12;9;2;2	12;9;2;2	3;2;0;0	>sp|P68372|TBB4B_MOUSE Tubulin beta-4B chain OS=Mus musculus GN=Tubb4b PE=1 SV=1;>sp|Q9D6F9|TBB4A_MOUSE Tubulin beta-4A chain OS=Mus musculus GN=Tubb4a PE=1 SV=3	4	12	12	3	12	11	12	11	3	2	31.5	31.5	9.9	49.83	445	445;444;451;536	0	31.5	28.8	4575900	2474100	2	1	3				151	89;148;288;345;393;572;577;588;658;835;888;1386	True;True;True;True;True;True;True;True;True;True;True;True	92;153;154;305;367;368;419;603;604;609;620;691;692;890;949;1476	140;141;239;240;241;242;483;484;578;579;580;581;649;650;933;934;935;936;947;965;966;1074;1075;1076;1077;1371;1372;1459;1460;1461;2252;2253	151;152;254;255;256;257;509;510;608;609;610;611;679;680;681;682;984;985;986;987;998;1016;1017;1127;1128;1129;1130;1131;1132;1443;1444;1534;1535;1536;2370;2371	151;256;510;609;679;986;998;1017;1130;1443;1534;2371	72;73;74;75;76;77;78	73;164;257;321;323;330;388
sp|P68373|TBA1C_MOUSE;sp|P68369|TBA1A_MOUSE;sp|P05214|TBA3_MOUSE;sp|Q9JJZ2|TBA8_MOUSE	sp|P68373|TBA1C_MOUSE;sp|P68369|TBA1A_MOUSE;sp|P05214|TBA3_MOUSE;sp|Q9JJZ2|TBA8_MOUSE	15;14;10;8	1;1;1;1	1;1;1;1	>sp|P68373|TBA1C_MOUSE Tubulin alpha-1C chain OS=Mus musculus GN=Tuba1c PE=1 SV=1;>sp|P68369|TBA1A_MOUSE Tubulin alpha-1A chain OS=Mus musculus GN=Tuba1a PE=1 SV=1;>sp|P05214|TBA3_MOUSE Tubulin alpha-3 chain OS=Mus musculus GN=Tuba3a PE=1 SV=1;>sp|Q9JJZ2|T	4	15	1	1	13	11	1	0	1	0	43.4	2.9	2.9	49.909	449	449;451;450;449	0	39.4	31.8	380370	0	1	0	1				152	141;146;242;258;259;283;533;662;702;862;943;1135;1139;1263;1390	False;False;False;False;False;False;False;False;False;False;False;False;True;False;False	145;146;151;256;274;275;299;561;696;739;919;1007;1205;1209;1345;1480;1481	220;221;222;223;224;225;226;227;234;235;236;237;407;434;435;436;473;474;861;862;1082;1151;1410;1542;1543;1544;1851;1852;1853;1858;2058;2059;2060;2260;2261;2262	234;235;236;237;238;239;240;241;249;250;251;252;433;460;461;462;499;500;908;909;1139;1211;1485;1621;1622;1623;1941;1942;1943;1948;2158;2159;2160;2378;2379;2380	236;251;433;460;462;499;909;1139;1211;1485;1623;1943;1948;2159;2379	28	377
sp|P70168|IMB1_MOUSE	sp|P70168|IMB1_MOUSE	9	9	9	>sp|P70168|IMB1_MOUSE Importin subunit beta-1 OS=Mus musculus GN=Kpnb1 PE=1 SV=2	1	9	9	9	9	3	9	3	9	3	14.2	14.2	14.2	97.183	876	876	0	14.2	4.8	5171900	1199700	9	3	12				153	7;237;633;727;772;1069;1210;1284;1385	True;True;True;True;True;True;True;True;True	8;249;665;764;814;1137;1286;1368;1475	11;12;398;1038;1039;1186;1262;1745;1977;2088;2089;2251	11;12;13;424;1090;1091;1247;1327;1830;2071;2189;2190;2369	11;424;1090;1247;1327;1830;2071;2189;2369	79	564
sp|P70671|IRF3_MOUSE	sp|P70671|IRF3_MOUSE	1	1	1	>sp|P70671|IRF3_MOUSE Interferon regulatory factor 3 OS=Mus musculus GN=Irf3 PE=1 SV=1	1	1	1	1	1	0	1	0	1	0	4.8	4.8	4.8	46.852	419	419	0	4.8	0	712980	0	1	0	1				154	1196	True	1270	1952	2045	2045
sp|P80314|TCPB_MOUSE	sp|P80314|TCPB_MOUSE	7	7	7	>sp|P80314|TCPB_MOUSE T-complex protein 1 subunit beta OS=Mus musculus GN=Cct2 PE=1 SV=4	1	7	7	7	5	6	5	6	5	6	18.5	18.5	18.5	57.477	535	535	0	13.8	15.7	2088100	2789000	6	6	12				155	157;255;256;409;783;1212;1313	True;True;True;True;True;True;True	163;164;271;272;435;826;1289;1398	254;255;256;257;430;431;432;673;674;1279;1980;2131;2132;2133;2134	269;270;271;272;273;456;457;458;706;707;1344;2074;2234;2235;2236;2237;2238;2239;2240	272;456;458;707;1344;2074;2239	80;81	62;436
sp|P80316|TCPE_MOUSE;tr|E0CZA1|E0CZA1_MOUSE	sp|P80316|TCPE_MOUSE;tr|E0CZA1|E0CZA1_MOUSE	3;2	3;2	3;2	>sp|P80316|TCPE_MOUSE T-complex protein 1 subunit epsilon OS=Mus musculus GN=Cct5 PE=1 SV=1;>tr|E0CZA1|E0CZA1_MOUSE T-complex protein 1 subunit epsilon (Fragment) OS=Mus musculus GN=Cct5 PE=3 SV=1	2	3	3	3	3	3	3	3	3	3	7.8	7.8	7.8	59.623	541	541;199	0	7.8	7.8	2081400	1814800	3	5	8				156	499;688;1300	True;True;True	527;724;1384	813;814;1126;1127;2111;2112	854;855;856;1186;1187;2212;2213;2214	856;1186;2213
sp|P80317|TCPZ_MOUSE;tr|E9QPA6|E9QPA6_MOUSE	sp|P80317|TCPZ_MOUSE;tr|E9QPA6|E9QPA6_MOUSE	2;2	2;2	2;2	>sp|P80317|TCPZ_MOUSE T-complex protein 1 subunit zeta OS=Mus musculus GN=Cct6a PE=1 SV=3;>tr|E9QPA6|E9QPA6_MOUSE T-complex protein 1 subunit zeta OS=Mus musculus GN=Cct6a PE=1 SV=1	2	2	2	2	2	1	2	1	2	1	4.1	4.1	4.1	58.004	531	531;532	0	4.1	2.3	1038800	551040	2	1	3				157	431;546	True;True	457;574	707;708;886	741;742;933	741;933
tr|E9Q133|E9Q133_MOUSE;sp|P80318|TCPG_MOUSE;tr|Q3U0I3|Q3U0I3_MOUSE;tr|F6Q609|F6Q609_MOUSE;tr|F6ZVG8|F6ZVG8_MOUSE	tr|E9Q133|E9Q133_MOUSE;sp|P80318|TCPG_MOUSE;tr|Q3U0I3|Q3U0I3_MOUSE	5;5;4;2;1	5;5;4;2;1	5;5;4;2;1	>tr|E9Q133|E9Q133_MOUSE T-complex protein 1 subunit gamma OS=Mus musculus GN=Cct3 PE=3 SV=1;>sp|P80318|TCPG_MOUSE T-complex protein 1 subunit gamma OS=Mus musculus GN=Cct3 PE=1 SV=1;>tr|Q3U0I3|Q3U0I3_MOUSE T-complex protein 1 subunit gamma OS=Mus musculus	5	5	5	5	2	5	2	5	2	5	10.7	10.7	10.7	56.526	507	507;545;521;307;85	0	4.3	10.7	1358700	2428200	2	5	7				158	140;285;301;579;1115	True;True;True;True;True	144;301;319;611;1185	218;219;477;501;502;949;1823	232;233;503;528;529;1000;1913	232;503;528;1000;1913
tr|A2A547|A2A547_MOUSE;sp|P84099|RL19_MOUSE	tr|A2A547|A2A547_MOUSE;sp|P84099|RL19_MOUSE	2;2	2;2	2;2	>tr|A2A547|A2A547_MOUSE Ribosomal protein L19 OS=Mus musculus GN=Rpl19 PE=3 SV=1;>sp|P84099|RL19_MOUSE 60S ribosomal protein L19 OS=Mus musculus GN=Rpl19 PE=1 SV=1	2	2	2	2	0	2	0	2	0	2	13.4	13.4	13.4	23.247	194	194;196	0	0	13.4	0	973160	0	2	2				159	709;1346	True;True	746;1434	1162;2186	1222;2300	1222;2300
sp|P97369|NCF4_MOUSE;tr|A8XU21|A8XU21_MOUSE	sp|P97369|NCF4_MOUSE	3;1	3;1	3;1	>sp|P97369|NCF4_MOUSE Neutrophil cytosol factor 4 OS=Mus musculus GN=Ncf4 PE=1 SV=2	2	3	3	3	3	1	3	1	3	1	11.2	11.2	11.2	38.707	339	339;260	0	11.2	4.4	556440	300180	2	1	3				160	184;478;740	True;True;True	192;506;777	305;306;780;1204	325;326;818;1265	326;818;1265	82	167
sp|P97452|BOP1_MOUSE	sp|P97452|BOP1_MOUSE	2	2	2	>sp|P97452|BOP1_MOUSE Ribosome biogenesis protein BOP1 OS=Mus musculus GN=Bop1 PE=1 SV=1	1	2	2	2	0	2	0	2	0	2	3.1	3.1	3.1	82.545	732	732	0	0	3.1	0	496820	0	2	2				161	205;1009	True;True	214;1075	339;1636	360;1717	360;1717
sp|P99024|TBB5_MOUSE;sp|Q9CWF2|TBB2B_MOUSE;sp|Q7TMM9|TBB2A_MOUSE	sp|P99024|TBB5_MOUSE;sp|Q9CWF2|TBB2B_MOUSE;sp|Q7TMM9|TBB2A_MOUSE	12;7;7	4;1;1	3;0;0	>sp|P99024|TBB5_MOUSE Tubulin beta-5 chain OS=Mus musculus GN=Tubb5 PE=1 SV=1;>sp|Q9CWF2|TBB2B_MOUSE Tubulin beta-2B chain OS=Mus musculus GN=Tubb2b PE=1 SV=1;>sp|Q7TMM9|TBB2A_MOUSE Tubulin beta-2A chain OS=Mus musculus GN=Tubb2a PE=1 SV=1	3	12	4	3	12	12	4	4	3	3	31.5	13.3	9.9	49.67	444	444;445;445	0	31.5	31.5	10220000	25283000	2	3	5				162	58;90;345;393;572;588;597;658;820;835;888;1386	True;True;False;False;False;False;True;False;True;False;False;False	59;60;93;367;368;419;603;604;620;629;691;692;864;890;949;1476	91;92;93;94;142;143;144;578;579;580;581;649;650;933;934;935;936;965;966;980;981;1074;1075;1076;1077;1334;1335;1371;1372;1459;1460;1461;2252;2253	97;98;99;100;153;154;155;608;609;610;611;679;680;681;682;984;985;986;987;1016;1017;1031;1032;1127;1128;1129;1130;1131;1132;1402;1403;1404;1443;1444;1534;1535;1536;2370;2371	100;153;609;679;986;1017;1031;1130;1403;1443;1534;2371	73;74;75;76;77;78;83;84	73;164;257;321;323;330;363;388
sp|Q02053|UBA1_MOUSE	sp|Q02053|UBA1_MOUSE	2	2	2	>sp|Q02053|UBA1_MOUSE Ubiquitin-like modifier-activating enzyme 1 OS=Mus musculus GN=Uba1 PE=1 SV=1	1	2	2	2	2	1	2	1	2	1	3.1	3.1	3.1	117.81	1058	1058	0	3.1	1.7	434560	116050	2	1	3				163	6;642	True;True	7;674	9;10;1052	9;10;1105	9;1105
tr|D3Z6F5|D3Z6F5_MOUSE;sp|Q03265|ATPA_MOUSE;tr|D6RJ16|D6RJ16_MOUSE	tr|D3Z6F5|D3Z6F5_MOUSE;sp|Q03265|ATPA_MOUSE	4;4;1	4;4;1	4;4;1	>tr|D3Z6F5|D3Z6F5_MOUSE ATP synthase subunit alpha OS=Mus musculus GN=Atp5a1 PE=1 SV=1;>sp|Q03265|ATPA_MOUSE ATP synthase subunit alpha, mitochondrial OS=Mus musculus GN=Atp5a1 PE=1 SV=1	3	4	4	4	4	0	4	0	4	0	10.5	10.5	10.5	54.594	503	503;553;89	0	10.5	0	2281400	0	4	0	4				164	559;1129;1296;1336	True;True;True;True	588;1199;1380;1422	909;1842;2106;2169	959;1932;2207;2283	959;1932;2207;2283
sp|Q05144|RAC2_MOUSE;tr|A2AC13|A2AC13_MOUSE;sp|P63001|RAC1_MOUSE;sp|P60764|RAC3_MOUSE;tr|Q3TLP8|Q3TLP8_MOUSE	sp|Q05144|RAC2_MOUSE;tr|A2AC13|A2AC13_MOUSE;sp|P63001|RAC1_MOUSE;sp|P60764|RAC3_MOUSE;tr|Q3TLP8|Q3TLP8_MOUSE	2;1;1;1;1	2;1;1;1;1	2;1;1;1;1	>sp|Q05144|RAC2_MOUSE Ras-related C3 botulinum toxin substrate 2 OS=Mus musculus GN=Rac2 PE=2 SV=1;>tr|A2AC13|A2AC13_MOUSE RAS-related C3 botulinum substrate 3, isoform CRA_a (Fragment) OS=Mus musculus GN=Rac3 PE=3 SV=1;>sp|P63001|RAC1_MOUSE Ras-related C3	5	2	2	2	1	1	1	1	1	1	12.5	12.5	12.5	21.441	192	192;185;192;192;211	0	5.2	7.3	766050	588050	1	1	2				165	647;1383	True;True	679;1473	1059;2248	1112;2365	1112;2365
tr|A2AW05|A2AW05_MOUSE;sp|Q08943|SSRP1_MOUSE;sp|Q08943-2|SSRP1_MOUSE	tr|A2AW05|A2AW05_MOUSE;sp|Q08943|SSRP1_MOUSE;sp|Q08943-2|SSRP1_MOUSE	4;4;4	4;4;4	4;4;4	>tr|A2AW05|A2AW05_MOUSE FACT complex subunit SSRP1 (Fragment) OS=Mus musculus GN=Ssrp1 PE=1 SV=1;>sp|Q08943|SSRP1_MOUSE FACT complex subunit SSRP1 OS=Mus musculus GN=Ssrp1 PE=1 SV=2;>sp|Q08943-2|SSRP1_MOUSE Isoform 2 of FACT complex subunit SSRP1 OS=Mus mu	3	4	4	4	0	4	0	4	0	4	7.9	7.9	7.9	71.527	623	623;708;713	0	0	7.9	0	1107300	0	4	4				166	20;367;676;1236	True;True;True;True	21;391;711;1315	33;610;1103;2013	36;640;1161;2109	36;640;1161;2109
tr|S4R293|S4R293_MOUSE;sp|Q09014|NCF1_MOUSE;tr|F8WH69|F8WH69_MOUSE	tr|S4R293|S4R293_MOUSE;sp|Q09014|NCF1_MOUSE;tr|F8WH69|F8WH69_MOUSE	9;9;9	9;9;9	9;9;9	>tr|S4R293|S4R293_MOUSE Neutrophil cytosol factor 1 OS=Mus musculus GN=Ncf1 PE=4 SV=1;>sp|Q09014|NCF1_MOUSE Neutrophil cytosol factor 1 OS=Mus musculus GN=Ncf1 PE=2 SV=3;>tr|F8WH69|F8WH69_MOUSE Neutrophil cytosol factor 1 OS=Mus musculus GN=Ncf1 PE=4 SV=1	3	9	9	9	9	5	9	5	9	5	27.9	27.9	27.9	43.088	377	377;390;404	0	27.9	16.7	4953900	2980000	9	4	13				167	39;321;399;490;626;717;879;1073;1276	True;True;True;True;True;True;True;True;True	40;340;425;518;658;754;938;1141;1142;1359	63;64;535;660;801;1025;1026;1027;1170;1439;1440;1750;1751;1752;1753;2078;2079	68;69;565;692;840;1077;1078;1079;1231;1514;1515;1835;1836;1837;1838;2179;2180	68;565;692;840;1077;1231;1514;1838;2179	85	175
sp|Q2YDW2-2|MSTO1_MOUSE;tr|E9PUB7|E9PUB7_MOUSE;sp|Q2YDW2|MSTO1_MOUSE;tr|D3YX87|D3YX87_MOUSE	sp|Q2YDW2-2|MSTO1_MOUSE;tr|E9PUB7|E9PUB7_MOUSE;sp|Q2YDW2|MSTO1_MOUSE;tr|D3YX87|D3YX87_MOUSE	2;2;2;2	2;2;2;2	2;2;2;2	>sp|Q2YDW2-2|MSTO1_MOUSE Isoform 2 of Protein misato homolog 1 OS=Mus musculus GN=Msto1;>tr|E9PUB7|E9PUB7_MOUSE Protein misato homolog 1 OS=Mus musculus GN=Msto1 PE=4 SV=1;>sp|Q2YDW2|MSTO1_MOUSE Protein misato homolog 1 OS=Mus musculus GN=Msto1 PE=2 SV=1;>	4	2	2	2	2	0	2	0	2	0	5.6	5.6	5.6	49.286	444	444;556;556;586	0	5.6	0	247810	0	2	0	2				168	408;1150	True;True	434;1220	672;1870	705;1961	705;1961
tr|G3X9Q3|G3X9Q3_MOUSE;sp|Q3TBD2|HMHA1_MOUSE;sp|Q3TBD2-2|HMHA1_MOUSE;tr|D3Z7R7|D3Z7R7_MOUSE;sp|Q3TBD2-3|HMHA1_MOUSE;sp|Q3TBD2-4|HMHA1_MOUSE	tr|G3X9Q3|G3X9Q3_MOUSE;sp|Q3TBD2|HMHA1_MOUSE;sp|Q3TBD2-2|HMHA1_MOUSE;tr|D3Z7R7|D3Z7R7_MOUSE;sp|Q3TBD2-3|HMHA1_MOUSE	5;5;4;4;3;2	5;5;4;4;3;2	5;5;4;4;3;2	>tr|G3X9Q3|G3X9Q3_MOUSE Histocompatibility (Minor) HA-1, isoform CRA_a OS=Mus musculus GN=Hmha1 PE=1 SV=1;>sp|Q3TBD2|HMHA1_MOUSE Minor histocompatibility protein HA-1 OS=Mus musculus GN=Hmha1 PE=1 SV=2;>sp|Q3TBD2-2|HMHA1_MOUSE Isoform 2 of Minor histocompa	6	5	5	5	3	4	3	4	3	4	5.6	5.6	5.6	122.86	1116	1116;1116;1000;1127;807;655	0	4.1	3.9	1876200	1900200	3	4	7				169	24;44;135;198;815	True;True;True;True;True	25;45;139;207;859	38;71;72;210;328;1327;1328	42;77;78;224;349;1395;1396	42;77;224;349;1395
sp|Q3U0V2|TRADD_MOUSE	sp|Q3U0V2|TRADD_MOUSE	2	2	2	>sp|Q3U0V2|TRADD_MOUSE Tumor necrosis factor receptor type 1-associated DEATH domain protein OS=Mus musculus GN=Tradd PE=1 SV=1	1	2	2	2	2	2	2	2	2	2	10.3	10.3	10.3	34.577	310	310	0	10.3	10.3	531950	398450	2	3	5				170	84;180	True;True	87;188	133;134;296;297	144;145;315;316;317	144;316
sp|Q3UE37|UBE2Z_MOUSE	sp|Q3UE37|UBE2Z_MOUSE	1	1	1	>sp|Q3UE37|UBE2Z_MOUSE Ubiquitin-conjugating enzyme E2 Z OS=Mus musculus GN=Ube2z PE=2 SV=2	1	1	1	1	1	0	1	0	1	0	2.8	2.8	2.8	38.368	356	356	0	2.8	0	0	0	0	0	0				171	746	True	784	1215	1277	1277	86	170
sp|Q3UIA2-4|RHG17_MOUSE;sp|Q3UIA2-3|RHG17_MOUSE;sp|Q3UIA2-2|RHG17_MOUSE;tr|E9QAJ9|E9QAJ9_MOUSE;sp|Q3UIA2|RHG17_MOUSE	sp|Q3UIA2-4|RHG17_MOUSE;sp|Q3UIA2-3|RHG17_MOUSE;sp|Q3UIA2-2|RHG17_MOUSE;tr|E9QAJ9|E9QAJ9_MOUSE;sp|Q3UIA2|RHG17_MOUSE	4;4;4;4;4	4;4;4;4;4	4;4;4;4;4	>sp|Q3UIA2-4|RHG17_MOUSE Isoform 4 of Rho GTPase-activating protein 17 OS=Mus musculus GN=Arhgap17;>sp|Q3UIA2-3|RHG17_MOUSE Isoform 3 of Rho GTPase-activating protein 17 OS=Mus musculus GN=Arhgap17;>sp|Q3UIA2-2|RHG17_MOUSE Isoform 2 of Rho GTPase-activatin	5	4	4	4	4	1	4	1	4	1	5.9	5.9	5.9	79.818	727	727;740;768;818;846	0	5.9	1.8	2232300	386880	4	1	5				172	649;802;1074;1126	True;True;True;True	681;845;1143;1196	1062;1305;1754;1837;1838	1115;1372;1839;1927;1928	1115;1372;1839;1928
tr|S4R2A9|S4R2A9_MOUSE;sp|Q3UPL0-2|SC31A_MOUSE;sp|Q3UPL0|SC31A_MOUSE;tr|S4R256|S4R256_MOUSE	tr|S4R2A9|S4R2A9_MOUSE;sp|Q3UPL0-2|SC31A_MOUSE;sp|Q3UPL0|SC31A_MOUSE;tr|S4R256|S4R256_MOUSE	2;2;2;1	2;2;2;1	2;2;2;1	>tr|S4R2A9|S4R2A9_MOUSE Protein transport protein Sec31A (Fragment) OS=Mus musculus GN=Sec31a PE=4 SV=1;>sp|Q3UPL0-2|SC31A_MOUSE Isoform 2 of Protein transport protein Sec31A OS=Mus musculus GN=Sec31a;>sp|Q3UPL0|SC31A_MOUSE Protein transport protein Sec31A	4	2	2	2	2	0	2	0	2	0	3.1	3.1	3.1	100.98	934	934;1191;1230;364	0	3.1	0	617490	0	2	0	2				173	116;880	True;True	120;939	182;1441	196;1516	196;1516
sp|Q3UV17|K22O_MOUSE;CON__Q7RTS7;CON__Q32MB2	sp|Q3UV17|K22O_MOUSE;CON__Q7RTS7;CON__Q32MB2	6;4;4	1;0;0	1;0;0	>sp|Q3UV17|K22O_MOUSE Keratin, type II cytoskeletal 2 oral OS=Mus musculus GN=Krt76 PE=2 SV=1;>Q7RTS7 SWISS-PROT:Q7RTS7 Tax_Id=9606 Gene_Symbol=KRT74 Keratin, type II cytoskeletal 74;>Q32MB2 TREMBL:Q32MB2;Q86Y46 Tax_Id=9606 Gene_Symbol=KRT73 Keratin-73	3	6	1	1	5	3	1	1	1	1	7.4	1.5	1.5	62.844	594	594;529;540	0	6.2	4	40047000	25163000	1	0	1			+	174	21;125;357;365;625;722	False;True;False;False;False;False	22;129;381;389;657;759	34;194;195;595;608;1024;1178;1179	37;208;209;625;638;1076;1239;1240	37;209;625;638;1076;1239
tr|E9PYV4|E9PYV4_MOUSE;sp|Q3UW53|NIBAN_MOUSE;tr|D3Z233|D3Z233_MOUSE	tr|E9PYV4|E9PYV4_MOUSE;sp|Q3UW53|NIBAN_MOUSE;tr|D3Z233|D3Z233_MOUSE	2;2;1	2;2;1	2;2;1	>tr|E9PYV4|E9PYV4_MOUSE Protein Niban OS=Mus musculus GN=Fam129a PE=4 SV=1;>sp|Q3UW53|NIBAN_MOUSE Protein Niban OS=Mus musculus GN=Fam129a PE=1 SV=2;>tr|D3Z233|D3Z233_MOUSE Protein Niban OS=Mus musculus GN=Fam129a PE=4 SV=1	3	2	2	2	2	1	2	1	2	1	5.7	5.7	5.7	66.824	584	584;926;274	0	5.7	2.4	1489400	341900	2	1	3				175	343;1299	True;True	364;1383	575;2109;2110	605;2210;2211	605;2210
sp|Q3V1V3|ESF1_MOUSE	sp|Q3V1V3|ESF1_MOUSE	1	1	1	>sp|Q3V1V3|ESF1_MOUSE ESF1 homolog OS=Mus musculus GN=Esf1 PE=1 SV=1	1	1	1	1	0	1	0	1	0	1	1.1	1.1	1.1	98.047	845	845	0	0	1.1	0	422280	0	1	1				176	949	True	1013	1551	1630	1630
sp|Q4FZC9|SYNE3_MOUSE;sp|Q4FZC9-2|SYNE3_MOUSE	sp|Q4FZC9|SYNE3_MOUSE;sp|Q4FZC9-2|SYNE3_MOUSE	2;1	2;1	2;1	>sp|Q4FZC9|SYNE3_MOUSE Nesprin-3 OS=Mus musculus GN=Syne3 PE=1 SV=1;>sp|Q4FZC9-2|SYNE3_MOUSE Isoform 2 of Nesprin-3 OS=Mus musculus GN=Syne3	2	2	2	2	1	1	1	1	1	1	2.7	2.7	2.7	112.03	975	975;888	0	1.3	1.3	0	400420	1	1	2				177	527;1278	True;True	555;1361	855;2081	900;2182	900;2182
sp|Q4QRL3-2|CC88B_MOUSE;sp|Q4QRL3|CC88B_MOUSE	sp|Q4QRL3-2|CC88B_MOUSE;sp|Q4QRL3|CC88B_MOUSE	2;2	2;2	2;2	>sp|Q4QRL3-2|CC88B_MOUSE Isoform 2 of Coiled-coil domain-containing protein 88B OS=Mus musculus GN=Ccdc88b;>sp|Q4QRL3|CC88B_MOUSE Coiled-coil domain-containing protein 88B OS=Mus musculus GN=Ccdc88b PE=1 SV=2	2	2	2	2	2	0	2	0	2	0	2.2	2.2	2.2	166.77	1481	1481;1481	0	2.2	0	264860	0	2	0	2				178	124;987	True;True	128;1053	193;1606	207;1686	207;1686
sp|Q5FWK3|RHG01_MOUSE;tr|A2AH25|A2AH25_MOUSE	sp|Q5FWK3|RHG01_MOUSE;tr|A2AH25|A2AH25_MOUSE	3;3	3;3	3;3	>sp|Q5FWK3|RHG01_MOUSE Rho GTPase-activating protein 1 OS=Mus musculus GN=Arhgap1 PE=1 SV=1;>tr|A2AH25|A2AH25_MOUSE Rho GTPase-activating protein 1 OS=Mus musculus GN=Arhgap1 PE=1 SV=1	2	3	3	3	3	1	3	1	3	1	9.6	9.6	9.6	50.41	439	439;479	0	9.6	2.3	2721000	408630	3	1	4				179	388;496;1350	True;True;True	413;524;1438	642;809;2191;2192	672;850;2305;2306	672;850;2305
sp|Q5PRF0|HTR5A_MOUSE	sp|Q5PRF0|HTR5A_MOUSE	1	1	1	>sp|Q5PRF0|HTR5A_MOUSE HEAT repeat-containing protein 5A OS=Mus musculus GN=Heatr5a PE=2 SV=2	1	1	1	1	0	1	0	1	0	1	0.3	0.3	0.3	219.89	2038	2038	0	0	0.3	0	5717100	0	1	1				180	147	True	152	238	253	253
sp|Q5SSZ5-2|TENS3_MOUSE;tr|Q9DBT6|Q9DBT6_MOUSE;sp|Q8CGB6-2|TENC1_MOUSE;sp|Q8CGB6-4|TENC1_MOUSE;sp|Q8CGB6|TENC1_MOUSE;sp|Q8CGB6-3|TENC1_MOUSE;sp|Q5SSZ5|TENS3_MOUSE;tr|A0A087WRU0|A0A087WRU0_MOUSE;tr|A0A087WQ94|A0A087WQ94_MOUSE;tr|A0A087WQM0|A0A087WQM0_MOUSE;tr|A0A087WQS0|A0A087WQS0_MOUSE;tr|E9Q0S6|E9Q0S6_MOUSE	sp|Q5SSZ5-2|TENS3_MOUSE;tr|Q9DBT6|Q9DBT6_MOUSE;sp|Q8CGB6-2|TENC1_MOUSE;sp|Q8CGB6-4|TENC1_MOUSE;sp|Q8CGB6|TENC1_MOUSE;sp|Q8CGB6-3|TENC1_MOUSE;sp|Q5SSZ5|TENS3_MOUSE;tr|A0A087WRU0|A0A087WRU0_MOUSE;tr|A0A087WQ94|A0A087WQ94_MOUSE;tr|A0A087WQM0|A0A087WQM0_MOUSE;tr|A0A087WQS0|A0A087WQS0_MOUSE;tr|E9Q0S6|E9Q0S6_MOUSE	1;1;1;1;1;1;1;1;1;1;1;1	1;1;1;1;1;1;1;1;1;1;1;1	1;1;1;1;1;1;1;1;1;1;1;1	>sp|Q5SSZ5-2|TENS3_MOUSE Isoform 2 of Tensin-3 OS=Mus musculus GN=Tns3;>tr|Q9DBT6|Q9DBT6_MOUSE Protein Tns1 OS=Mus musculus GN=Tns1 PE=1 SV=1;>sp|Q8CGB6-2|TENC1_MOUSE Isoform 2 of Tensin-like C1 domain-containing phosphatase OS=Mus musculus GN=Tenc1;>sp|Q8	12	1	1	1	1	0	1	0	1	0	2.4	2.4	2.4	58.725	550	550;624;1377;1400;1400;1407;1440;1705;1719;1823;1867;1888	0	2.4	0	642100	0	1	0	1				181	1320	True	1405	2141	2247	2247
sp|Q5SWU9|ACACA_MOUSE;sp|Q5SWU9-2|ACACA_MOUSE	sp|Q5SWU9|ACACA_MOUSE;sp|Q5SWU9-2|ACACA_MOUSE	3;3	3;3	3;3	>sp|Q5SWU9|ACACA_MOUSE Acetyl-CoA carboxylase 1 OS=Mus musculus GN=Acaca PE=1 SV=1;>sp|Q5SWU9-2|ACACA_MOUSE Isoform 2 of Acetyl-CoA carboxylase 1 OS=Mus musculus GN=Acaca	2	3	3	3	3	1	3	1	3	1	1.8	1.8	1.8	265.25	2345	2345;2383	0	1.8	0.6	904210	272020	3	1	4				182	429;531;689	True;True;True	455;559;725	705;859;1128;1129	739;906;1188;1189	739;906;1188
sp|Q5XJE5|LEO1_MOUSE	sp|Q5XJE5|LEO1_MOUSE	2	2	2	>sp|Q5XJE5|LEO1_MOUSE RNA polymerase-associated protein LEO1 OS=Mus musculus GN=Leo1 PE=1 SV=2	1	2	2	2	0	2	0	2	0	2	3	3	3	75.596	667	667	0	0	3	0	831390	0	2	2				183	522;1306	True;True	550;1391	848;2120	893;2223	893;2223
tr|H3BJU7|H3BJU7_MOUSE;sp|Q60875-5|ARHG2_MOUSE;sp|Q60875-4|ARHG2_MOUSE;tr|H3BJX8|H3BJX8_MOUSE;tr|H3BJ45|H3BJ45_MOUSE;tr|H3BJ40|H3BJ40_MOUSE;tr|H3BKH9|H3BKH9_MOUSE;sp|Q60875|ARHG2_MOUSE;sp|Q60875-2|ARHG2_MOUSE;sp|Q60875-3|ARHG2_MOUSE;tr|H3BJM4|H3BJM4_MOUSE;tr|H3BJ48|H3BJ48_MOUSE;tr|H3BLJ1|H3BLJ1_MOUSE;tr|H3BIX8|H3BIX8_MOUSE;tr|H3BLF9|H3BLF9_MOUSE;tr|H3BJ59|H3BJ59_MOUSE;tr|H3BL15|H3BL15_MOUSE	tr|H3BJU7|H3BJU7_MOUSE;sp|Q60875-5|ARHG2_MOUSE;sp|Q60875-4|ARHG2_MOUSE;tr|H3BJX8|H3BJX8_MOUSE;tr|H3BJ45|H3BJ45_MOUSE;tr|H3BJ40|H3BJ40_MOUSE;tr|H3BKH9|H3BKH9_MOUSE;sp|Q60875|ARHG2_MOUSE;sp|Q60875-2|ARHG2_MOUSE;sp|Q60875-3|ARHG2_MOUSE	3;3;3;3;3;3;3;3;2;2;1;1;1;1;1;1;1	3;3;3;3;3;3;3;3;2;2;1;1;1;1;1;1;1	3;3;3;3;3;3;3;3;2;2;1;1;1;1;1;1;1	>tr|H3BJU7|H3BJU7_MOUSE Rho guanine nucleotide exchange factor 2 OS=Mus musculus GN=Arhgef2 PE=1 SV=1;>sp|Q60875-5|ARHG2_MOUSE Isoform 5 of Rho guanine nucleotide exchange factor 2 OS=Mus musculus GN=Arhgef2;>sp|Q60875-4|ARHG2_MOUSE Isoform 4 of Rho guanin	17	3	3	3	3	1	3	1	3	1	4	4	4	108.59	956	956;956;958;968;968;970;983;985;573;588;84;89;127;130;203;208;257	0	4	2	1824700	382540	3	1	4				184	389;878;939	True;True;True	414;937;1003	643;1438;1537;1538	673;1513;1615;1616	673;1513;1615
sp|Q61029-3|LAP2B_MOUSE;sp|Q61029|LAP2B_MOUSE;sp|Q61029-4|LAP2B_MOUSE;sp|Q61029-2|LAP2B_MOUSE;sp|Q61033-2|LAP2A_MOUSE	sp|Q61029-3|LAP2B_MOUSE;sp|Q61029|LAP2B_MOUSE;sp|Q61029-4|LAP2B_MOUSE;sp|Q61029-2|LAP2B_MOUSE;sp|Q61033-2|LAP2A_MOUSE	8;8;6;6;5	8;8;6;6;5	3;3;1;1;0	>sp|Q61029-3|LAP2B_MOUSE Isoform Epsilon of Lamina-associated polypeptide 2, isoforms beta/delta/epsilon/gamma OS=Mus musculus GN=Tmpo;>sp|Q61029|LAP2B_MOUSE Lamina-associated polypeptide 2, isoforms beta/delta/epsilon/gamma OS=Mus musculus GN=Tmpo PE=1 SV	5	8	8	3	6	8	6	8	2	3	28.6	28.6	8.7	46.049	412	412;452;343;380;225	0	20.6	28.6	1971500	3217200	2	3	5				185	132;447;507;902;904;1007;1076;1372	True;True;True;True;True;True;True;True	136;473;535;965;967;1073;1145;1461	205;206;730;825;826;1481;1482;1484;1633;1634;1756;1757;2228;2229	219;220;765;870;871;1559;1560;1562;1714;1715;1841;1842;2345;2346	219;765;871;1560;1562;1715;1842;2346
sp|Q61033|LAP2A_MOUSE	sp|Q61033|LAP2A_MOUSE	7	2	2	>sp|Q61033|LAP2A_MOUSE Lamina-associated polypeptide 2, isoforms alpha/zeta OS=Mus musculus GN=Tmpo PE=1 SV=4	1	7	2	2	4	7	0	2	0	2	15.7	3.9	3.9	75.167	693	693	0	8.2	15.7	0	762560	0	4	4				186	447;809;902;1007;1076;1230;1372	False;True;False;False;False;True;False	473;853;965;1073;1145;1309;1461	730;1318;1481;1482;1633;1634;1756;1757;2005;2006;2228;2229	765;1385;1559;1560;1714;1715;1841;1842;2099;2100;2101;2345;2346	765;1385;1560;1715;1842;2100;2346
sp|Q61074|PPM1G_MOUSE	sp|Q61074|PPM1G_MOUSE	5	5	5	>sp|Q61074|PPM1G_MOUSE Protein phosphatase 1G OS=Mus musculus GN=Ppm1g PE=1 SV=3	1	5	5	5	0	5	0	5	0	5	12.4	12.4	12.4	58.727	542	542	0	0	12.4	0	3248500	0	5	5				187	80;266;623;796;944	True;True;True;True;True	83;282;655;839;1008	127;447;1021;1299;1545	137;473;1073;1365;1624	137;473;1073;1365;1624
sp|Q61210-2|ARHG1_MOUSE;sp|Q61210|ARHG1_MOUSE;tr|E9PUF7|E9PUF7_MOUSE;sp|Q61210-5|ARHG1_MOUSE;sp|Q61210-3|ARHG1_MOUSE;sp|Q61210-4|ARHG1_MOUSE;tr|F6ZN61|F6ZN61_MOUSE	sp|Q61210-2|ARHG1_MOUSE;sp|Q61210|ARHG1_MOUSE;tr|E9PUF7|E9PUF7_MOUSE;sp|Q61210-5|ARHG1_MOUSE;sp|Q61210-3|ARHG1_MOUSE;sp|Q61210-4|ARHG1_MOUSE	6;6;6;6;5;5;2	6;6;6;6;5;5;2	6;6;6;6;5;5;2	>sp|Q61210-2|ARHG1_MOUSE Isoform 2 of Rho guanine nucleotide exchange factor 1 OS=Mus musculus GN=Arhgef1;>sp|Q61210|ARHG1_MOUSE Rho guanine nucleotide exchange factor 1 OS=Mus musculus GN=Arhgef1 PE=1 SV=2;>tr|E9PUF7|E9PUF7_MOUSE Rho guanine nucleotide ex	7	6	6	6	5	4	5	4	5	4	10.4	10.4	10.4	102.73	919	919;920;976;979;791;856;616	0	8.9	6.3	3384100	2074100	5	4	9				188	319;380;934;1020;1199;1310	True;True;True;True;True;True	337;404;998;1087;1273;1395	530;531;626;627;1528;1529;1656;1956;2126	560;561;656;657;1606;1607;1738;2049;2229	561;656;1606;1738;2049;2229
sp|Q61233|PLSL_MOUSE;sp|Q99K51|PLST_MOUSE;tr|B1AX58|B1AX58_MOUSE	sp|Q61233|PLSL_MOUSE	4;1;1	4;1;1	4;1;1	>sp|Q61233|PLSL_MOUSE Plastin-2 OS=Mus musculus GN=Lcp1 PE=1 SV=4	3	4	4	4	4	2	4	2	4	2	9.3	9.3	9.3	70.148	627	627;630;639	0	9.3	4.8	1525900	896020	4	2	6				189	395;827;1304;1347	True;True;True;True	421;878;1389;1435	653;654;1356;2118;2187;2188	685;686;1426;2220;2221;2301;2302	685;1426;2221;2301
sp|Q61495|DSG1A_MOUSE;sp|Q7TSF1|DSG1B_MOUSE;sp|Q7TSF0-2|DSG1C_MOUSE;sp|Q7TSF0|DSG1C_MOUSE	sp|Q61495|DSG1A_MOUSE;sp|Q7TSF1|DSG1B_MOUSE;sp|Q7TSF0-2|DSG1C_MOUSE;sp|Q7TSF0|DSG1C_MOUSE	2;2;1;1	2;2;1;1	2;2;1;1	>sp|Q61495|DSG1A_MOUSE Desmoglein-1-alpha OS=Mus musculus GN=Dsg1a PE=2 SV=2;>sp|Q7TSF1|DSG1B_MOUSE Desmoglein-1-beta OS=Mus musculus GN=Dsg1b PE=1 SV=1;>sp|Q7TSF0-2|DSG1C_MOUSE Isoform 2 of Desmoglein-1-gamma OS=Mus musculus GN=Dsg1c;>sp|Q7TSF0|DSG1C_MOUS	4	2	2	2	2	1	2	1	2	1	2.3	2.3	2.3	114.6	1057	1057;1060;427;911	0	2.3	1.2	132820	0	1	0	1				190	350;923	True;True	373;986;987	586;1507;1508	616;1585;1586	616;1586	87	208
sp|Q61598-2|GDIB_MOUSE;sp|Q61598|GDIB_MOUSE	sp|Q61598-2|GDIB_MOUSE;sp|Q61598|GDIB_MOUSE	2;2	2;2	2;2	>sp|Q61598-2|GDIB_MOUSE Isoform 2 of Rab GDP dissociation inhibitor beta OS=Mus musculus GN=Gdi2;>sp|Q61598|GDIB_MOUSE Rab GDP dissociation inhibitor beta OS=Mus musculus GN=Gdi2 PE=1 SV=1	2	2	2	2	2	0	2	0	2	0	5.6	5.6	5.6	46.657	409	409;445	0	5.6	0	493880	0	2	0	2				191	197;404	True;True	206;430	327;666	348;699	348;699
sp|Q61655|DD19A_MOUSE;tr|Q8R3C7|Q8R3C7_MOUSE;tr|Q8BZY3|Q8BZY3_MOUSE;sp|Q9QY15|DDX25_MOUSE	sp|Q61655|DD19A_MOUSE;tr|Q8R3C7|Q8R3C7_MOUSE;tr|Q8BZY3|Q8BZY3_MOUSE;sp|Q9QY15|DDX25_MOUSE	2;2;2;1	2;2;2;1	2;2;2;1	>sp|Q61655|DD19A_MOUSE ATP-dependent RNA helicase DDX19A OS=Mus musculus GN=Ddx19a PE=2 SV=2;>tr|Q8R3C7|Q8R3C7_MOUSE DEAD (Asp-Glu-Ala-Asp) box polypeptide 19b OS=Mus musculus GN=Ddx19b PE=2 SV=1;>tr|Q8BZY3|Q8BZY3_MOUSE Protein Ddx19b OS=Mus musculus GN=Dd	4	2	2	2	2	2	2	2	2	2	5.2	5.2	5.2	53.932	478	478;479;494;484	0	5.2	5.2	1916200	1488300	3	3	6				192	218;1052	True;True	230;1120	368;369;1715;1716	390;391;392;393;1799;1800	390;1799
sp|Q61656|DDX5_MOUSE;tr|Q8BTS0|Q8BTS0_MOUSE;tr|S4R1I6|S4R1I6_MOUSE;sp|Q501J6-2|DDX17_MOUSE;sp|Q501J6|DDX17_MOUSE;tr|Q3U741|Q3U741_MOUSE;tr|B1ARB9|B1ARB9_MOUSE	sp|Q61656|DDX5_MOUSE;tr|Q8BTS0|Q8BTS0_MOUSE;tr|S4R1I6|S4R1I6_MOUSE	8;8;5;3;3;3;1	7;7;4;2;2;2;1	7;7;4;2;2;2;1	>sp|Q61656|DDX5_MOUSE Probable ATP-dependent RNA helicase DDX5 OS=Mus musculus GN=Ddx5 PE=1 SV=2;>tr|Q8BTS0|Q8BTS0_MOUSE DEAD (Asp-Glu-Ala-Asp) box polypeptide 5 OS=Mus musculus GN=Ddx5 PE=1 SV=1;>tr|S4R1I6|S4R1I6_MOUSE MCG2872, isoform CRA_b OS=Mus muscul	7	8	7	7	5	8	4	7	4	7	15.3	13.5	13.5	69.289	614	614;615;406;407;650;652;183	0	8.5	15.3	5314000	6391200	4	7	11				193	107;294;413;736;828;980;1131;1194	True;True;True;True;False;True;True;True	111;311;439;773;879;880;881;1046;1201;1268	169;170;492;678;1197;1198;1357;1358;1359;1360;1361;1596;1597;1845;1949;1950	181;182;518;711;1258;1259;1427;1428;1429;1430;1431;1432;1433;1675;1676;1935;2042;2043	181;518;711;1258;1432;1675;1935;2042	88;89	253;256
sp|Q61753|SERA_MOUSE;tr|F6ZSB7|F6ZSB7_MOUSE	sp|Q61753|SERA_MOUSE	15;3	15;3	15;3	>sp|Q61753|SERA_MOUSE D-3-phosphoglycerate dehydrogenase OS=Mus musculus GN=Phgdh PE=1 SV=3	2	15	15	15	14	12	14	12	14	12	35.6	35.6	35.6	56.585	533	533;149	0	33.6	28.1	107850000	88947000	15	15	30				194	46;82;93;154;264;423;451;470;565;621;842;911;1151;1290;1326	True;True;True;True;True;True;True;True;True;True;True;True;True;True;True	47;85;96;160;280;449;477;497;596;653;899;974;1221;1374;1411	75;76;130;147;148;149;150;250;251;444;445;694;737;738;767;768;925;926;1017;1018;1382;1492;1493;1871;1872;2098;2099;2150;2151	81;82;141;158;159;160;161;265;266;470;471;727;728;772;773;802;803;804;976;977;1069;1070;1454;1570;1571;1962;1963;2199;2200;2256;2257	81;141;159;266;470;728;773;802;976;1070;1454;1570;1962;2200;2256
tr|Q9DAY9|Q9DAY9_MOUSE;tr|Q5SQB5|Q5SQB5_MOUSE;sp|Q61937|NPM_MOUSE;tr|Q5SQB0|Q5SQB0_MOUSE;tr|E9Q5T3|E9Q5T3_MOUSE	tr|Q9DAY9|Q9DAY9_MOUSE;tr|Q5SQB5|Q5SQB5_MOUSE;sp|Q61937|NPM_MOUSE;tr|Q5SQB0|Q5SQB0_MOUSE;tr|E9Q5T3|E9Q5T3_MOUSE	7;7;7;6;6	7;7;7;6;6	7;7;7;6;6	>tr|Q9DAY9|Q9DAY9_MOUSE Nucleophosmin OS=Mus musculus GN=Npm1 PE=1 SV=1;>tr|Q5SQB5|Q5SQB5_MOUSE Nucleophosmin OS=Mus musculus GN=Npm1 PE=1 SV=1;>sp|Q61937|NPM_MOUSE Nucleophosmin OS=Mus musculus GN=Npm1 PE=1 SV=1;>tr|Q5SQB0|Q5SQB0_MOUSE Nucleophosmin OS=Mu	5	7	7	7	1	6	1	6	1	6	32.7	32.7	32.7	28.385	257	257;285;292;264;272	0	3.5	29.2	505030	53581000	1	4	5				195	174;199;448;730;837;1235;1331	True;True;True;True;True;True;True	181;182;208;474;767;892;1314;1416	287;288;329;731;1190;1375;2011;2012;2159	305;306;350;766;1251;1447;2107;2108;2267;2268	305;350;766;1251;1447;2107;2268	90;91	65;81
sp|Q61990-3|PCBP2_MOUSE;sp|Q61990|PCBP2_MOUSE;sp|Q61990-2|PCBP2_MOUSE;tr|E9Q7D8|E9Q7D8_MOUSE;sp|P57722-2|PCBP3_MOUSE;sp|P57722|PCBP3_MOUSE	sp|Q61990-3|PCBP2_MOUSE;sp|Q61990|PCBP2_MOUSE;sp|Q61990-2|PCBP2_MOUSE	7;7;6;3;3;3	5;5;4;1;1;1	5;5;4;1;1;1	>sp|Q61990-3|PCBP2_MOUSE Isoform 3 of Poly(rC)-binding protein 2 OS=Mus musculus GN=Pcbp2;>sp|Q61990|PCBP2_MOUSE Poly(rC)-binding protein 2 OS=Mus musculus GN=Pcbp2 PE=1 SV=1;>sp|Q61990-2|PCBP2_MOUSE Isoform 2 of Poly(rC)-binding protein 2 OS=Mus musculus	6	7	5	5	7	5	5	3	5	3	28.4	19.5	19.5	36.801	349	349;362;331;226;370;371	0	28.4	20.6	10246000	2813800	6	3	9				196	60;330;502;549;574;810;907	True;False;True;True;False;True;True	63;349;350;530;577;606;854;970	97;98;547;548;549;550;551;552;553;818;819;890;939;940;1319;1320;1487	103;104;105;577;578;579;580;581;582;583;860;861;938;990;991;1386;1387;1565	103;577;861;938;990;1386;1565	46	137
tr|B1AXI9|B1AXI9_MOUSE;tr|J3QMP9|J3QMP9_MOUSE;sp|Q62036|CP131_MOUSE	tr|B1AXI9|B1AXI9_MOUSE;tr|J3QMP9|J3QMP9_MOUSE;sp|Q62036|CP131_MOUSE	1;1;1	1;1;1	1;1;1	>tr|B1AXI9|B1AXI9_MOUSE 5-azacytidine induced gene 1 OS=Mus musculus GN=Cep131 PE=1 SV=1;>tr|J3QMP9|J3QMP9_MOUSE Centrosomal protein of 131 kDa OS=Mus musculus GN=Cep131 PE=1 SV=1;>sp|Q62036|CP131_MOUSE Centrosomal protein of 131 kDa OS=Mus musculus GN=Cep	3	1	1	1	0	1	0	1	0	1	1.1	1.1	1.1	120.23	1059	1059;1060;1060	0	0	1.1	0	366790	0	1	1				197	962	True	1027	1567	1646	1646
sp|Q62095|DDX3Y_MOUSE;sp|Q61496|DDX4_MOUSE;tr|Q3V086|Q3V086_MOUSE	sp|Q62095|DDX3Y_MOUSE	12;1;1	1;0;0	1;0;0	>sp|Q62095|DDX3Y_MOUSE ATP-dependent RNA helicase DDX3Y OS=Mus musculus GN=Ddx3y PE=1 SV=2	3	12	1	1	11	9	1	0	1	0	20.1	1.5	1.5	73.427	658	658;702;728	0.0057971	18.4	14.6	1581000	0	2	0	2				198	200;223;295;488;610;673;828;1010;1264;1267;1344;1388	False;False;False;False;False;False;False;False;False;False;True;False	209;235;312;516;642;708;879;880;881;1076;1346;1349;1432;1478	330;331;376;377;493;494;796;797;1002;1003;1099;1100;1357;1358;1359;1360;1361;1637;2061;2064;2183;2184;2256;2257	351;352;401;402;519;520;835;836;1054;1055;1157;1158;1427;1428;1429;1430;1431;1432;1433;1718;2161;2164;2297;2298;2374;2375	351;401;520;835;1054;1157;1432;1718;2161;2164;2297;2375	88;89;92	351;354;369
sp|Q62167|DDX3X_MOUSE;sp|P16381|DDX3L_MOUSE	sp|Q62167|DDX3X_MOUSE;sp|P16381|DDX3L_MOUSE	13;12	13;12	2;1	>sp|Q62167|DDX3X_MOUSE ATP-dependent RNA helicase DDX3X OS=Mus musculus GN=Ddx3x PE=1 SV=3;>sp|P16381|DDX3L_MOUSE Putative ATP-dependent RNA helicase Pl10 OS=Mus musculus GN=D1Pas1 PE=2 SV=1	2	13	13	2	11	11	11	11	1	2	22.4	22.4	3.9	73.101	662	662;660	0	18.6	18.4	3086300	2334200	1	2	3				199	200;223;295;488;610;673;828;969;1010;1056;1264;1267;1388	True;True;True;True;True;True;True;True;True;True;True;True;True	209;235;312;516;642;708;879;880;881;1034;1076;1124;1346;1349;1478	330;331;376;377;493;494;796;797;1002;1003;1099;1100;1357;1358;1359;1360;1361;1577;1637;1722;1723;2061;2064;2256;2257	351;352;401;402;519;520;835;836;1054;1055;1157;1158;1427;1428;1429;1430;1431;1432;1433;1656;1718;1806;1807;2161;2164;2374;2375	351;401;520;835;1054;1157;1432;1656;1718;1806;2161;2164;2375	88;89;92	352;355;370
sp|Q62318|TIF1B_MOUSE;sp|Q62318-2|TIF1B_MOUSE	sp|Q62318|TIF1B_MOUSE;sp|Q62318-2|TIF1B_MOUSE	2;1	2;1	2;1	>sp|Q62318|TIF1B_MOUSE Transcription intermediary factor 1-beta OS=Mus musculus GN=Trim28 PE=1 SV=3;>sp|Q62318-2|TIF1B_MOUSE Isoform 2 of Transcription intermediary factor 1-beta OS=Mus musculus GN=Trim28	2	2	2	2	2	2	2	2	2	2	4.2	4.2	4.2	88.846	834	834;500	0	4.2	4.2	467720	341680	1	1	2				200	606;664	True;True	638;698	997;998;1085;1086	1049;1050;1142;1143	1049;1142	93	424
sp|Q62433|NDRG1_MOUSE;tr|E9Q514|E9Q514_MOUSE;tr|E9Q5I8|E9Q5I8_MOUSE;tr|E9Q3F9|E9Q3F9_MOUSE;tr|E9PVF3|E9PVF3_MOUSE;tr|E9Q0J8|E9Q0J8_MOUSE;tr|E9PZC7|E9PZC7_MOUSE;tr|E9Q7G8|E9Q7G8_MOUSE;tr|E9Q147|E9Q147_MOUSE;tr|E9Q7V2|E9Q7V2_MOUSE;tr|F6VLR8|F6VLR8_MOUSE	sp|Q62433|NDRG1_MOUSE	6;2;2;2;2;1;1;1;1;1;1	6;2;2;2;2;1;1;1;1;1;1	6;2;2;2;2;1;1;1;1;1;1	>sp|Q62433|NDRG1_MOUSE Protein NDRG1 OS=Mus musculus GN=Ndrg1 PE=1 SV=1	11	6	6	6	6	3	6	3	6	3	23.6	23.6	23.6	43.008	394	394;141;155;157;174;39;49;53;53;93;119	0	23.6	11.9	9051400	5722300	5	3	8				201	262;304;750;1097;1114;1370	True;True;True;True;True;True	278;322;788;1167;1184;1458	441;505;506;1222;1223;1793;1794;1821;1822;2225	467;532;533;1284;1285;1286;1881;1882;1883;1911;1912;2342	467;532;1286;1882;1912;2342	94;95;96;97	137;312;315;320
sp|Q62465|VAT1_MOUSE	sp|Q62465|VAT1_MOUSE	6	6	6	>sp|Q62465|VAT1_MOUSE Synaptic vesicle membrane protein VAT-1 homolog OS=Mus musculus GN=Vat1 PE=1 SV=3	1	6	6	6	5	5	5	5	5	5	19.2	19.2	19.2	43.096	406	406	0	17	15.5	3474900	2002700	3	3	6				202	473;513;901;1197;1293;1343	True;True;True;True;True;True	500;501;541;964;1271;1377;1430;1431	772;773;774;775;835;836;1480;1953;1954;2103;2179;2180;2181;2182	809;810;811;812;813;880;881;1558;2046;2047;2204;2293;2294;2295;2296	812;880;1558;2046;2204;2294	98;99	274;300
sp|Q64324|STXB2_MOUSE;tr|F8WGM5|F8WGM5_MOUSE	sp|Q64324|STXB2_MOUSE;tr|F8WGM5|F8WGM5_MOUSE	3;3	3;3	3;3	>sp|Q64324|STXB2_MOUSE Syntaxin-binding protein 2 OS=Mus musculus GN=Stxbp2 PE=2 SV=1;>tr|F8WGM5|F8WGM5_MOUSE Syntaxin-binding protein 2 (Fragment) OS=Mus musculus GN=Stxbp2 PE=4 SV=1	2	3	3	3	3	2	3	2	3	2	7.8	7.8	7.8	66.357	593	593;594	0	7.8	4.4	1372200	413760	3	2	5				203	706;864;1368	True;True;True	743;921;1456	1156;1157;1413;2222;2223	1216;1217;1488;2339;2340	1216;1488;2340
sp|Q68FD5|CLH1_MOUSE;tr|Q5SXR6|Q5SXR6_MOUSE	sp|Q68FD5|CLH1_MOUSE;tr|Q5SXR6|Q5SXR6_MOUSE	3;3	3;3	3;3	>sp|Q68FD5|CLH1_MOUSE Clathrin heavy chain 1 OS=Mus musculus GN=Cltc PE=1 SV=3;>tr|Q5SXR6|Q5SXR6_MOUSE Clathrin heavy chain OS=Mus musculus GN=Cltc PE=1 SV=1	2	3	3	3	3	2	3	2	3	2	2.1	2.1	2.1	191.55	1675	1675;1679	0	2.1	1.4	1391500	597030	3	2	5				204	614;870;877	True;True;True	646;927;936	1008;1009;1422;1423;1437	1060;1061;1497;1498;1512	1060;1497;1512
tr|Q5F258|Q5F258_MOUSE;sp|Q68FF6|GIT1_MOUSE	tr|Q5F258|Q5F258_MOUSE;sp|Q68FF6|GIT1_MOUSE	1;1	1;1	1;1	>tr|Q5F258|Q5F258_MOUSE ARF GTPase-activating protein GIT1 OS=Mus musculus GN=Git1 PE=1 SV=1;>sp|Q68FF6|GIT1_MOUSE ARF GTPase-activating protein GIT1 OS=Mus musculus GN=Git1 PE=1 SV=1	2	1	1	1	0	1	0	1	0	1	2.1	2.1	2.1	84.194	761	761;770	0	0	2.1	0	295010	0	1	1				205	994	True	1060	1615	1696	1696
sp|Q68FL6|SYMC_MOUSE;tr|E9QB02|E9QB02_MOUSE;tr|F6W0G8|F6W0G8_MOUSE	sp|Q68FL6|SYMC_MOUSE;tr|E9QB02|E9QB02_MOUSE	3;3;1	3;3;1	3;3;1	>sp|Q68FL6|SYMC_MOUSE Methionine--tRNA ligase, cytoplasmic OS=Mus musculus GN=Mars PE=2 SV=1;>tr|E9QB02|E9QB02_MOUSE Methionine--tRNA ligase, cytoplasmic OS=Mus musculus GN=Mars PE=3 SV=1	3	3	3	3	3	0	3	0	3	0	4.1	4.1	4.1	101.43	902	902;910;184	0	4.1	0	1099300	0	4	0	4				206	532;681;699	True;True;True	560;716;736	860;1111;1148	907;1169;1170;1208	907;1170;1208
sp|Q6A028|SWP70_MOUSE	sp|Q6A028|SWP70_MOUSE	4	4	4	>sp|Q6A028|SWP70_MOUSE Switch-associated protein 70 OS=Mus musculus GN=Swap70 PE=1 SV=2	1	4	4	4	4	2	4	2	4	2	6.7	6.7	6.7	68.995	585	585	0	6.7	3.4	2054800	692860	4	2	6				207	711;764;775;1070	True;True;True;True	748;804;817;1138	1164;1245;1265;1266;1746;1747	1224;1309;1330;1331;1831;1832	1224;1309;1330;1831
sp|Q6A0A9|F120A_MOUSE	sp|Q6A0A9|F120A_MOUSE	1	1	1	>sp|Q6A0A9|F120A_MOUSE Constitutive coactivator of PPAR-gamma-like protein 1 OS=Mus musculus GN=FAM120A PE=1 SV=2	1	1	1	1	1	0	1	0	1	0	1.5	1.5	1.5	121.64	1112	1112	0.0030395	1.5	0	244080	0	1	0	1				208	1246	True	1325	2026	2124	2124
sp|Q6P4S8|INT1_MOUSE;tr|K3W4P2|K3W4P2_MOUSE	sp|Q6P4S8|INT1_MOUSE;tr|K3W4P2|K3W4P2_MOUSE	1;1	1;1	1;1	>sp|Q6P4S8|INT1_MOUSE Integrator complex subunit 1 OS=Mus musculus GN=Ints1 PE=2 SV=2;>tr|K3W4P2|K3W4P2_MOUSE Integrator complex subunit 1 OS=Mus musculus GN=Ints1 PE=4 SV=1	2	1	1	1	0	1	0	1	0	1	0.5	0.5	0.5	245.16	2195	2195;2222	0.0086705	0	0.5	0	2706100	0	1	1				209	1038	True	1105	1690	1772	1772
sp|Q6P5F9|XPO1_MOUSE	sp|Q6P5F9|XPO1_MOUSE	1	1	1	>sp|Q6P5F9|XPO1_MOUSE Exportin-1 OS=Mus musculus GN=Xpo1 PE=1 SV=1	1	1	1	1	1	0	1	0	1	0	1.8	1.8	1.8	123.09	1071	1071	0	1.8	0	0	0	0	0	0				210	818	True	862	1332	1400	1400	100	424
sp|Q6P9R2|OXSR1_MOUSE;tr|F7AVI9|F7AVI9_MOUSE	sp|Q6P9R2|OXSR1_MOUSE	9;1	9;1	9;1	>sp|Q6P9R2|OXSR1_MOUSE Serine/threonine-protein kinase OSR1 OS=Mus musculus GN=Oxsr1 PE=1 SV=1	2	9	9	9	8	5	8	5	8	5	20.1	20.1	20.1	58.213	527	527;139	0	18.6	12.1	5849600	3879600	8	5	13				211	112;211;231;348;580;609;650;741;1021	True;True;True;True;True;True;True;True;True	116;221;243;371;612;641;682;778;1088	178;350;351;388;389;584;950;1001;1063;1205;1206;1657;1658	192;371;372;414;415;614;1001;1053;1116;1266;1267;1739;1740	192;371;414;614;1001;1053;1116;1267;1739
tr|E9Q0D1|E9Q0D1_MOUSE;sp|Q6PAR5-3|GAPD1_MOUSE;sp|Q6PAR5-5|GAPD1_MOUSE;sp|Q6PAR5-2|GAPD1_MOUSE;sp|Q6PAR5-6|GAPD1_MOUSE;sp|Q6PAR5|GAPD1_MOUSE;sp|Q6PAR5-4|GAPD1_MOUSE	tr|E9Q0D1|E9Q0D1_MOUSE;sp|Q6PAR5-3|GAPD1_MOUSE;sp|Q6PAR5-5|GAPD1_MOUSE;sp|Q6PAR5-2|GAPD1_MOUSE;sp|Q6PAR5-6|GAPD1_MOUSE;sp|Q6PAR5|GAPD1_MOUSE;sp|Q6PAR5-4|GAPD1_MOUSE	1;1;1;1;1;1;1	1;1;1;1;1;1;1	1;1;1;1;1;1;1	>tr|E9Q0D1|E9Q0D1_MOUSE GTPase-activating protein and VPS9 domain-containing protein 1 (Fragment) OS=Mus musculus GN=Gapvd1 PE=4 SV=1;>sp|Q6PAR5-3|GAPD1_MOUSE Isoform 3 of GTPase-activating protein and VPS9 domain-containing protein 1 OS=Mus musculus GN=Ga	7	1	1	1	1	0	1	0	1	0	8.2	8.2	8.2	16.775	146	146;379;1436;1437;1457;1458;1464	0	8.2	0	318840	0	1	0	1				212	558	True	587	908	958	958
sp|Q6PGG2-2|GMIP_MOUSE;sp|Q6PGG2|GMIP_MOUSE	sp|Q6PGG2-2|GMIP_MOUSE;sp|Q6PGG2|GMIP_MOUSE	3;3	3;3	3;3	>sp|Q6PGG2-2|GMIP_MOUSE Isoform 2 of GEM-interacting protein OS=Mus musculus GN=Gmip;>sp|Q6PGG2|GMIP_MOUSE GEM-interacting protein OS=Mus musculus GN=Gmip PE=1 SV=1	2	3	3	3	3	1	3	1	3	1	6.8	6.8	6.8	93.129	839	839;971	0	6.8	2.1	1844900	374990	3	1	4				213	208;1061;1152	True;True;True	217;1129;1222	342;343;1730;1873	363;364;1814;1964	364;1814;1964
tr|D3YYN7|D3YYN7_MOUSE;sp|Q6PIC6|AT1A3_MOUSE;sp|Q6PIE5|AT1A2_MOUSE;sp|Q8VDN2|AT1A1_MOUSE;tr|Q8VCE0|Q8VCE0_MOUSE	tr|D3YYN7|D3YYN7_MOUSE;sp|Q6PIC6|AT1A3_MOUSE;sp|Q6PIE5|AT1A2_MOUSE;sp|Q8VDN2|AT1A1_MOUSE;tr|Q8VCE0|Q8VCE0_MOUSE	1;1;1;1;1	1;1;1;1;1	1;1;1;1;1	>tr|D3YYN7|D3YYN7_MOUSE Sodium/potassium-transporting ATPase subunit alpha-2 OS=Mus musculus GN=Atp1a2 PE=3 SV=1;>sp|Q6PIC6|AT1A3_MOUSE Sodium/potassium-transporting ATPase subunit alpha-3 OS=Mus musculus GN=Atp1a3 PE=1 SV=1;>sp|Q6PIE5|AT1A2_MOUSE Sodium/p	5	1	1	1	1	0	1	0	1	0	1.9	1.9	1.9	103.58	947	947;1013;1020;1023;1053	0	1.9	0	453100	0	1	0	1				214	474	True	502	776	814	814
sp|Q6URW6-2|MYH14_MOUSE;tr|K3W4R2|K3W4R2_MOUSE;sp|Q6URW6|MYH14_MOUSE;sp|Q6URW6-3|MYH14_MOUSE	sp|Q6URW6-2|MYH14_MOUSE;tr|K3W4R2|K3W4R2_MOUSE;sp|Q6URW6|MYH14_MOUSE;sp|Q6URW6-3|MYH14_MOUSE	2;2;2;2	1;1;1;1	1;1;1;1	>sp|Q6URW6-2|MYH14_MOUSE Isoform 2 of Myosin-14 OS=Mus musculus GN=Myh14;>tr|K3W4R2|K3W4R2_MOUSE Myosin-14 OS=Mus musculus GN=Myh14 PE=4 SV=1;>sp|Q6URW6|MYH14_MOUSE Myosin-14 OS=Mus musculus GN=Myh14 PE=1 SV=1;>sp|Q6URW6-3|MYH14_MOUSE Isoform 3 of Myosin-1	4	2	1	1	1	2	0	1	0	1	1.4	0.6	0.6	227.76	1992	1992;2000;2000;2033	0	0.8	1.4	0	1441500	0	1	1				215	322;948	True;False	341;1012	536;1549;1550	566;1628;1629	566;1629
sp|Q6ZQ38|CAND1_MOUSE	sp|Q6ZQ38|CAND1_MOUSE	4	4	4	>sp|Q6ZQ38|CAND1_MOUSE Cullin-associated NEDD8-dissociated protein 1 OS=Mus musculus GN=Cand1 PE=2 SV=2	1	4	4	4	4	0	4	0	4	0	4.1	4.1	4.1	136.33	1230	1230	0	4.1	0	1417900	0	4	0	4				216	88;696;1148;1279	True;True;True;True	91;732;1218;1362	139;1143;1868;2082	150;1203;1959;2183	150;1203;1959;2183
tr|Z4YJT3|Z4YJT3_MOUSE;sp|Q6ZQ58|LARP1_MOUSE;sp|Q6ZQ58-2|LARP1_MOUSE	tr|Z4YJT3|Z4YJT3_MOUSE;sp|Q6ZQ58|LARP1_MOUSE;sp|Q6ZQ58-2|LARP1_MOUSE	2;2;1	2;2;1	2;2;1	>tr|Z4YJT3|Z4YJT3_MOUSE La-related protein 1 OS=Mus musculus GN=Larp1 PE=1 SV=1;>sp|Q6ZQ58|LARP1_MOUSE La-related protein 1 OS=Mus musculus GN=Larp1 PE=1 SV=3;>sp|Q6ZQ58-2|LARP1_MOUSE Isoform 2 of La-related protein 1 OS=Mus musculus GN=Larp1	3	2	2	2	0	2	0	2	0	2	2.8	2.8	2.8	121.15	1072	1072;1072;66	0	0	2.8	0	792610	0	2	2				217	679;900	True;True	714;963	1108;1479	1166;1557	1166;1557
sp|Q6ZWU9|RS27_MOUSE;sp|Q6ZWY3|RS27L_MOUSE;tr|D6RH49|D6RH49_MOUSE;tr|D3YYB0|D3YYB0_MOUSE	sp|Q6ZWU9|RS27_MOUSE;sp|Q6ZWY3|RS27L_MOUSE	3;2;1;1	3;2;1;1	3;2;1;1	>sp|Q6ZWU9|RS27_MOUSE 40S ribosomal protein S27 OS=Mus musculus GN=Rps27 PE=1 SV=3;>sp|Q6ZWY3|RS27L_MOUSE 40S ribosomal protein S27-like OS=Mus musculus GN=Rps27l PE=2 SV=3	4	3	3	3	1	3	1	3	1	3	38.1	38.1	38.1	9.461	84	84;84;77;105	0	9.5	38.1	229990	884750	1	3	4				218	202;788;808	True;True;True	211;831;851;852	333;1287;1288;1316;1317	354;1352;1353;1354;1383;1384	354;1354;1383	101	33
tr|I7HLV2|I7HLV2_MOUSE;sp|Q6ZWV3|RL10_MOUSE;sp|P86048|RL10L_MOUSE;tr|B7FAU6|B7FAU6_MOUSE	tr|I7HLV2|I7HLV2_MOUSE;sp|Q6ZWV3|RL10_MOUSE;sp|P86048|RL10L_MOUSE	3;3;2;1	3;3;2;1	3;3;2;1	>tr|I7HLV2|I7HLV2_MOUSE 60S ribosomal protein L10 (Fragment) OS=Mus musculus GN=Rpl10 PE=4 SV=1;>sp|Q6ZWV3|RL10_MOUSE 60S ribosomal protein L10 OS=Mus musculus GN=Rpl10 PE=1 SV=3;>sp|P86048|RL10L_MOUSE 60S ribosomal protein L10-like OS=Mus musculus GN=Rpl1	4	3	3	3	0	3	0	3	0	3	14.9	14.9	14.9	23.072	201	201;214;214;167	0	0	14.9	0	715610	0	2	2				219	278;391;831	True;True;True	294;416;417;884	465;645;646;1364	491;675;676;1436	491;676;1436	102	184
sp|Q76MZ3|2AAA_MOUSE	sp|Q76MZ3|2AAA_MOUSE	3	3	3	>sp|Q76MZ3|2AAA_MOUSE Serine/threonine-protein phosphatase 2A 65 kDa regulatory subunit A alpha isoform OS=Mus musculus GN=Ppp2r1a PE=1 SV=3	1	3	3	3	3	1	3	1	3	1	5.6	5.6	5.6	65.322	589	589	0	5.6	1.7	395150	0	1	0	1				220	641;817;1283	True;True;True	673;861;1367	1051;1330;1331;2087	1104;1398;1399;2188	1104;1398;2188	103;104	489;528
sp|Q7M6Y3-2|PICAL_MOUSE;sp|Q7M6Y3-3|PICAL_MOUSE;sp|Q7M6Y3-4|PICAL_MOUSE;sp|Q7M6Y3-6|PICAL_MOUSE;sp|Q7M6Y3-5|PICAL_MOUSE;sp|Q7M6Y3|PICAL_MOUSE;tr|A0A087WSI9|A0A087WSI9_MOUSE;tr|Q3TWS4|Q3TWS4_MOUSE;tr|E9Q9A3|E9Q9A3_MOUSE;tr|E9QQ05|E9QQ05_MOUSE;sp|Q61548-3|AP180_MOUSE;sp|Q61548-2|AP180_MOUSE;tr|E9QLK9|E9QLK9_MOUSE;sp|Q61548|AP180_MOUSE	sp|Q7M6Y3-2|PICAL_MOUSE;sp|Q7M6Y3-3|PICAL_MOUSE;sp|Q7M6Y3-4|PICAL_MOUSE;sp|Q7M6Y3-6|PICAL_MOUSE;sp|Q7M6Y3-5|PICAL_MOUSE;sp|Q7M6Y3|PICAL_MOUSE	6;6;6;6;6;6;2;2;2;2;2;2;2;2	6;6;6;6;6;6;2;2;2;2;2;2;2;2	6;6;6;6;6;6;2;2;2;2;2;2;2;2	>sp|Q7M6Y3-2|PICAL_MOUSE Isoform 2 of Phosphatidylinositol-binding clathrin assembly protein OS=Mus musculus GN=Picalm;>sp|Q7M6Y3-3|PICAL_MOUSE Isoform 3 of Phosphatidylinositol-binding clathrin assembly protein OS=Mus musculus GN=Picalm;>sp|Q7M6Y3-4|PICAL	14	6	6	6	6	1	6	1	6	1	12.4	12.4	12.4	64.647	597	597;605;610;652;655;660;219;582;838;868;868;896;901;901	0	12.4	3.4	2144800	255620	6	1	7				221	138;381;599;892;909;1214	True;True;True;True;True;True	142;405;631;954;972;1291	215;216;628;984;1466;1489;1982	229;230;658;1036;1542;1567;2076	230;658;1036;1542;1567;2076
tr|A2ASM0|A2ASM0_MOUSE;tr|A2ASL8|A2ASL8_MOUSE;sp|Q7TQ95|LNP_MOUSE	tr|A2ASM0|A2ASM0_MOUSE;tr|A2ASL8|A2ASL8_MOUSE;sp|Q7TQ95|LNP_MOUSE	1;1;1	1;1;1	1;1;1	>tr|A2ASM0|A2ASM0_MOUSE Protein lunapark (Fragment) OS=Mus musculus GN=Lnp PE=4 SV=3;>tr|A2ASL8|A2ASL8_MOUSE Limb and neural patterns, isoform CRA_c OS=Mus musculus GN=Lnp PE=4 SV=1;>sp|Q7TQ95|LNP_MOUSE Protein lunapark OS=Mus musculus GN=Lnp PE=1 SV=1	3	1	1	1	1	0	1	0	1	0	3.1	3.1	3.1	28.467	255	255;376;425	0	3.1	0	8723900	0	1	0	1				222	1195	True	1269	1951	2044	2044
sp|Q7TSI3|PP6R1_MOUSE	sp|Q7TSI3|PP6R1_MOUSE	3	3	3	>sp|Q7TSI3|PP6R1_MOUSE Serine/threonine-protein phosphatase 6 regulatory subunit 1 OS=Mus musculus GN=Ppp6r1 PE=1 SV=1	1	3	3	3	3	2	3	2	3	2	6.1	6.1	6.1	94.526	856	856	0	6.1	4.8	2109800	1174600	3	2	5				223	918;1059;1215	True;True;True	981;1127;1292	1501;1727;1728;1983;1984	1579;1811;1812;2077;2078	1579;1811;2077
sp|Q7TSZ8|NACC1_MOUSE	sp|Q7TSZ8|NACC1_MOUSE	1	1	1	>sp|Q7TSZ8|NACC1_MOUSE Nucleus accumbens-associated protein 1 OS=Mus musculus GN=Nacc1 PE=1 SV=1	1	1	1	1	0	1	0	1	0	1	2.5	2.5	2.5	56.536	514	514	0	0	2.5	0	348100	0	1	1				224	1242	True	1321	2021	2118	2118
tr|E9PUX0|E9PUX0_MOUSE;tr|F6ZQL0|F6ZQL0_MOUSE;tr|F6QHD1|F6QHD1_MOUSE;tr|F6QFT1|F6QFT1_MOUSE;sp|Q80WJ7|LYRIC_MOUSE	tr|E9PUX0|E9PUX0_MOUSE;tr|F6ZQL0|F6ZQL0_MOUSE;tr|F6QHD1|F6QHD1_MOUSE;tr|F6QFT1|F6QFT1_MOUSE;sp|Q80WJ7|LYRIC_MOUSE	1;1;1;1;1	1;1;1;1;1	1;1;1;1;1	>tr|E9PUX0|E9PUX0_MOUSE Protein LYRIC OS=Mus musculus GN=Mtdh PE=4 SV=1;>tr|F6ZQL0|F6ZQL0_MOUSE Protein LYRIC (Fragment) OS=Mus musculus GN=Mtdh PE=1 SV=1;>tr|F6QHD1|F6QHD1_MOUSE Protein LYRIC (Fragment) OS=Mus musculus GN=Mtdh PE=1 SV=1;>tr|F6QFT1|F6QFT1_	5	1	1	1	0	1	0	1	0	1	6.7	6.7	6.7	18.215	164	164;220;365;383;579	0	0	6.7	0	439560	0	1	1				225	1198	True	1272	1955	2048	2048
sp|Q810V0|MPP10_MOUSE	sp|Q810V0|MPP10_MOUSE	1	1	1	>sp|Q810V0|MPP10_MOUSE U3 small nucleolar ribonucleoprotein protein MPP10 OS=Mus musculus GN=Mphosph10 PE=1 SV=2	1	1	1	1	0	1	0	1	0	1	2.8	2.8	2.8	78.734	681	681	0	0	2.8	0	336790	0	1	1				226	1329	True	1414	2154	2260	2260
tr|Q3TKD0|Q3TKD0_MOUSE;sp|Q8BFY9-2|TNPO1_MOUSE;sp|Q8BFY9|TNPO1_MOUSE;tr|J3QMX2|J3QMX2_MOUSE;sp|Q99LG2|TNPO2_MOUSE	tr|Q3TKD0|Q3TKD0_MOUSE;sp|Q8BFY9-2|TNPO1_MOUSE;sp|Q8BFY9|TNPO1_MOUSE	5;5;5;2;1	5;5;5;2;1	5;5;5;2;1	>tr|Q3TKD0|Q3TKD0_MOUSE Transportin-1 (Fragment) OS=Mus musculus GN=Tnpo1 PE=2 SV=1;>sp|Q8BFY9-2|TNPO1_MOUSE Isoform 2 of Transportin-1 OS=Mus musculus GN=Tnpo1;>sp|Q8BFY9|TNPO1_MOUSE Transportin-1 OS=Mus musculus GN=Tnpo1 PE=1 SV=2	5	5	5	5	5	1	5	1	5	1	8.2	8.2	8.2	91.736	807	807;890;898;178;887	0	8.2	1.5	3579000	524390	5	1	6				227	329;415;1001;1028;1156	True;True;True;True;True	348;441;1067;1095;1227	546;681;1624;1671;1882;1883	576;714;1705;1753;1974;1975	576;714;1705;1753;1974
sp|Q8BFZ3|ACTBL_MOUSE	sp|Q8BFZ3|ACTBL_MOUSE	3	1	1	>sp|Q8BFZ3|ACTBL_MOUSE Beta-actin-like protein 2 OS=Mus musculus GN=Actbl2 PE=1 SV=1	1	3	1	1	3	2	1	0	1	0	11.2	4.8	4.8	42.004	376	376	0	11.2	6.4	10748000	0	1	0	1				228	209;1104;1217	False;False;True	218;219;1174;1294	344;345;346;347;1803;1804;1986	365;366;367;368;1892;1893;1894;2080	367;1892;2080	49	191
tr|G3UZ28|G3UZ28_MOUSE;tr|G3UWW7|G3UWW7_MOUSE;tr|G3UXL5|G3UXL5_MOUSE;tr|G3UYH2|G3UYH2_MOUSE;sp|Q8BG32|PSD11_MOUSE	tr|G3UZ28|G3UZ28_MOUSE;tr|G3UWW7|G3UWW7_MOUSE;tr|G3UXL5|G3UXL5_MOUSE;tr|G3UYH2|G3UYH2_MOUSE;sp|Q8BG32|PSD11_MOUSE	1;1;1;1;1	1;1;1;1;1	1;1;1;1;1	>tr|G3UZ28|G3UZ28_MOUSE 26S proteasome non-ATPase regulatory subunit 11 (Fragment) OS=Mus musculus GN=Psmd11 PE=4 SV=1;>tr|G3UWW7|G3UWW7_MOUSE 26S proteasome non-ATPase regulatory subunit 11 (Fragment) OS=Mus musculus GN=Psmd11 PE=4 SV=1;>tr|G3UXL5|G3UXL5_	5	1	1	1	1	0	1	0	1	0	12.6	12.6	12.6	10.604	95	95;158;160;209;422	0	12.6	0	262000	0	2	0	2				229	814	True	858	1326	1393;1394	1394
sp|Q8BGC0|HTSF1_MOUSE	sp|Q8BGC0|HTSF1_MOUSE	4	4	4	>sp|Q8BGC0|HTSF1_MOUSE HIV Tat-specific factor 1 homolog OS=Mus musculus GN=Htatsf1 PE=1 SV=1	1	4	4	4	0	4	0	4	0	4	6.9	6.9	6.9	86.239	757	757	0	0	6.9	0	2222600	0	4	4				230	481;675;715;937	True;True;True;True	509;710;752;1001	785;1102;1168;1535	823;1160;1229;1613	823;1160;1229;1613
sp|Q8BGX0-3|TRI23_MOUSE;sp|Q8BGX0-2|TRI23_MOUSE;sp|Q8BGX0|TRI23_MOUSE	sp|Q8BGX0-3|TRI23_MOUSE;sp|Q8BGX0-2|TRI23_MOUSE;sp|Q8BGX0|TRI23_MOUSE	1;1;1	1;1;1	1;1;1	>sp|Q8BGX0-3|TRI23_MOUSE Isoform 3 of E3 ubiquitin-protein ligase TRIM23 OS=Mus musculus GN=Trim23;>sp|Q8BGX0-2|TRI23_MOUSE Isoform 2 of E3 ubiquitin-protein ligase TRIM23 OS=Mus musculus GN=Trim23;>sp|Q8BGX0|TRI23_MOUSE E3 ubiquitin-protein ligase TRIM23	3	1	1	1	1	0	1	0	1	0	1.9	1.9	1.9	57.136	513	513;554;574	0	1.9	0	254820	0	1	0	1				231	166	True	173	270	286	286
sp|Q8BIW1|PRUNE_MOUSE	sp|Q8BIW1|PRUNE_MOUSE	2	2	2	>sp|Q8BIW1|PRUNE_MOUSE Protein prune homolog OS=Mus musculus GN=Prune PE=2 SV=1	1	2	2	2	1	2	1	2	1	2	8.4	8.4	8.4	50.239	454	454	0	3.3	8.4	200510	634200	1	2	3				232	794;1185	True;True	837;1257	1296;1932;1933	1362;2025;2026	1362;2026
sp|Q8BJ71|NUP93_MOUSE	sp|Q8BJ71|NUP93_MOUSE	1	1	1	>sp|Q8BJ71|NUP93_MOUSE Nuclear pore complex protein Nup93 OS=Mus musculus GN=Nup93 PE=2 SV=1	1	1	1	1	1	0	1	0	1	0	1.3	1.3	1.3	93.28	819	819	0	1.3	0	685230	0	1	0	1				233	869	True	926	1421	1496	1496
sp|Q8BK64|AHSA1_MOUSE	sp|Q8BK64|AHSA1_MOUSE	7	7	7	>sp|Q8BK64|AHSA1_MOUSE Activator of 90 kDa heat shock protein ATPase homolog 1 OS=Mus musculus GN=Ahsa1 PE=2 SV=2	1	7	7	7	6	1	6	1	6	1	21	21	21	38.117	338	338	0	17.8	3.3	4529500	458620	6	1	7				234	14;175;257;337;974;1149;1405	True;True;True;True;True;True;True	15;183;273;358;1039;1219;1497	25;289;433;565;1585;1869;2284	28;307;459;595;1664;1960;2402	28;307;459;595;1664;1960;2402
sp|Q8BKC5|IPO5_MOUSE;sp|Q8BKC5-2|IPO5_MOUSE	sp|Q8BKC5|IPO5_MOUSE;sp|Q8BKC5-2|IPO5_MOUSE	19;16	19;16	18;15	>sp|Q8BKC5|IPO5_MOUSE Importin-5 OS=Mus musculus GN=Ipo5 PE=1 SV=3;>sp|Q8BKC5-2|IPO5_MOUSE Isoform 2 of Importin-5 OS=Mus musculus GN=Ipo5	2	19	19	18	19	11	19	11	18	10	21.8	21.8	20.7	123.59	1097	1097;1037	0	21.8	12.6	13285000	4755200	14	7	21				235	268;272;387;390;403;406;627;766;803;866;912;957;1046;1134;1141;1208;1270;1277;1311	True;True;True;True;True;True;True;True;True;True;True;True;True;True;True;True;True;True;True	284;288;411;412;415;429;432;659;807;846;923;975;1022;1113;1204;1211;1283;1284;1352;1353;1360;1396	450;456;457;638;639;640;641;644;665;669;1028;1029;1249;1250;1306;1307;1308;1415;1416;1494;1495;1561;1706;1707;1849;1850;1860;1973;1974;1975;2067;2068;2069;2070;2080;2127	476;482;483;668;669;670;671;674;698;702;1080;1081;1313;1314;1315;1373;1374;1375;1490;1491;1572;1573;1640;1789;1790;1791;1939;1940;1950;2066;2067;2068;2069;2167;2168;2169;2170;2181;2230	476;482;670;674;698;702;1080;1313;1373;1490;1572;1640;1789;1939;1950;2066;2167;2181;2230	105;106;107;108;109;110;111;112	145;450;535;574;581;627;631;727
tr|A2AAN2|A2AAN2_MOUSE;sp|Q8BMA6|SRP68_MOUSE	tr|A2AAN2|A2AAN2_MOUSE;sp|Q8BMA6|SRP68_MOUSE	2;2	2;2	2;2	>tr|A2AAN2|A2AAN2_MOUSE Signal recognition particle subunit SRP68 OS=Mus musculus GN=Srp68 PE=3 SV=1;>sp|Q8BMA6|SRP68_MOUSE Signal recognition particle subunit SRP68 OS=Mus musculus GN=Srp68 PE=2 SV=2	2	2	2	2	2	1	2	1	2	1	3.7	3.7	3.7	65.952	587	587;625	0	3.7	2.2	710440	171490	2	1	3				236	203;1243	True;True	212;1322	334;335;2022	355;356;2119	355;2119
sp|Q8BP67|RL24_MOUSE;tr|F6RSK3|F6RSK3_MOUSE	sp|Q8BP67|RL24_MOUSE;tr|F6RSK3|F6RSK3_MOUSE	2;1	2;1	2;1	>sp|Q8BP67|RL24_MOUSE 60S ribosomal protein L24 OS=Mus musculus GN=Rpl24 PE=1 SV=2;>tr|F6RSK3|F6RSK3_MOUSE Protein Gm17430 OS=Mus musculus GN=Gm17430 PE=4 SV=1	2	2	2	2	0	2	0	2	0	2	13.4	13.4	13.4	17.779	157	157;157	0	0	13.4	0	1064200	0	1	1				237	59;1255	True;True	61;62;1336	95;96;2044	101;102;2144	101;2144	113	91
tr|B7FAV1|B7FAV1_MOUSE;tr|B7FAU9|B7FAU9_MOUSE;sp|Q8BTM8|FLNA_MOUSE	tr|B7FAV1|B7FAV1_MOUSE;tr|B7FAU9|B7FAU9_MOUSE;sp|Q8BTM8|FLNA_MOUSE	1;1;1	1;1;1	1;1;1	>tr|B7FAV1|B7FAV1_MOUSE Filamin, alpha (Fragment) OS=Mus musculus GN=Flna PE=1 SV=1;>tr|B7FAU9|B7FAU9_MOUSE Filamin, alpha OS=Mus musculus GN=Flna PE=1 SV=1;>sp|Q8BTM8|FLNA_MOUSE Filamin-A OS=Mus musculus GN=Flna PE=1 SV=5	3	1	1	1	0	1	0	1	0	1	0.7	0.7	0.7	274.63	2583	2583;2639;2647	0	0	0.7	0	505620	0	1	1				238	1222	True	1299	1992	2086	2086
sp|Q8BVE3|VATH_MOUSE	sp|Q8BVE3|VATH_MOUSE	2	2	2	>sp|Q8BVE3|VATH_MOUSE V-type proton ATPase subunit H OS=Mus musculus GN=Atp6v1h PE=1 SV=1	1	2	2	2	2	0	2	0	2	0	5.8	5.8	5.8	55.854	483	483	0	5.8	0	788940	0	2	0	2				239	410;954	True;True	436;1019	675;1558	708;1637	708;1637
sp|Q8BWY3|ERF1_MOUSE	sp|Q8BWY3|ERF1_MOUSE	3	3	3	>sp|Q8BWY3|ERF1_MOUSE Eukaryotic peptide chain release factor subunit 1 OS=Mus musculus GN=Etf1 PE=1 SV=4	1	3	3	3	3	1	3	1	3	1	7.8	7.8	7.8	49.03	437	437	0	7.8	3	3036100	484240	3	1	4				240	570;786;1369	True;True;True	601;829;1457	931;1284;1285;2224	982;1349;1350;2341	982;1349;2341
tr|D3Z7B5|D3Z7B5_MOUSE;sp|Q8BWY9|CIP2A_MOUSE	tr|D3Z7B5|D3Z7B5_MOUSE;sp|Q8BWY9|CIP2A_MOUSE	2;2	2;2	2;2	>tr|D3Z7B5|D3Z7B5_MOUSE Protein C330027C09Rik OS=Mus musculus GN=C330027C09Rik PE=4 SV=1;>sp|Q8BWY9|CIP2A_MOUSE Protein CIP2A OS=Mus musculus GN=Kiaa1524 PE=2 SV=3	2	2	2	2	0	2	0	2	0	2	3.1	3.1	3.1	102.13	907	907;907	0	0	3.1	0	362370	0	2	2				241	213;705	True;True	224;742	357;1155	378;1215	378;1215
sp|Q8BY71|HAT1_MOUSE;tr|A2ATU9|A2ATU9_MOUSE	sp|Q8BY71|HAT1_MOUSE;tr|A2ATU9|A2ATU9_MOUSE	1;1	1;1	1;1	>sp|Q8BY71|HAT1_MOUSE Histone acetyltransferase type B catalytic subunit OS=Mus musculus GN=Hat1 PE=1 SV=1;>tr|A2ATU9|A2ATU9_MOUSE Histone acetyltransferase type B catalytic subunit OS=Mus musculus GN=Hat1 PE=1 SV=1	2	1	1	1	1	1	1	1	1	1	3.1	3.1	3.1	49.278	416	416;423	0	3.1	3.1	0	0	0	0	0				242	743	True	780;781	1208;1209;1210	1269;1270;1271	1270	114	339
sp|Q8C142|ARH_MOUSE	sp|Q8C142|ARH_MOUSE	1	1	1	>sp|Q8C142|ARH_MOUSE Low density lipoprotein receptor adapter protein 1 OS=Mus musculus GN=Ldlrap1 PE=1 SV=3	1	1	1	1	1	0	1	0	1	0	5.2	5.2	5.2	33.975	308	308	0.003012	5.2	0	267800	0	1	0	1				243	1164	True	1236	1898	1990	1990
sp|Q8C156|CND2_MOUSE	sp|Q8C156|CND2_MOUSE	1	1	1	>sp|Q8C156|CND2_MOUSE Condensin complex subunit 2 OS=Mus musculus GN=Ncaph PE=2 SV=1	1	1	1	1	1	0	1	0	1	0	1.6	1.6	1.6	82.302	731	731	0	1.6	0	425780	0	1	0	1				244	452	True	478	739	774	774
sp|Q8C1D8|IWS1_MOUSE;sp|Q8C1D8-2|IWS1_MOUSE	sp|Q8C1D8|IWS1_MOUSE	8;1	8;1	8;1	>sp|Q8C1D8|IWS1_MOUSE Protein IWS1 homolog OS=Mus musculus GN=Iws1 PE=1 SV=1	2	8	8	8	0	8	0	8	0	8	12.3	12.3	12.3	85.247	766	766;543	0	0	12.3	0	5371600	0	5	5				245	85;179;195;336;352;566;903;1354	True;True;True;True;True;True;True;True	88;187;203;204;356;357;375;597;966;1442	135;295;323;324;563;564;588;927;1483;2196	146;314;343;344;345;593;594;618;978;1561;2310	146;314;343;593;618;978;1561;2310	115;116	560;659
tr|E9QL13|E9QL13_MOUSE;sp|Q8C2Q3-2|RBM14_MOUSE;sp|Q8C2Q3|RBM14_MOUSE	tr|E9QL13|E9QL13_MOUSE;sp|Q8C2Q3-2|RBM14_MOUSE;sp|Q8C2Q3|RBM14_MOUSE	1;1;1	1;1;1	1;1;1	>tr|E9QL13|E9QL13_MOUSE MCG8382, isoform CRA_c OS=Mus musculus GN=Rbm14 PE=1 SV=2;>sp|Q8C2Q3-2|RBM14_MOUSE Isoform 2 of RNA-binding protein 14 OS=Mus musculus GN=Rbm14;>sp|Q8C2Q3|RBM14_MOUSE RNA-binding protein 14 OS=Mus musculus GN=Rbm14 PE=1 SV=1	3	1	1	1	0	1	0	1	0	1	3.9	3.9	3.9	62.674	614	614;618;669	0	0	3.9	0	612120	0	1	1				246	1181	True	1253	1925	2018	2018
sp|Q8C3I8|HGH1_MOUSE	sp|Q8C3I8|HGH1_MOUSE	2	2	2	>sp|Q8C3I8|HGH1_MOUSE Protein HGH1 homolog OS=Mus musculus GN=Hgh1 PE=2 SV=1	1	2	2	2	1	1	1	1	1	1	7.1	7.1	7.1	42.916	393	393	0	3.8	3.3	347050	348930	1	1	2				247	94;733	True;True	97;770	151;1193	162;1254	162;1254
tr|F6SWS9|F6SWS9_MOUSE;sp|Q8C4Y3|NELFB_MOUSE	tr|F6SWS9|F6SWS9_MOUSE;sp|Q8C4Y3|NELFB_MOUSE	1;1	1;1	1;1	>tr|F6SWS9|F6SWS9_MOUSE Negative elongation factor B (Fragment) OS=Mus musculus GN=Nelfb PE=4 SV=1;>sp|Q8C4Y3|NELFB_MOUSE Negative elongation factor B OS=Mus musculus GN=Nelfb PE=1 SV=2	2	1	1	1	1	1	1	1	1	1	4.9	4.9	4.9	23.315	204	204;580	0	4.9	4.9	160360	86479	1	1	2				248	225	True	237	379;380	404;405	404
sp|Q8CEC0-3|NUP88_MOUSE;sp|Q8CEC0-2|NUP88_MOUSE;sp|Q8CEC0|NUP88_MOUSE	sp|Q8CEC0-3|NUP88_MOUSE;sp|Q8CEC0-2|NUP88_MOUSE;sp|Q8CEC0|NUP88_MOUSE	1;1;1	1;1;1	1;1;1	>sp|Q8CEC0-3|NUP88_MOUSE Isoform 3 of Nuclear pore complex protein Nup88 OS=Mus musculus GN=Nup88;>sp|Q8CEC0-2|NUP88_MOUSE Isoform 2 of Nuclear pore complex protein Nup88 OS=Mus musculus GN=Nup88;>sp|Q8CEC0|NUP88_MOUSE Nuclear pore complex protein Nup88 OS	3	1	1	1	0	1	0	1	0	1	1.5	1.5	1.5	83.665	742	742;747;753	0	0	1.5	0	0	0	1	1				249	553	True	582	898	946	946
sp|Q8CFI7|RPB2_MOUSE	sp|Q8CFI7|RPB2_MOUSE	2	2	2	>sp|Q8CFI7|RPB2_MOUSE DNA-directed RNA polymerase II subunit RPB2 OS=Mus musculus GN=Polr2b PE=2 SV=2	1	2	2	2	2	0	2	0	2	0	1.6	1.6	1.6	133.91	1174	1174	0	1.6	0	433850	0	2	0	2				250	51;925	True;True	52;989	81;1510	87;1588	87;1588
sp|Q8CG48|SMC2_MOUSE;tr|B1AWH6|B1AWH6_MOUSE	sp|Q8CG48|SMC2_MOUSE	4;1	4;1	4;1	>sp|Q8CG48|SMC2_MOUSE Structural maintenance of chromosomes protein 2 OS=Mus musculus GN=Smc2 PE=1 SV=2	2	4	4	4	4	1	4	1	4	1	4.9	4.9	4.9	134.24	1191	1191;471	0	4.9	1.1	1945800	397350	4	1	5				251	66;217;1137;1204	True;True;True;True	69;229;1207;1279	108;367;1855;1856;1965	115;389;1945;1946;2058	115;389;1945;2058
sp|Q8CGC7|SYEP_MOUSE	sp|Q8CGC7|SYEP_MOUSE	3	3	3	>sp|Q8CGC7|SYEP_MOUSE Bifunctional glutamate/proline--tRNA ligase OS=Mus musculus GN=Eprs PE=1 SV=4	1	3	3	3	3	1	3	1	3	1	2.9	2.9	2.9	170.08	1512	1512	0	2.9	0.9	906420	142970	4	1	5				252	222;1060;1348	True;True;True	234;1128;1436	374;375;1729;2189	398;399;400;1813;2303	398;1813;2303
sp|Q8CI11|GNL3_MOUSE;sp|Q8CI11-2|GNL3_MOUSE	sp|Q8CI11|GNL3_MOUSE;sp|Q8CI11-2|GNL3_MOUSE	2;1	2;1	2;1	>sp|Q8CI11|GNL3_MOUSE Guanine nucleotide-binding protein-like 3 OS=Mus musculus GN=Gnl3 PE=1 SV=2;>sp|Q8CI11-2|GNL3_MOUSE Isoform 2 of Guanine nucleotide-binding protein-like 3 OS=Mus musculus GN=Gnl3	2	2	2	2	0	2	0	2	0	2	5.2	5.2	5.2	60.786	538	538;505	0	0	5.2	0	951790	0	2	2				253	189;841	True;True	197;898	313;1381	333;1453	333;1453
sp|Q8CIN4|PAK2_MOUSE;tr|G5E884|G5E884_MOUSE;sp|O88643|PAK1_MOUSE;tr|A3KGC3|A3KGC3_MOUSE;tr|S4R2K7|S4R2K7_MOUSE;tr|A3KGC4|A3KGC4_MOUSE;tr|A3KGC5|A3KGC5_MOUSE;sp|Q61036-2|PAK3_MOUSE;sp|Q61036|PAK3_MOUSE	sp|Q8CIN4|PAK2_MOUSE	6;2;2;1;1;1;1;1;1	6;2;2;1;1;1;1;1;1	6;2;2;1;1;1;1;1;1	>sp|Q8CIN4|PAK2_MOUSE Serine/threonine-protein kinase PAK 2 OS=Mus musculus GN=Pak2 PE=1 SV=1	9	6	6	6	5	4	5	4	5	4	17.9	17.9	17.9	57.93	524	524;544;545;155;178;195;366;544;559	0	13.4	12	2922300	2112300	5	5	10				254	98;530;545;738;997;1096	True;True;True;True;True;True	101;558;573;775;1063;1166	155;858;884;885;1201;1202;1619;1791;1792	166;904;905;931;932;1262;1263;1700;1879;1880	166;904;932;1263;1700;1879
sp|Q8K1B8|URP2_MOUSE	sp|Q8K1B8|URP2_MOUSE	13	13	13	>sp|Q8K1B8|URP2_MOUSE Fermitin family homolog 3 OS=Mus musculus GN=Fermt3 PE=1 SV=1	1	13	13	13	12	7	12	7	12	7	24.2	24.2	24.2	75.634	665	665	0	22.4	13.2	14148000	6905000	12	7	19				255	38;411;509;557;608;795;905;906;1058;1113;1258;1340;1406	True;True;True;True;True;True;True;True;True;True;True;True;True	39;437;537;586;640;838;968;969;1126;1183;1339;1427;1498	61;62;676;829;907;1000;1297;1298;1485;1486;1725;1726;1819;1820;2048;2049;2174;2175;2285	66;67;709;874;957;1052;1363;1364;1563;1564;1809;1810;1909;1910;2148;2149;2288;2289;2403	66;709;874;957;1052;1363;1563;1564;1810;1910;2149;2289;2403
sp|Q8K1M6-3|DNM1L_MOUSE;tr|E9PUD2|E9PUD2_MOUSE;sp|Q8K1M6-2|DNM1L_MOUSE;sp|Q8K1M6|DNM1L_MOUSE;sp|Q8K1M6-4|DNM1L_MOUSE;sp|Q8K1M6-5|DNM1L_MOUSE	sp|Q8K1M6-3|DNM1L_MOUSE;tr|E9PUD2|E9PUD2_MOUSE;sp|Q8K1M6-2|DNM1L_MOUSE;sp|Q8K1M6|DNM1L_MOUSE;sp|Q8K1M6-4|DNM1L_MOUSE	8;8;8;8;7;2	8;8;8;8;7;2	8;8;8;8;7;2	>sp|Q8K1M6-3|DNM1L_MOUSE Isoform 3 of Dynamin-1-like protein OS=Mus musculus GN=Dnm1l;>tr|E9PUD2|E9PUD2_MOUSE Dynamin-1-like protein OS=Mus musculus GN=Dnm1l PE=1 SV=1;>sp|Q8K1M6-2|DNM1L_MOUSE Isoform 2 of Dynamin-1-like protein OS=Mus musculus GN=Dnm1l;>s	6	8	8	8	7	8	7	8	7	8	14.3	14.3	14.3	78.01	699	699;712;716;742;612;221	0	12.3	14.3	3785400	2978100	7	7	14				256	81;234;366;691;993;1081;1257;1377	True;True;True;True;True;True;True;True	84;246;390;727;1059;1150;1338;1467	128;129;393;394;609;1133;1134;1613;1614;1762;1763;2046;2047;2238;2239	138;139;140;419;420;639;1193;1194;1694;1695;1847;1848;2146;2147;2355;2356	138;420;639;1193;1695;1847;2147;2355	117	150
sp|Q8K1R7|NEK9_MOUSE	sp|Q8K1R7|NEK9_MOUSE	1	1	1	>sp|Q8K1R7|NEK9_MOUSE Serine/threonine-protein kinase Nek9 OS=Mus musculus GN=Nek9 PE=1 SV=2	1	1	1	1	1	0	1	0	1	0	1.5	1.5	1.5	107.14	984	984	0.0059172	1.5	0	561810	0	1	0	1				257	1077	True	1146	1758	1843	1843
sp|Q8K2T8|PAF1_MOUSE	sp|Q8K2T8|PAF1_MOUSE	2	2	2	>sp|Q8K2T8|PAF1_MOUSE RNA polymerase II-associated factor 1 homolog OS=Mus musculus GN=Paf1 PE=2 SV=1	1	2	2	2	0	2	0	2	0	2	5	5	5	60.518	535	535	0	0	5	0	1236900	0	2	2				258	50;510	True;True	51;538	80;830	86;875	86;875
tr|A2AFJ8|A2AFJ8_MOUSE;sp|Q8K4I3|ARHG6_MOUSE;tr|F6WMJ3|F6WMJ3_MOUSE;tr|H3BJ53|H3BJ53_MOUSE;tr|D3Z0V2|D3Z0V2_MOUSE;sp|Q9ES28-6|ARHG7_MOUSE;sp|Q9ES28-8|ARHG7_MOUSE;sp|Q9ES28-4|ARHG7_MOUSE;sp|Q9ES28-5|ARHG7_MOUSE;sp|Q9ES28-3|ARHG7_MOUSE;sp|Q9ES28-2|ARHG7_MOUSE;sp|Q9ES28-7|ARHG7_MOUSE;sp|Q9ES28|ARHG7_MOUSE	tr|A2AFJ8|A2AFJ8_MOUSE;sp|Q8K4I3|ARHG6_MOUSE;tr|F6WMJ3|F6WMJ3_MOUSE;tr|H3BJ53|H3BJ53_MOUSE;tr|D3Z0V2|D3Z0V2_MOUSE;sp|Q9ES28-6|ARHG7_MOUSE;sp|Q9ES28-8|ARHG7_MOUSE;sp|Q9ES28-4|ARHG7_MOUSE;sp|Q9ES28-5|ARHG7_MOUSE;sp|Q9ES28-3|ARHG7_MOUSE;sp|Q9ES28-2|ARHG7_MOUSE;sp|Q9ES28-7|ARHG7_MOUSE;sp|Q9ES28|ARHG7_MOUSE	2;2;2;1;1;1;1;1;1;1;1;1;1	2;2;2;1;1;1;1;1;1;1;1;1;1	2;2;2;1;1;1;1;1;1;1;1;1;1	>tr|A2AFJ8|A2AFJ8_MOUSE Rho guanine nucleotide exchange factor 6 OS=Mus musculus GN=Arhgef6 PE=1 SV=1;>sp|Q8K4I3|ARHG6_MOUSE Rho guanine nucleotide exchange factor 6 OS=Mus musculus GN=Arhgef6 PE=1 SV=1;>tr|F6WMJ3|F6WMJ3_MOUSE Rho guanine nucleotide exchan	13	2	2	2	2	1	2	1	2	1	4.8	4.8	4.8	55.13	483	483;771;795;302;630;689;705;751;782;787;803;810;862	0	4.8	2.7	1445400	635720	2	1	3				259	1082;1402	True;True	1151;1494	1764;1765;2281	1849;1850;2399	1850;2399
sp|Q8QZY1|EIF3L_MOUSE	sp|Q8QZY1|EIF3L_MOUSE	3	3	3	>sp|Q8QZY1|EIF3L_MOUSE Eukaryotic translation initiation factor 3 subunit L OS=Mus musculus GN=Eif3l PE=1 SV=1	1	3	3	3	3	0	3	0	3	0	6.9	6.9	6.9	66.612	564	564	0	6.9	0	974380	0	3	0	3				260	640;1256;1322	True;True;True	672;1337;1407	1050;2045;2144	1103;2145;2250	1103;2145;2250
sp|Q8R1F1|NIBL1_MOUSE	sp|Q8R1F1|NIBL1_MOUSE	1	1	1	>sp|Q8R1F1|NIBL1_MOUSE Niban-like protein 1 OS=Mus musculus GN=Fam129b PE=2 SV=2	1	1	1	1	1	1	1	1	1	1	1.5	1.5	1.5	84.818	749	749	0	1.5	1.5	714290	450150	1	1	2				261	1244	True	1323	2023;2024	2120;2121	2120
sp|Q8VDD5|MYH9_MOUSE;tr|E9QPE7|E9QPE7_MOUSE;sp|O08638-2|MYH11_MOUSE;sp|O08638|MYH11_MOUSE;tr|F2Z494|F2Z494_MOUSE	sp|Q8VDD5|MYH9_MOUSE	22;2;2;2;1	22;2;2;2;1	21;1;1;1;1	>sp|Q8VDD5|MYH9_MOUSE Myosin-9 OS=Mus musculus GN=Myh9 PE=1 SV=4	5	22	22	21	1	22	1	22	0	21	14.6	14.6	13.8	226.37	1960	1960;1938;1938;1972;120	0	0.8	14.6	0	13494000	0	19	19				262	68;102;173;193;296;325;503;537;776;850;890;942;948;972;985;1118;1124;1125;1211;1280;1338;1363	True;True;True;True;True;True;True;True;True;True;True;True;True;True;True;True;True;True;True;True;True;True	71;106;180;201;313;314;344;531;565;818;907;952;1006;1012;1037;1051;1188;1194;1195;1287;1288;1363;1425;1451	110;162;286;320;495;496;540;820;870;1267;1393;1464;1541;1549;1550;1582;1603;1827;1835;1836;1978;1979;2083;2172;2212	118;173;304;340;521;522;523;570;862;863;917;1332;1467;1540;1620;1628;1629;1661;1683;1917;1925;1926;2072;2073;2184;2286;2328;2329	118;173;304;340;522;570;862;917;1332;1467;1540;1620;1629;1661;1683;1917;1925;1926;2072;2184;2286;2329	118;119;120;121;122	627;1009;1506;1510;1910
sp|Q8VDW0-2|DX39A_MOUSE;sp|Q8VDW0|DX39A_MOUSE;sp|Q9Z1N5|DX39B_MOUSE	sp|Q8VDW0-2|DX39A_MOUSE;sp|Q8VDW0|DX39A_MOUSE;sp|Q9Z1N5|DX39B_MOUSE	1;1;1	1;1;1	1;1;1	>sp|Q8VDW0-2|DX39A_MOUSE Isoform 2 of ATP-dependent RNA helicase DDX39A OS=Mus musculus GN=Ddx39a;>sp|Q8VDW0|DX39A_MOUSE ATP-dependent RNA helicase DDX39A OS=Mus musculus GN=Ddx39a PE=2 SV=1;>sp|Q9Z1N5|DX39B_MOUSE Spliceosome RNA helicase Ddx39b OS=Mus mus	3	1	1	1	1	0	1	0	1	0	5.5	5.5	5.5	21.244	182	182;427;428	0	5.5	0	474040	0	1	0	1				263	569	True	600	930	981	981
sp|Q8VE10|NAA40_MOUSE	sp|Q8VE10|NAA40_MOUSE	1	1	1	>sp|Q8VE10|NAA40_MOUSE N-alpha-acetyltransferase 40 OS=Mus musculus GN=Naa40 PE=2 SV=1	1	1	1	1	1	0	1	0	1	0	5.1	5.1	5.1	27.229	237	237	0.0058997	5.1	0	246270	0	1	0	1				264	685	True	721	1119	1178	1178
sp|Q8VEE4|RFA1_MOUSE;tr|Q5SWN2|Q5SWN2_MOUSE	sp|Q8VEE4|RFA1_MOUSE;tr|Q5SWN2|Q5SWN2_MOUSE	1;1	1;1	1;1	>sp|Q8VEE4|RFA1_MOUSE Replication protein A 70 kDa DNA-binding subunit OS=Mus musculus GN=Rpa1 PE=1 SV=1;>tr|Q5SWN2|Q5SWN2_MOUSE Replication protein A 70 kDa DNA-binding subunit OS=Mus musculus GN=Rpa1 PE=1 SV=2	2	1	1	1	1	1	1	1	1	1	2.1	2.1	2.1	69.036	623	623;644	0	2.1	2.1	876900	718470	1	1	2				265	1342	True	1429	2177;2178	2291;2292	2291
tr|G3XA10|G3XA10_MOUSE;sp|Q8VEK3|HNRPU_MOUSE	tr|G3XA10|G3XA10_MOUSE;sp|Q8VEK3|HNRPU_MOUSE	7;7	7;7	7;7	>tr|G3XA10|G3XA10_MOUSE Heterogeneous nuclear ribonucleoprotein U, isoform CRA_b OS=Mus musculus GN=Hnrnpu PE=1 SV=1;>sp|Q8VEK3|HNRPU_MOUSE Heterogeneous nuclear ribonucleoprotein U OS=Mus musculus GN=Hnrnpu PE=1 SV=1	2	7	7	7	5	7	5	7	5	7	10	10	10	86.805	793	793;800	0	6.8	10	4787100	10334000	5	6	11				266	185;204;483;752;849;1072;1391	True;True;True;True;True;True;True	193;213;511;790;906;1140;1482;1483	307;308;336;337;338;788;789;1228;1391;1392;1749;2263;2264;2265;2266	327;328;357;358;359;827;828;1291;1465;1466;1834;2381;2382;2383;2384	327;359;827;1291;1466;1834;2381	123	510
sp|Q8VI93|OAS3_MOUSE	sp|Q8VI93|OAS3_MOUSE	2	2	2	>sp|Q8VI93|OAS3_MOUSE 2-5-oligoadenylate synthase 3 OS=Mus musculus GN=Oas3 PE=2 SV=1	1	2	2	2	2	0	2	0	2	0	2.7	2.7	2.7	126.33	1138	1138	0	2.7	0	852760	0	2	0	2				267	1202;1234	True;True	1276;1313	1960;2010	2053;2106	2053;2106
sp|Q91VH2|SNX9_MOUSE	sp|Q91VH2|SNX9_MOUSE	2	2	2	>sp|Q91VH2|SNX9_MOUSE Sorting nexin-9 OS=Mus musculus GN=Snx9 PE=1 SV=1	1	2	2	2	2	0	2	0	2	0	2.7	2.7	2.7	66.545	595	595	0	2.7	0	877550	0	2	0	2				268	368;612	True;True	392;644	611;1005	641;1057	641;1057
sp|Q91VI7|RINI_MOUSE	sp|Q91VI7|RINI_MOUSE	1	1	1	>sp|Q91VI7|RINI_MOUSE Ribonuclease inhibitor OS=Mus musculus GN=Rnh1 PE=1 SV=1	1	1	1	1	1	1	1	1	1	1	2.6	2.6	2.6	49.816	456	456	0	2.6	2.6	508430	328780	1	1	2				269	131	True	135	203;204	217;218	218
sp|Q91VK1|BZW2_MOUSE	sp|Q91VK1|BZW2_MOUSE	1	1	1	>sp|Q91VK1|BZW2_MOUSE Basic leucine zipper and W2 domain-containing protein 2 OS=Mus musculus GN=Bzw2 PE=1 SV=1	1	1	1	1	1	1	1	1	1	1	4.5	4.5	4.5	48.063	419	419	0	4.5	4.5	263970	255190	1	1	2				270	235	True	247	395;396	421;422	422
sp|Q91ZW3|SMCA5_MOUSE	sp|Q91ZW3|SMCA5_MOUSE	1	1	1	>sp|Q91ZW3|SMCA5_MOUSE SWI/SNF-related matrix-associated actin-dependent regulator of chromatin subfamily A member 5 OS=Mus musculus GN=Smarca5 PE=1 SV=1	1	1	1	1	0	1	0	1	0	1	1	1	1	121.63	1051	1051	0	0	1	0	884080	0	1	1				271	382	True	406	629	659	659
tr|G3X956|G3X956_MOUSE;sp|Q920B9|SP16H_MOUSE	tr|G3X956|G3X956_MOUSE;sp|Q920B9|SP16H_MOUSE	5;5	5;5	5;5	>tr|G3X956|G3X956_MOUSE FACT complex subunit SPT16 OS=Mus musculus GN=Supt16 PE=1 SV=1;>sp|Q920B9|SP16H_MOUSE FACT complex subunit SPT16 OS=Mus musculus GN=Supt16h PE=1 SV=2	2	5	5	5	0	5	0	5	0	5	6.3	6.3	6.3	119.84	1047	1047;1047	0	0	6.3	0	2605600	0	6	6				272	5;105;290;847;1400	True;True;True;True;True	6;109;307;904;1492	8;166;486;1389;2278	8;177;178;512;1463;2396	8;177;512;1463;2396
sp|Q920E5|FPPS_MOUSE	sp|Q920E5|FPPS_MOUSE	3	3	3	>sp|Q920E5|FPPS_MOUSE Farnesyl pyrophosphate synthase OS=Mus musculus GN=Fdps PE=1 SV=1	1	3	3	3	3	0	3	0	3	0	9.9	9.9	9.9	40.581	353	353	0	9.9	0	1419700	0	3	0	3				273	300;707;1268	True;True;True	318;744;1350	500;1158;2065	527;1218;2165	527;1218;2165
tr|A0A087WQA5|A0A087WQA5_MOUSE;tr|A0A087WR97|A0A087WR97_MOUSE;tr|A0A087WRZ5|A0A087WRZ5_MOUSE;tr|Q8R0B4|Q8R0B4_MOUSE;tr|Q8BLD4|Q8BLD4_MOUSE;tr|Q6VYI5|Q6VYI5_MOUSE;tr|Q6VYI4|Q6VYI4_MOUSE;sp|Q921F2|TADBP_MOUSE;tr|A0A087WRP4|A0A087WRP4_MOUSE;tr|H3BJV1|H3BJV1_MOUSE;tr|A0A087WSH7|A0A087WSH7_MOUSE;tr|A0A087WQX8|A0A087WQX8_MOUSE;tr|A0A087WNY6|A0A087WNY6_MOUSE;tr|A0A087WSC6|A0A087WSC6_MOUSE;tr|A0A087WS74|…	tr|A0A087WQA5|A0A087WQA5_MOUSE;tr|A0A087WR97|A0A087WR97_MOUSE;tr|A0A087WRZ5|A0A087WRZ5_MOUSE;tr|Q8R0B4|Q8R0B4_MOUSE;tr|Q8BLD4|Q8BLD4_MOUSE;tr|Q6VYI5|Q6VYI5_MOUSE;tr|Q6VYI4|Q6VYI4_MOUSE;sp|Q921F2|TADBP_MOUSE;tr|A0A087WRP4|A0A087WRP4_MOUSE;tr|H3BJV1|H3BJV1_MOUSE;tr|A0A087WSH7|A0A087WSH7_MOUSE	3;3;3;3;3;3;3;3;2;2;2;1;1;1;1;1	3;3;3;3;3;3;3;3;2;2;2;1;1;1;1;1	3;3;3;3;3;3;3;3;2;2;2;1;1;1;1;1	>tr|A0A087WQA5|A0A087WQA5_MOUSE TAR DNA-binding protein 43 (Fragment) OS=Mus musculus GN=Tardbp PE=4 SV=1;>tr|A0A087WR97|A0A087WR97_MOUSE TAR DNA-binding protein 43 (Fragment) OS=Mus musculus GN=Tardbp PE=4 SV=1;>tr|A0A087WRZ5|A0A087WRZ5_MOUSE TAR DNA-bind	16	3	3	3	3	2	3	2	3	2	16.5	16.5	16.5	22.703	200	200;243;285;295;298;302;304;414;138;140;175;85;88;99;128;149	0	16.5	10.5	1509400	881250	4	2	6				274	400;435;1184	True;True;True	426;461;1256	661;662;715;1930;1931	693;694;695;749;2023;2024	693;749;2023
sp|Q922F4|TBB6_MOUSE	sp|Q922F4|TBB6_MOUSE	8	3	3	>sp|Q922F4|TBB6_MOUSE Tubulin beta-6 chain OS=Mus musculus GN=Tubb6 PE=1 SV=1	1	8	3	3	8	8	3	3	3	3	21.5	8.5	8.5	50.09	447	447	0	21.5	21.5	0	1534600	1	2	3				275	3;89;344;393;598;658;888;1387	True;False;True;False;True;False;False;False	3;4;92;365;366;419;630;691;692;949;1477	3;4;5;6;140;141;576;577;649;650;982;983;1074;1075;1076;1077;1459;1460;1461;2254;2255	3;4;5;6;151;152;606;607;679;680;681;682;1033;1034;1035;1127;1128;1129;1130;1131;1132;1534;1535;1536;2372;2373	6;151;606;679;1033;1130;1534;2372	76;124;125	73;257;330
sp|Q922K7|NOP2_MOUSE;tr|E9QN31|E9QN31_MOUSE	sp|Q922K7|NOP2_MOUSE;tr|E9QN31|E9QN31_MOUSE	3;3	3;3	3;3	>sp|Q922K7|NOP2_MOUSE Probable 28S rRNA (cytosine-C(5))-methyltransferase OS=Mus musculus GN=Nop2 PE=1 SV=1;>tr|E9QN31|E9QN31_MOUSE Probable 28S rRNA (cytosine-C(5))-methyltransferase OS=Mus musculus GN=Nop2 PE=4 SV=1	2	3	3	3	0	3	0	3	0	3	5.5	5.5	5.5	86.751	793	793;794	0	0	5.5	0	1791900	0	3	3				276	312;805;891	True;True;True	330;848;953	516;1311;1465	545;1378;1541	545;1378;1541
sp|Q922R8|PDIA6_MOUSE;tr|Q3TML0|Q3TML0_MOUSE	sp|Q922R8|PDIA6_MOUSE;tr|Q3TML0|Q3TML0_MOUSE	4;3	4;3	4;3	>sp|Q922R8|PDIA6_MOUSE Protein disulfide-isomerase A6 OS=Mus musculus GN=Pdia6 PE=1 SV=3;>tr|Q3TML0|Q3TML0_MOUSE Protein disulfide-isomerase A6 OS=Mus musculus GN=Pdia6 PE=2 SV=1	2	4	4	4	3	4	3	4	3	4	12.3	12.3	12.3	48.1	440	440;445	0	9.5	12.3	1455300	1807700	3	4	7				277	245;459;635;1130	True;True;True;True	259;485;667;1200	412;748;749;1042;1043;1843;1844	438;783;784;1094;1095;1933;1934	438;783;1095;1933
tr|Q3TTL2|Q3TTL2_MOUSE;sp|Q922S8|KIF2C_MOUSE	tr|Q3TTL2|Q3TTL2_MOUSE;sp|Q922S8|KIF2C_MOUSE	1;1	1;1	1;1	>tr|Q3TTL2|Q3TTL2_MOUSE Kinesin-like protein KIF2C OS=Mus musculus GN=Kif2c PE=2 SV=1;>sp|Q922S8|KIF2C_MOUSE Kinesin-like protein KIF2C OS=Mus musculus GN=Kif2c PE=1 SV=1	2	1	1	1	1	0	1	0	1	0	1.5	1.5	1.5	75.584	670	670;721	0.002994	1.5	0	6510600	0	1	0	1				278	28	True	29	44	48	48
sp|Q99LH1|NOG2_MOUSE	sp|Q99LH1|NOG2_MOUSE	1	1	1	>sp|Q99LH1|NOG2_MOUSE Nucleolar GTP-binding protein 2 OS=Mus musculus GN=Gnl2 PE=2 SV=2	1	1	1	1	0	1	0	1	0	1	2.1	2.1	2.1	83.345	728	728	0	0	2.1	0	234790	0	1	1				279	1271	True	1354	2071	2171	2171
sp|Q99ME9|NOG1_MOUSE	sp|Q99ME9|NOG1_MOUSE	1	1	1	>sp|Q99ME9|NOG1_MOUSE Nucleolar GTP-binding protein 1 OS=Mus musculus GN=Gtpbp4 PE=2 SV=3	1	1	1	1	1	0	1	0	1	0	1.6	1.6	1.6	74.112	634	634	0	1.6	0	2905000	0	1	0	1				280	500	True	528	815	857	857
sp|Q99MU3-2|DSRAD_MOUSE;sp|Q99MU3|DSRAD_MOUSE;sp|Q99MU3-5|DSRAD_MOUSE	sp|Q99MU3-2|DSRAD_MOUSE;sp|Q99MU3|DSRAD_MOUSE;sp|Q99MU3-5|DSRAD_MOUSE	3;3;2	3;3;2	3;3;2	>sp|Q99MU3-2|DSRAD_MOUSE Isoform 2 of Double-stranded RNA-specific adenosine deaminase OS=Mus musculus GN=Adar;>sp|Q99MU3|DSRAD_MOUSE Double-stranded RNA-specific adenosine deaminase OS=Mus musculus GN=Adar PE=1 SV=2;>sp|Q99MU3-5|DSRAD_MOUSE Isoform 5 of D	3	3	3	3	0	3	0	3	0	3	3.5	3.5	3.5	127.66	1152	1152;1178;930	0	0	3.5	0	1560000	0	3	3				281	244;316;1088	True;True;True	258;334;1157	411;522;1775	437;551;1861	437;551;1861
sp|Q99P31|HPBP1_MOUSE	sp|Q99P31|HPBP1_MOUSE	2	2	2	>sp|Q99P31|HPBP1_MOUSE Hsp70-binding protein 1 OS=Mus musculus GN=Hspbp1 PE=2 SV=1	1	2	2	2	2	1	2	1	2	1	9	9	9	39.166	357	357	0	9	2.8	420930	374150	1	1	2				282	1297;1382	True;True	1381;1472	2107;2246;2247	2208;2363;2364	2208;2363	126	105
sp|Q99P88|NU155_MOUSE	sp|Q99P88|NU155_MOUSE	1	1	1	>sp|Q99P88|NU155_MOUSE Nuclear pore complex protein Nup155 OS=Mus musculus GN=Nup155 PE=1 SV=1	1	1	1	1	0	1	0	1	0	1	1.3	1.3	1.3	155.12	1391	1391	0	0	1.3	0	300590	0	1	1				283	1221	True	1298	1991	2085	2085
sp|Q9CPP0|NPM3_MOUSE	sp|Q9CPP0|NPM3_MOUSE	1	1	1	>sp|Q9CPP0|NPM3_MOUSE Nucleoplasmin-3 OS=Mus musculus GN=Npm3 PE=2 SV=3	1	1	1	1	0	1	0	1	0	1	8.6	8.6	8.6	19.023	175	175	0	0	8.6	0	3053000	0	2	2				284	182	True	190	302;303	322;323	322
tr|Q6ZWZ7|Q6ZWZ7_MOUSE;sp|Q9CPR4|RL17_MOUSE;tr|B2RY53|B2RY53_MOUSE	tr|Q6ZWZ7|Q6ZWZ7_MOUSE;sp|Q9CPR4|RL17_MOUSE	3;3;1	3;3;1	3;3;1	>tr|Q6ZWZ7|Q6ZWZ7_MOUSE 60S ribosomal protein L17 OS=Mus musculus GN=Rpl17 PE=2 SV=1;>sp|Q9CPR4|RL17_MOUSE 60S ribosomal protein L17 OS=Mus musculus GN=Rpl17 PE=2 SV=3	3	3	3	3	1	2	1	2	1	2	21.7	21.7	21.7	21.397	184	184;184;190	0	5.4	16.3	567560	1849200	1	2	3				285	323;439;1397	True;True;True	342;465;1489	537;720;2274	567;754;2392	567;754;2392
sp|Q9CPX6|ATG3_MOUSE	sp|Q9CPX6|ATG3_MOUSE	2	2	2	>sp|Q9CPX6|ATG3_MOUSE Ubiquitin-like-conjugating enzyme ATG3 OS=Mus musculus GN=Atg3 PE=1 SV=1	1	2	2	2	2	2	2	2	2	2	8.3	8.3	8.3	35.796	314	314	0	8.3	8.3	1295400	1001700	2	2	4				286	12;74	True;True	13;77	22;23;116;117	25;26;124;125	26;124
sp|Q9CQG2-2|MET16_MOUSE;sp|Q9CQG2|MET16_MOUSE;tr|Q5SW15|Q5SW15_MOUSE	sp|Q9CQG2-2|MET16_MOUSE;sp|Q9CQG2|MET16_MOUSE;tr|Q5SW15|Q5SW15_MOUSE	1;1;1	1;1;1	1;1;1	>sp|Q9CQG2-2|MET16_MOUSE Isoform 2 of Methyltransferase-like protein 16 OS=Mus musculus GN=Mettl16;>sp|Q9CQG2|MET16_MOUSE Methyltransferase-like protein 16 OS=Mus musculus GN=Mettl16 PE=2 SV=1;>tr|Q5SW15|Q5SW15_MOUSE Methyltransferase-like protein 16 OS=Mu	3	1	1	1	1	0	1	0	1	0	2.3	2.3	2.3	58.806	523	523;553;593	0	2.3	0	363910	0	1	0	1				287	103	True	107	163	174	174
sp|Q9CQN1|TRAP1_MOUSE	sp|Q9CQN1|TRAP1_MOUSE	5	5	5	>sp|Q9CQN1|TRAP1_MOUSE Heat shock protein 75 kDa, mitochondrial OS=Mus musculus GN=Trap1 PE=1 SV=1	1	5	5	5	5	2	5	2	5	2	10.1	10.1	10.1	80.208	706	706	0	10.1	3.5	3481900	920140	5	2	7				288	35;119;303;309;1367	True;True;True;True;True	36;123;321;327;1455	57;187;188;504;512;513;2221	61;201;202;531;540;541;2338	61;201;531;541;2338
sp|Q9CQW1|YKT6_MOUSE	sp|Q9CQW1|YKT6_MOUSE	1	1	1	>sp|Q9CQW1|YKT6_MOUSE Synaptobrevin homolog YKT6 OS=Mus musculus GN=Ykt6 PE=2 SV=1	1	1	1	1	0	1	0	1	0	1	8.6	8.6	8.6	22.314	198	198	0	0	8.6	0	333360	0	1	1				289	1000	True	1066	1623	1704	1704
sp|Q9CR57|RL14_MOUSE	sp|Q9CR57|RL14_MOUSE	3	3	3	>sp|Q9CR57|RL14_MOUSE 60S ribosomal protein L14 OS=Mus musculus GN=Rpl14 PE=1 SV=3	1	3	3	3	0	3	0	3	0	3	15.7	15.7	15.7	23.564	217	217	0	0	15.7	0	5664100	0	4	4				290	1;92;1226	True;True;True	1;95;1303	1;146;1997;1998	1;157;2091;2092	1;157;2092
sp|Q9CRC8|LRC40_MOUSE	sp|Q9CRC8|LRC40_MOUSE	3	3	3	>sp|Q9CRC8|LRC40_MOUSE Leucine-rich repeat-containing protein 40 OS=Mus musculus GN=Lrrc40 PE=2 SV=2	1	3	3	3	3	2	3	2	3	2	5	5	5	68.075	602	602	0	5	3.3	1506900	394480	3	2	5				291	384;465;1157	True;True;True	408;492;1228	631;632;760;1884;1885	661;662;795;1976;1977	661;795;1976
sp|Q9CWK8|SNX2_MOUSE;tr|Q6NZD2|Q6NZD2_MOUSE;sp|Q9WV80|SNX1_MOUSE	sp|Q9CWK8|SNX2_MOUSE	8;2;2	8;2;2	8;2;2	>sp|Q9CWK8|SNX2_MOUSE Sorting nexin-2 OS=Mus musculus GN=Snx2 PE=1 SV=2	3	8	8	8	8	6	8	6	8	6	17.7	17.7	17.7	58.47	519	519;521;522	0	17.7	13.7	7378700	4295200	8	6	14				292	86;149;495;928;963;1026;1384;1404	True;True;True;True;True;True;True;True	89;155;523;992;1028;1093;1474;1496	136;137;243;244;808;1517;1518;1568;1569;1667;1668;2249;2250;2283	147;148;258;259;849;1595;1596;1647;1648;1749;1750;2366;2367;2368;2401	147;258;849;1595;1647;1750;2366;2401
sp|Q9CXF4|TBC15_MOUSE	sp|Q9CXF4|TBC15_MOUSE	5	5	5	>sp|Q9CXF4|TBC15_MOUSE TBC1 domain family member 15 OS=Mus musculus GN=Tbc1d15 PE=1 SV=1	1	5	5	5	5	2	5	2	5	2	9.4	9.4	9.4	76.526	671	671	0	9.4	4	2926700	955210	5	2	7				293	101;227;575;1180;1403	True;True;True;True;True	105;239;607;1252;1495	160;161;382;941;942;1924;2282	171;172;407;992;993;2017;2400	171;407;992;2017;2400
tr|A2BH06|A2BH06_MOUSE;tr|E9PZB3|E9PZB3_MOUSE;tr|E9PYL9|E9PYL9_MOUSE;sp|Q9CXW4|RL11_MOUSE	tr|A2BH06|A2BH06_MOUSE;tr|E9PZB3|E9PZB3_MOUSE;tr|E9PYL9|E9PYL9_MOUSE;sp|Q9CXW4|RL11_MOUSE	3;3;3;3	3;3;3;3	3;3;3;3	>tr|A2BH06|A2BH06_MOUSE 60S ribosomal protein L11 (Fragment) OS=Mus musculus GN=Rpl11 PE=3 SV=1;>tr|E9PZB3|E9PZB3_MOUSE Protein Gm5093 OS=Mus musculus GN=Gm5093 PE=3 SV=1;>tr|E9PYL9|E9PYL9_MOUSE Uncharacterized protein OS=Mus musculus GN=Gm10036 PE=3 SV=1;	4	3	3	3	1	3	1	3	1	3	16.9	16.9	16.9	19.676	172	172;174;178;178	0	8.1	16.9	964460	8063600	1	3	4				294	25;505;1288	True;True;True	26;533;1372	39;822;2095;2096	43;865;2196;2197	43;865;2196
sp|Q9CY58-4|PAIRB_MOUSE;sp|Q9CY58-3|PAIRB_MOUSE;sp|Q9CY58-2|PAIRB_MOUSE;sp|Q9CY58|PAIRB_MOUSE	sp|Q9CY58-4|PAIRB_MOUSE;sp|Q9CY58-3|PAIRB_MOUSE;sp|Q9CY58-2|PAIRB_MOUSE;sp|Q9CY58|PAIRB_MOUSE	1;1;1;1	1;1;1;1	1;1;1;1	>sp|Q9CY58-4|PAIRB_MOUSE Isoform 4 of Plasminogen activator inhibitor 1 RNA-binding protein OS=Mus musculus GN=Serbp1;>sp|Q9CY58-3|PAIRB_MOUSE Isoform 3 of Plasminogen activator inhibitor 1 RNA-binding protein OS=Mus musculus GN=Serbp1;>sp|Q9CY58-2|PAIRB_M	4	1	1	1	0	1	0	1	0	1	6.8	6.8	6.8	25.678	235	235;386;392;407	0	0	6.8	0	104950	0	1	1				295	990	True	1056	1610	1690	1690
sp|Q9CY62-2|RN181_MOUSE;sp|Q9CY62|RN181_MOUSE;tr|D3YUJ1|D3YUJ1_MOUSE	sp|Q9CY62-2|RN181_MOUSE;sp|Q9CY62|RN181_MOUSE;tr|D3YUJ1|D3YUJ1_MOUSE	1;1;1	1;1;1	1;1;1	>sp|Q9CY62-2|RN181_MOUSE Isoform 2 of E3 ubiquitin-protein ligase RNF181 OS=Mus musculus GN=Rnf181;>sp|Q9CY62|RN181_MOUSE E3 ubiquitin-protein ligase RNF181 OS=Mus musculus GN=Rnf181 PE=2 SV=1;>tr|D3YUJ1|D3YUJ1_MOUSE E3 ubiquitin-protein ligase RNF181 OS=M	3	1	1	1	0	1	0	1	0	1	6.8	6.8	6.8	13.598	118	118;165;206	0	0	6.8	0	5277700	0	1	1				296	151	True	157	246	261	261
tr|E9QAZ2|E9QAZ2_MOUSE;sp|Q9CZM2|RL15_MOUSE;tr|B8JKK2|B8JKK2_MOUSE	tr|E9QAZ2|E9QAZ2_MOUSE;sp|Q9CZM2|RL15_MOUSE;tr|B8JKK2|B8JKK2_MOUSE	2;2;1	2;2;1	2;2;1	>tr|E9QAZ2|E9QAZ2_MOUSE Ribosomal protein L15 OS=Mus musculus GN=Gm10020 PE=3 SV=1;>sp|Q9CZM2|RL15_MOUSE 60S ribosomal protein L15 OS=Mus musculus GN=Rpl15 PE=2 SV=4;>tr|B8JKK2|B8JKK2_MOUSE Ribosomal protein L15 (Fragment) OS=Mus musculus GN=Rpl15 PE=3 SV=	3	2	2	2	0	2	0	2	0	2	11.3	11.3	11.3	24.077	204	204;204;107	0	0	11.3	0	1297500	0	2	2				297	1042;1294	True;True	1109;1378	1699;2104	1782;2205	1782;2205
sp|Q9D0E1-2|HNRPM_MOUSE;sp|Q9D0E1|HNRPM_MOUSE;tr|B8JK33|B8JK33_MOUSE;tr|B8JK32|B8JK32_MOUSE;tr|F6W322|F6W322_MOUSE;tr|F7C9U3|F7C9U3_MOUSE	sp|Q9D0E1-2|HNRPM_MOUSE;sp|Q9D0E1|HNRPM_MOUSE;tr|B8JK33|B8JK33_MOUSE;tr|B8JK32|B8JK32_MOUSE	14;14;13;13;4;1	14;14;13;13;4;1	14;14;13;13;4;1	>sp|Q9D0E1-2|HNRPM_MOUSE Isoform 2 of Heterogeneous nuclear ribonucleoprotein M OS=Mus musculus GN=Hnrnpm;>sp|Q9D0E1|HNRPM_MOUSE Heterogeneous nuclear ribonucleoprotein M OS=Mus musculus GN=Hnrnpm PE=1 SV=3;>tr|B8JK33|B8JK33_MOUSE Heterogeneous nuclear rib	6	14	14	14	11	12	11	12	11	12	27.1	27.1	27.1	73.74	690	690;729;640;679;243;57	0	22.8	22.8	8309600	11212000	6	8	14				298	33;371;432;444;573;695;823;824;825;826;932;1259;1265;1266	True;True;True;True;True;True;True;True;True;True;True;True;True;True	34;395;458;470;605;731;870;871;872;873;874;875;876;877;996;1340;1341;1347;1348	53;54;615;616;709;710;711;727;937;938;1141;1142;1347;1348;1349;1350;1351;1352;1353;1354;1355;1524;1525;2050;2051;2052;2062;2063	57;58;645;646;743;744;745;761;988;989;1201;1202;1417;1418;1419;1420;1421;1422;1423;1424;1425;1602;1603;2150;2151;2152;2162;2163	57;645;745;761;988;1202;1417;1419;1422;1423;1603;2150;2162;2163	127;128;129;130;131;132;133;134	104;286;294;296;552;556;567;571
sp|Q9D1R9|RL34_MOUSE	sp|Q9D1R9|RL34_MOUSE	1	1	1	>sp|Q9D1R9|RL34_MOUSE 60S ribosomal protein L34 OS=Mus musculus GN=Rpl34 PE=1 SV=2	1	1	1	1	0	1	0	1	0	1	6.8	6.8	6.8	13.293	117	117	0	0	6.8	0	368410	0	2	2				299	36	True	37	58	62;63	63
sp|Q9D8E6|RL4_MOUSE	sp|Q9D8E6|RL4_MOUSE	2	2	2	>sp|Q9D8E6|RL4_MOUSE 60S ribosomal protein L4 OS=Mus musculus GN=Rpl4 PE=1 SV=3	1	2	2	2	0	2	0	2	0	2	6.2	6.2	6.2	47.153	419	419	0	0	6.2	0	817850	0	2	2				300	518;853	True;True	546;910	842;1396	887;1470	887;1470
sp|Q9D8N0|EF1G_MOUSE	sp|Q9D8N0|EF1G_MOUSE	4	4	4	>sp|Q9D8N0|EF1G_MOUSE Elongation factor 1-gamma OS=Mus musculus GN=Eef1g PE=1 SV=3	1	4	4	4	4	2	4	2	4	2	10.8	10.8	10.8	50.06	437	437	0	10.8	6.2	4316800	1353700	4	2	6				301	76;560;622;1086	True;True;True;True	79;589;654;1155	120;121;910;1019;1020;1772	128;129;960;1071;1072;1858	128;960;1071;1858
sp|Q9D8T2|GSDMD_MOUSE	sp|Q9D8T2|GSDMD_MOUSE	3	3	3	>sp|Q9D8T2|GSDMD_MOUSE Gasdermin-D OS=Mus musculus GN=Gsdmdc1 PE=2 SV=1	1	3	3	3	2	2	2	2	2	2	7	7	7	53.237	487	487	0	5.1	4.3	1716200	881380	1	2	3				302	73;839;1321	True;True;True	76;895;896;1406	115;1378;1379;2142;2143	123;1450;1451;2248;2249	123;1451;2249
sp|Q9D8U8|SNX5_MOUSE	sp|Q9D8U8|SNX5_MOUSE	1	1	1	>sp|Q9D8U8|SNX5_MOUSE Sorting nexin-5 OS=Mus musculus GN=Snx5 PE=1 SV=1	1	1	1	1	1	0	1	0	1	0	2.7	2.7	2.7	46.797	404	404	0	2.7	0	0	0	1	0	1				303	991	True	1057	1611	1691	1691
sp|Q9DBC7|KAP0_MOUSE	sp|Q9DBC7|KAP0_MOUSE	1	1	1	>sp|Q9DBC7|KAP0_MOUSE cAMP-dependent protein kinase type I-alpha regulatory subunit OS=Mus musculus GN=Prkar1a PE=1 SV=3	1	1	1	1	0	1	0	1	0	1	4.5	4.5	4.5	43.185	381	381	0	0	4.5	0	505330	0	1	1				304	797	True	840	1300	1366	1366
sp|Q9DBY8|NVL_MOUSE	sp|Q9DBY8|NVL_MOUSE	1	1	1	>sp|Q9DBY8|NVL_MOUSE Nuclear valosin-containing protein-like OS=Mus musculus GN=Nvl PE=1 SV=1	1	1	1	1	0	1	0	1	0	1	1.8	1.8	1.8	94.475	855	855	0	0	1.8	0	620580	0	1	1				305	683	True	718	1114	1173	1173
sp|Q9DCL9|PUR6_MOUSE	sp|Q9DCL9|PUR6_MOUSE	1	1	1	>sp|Q9DCL9|PUR6_MOUSE Multifunctional protein ADE2 OS=Mus musculus GN=Paics PE=1 SV=4	1	1	1	1	1	0	1	0	1	0	3.3	3.3	3.3	47.006	425	425	0	3.3	0	180970	0	1	0	1				306	289	True	306	485	511	511
sp|Q9EPL8|IPO7_MOUSE	sp|Q9EPL8|IPO7_MOUSE	5	5	5	>sp|Q9EPL8|IPO7_MOUSE Importin-7 OS=Mus musculus GN=Ipo7 PE=1 SV=2	1	5	5	5	5	3	5	3	5	3	5.6	5.6	5.6	119.49	1038	1038	0	5.6	3.3	3363500	1386700	5	3	8				307	31;53;335;354;999	True;True;True;True;True	32;54;355;377;1065	49;50;84;85;562;590;1621;1622	53;54;90;91;592;620;1702;1703	53;90;592;620;1703
sp|Q9EPU0-2|RENT1_MOUSE;sp|Q9EPU0|RENT1_MOUSE	sp|Q9EPU0-2|RENT1_MOUSE;sp|Q9EPU0|RENT1_MOUSE	1;1	1;1	1;1	>sp|Q9EPU0-2|RENT1_MOUSE Isoform 2 of Regulator of nonsense transcripts 1 OS=Mus musculus GN=Upf1;>sp|Q9EPU0|RENT1_MOUSE Regulator of nonsense transcripts 1 OS=Mus musculus GN=Upf1 PE=1 SV=2	2	1	1	1	1	1	1	1	1	1	0.8	0.8	0.8	122.66	1113	1113;1124	0	0.8	0.8	461490	343980	1	1	2				308	581	True	613	951;952	1002;1003	1003
sp|Q9EQP2|EHD4_MOUSE	sp|Q9EQP2|EHD4_MOUSE	10	10	9	>sp|Q9EQP2|EHD4_MOUSE EH domain-containing protein 4 OS=Mus musculus GN=Ehd4 PE=1 SV=1	1	10	10	9	9	5	9	5	8	5	21.1	21.1	19.6	61.48	541	541	0	18.7	12.4	4196300	1691900	7	4	11				309	18;100;188;270;358;377;677;757;1019;1027	True;True;True;True;True;True;True;True;True;True	19;104;196;286;382;401;712;797;1086;1094	30;159;312;453;596;597;623;1104;1105;1237;1654;1655;1669;1670	33;170;332;479;626;627;653;1162;1163;1301;1736;1737;1751;1752	33;170;332;479;626;653;1162;1301;1736;1751	135	18
sp|Q9ERD7|TBB3_MOUSE	sp|Q9ERD7|TBB3_MOUSE	9	2	1	>sp|Q9ERD7|TBB3_MOUSE Tubulin beta-3 chain OS=Mus musculus GN=Tubb3 PE=1 SV=1	1	9	2	1	9	9	2	2	1	1	24.9	5.8	3.8	50.418	450	450	0	24.9	24.9	567980	930770	1	1	2				310	58;89;393;572;588;658;836;888;1387	False;False;False;False;False;False;True;False;True	59;60;92;419;603;604;620;691;692;891;949;1477	91;92;93;94;140;141;649;650;933;934;935;936;965;966;1074;1075;1076;1077;1373;1374;1459;1460;1461;2254;2255	97;98;99;100;151;152;679;680;681;682;984;985;986;987;1016;1017;1127;1128;1129;1130;1131;1132;1445;1446;1534;1535;1536;2372;2373	100;151;679;986;1017;1130;1445;1534;2372	74;75;76;83	73;164;257;388
tr|E9Q1T9|E9Q1T9_MOUSE;sp|Q9ERK4|XPO2_MOUSE;tr|F6ZEW4|F6ZEW4_MOUSE;tr|E9QAX7|E9QAX7_MOUSE	tr|E9Q1T9|E9Q1T9_MOUSE;sp|Q9ERK4|XPO2_MOUSE;tr|F6ZEW4|F6ZEW4_MOUSE	8;8;6;3	8;8;6;3	8;8;6;3	>tr|E9Q1T9|E9Q1T9_MOUSE Exportin-2 OS=Mus musculus GN=Cse1l PE=4 SV=1;>sp|Q9ERK4|XPO2_MOUSE Exportin-2 OS=Mus musculus GN=Cse1l PE=2 SV=1;>tr|F6ZEW4|F6ZEW4_MOUSE Exportin-2 (Fragment) OS=Mus musculus GN=Cse1l PE=4 SV=1	4	8	8	8	8	1	8	1	8	1	8.6	8.6	8.6	103.89	915	915;971;658;415	0	8.6	1.1	8491300	381250	6	1	7				311	194;277;539;734;955;1053;1147;1281	True;True;True;True;True;True;True;True	202;293;567;771;1020;1121;1217;1364;1365	321;322;464;873;1194;1559;1717;1867;2084;2085	341;342;490;920;1255;1638;1801;1958;2185;2186	341;490;920;1255;1638;1801;1958;2186	136;137	296;864
sp|Q9ERU9|RBP2_MOUSE	sp|Q9ERU9|RBP2_MOUSE	9	9	9	>sp|Q9ERU9|RBP2_MOUSE E3 SUMO-protein ligase RanBP2 OS=Mus musculus GN=Ranbp2 PE=1 SV=2	1	9	9	9	1	9	1	9	1	9	4.4	4.4	4.4	341.12	3053	3053	0	0.5	4.4	449550	6139600	1	9	10				312	311;351;492;556;1065;1079;1094;1328;1374	True;True;True;True;True;True;True;True;True	329;374;520;585;1133;1148;1164;1413;1464	515;587;803;905;906;1738;1760;1789;2153;2233	544;617;842;955;956;1823;1845;1877;2259;2350	544;617;842;956;1823;1845;1877;2259;2350
sp|Q9JHU9|INO1_MOUSE	sp|Q9JHU9|INO1_MOUSE	3	3	3	>sp|Q9JHU9|INO1_MOUSE Inositol-3-phosphate synthase 1 OS=Mus musculus GN=Isyna1 PE=2 SV=1	1	3	3	3	3	0	3	0	3	0	7.2	7.2	7.2	60.931	557	557	0	7.2	0	965640	0	3	0	3				313	108;123;908	True;True;True	112;127;971	171;192;1488	183;206;1566	183;206;1566
sp|Q9JI11|STK4_MOUSE;sp|Q9JI10|STK3_MOUSE;tr|D6RHQ9|D6RHQ9_MOUSE;tr|A2A5M9|A2A5M9_MOUSE;sp|Q9JI10-2|STK3_MOUSE	sp|Q9JI11|STK4_MOUSE;sp|Q9JI10|STK3_MOUSE;tr|D6RHQ9|D6RHQ9_MOUSE;tr|A2A5M9|A2A5M9_MOUSE;sp|Q9JI10-2|STK3_MOUSE	2;2;1;1;1	2;2;1;1;1	2;2;1;1;1	>sp|Q9JI11|STK4_MOUSE Serine/threonine-protein kinase 4 OS=Mus musculus GN=Stk4 PE=1 SV=1;>sp|Q9JI10|STK3_MOUSE Serine/threonine-protein kinase 3 OS=Mus musculus GN=Stk3 PE=1 SV=1;>tr|D6RHQ9|D6RHQ9_MOUSE Serine/threonine-protein kinase 3 OS=Mus musculus GN	5	2	2	2	2	1	2	1	2	1	5.5	5.5	5.5	55.541	487	487;497;38;113;427	0	5.5	3.3	418830	0	1	0	1				314	638;959	True;True	670;1024	1047;1048;1563	1099;1100;1101;1642	1099;1642	138	178
tr|B8JJ90|B8JJ90_MOUSE;tr|Q52KR6|Q52KR6_MOUSE;sp|Q9JIX8-3|ACINU_MOUSE;tr|B8JJ92|B8JJ92_MOUSE;sp|Q9JIX8-2|ACINU_MOUSE;tr|B8JJ91|B8JJ91_MOUSE;tr|F6RJ39|F6RJ39_MOUSE;sp|Q9JIX8-4|ACINU_MOUSE;sp|Q9JIX8|ACINU_MOUSE	tr|B8JJ90|B8JJ90_MOUSE;tr|Q52KR6|Q52KR6_MOUSE;sp|Q9JIX8-3|ACINU_MOUSE;tr|B8JJ92|B8JJ92_MOUSE;sp|Q9JIX8-2|ACINU_MOUSE;tr|B8JJ91|B8JJ91_MOUSE;tr|F6RJ39|F6RJ39_MOUSE;sp|Q9JIX8-4|ACINU_MOUSE;sp|Q9JIX8|ACINU_MOUSE	1;1;1;1;1;1;1;1;1	1;1;1;1;1;1;1;1;1	1;1;1;1;1;1;1;1;1	>tr|B8JJ90|B8JJ90_MOUSE Apoptotic chromatin condensation inducer in the nucleus (Fragment) OS=Mus musculus GN=Acin1 PE=1 SV=3;>tr|Q52KR6|Q52KR6_MOUSE Acin1 protein OS=Mus musculus GN=Acin1 PE=1 SV=1;>sp|Q9JIX8-3|ACINU_MOUSE Isoform 3 of Apoptotic chromatin	9	1	1	1	0	1	0	1	0	1	7.2	7.2	7.2	24.557	222	222;552;565;580;581;634;1272;1298;1338	0	0	7.2	0	127730	0	1	1				315	477	True	505	779	817	817
sp|Q9JKF1|IQGA1_MOUSE;sp|Q3UQ44|IQGA2_MOUSE;tr|F8VQ29|F8VQ29_MOUSE	sp|Q9JKF1|IQGA1_MOUSE	28;1;1	28;1;1	28;1;1	>sp|Q9JKF1|IQGA1_MOUSE Ras GTPase-activating-like protein IQGAP1 OS=Mus musculus GN=Iqgap1 PE=1 SV=2	3	28	28	28	26	21	26	21	26	21	20.9	20.9	20.9	188.74	1657	1657;1575;1632	0	19.6	17.2	25712000	13983000	25	22	47				316	70;83;134;183;263;326;363;524;525;538;554;603;634;680;692;693;698;761;789;953;956;966;1033;1054;1153;1161;1209;1237	True;True;True;True;True;True;True;True;True;True;True;True;True;True;True;True;True;True;True;True;True;True;True;True;True;True;True;True	73;86;138;191;279;345;387;552;553;566;583;635;666;715;728;729;734;735;801;832;1018;1021;1031;1100;1122;1223;1224;1232;1285;1316	112;131;132;208;209;304;442;443;541;542;604;605;850;851;852;871;872;899;900;901;902;991;992;993;1040;1041;1109;1110;1135;1136;1137;1146;1147;1241;1242;1289;1290;1556;1557;1560;1572;1573;1683;1718;1874;1875;1876;1877;1890;1891;1976;2014;2015	120;142;143;222;223;324;468;469;571;572;634;635;895;896;897;918;919;947;948;949;950;951;952;1043;1044;1045;1092;1093;1167;1168;1195;1196;1197;1206;1207;1305;1306;1355;1356;1635;1636;1639;1651;1652;1765;1802;1965;1966;1967;1968;1982;1983;2070;2110;2111	120;143;222;324;468;572;635;896;897;918;950;1043;1092;1167;1195;1197;1206;1306;1355;1635;1639;1651;1765;1802;1965;1983;2070;2110	139;140;141	866;913;993
sp|Q9JL26-2|FMNL_MOUSE;tr|A2AB60|A2AB60_MOUSE;sp|Q9JL26|FMNL_MOUSE;sp|A2APV2-2|FMNL2_MOUSE;tr|E9PXE6|E9PXE6_MOUSE;tr|F8VPR2|F8VPR2_MOUSE;sp|A2APV2|FMNL2_MOUSE;sp|A2APV2-3|FMNL2_MOUSE	sp|Q9JL26-2|FMNL_MOUSE;tr|A2AB60|A2AB60_MOUSE;sp|Q9JL26|FMNL_MOUSE	3;3;3;1;1;1;1;1	3;3;3;1;1;1;1;1	3;3;3;1;1;1;1;1	>sp|Q9JL26-2|FMNL_MOUSE Isoform 2 of Formin-like protein 1 OS=Mus musculus GN=Fmnl1;>tr|A2AB60|A2AB60_MOUSE Formin-like 1, isoform CRA_c OS=Mus musculus GN=Fmnl1 PE=1 SV=1;>sp|Q9JL26|FMNL_MOUSE Formin-like protein 1 OS=Mus musculus GN=Fmnl1 PE=1 SV=1	8	3	3	3	3	1	3	1	3	1	3.1	3.1	3.1	119.03	1064	1064;1090;1094;1032;1034;1083;1086;1091	0	3.1	1.3	1379400	487480	3	1	4				317	45;1105;1314	True;True;True	46;1175;1399	73;74;1805;2135	79;80;1895;2241	79;1895;2241
tr|E9Q4T8|E9Q4T8_MOUSE;sp|Q9JLV5|CUL3_MOUSE	tr|E9Q4T8|E9Q4T8_MOUSE;sp|Q9JLV5|CUL3_MOUSE	1;1	1;1	1;1	>tr|E9Q4T8|E9Q4T8_MOUSE Cullin-3 OS=Mus musculus GN=Cul3 PE=3 SV=1;>sp|Q9JLV5|CUL3_MOUSE Cullin-3 OS=Mus musculus GN=Cul3 PE=1 SV=1	2	1	1	1	1	0	1	0	1	0	2	2	2	81.11	702	702;768	0.0058824	2	0	0	0	0	0	0				318	840	True	897	1380	1452	1452	142	123
sp|Q9JLZ6-2|HIC2_MOUSE;sp|Q9JLZ6|HIC2_MOUSE	sp|Q9JLZ6-2|HIC2_MOUSE;sp|Q9JLZ6|HIC2_MOUSE	1;1	1;1	1;1	>sp|Q9JLZ6-2|HIC2_MOUSE Isoform 2 of Hypermethylated in cancer 2 protein OS=Mus musculus GN=Hic2;>sp|Q9JLZ6|HIC2_MOUSE Hypermethylated in cancer 2 protein OS=Mus musculus GN=Hic2 PE=2 SV=4	2	1	1	1	1	0	1	0	1	0	1.8	1.8	1.8	60.186	566	566;619	0	1.8	0	650240	0	1	0	1				319	946	True	1010	1547	1626	1626
tr|E9PYI8|E9PYI8_MOUSE;sp|Q9JMA1|UBP14_MOUSE	tr|E9PYI8|E9PYI8_MOUSE;sp|Q9JMA1|UBP14_MOUSE	3;3	3;3	3;3	>tr|E9PYI8|E9PYI8_MOUSE Ubiquitin carboxyl-terminal hydrolase OS=Mus musculus GN=Usp14 PE=1 SV=1;>sp|Q9JMA1|UBP14_MOUSE Ubiquitin carboxyl-terminal hydrolase 14 OS=Mus musculus GN=Usp14 PE=1 SV=3	2	3	3	3	3	1	3	1	3	1	8.1	8.1	8.1	52.318	458	458;493	0	8.1	2.8	1523400	379080	3	1	4				320	118;334;667	True;True;True	122;354;702	185;186;561;1090	199;200;591;1147	199;591;1147
tr|E9Q3W4|E9Q3W4_MOUSE;sp|Q9QXS1-15|PLEC_MOUSE;sp|Q9QXS1-10|PLEC_MOUSE;sp|Q9QXS1-9|PLEC_MOUSE;sp|Q9QXS1-12|PLEC_MOUSE;sp|Q9QXS1-11|PLEC_MOUSE;sp|Q9QXS1-13|PLEC_MOUSE;sp|Q9QXS1-5|PLEC_MOUSE;sp|Q9QXS1-3|PLEC_MOUSE;sp|Q9QXS1-16|PLEC_MOUSE;sp|Q9QXS1-4|PLEC_MOUSE;sp|Q9QXS1-14|PLEC_MOUSE;sp|Q9QXS1-6|PLEC_MOUSE;sp|Q9QXS1-7|PLEC_MOUSE;sp|Q9QXS1-8|PLEC_MOUSE;sp|Q9QXS1-2|PLEC_MOUSE;sp|Q9QXS1|PLEC_MOUSE;tr|…	tr|E9Q3W4|E9Q3W4_MOUSE;sp|Q9QXS1-15|PLEC_MOUSE;sp|Q9QXS1-10|PLEC_MOUSE;sp|Q9QXS1-9|PLEC_MOUSE;sp|Q9QXS1-12|PLEC_MOUSE;sp|Q9QXS1-11|PLEC_MOUSE;sp|Q9QXS1-13|PLEC_MOUSE;sp|Q9QXS1-5|PLEC_MOUSE;sp|Q9QXS1-3|PLEC_MOUSE;sp|Q9QXS1-16|PLEC_MOUSE;sp|Q9QXS1-4|PLEC_MOUSE;sp|Q9QXS1-14|PLEC_MOUSE;sp|Q9QXS1-6|PLEC_MOUSE;sp|Q9QXS1-7|PLEC_MOUSE;sp|Q9QXS1-8|PLEC_MOUSE;sp|Q9QXS1-2|PLEC_MOUSE;sp|Q9QXS1|PLEC_MOUSE	20;20;20;20;20;20;20;20;20;20;20;20;20;20;20;20;20;9;2;2;1;1;1;1;1	20;20;20;20;20;20;20;20;20;20;20;20;20;20;20;20;20;9;2;2;1;1;1;1;1	20;20;20;20;20;20;20;20;20;20;20;20;20;20;20;20;20;9;2;2;1;1;1;1;1	>tr|E9Q3W4|E9Q3W4_MOUSE Plectin OS=Mus musculus GN=Plec PE=1 SV=1;>sp|Q9QXS1-15|PLEC_MOUSE Isoform PLEC-1H of Plectin OS=Mus musculus GN=Plec;>sp|Q9QXS1-10|PLEC_MOUSE Isoform PLEC-1D of Plectin OS=Mus musculus GN=Plec;>sp|Q9QXS1-9|PLEC_MOUSE Isoform PLEC-1	25	20	20	20	0	20	0	20	0	20	6	6	6	499.1	4386	4386;4449;4511;4516;4521;4526;4534;4543;4543;4544;4548;4550;4572;4577;4589;4686;4691;1646;499;676;5895;7351;7353;7354;7355	0	0	6	0	10387000	0	23	23				321	47;79;113;156;306;421;639;713;714;719;760;787;798;799;940;998;1127;1282;1307;1319	True;True;True;True;True;True;True;True;True;True;True;True;True;True;True;True;True;True;True;True	48;82;117;162;324;447;671;750;751;756;800;830;841;842;1004;1064;1197;1366;1392;1404	77;126;179;253;508;689;1049;1166;1167;1173;1240;1286;1301;1302;1539;1620;1839;2086;2121;2140	83;136;193;268;535;536;722;1102;1226;1227;1228;1234;1304;1351;1367;1368;1369;1617;1701;1929;2187;2224;2246	83;136;193;268;535;722;1102;1226;1228;1234;1304;1351;1367;1369;1617;1701;1929;2187;2224;2246
sp|Q9QZE5|COPG1_MOUSE;sp|Q9QXK3-3|COPG2_MOUSE;sp|Q9QXK3-4|COPG2_MOUSE;sp|Q9QXK3|COPG2_MOUSE;tr|Q7TNQ1|Q7TNQ1_MOUSE	sp|Q9QZE5|COPG1_MOUSE	5;2;2;2;1	5;2;2;2;1	5;2;2;2;1	>sp|Q9QZE5|COPG1_MOUSE Coatomer subunit gamma-1 OS=Mus musculus GN=Copg1 PE=2 SV=1	5	5	5	5	5	2	5	2	5	2	9.2	9.2	9.2	97.512	874	874;382;870;871;121	0	9.2	2.5	1803800	580830	5	2	7				322	292;1023;1075;1099;1254	True;True;True;True;True	309;1090;1144;1169;1335	489;1661;1662;1755;1796;2042;2043	515;1743;1744;1840;1885;2141;2142;2143	515;1743;1840;1885;2142	143	586
tr|E9PZP3|E9PZP3_MOUSE;sp|Q9QZL0|RIPK3_MOUSE	tr|E9PZP3|E9PZP3_MOUSE;sp|Q9QZL0|RIPK3_MOUSE	2;2	2;2	2;2	>tr|E9PZP3|E9PZP3_MOUSE Receptor-interacting serine/threonine-protein kinase 3 OS=Mus musculus GN=Ripk3 PE=1 SV=1;>sp|Q9QZL0|RIPK3_MOUSE Receptor-interacting serine/threonine-protein kinase 3 OS=Mus musculus GN=Ripk3 PE=1 SV=2	2	2	2	2	1	1	1	1	1	1	7.8	7.8	7.8	46.196	422	422;486	0	4.5	3.3	750450	458000	1	1	2				323	913;1189	True;True	976;1262	1496;1940	1574;2033	1574;2033
sp|Q9QZQ8-2|H2AY_MOUSE;sp|Q9QZQ8|H2AY_MOUSE;sp|Q8CCK0|H2AW_MOUSE	sp|Q9QZQ8-2|H2AY_MOUSE;sp|Q9QZQ8|H2AY_MOUSE;sp|Q8CCK0|H2AW_MOUSE	2;2;1	2;2;1	2;2;1	>sp|Q9QZQ8-2|H2AY_MOUSE Isoform 1 of Core histone macro-H2A.1 OS=Mus musculus GN=H2afy;>sp|Q9QZQ8|H2AY_MOUSE Core histone macro-H2A.1 OS=Mus musculus GN=H2afy PE=1 SV=3;>sp|Q8CCK0|H2AW_MOUSE Core histone macro-H2A.2 OS=Mus musculus GN=H2afy2 PE=1 SV=3	3	2	2	2	0	2	0	2	0	2	8.4	8.4	8.4	39.289	369	369;372;372	0	0	8.4	0	942470	0	2	2				324	4;48	True;True	5;49	7;78	7;84	7;84
sp|Q9R0L6|PCM1_MOUSE;sp|Q9R0L6-2|PCM1_MOUSE	sp|Q9R0L6|PCM1_MOUSE;sp|Q9R0L6-2|PCM1_MOUSE	4;4	4;4	4;4	>sp|Q9R0L6|PCM1_MOUSE Pericentriolar material 1 protein OS=Mus musculus GN=Pcm1 PE=1 SV=2;>sp|Q9R0L6-2|PCM1_MOUSE Isoform 2 of Pericentriolar material 1 protein OS=Mus musculus GN=Pcm1	2	4	4	4	0	4	0	4	0	4	2.2	2.2	2.2	228.84	2025	2025;2064	0	0	2.2	0	2209500	0	4	4				325	96;514;830;1174	True;True;True;True	99;542;883;1246	153;837;1363;1915	164;882;1435;2008	164;882;1435;2008
sp|Q9WTI7-2|MYO1C_MOUSE;sp|Q9WTI7-3|MYO1C_MOUSE;sp|Q9WTI7|MYO1C_MOUSE	sp|Q9WTI7-2|MYO1C_MOUSE;sp|Q9WTI7-3|MYO1C_MOUSE;sp|Q9WTI7|MYO1C_MOUSE	1;1;1	1;1;1	1;1;1	>sp|Q9WTI7-2|MYO1C_MOUSE Isoform 2 of Unconventional myosin-Ic OS=Mus musculus GN=Myo1c;>sp|Q9WTI7-3|MYO1C_MOUSE Isoform 3 of Unconventional myosin-Ic OS=Mus musculus GN=Myo1c;>sp|Q9WTI7|MYO1C_MOUSE Unconventional myosin-Ic OS=Mus musculus GN=Myo1c PE=1 SV	3	1	1	1	0	1	0	1	0	1	1.6	1.6	1.6	118.15	1028	1028;1044;1063	0.0029762	0	1.6	0	273060	0	1	1				326	947	True	1011	1548	1627	1627
sp|Q9WU78|PDC6I_MOUSE;sp|Q9WU78-3|PDC6I_MOUSE	sp|Q9WU78|PDC6I_MOUSE;sp|Q9WU78-3|PDC6I_MOUSE	8;8	8;8	8;8	>sp|Q9WU78|PDC6I_MOUSE Programmed cell death 6-interacting protein OS=Mus musculus GN=Pdcd6ip PE=1 SV=3;>sp|Q9WU78-3|PDC6I_MOUSE Isoform 3 of Programmed cell death 6-interacting protein OS=Mus musculus GN=Pdcd6ip	2	8	8	8	7	3	7	3	7	3	10.5	10.5	10.5	96.023	869	869;874	0	9.2	4.3	4177900	1227800	7	2	9				327	206;313;644;716;854;1092;1177;1357	True;True;True;True;True;True;True;True	215;331;676;753;911;1162;1249;1445	340;517;518;1054;1169;1397;1786;1787;1919;2200	361;546;547;1107;1230;1471;1874;1875;2012;2315	361;547;1107;1230;1471;1874;2012;2315
tr|Q8C605|Q8C605_MOUSE;sp|Q9WUA3|PFKAP_MOUSE;tr|F6YL81|F6YL81_MOUSE;sp|Q9WUA3-2|PFKAP_MOUSE;sp|P12382|PFKAL_MOUSE	tr|Q8C605|Q8C605_MOUSE;sp|Q9WUA3|PFKAP_MOUSE;tr|F6YL81|F6YL81_MOUSE;sp|Q9WUA3-2|PFKAP_MOUSE;sp|P12382|PFKAL_MOUSE	2;2;1;1;1	2;2;1;1;1	2;2;1;1;1	>tr|Q8C605|Q8C605_MOUSE 6-phosphofructokinase OS=Mus musculus GN=Pfkp PE=1 SV=1;>sp|Q9WUA3|PFKAP_MOUSE ATP-dependent 6-phosphofructokinase, platelet type OS=Mus musculus GN=Pfkp PE=1 SV=1;>tr|F6YL81|F6YL81_MOUSE ATP-dependent 6-phosphofructokinase, platele	5	2	2	2	2	0	2	0	2	0	3.8	3.8	3.8	85.546	784	784;784;183;496;780	0	3.8	0	419930	0	1	0	1				328	56;201	True;True	57;210	89;332	95;353	95;353	144	38
sp|Q9WUK4|RFC2_MOUSE	sp|Q9WUK4|RFC2_MOUSE	1	1	1	>sp|Q9WUK4|RFC2_MOUSE Replication factor C subunit 2 OS=Mus musculus GN=Rfc2 PE=2 SV=1	1	1	1	1	0	1	0	1	0	1	4.9	4.9	4.9	38.724	349	349	0.005814	0	4.9	0	261290	0	1	1				329	275	True	291	461	487	487
sp|Q9WVE8|PACN2_MOUSE	sp|Q9WVE8|PACN2_MOUSE	1	1	1	>sp|Q9WVE8|PACN2_MOUSE Protein kinase C and casein kinase substrate in neurons protein 2 OS=Mus musculus GN=Pacsin2 PE=1 SV=1	1	1	1	1	1	0	1	0	1	0	1.9	1.9	1.9	55.832	486	486	0.0058651	1.9	0	0	0	1	0	1				330	919	True	982	1502	1580	1580
sp|Q9WVK4|EHD1_MOUSE	sp|Q9WVK4|EHD1_MOUSE	2	2	1	>sp|Q9WVK4|EHD1_MOUSE EH domain-containing protein 1 OS=Mus musculus GN=Ehd1 PE=1 SV=1	1	2	2	1	2	0	2	0	1	0	4.3	4.3	2.2	60.602	534	534	0	4.3	0	486660	0	1	0	1				331	17;318	True;True	18;336	29;529	32;559	32;559
sp|Q9Z1Q5|CLIC1_MOUSE	sp|Q9Z1Q5|CLIC1_MOUSE	1	1	1	>sp|Q9Z1Q5|CLIC1_MOUSE Chloride intracellular channel protein 1 OS=Mus musculus GN=Clic1 PE=1 SV=3	1	1	1	1	0	1	0	1	0	1	7.5	7.5	7.5	27.013	241	241	0	0	7.5	0	228270	0	1	1				332	632	True	664	1037	1089	1089
sp|Q9Z1Q9|SYVC_MOUSE;tr|G3UY93|G3UY93_MOUSE;tr|G3UZ22|G3UZ22_MOUSE;tr|G3UYW2|G3UYW2_MOUSE	sp|Q9Z1Q9|SYVC_MOUSE;tr|G3UY93|G3UY93_MOUSE;tr|G3UZ22|G3UZ22_MOUSE	3;3;2;1	3;3;2;1	3;3;2;1	>sp|Q9Z1Q9|SYVC_MOUSE Valine--tRNA ligase OS=Mus musculus GN=Vars PE=2 SV=1;>tr|G3UY93|G3UY93_MOUSE Valine--tRNA ligase (Fragment) OS=Mus musculus GN=Vars PE=3 SV=1;>tr|G3UZ22|G3UZ22_MOUSE Valine--tRNA ligase (Fragment) OS=Mus musculus GN=Vars PE=3 SV=3	4	3	3	3	3	0	3	0	3	0	3.6	3.6	3.6	140.21	1263	1263;1278;231;125	0	3.6	0	2257200	0	3	0	3				333	445;604;1102	True;True;True	471;636;1172	728;994;1800	762;1046;1889	762;1046;1889
tr|G3UYQ2|G3UYQ2_MOUSE;tr|Q3TDL4|Q3TDL4_MOUSE;tr|G3UZT6|G3UZT6_MOUSE;tr|Q3UF95|Q3UF95_MOUSE;sp|Q9Z1R2|BAG6_MOUSE;tr|G3UXT8|G3UXT8_MOUSE;tr|G3UYZ0|G3UYZ0_MOUSE;tr|G3V013|G3V013_MOUSE	tr|G3UYQ2|G3UYQ2_MOUSE;tr|Q3TDL4|Q3TDL4_MOUSE;tr|G3UZT6|G3UZT6_MOUSE;tr|Q3UF95|Q3UF95_MOUSE;sp|Q9Z1R2|BAG6_MOUSE;tr|G3UXT8|G3UXT8_MOUSE	3;3;3;3;3;2;1;1	3;3;3;3;3;2;1;1	3;3;3;3;3;2;1;1	>tr|G3UYQ2|G3UYQ2_MOUSE Large proline-rich protein BAG6 OS=Mus musculus GN=Bag6 PE=1 SV=1;>tr|Q3TDL4|Q3TDL4_MOUSE Large proline-rich protein BAG6 (Fragment) OS=Mus musculus GN=Bag6 PE=1 SV=1;>tr|G3UZT6|G3UZT6_MOUSE Large proline-rich protein BAG6 OS=Mus mu	8	3	3	3	3	1	3	1	3	1	5.3	5.3	5.3	113.37	1082	1082;1108;1122;1136;1154;563;210;254	0	5.3	2.9	1661700	680430	4	2	6				334	109;328;700	True;True;True	113;347;737	172;173;545;1149	184;185;186;187;575;1209	187;575;1209
sp|Q9Z1Z0-2|USO1_MOUSE;sp|Q9Z1Z0|USO1_MOUSE;sp|Q9Z1Z0-3|USO1_MOUSE;sp|Q9Z1Z0-4|USO1_MOUSE	sp|Q9Z1Z0-2|USO1_MOUSE;sp|Q9Z1Z0|USO1_MOUSE;sp|Q9Z1Z0-3|USO1_MOUSE	4;4;3;1	4;4;3;1	4;4;3;1	>sp|Q9Z1Z0-2|USO1_MOUSE Isoform 2 of General vesicular transport factor p115 OS=Mus musculus GN=Uso1;>sp|Q9Z1Z0|USO1_MOUSE General vesicular transport factor p115 OS=Mus musculus GN=Uso1 PE=1 SV=2;>sp|Q9Z1Z0-3|USO1_MOUSE Isoform 3 of General vesicular tran	4	4	4	4	4	0	4	0	4	0	4.9	4.9	4.9	100.19	897	897;959;496;353	0	4.9	0	2461000	0	4	0	4				335	607;742;845;1100	True;True;True;True	639;779;902;1170	999;1207;1387;1797	1051;1268;1461;1886	1051;1268;1461;1886
tr|D3YX79|D3YX79_MOUSE;sp|Q9Z2U1|PSA5_MOUSE	tr|D3YX79|D3YX79_MOUSE;sp|Q9Z2U1|PSA5_MOUSE	2;2	2;2	2;2	>tr|D3YX79|D3YX79_MOUSE Proteasome subunit alpha type OS=Mus musculus GN=Gm8394 PE=3 SV=1;>sp|Q9Z2U1|PSA5_MOUSE Proteasome subunit alpha type-5 OS=Mus musculus GN=Psma5 PE=1 SV=1	2	2	2	2	2	0	2	0	2	0	12	12	12	26.402	241	241;241	0	12	0	1685200	0	2	0	2				336	55;476	True;True	56;504	88;778	94;816	94;816
sp|Q9Z2X1-2|HNRPF_MOUSE;sp|Q9Z2X1|HNRPF_MOUSE;tr|J3QMT0|J3QMT0_MOUSE;tr|J3QM80|J3QM80_MOUSE;tr|J3QP45|J3QP45_MOUSE	sp|Q9Z2X1-2|HNRPF_MOUSE;sp|Q9Z2X1|HNRPF_MOUSE;tr|J3QMT0|J3QMT0_MOUSE;tr|J3QM80|J3QM80_MOUSE	5;5;4;4;1	5;5;4;4;1	4;4;4;4;1	>sp|Q9Z2X1-2|HNRPF_MOUSE Isoform 2 of Heterogeneous nuclear ribonucleoprotein F OS=Mus musculus GN=Hnrnpf;>sp|Q9Z2X1|HNRPF_MOUSE Heterogeneous nuclear ribonucleoprotein F OS=Mus musculus GN=Hnrnpf PE=1 SV=3;>tr|J3QMT0|J3QMT0_MOUSE Heterogeneous nuclear rib	5	5	5	4	4	4	4	4	3	4	17	17	14.4	43.685	395	395;415;209;233;70	0	12.9	14.4	1447900	1456300	3	4	7				337	497;601;965;1106;1269	True;True;True;True;True	525;633;1030;1176;1351	810;811;987;988;1571;1806;1807;2066	851;852;1039;1040;1650;1896;1897;2166	851;1039;1650;1896;2166
tr|Q3UZ24|Q3UZ24_MOUSE;tr|B1AQP7|B1AQP7_MOUSE	tr|Q3UZ24|Q3UZ24_MOUSE;tr|B1AQP7|B1AQP7_MOUSE	1;1	1;1	1;1	>tr|Q3UZ24|Q3UZ24_MOUSE Protein Apol7e OS=Mus musculus GN=Apol7e PE=2 SV=1;>tr|B1AQP7|B1AQP7_MOUSE Protein Apol7b OS=Mus musculus GN=Apol7b PE=4 SV=1	2	1	1	1	1	0	1	0	1	0	2.2	2.2	2.2	40.241	369	369;369	0	2.2	0	470310	0	1	0	1				338	669	True	704	1093	1150	1150
tr|D3YW26|D3YW26_MOUSE;tr|D3Z4Z0|D3Z4Z0_MOUSE	tr|D3YW26|D3YW26_MOUSE;tr|D3Z4Z0|D3Z4Z0_MOUSE	1;1	1;1	1;1	>tr|D3YW26|D3YW26_MOUSE Protein Tada2b OS=Mus musculus GN=Tada2b PE=4 SV=1;>tr|D3Z4Z0|D3Z4Z0_MOUSE MCG49644 OS=Mus musculus GN=Tada2b PE=4 SV=1	2	1	1	1	1	0	1	0	1	0	2	2	2	40.001	345	345;420	0	2	0	1325100	0	1	0	1				339	759	True	799	1239	1303	1303
tr|E0CX59|E0CX59_MOUSE;tr|E0CXK9|E0CXK9_MOUSE;tr|Q9CQ73|Q9CQ73_MOUSE	tr|E0CX59|E0CX59_MOUSE;tr|E0CXK9|E0CXK9_MOUSE;tr|Q9CQ73|Q9CQ73_MOUSE	1;1;1	1;1;1	1;1;1	>tr|E0CX59|E0CX59_MOUSE Protein Pkp2 OS=Mus musculus GN=Pkp2 PE=1 SV=1;>tr|E0CXK9|E0CXK9_MOUSE Protein Pkp2 OS=Mus musculus GN=Pkp2 PE=1 SV=1;>tr|Q9CQ73|Q9CQ73_MOUSE Plakophilin 2 OS=Mus musculus GN=Pkp2 PE=1 SV=1	3	1	1	1	1	1	1	1	1	1	3.6	3.6	3.6	32.909	303	303;477;795	0	3.6	3.6	759140	585900	1	1	2				340	585	True	617	959;960	1010;1011	1010
tr|E0CXN9|E0CXN9_MOUSE;tr|Q3KNJ6|Q3KNJ6_MOUSE;tr|Q8C898|Q8C898_MOUSE	tr|E0CXN9|E0CXN9_MOUSE;tr|Q3KNJ6|Q3KNJ6_MOUSE;tr|Q8C898|Q8C898_MOUSE	1;1;1	1;1;1	1;1;1	>tr|E0CXN9|E0CXN9_MOUSE Protein C130026I21Rik (Fragment) OS=Mus musculus GN=C130026I21Rik PE=4 SV=1;>tr|Q3KNJ6|Q3KNJ6_MOUSE Protein C130026I21Rik OS=Mus musculus GN=C130026I21Rik PE=2 SV=1;>tr|Q8C898|Q8C898_MOUSE Protein C130026I21Rik OS=Mus musculus GN=C1	3	1	1	1	0	1	0	1	0	1	5	5	5	25.531	220	220;263;291	0	0	5	0	751950	0	1	1				341	1345	True	1433	2185	2299	2299
tr|E9PVX6|E9PVX6_MOUSE	tr|E9PVX6|E9PVX6_MOUSE	6	6	6	>tr|E9PVX6|E9PVX6_MOUSE Protein Mki67 OS=Mus musculus GN=Mki67 PE=1 SV=1	1	6	6	6	1	5	1	5	1	5	4.5	4.5	4.5	350.86	3177	3177	0	0.3	4.2	86859	2072000	0	4	4				342	106;592;758;893;1057;1238	True;True;True;True;True;True	110;624;798;955;1125;1317	167;168;972;1238;1467;1724;2016	179;180;1023;1302;1543;1808;2112	180;1023;1302;1543;1808;2112	145	1173
tr|E9Q3G8|E9Q3G8_MOUSE	tr|E9Q3G8|E9Q3G8_MOUSE	1	1	1	>tr|E9Q3G8|E9Q3G8_MOUSE Protein Nup153 OS=Mus musculus GN=Nup153 PE=1 SV=1	1	1	1	1	0	1	0	1	0	1	1	1	1	152.01	1462	1462	0	0	1	0	511410	0	1	1				343	950	True	1014	1552	1631	1631
tr|E9Q5C9|E9Q5C9_MOUSE	tr|E9Q5C9|E9Q5C9_MOUSE	3	3	3	>tr|E9Q5C9|E9Q5C9_MOUSE Protein Nolc1 OS=Mus musculus GN=Nolc1 PE=1 SV=1	1	3	3	3	0	3	0	3	0	3	5.1	5.1	5.1	73.697	702	702	0	0	5.1	0	1120900	0	3	3				344	0;674;958	True;True;True	0;709;1023	0;1101;1562	0;1159;1641	0;1159;1641
tr|E9Q7G0|E9Q7G0_MOUSE;tr|F6ZQA3|F6ZQA3_MOUSE	tr|E9Q7G0|E9Q7G0_MOUSE	12;3	12;3	12;3	>tr|E9Q7G0|E9Q7G0_MOUSE Protein Numa1 OS=Mus musculus GN=Numa1 PE=1 SV=1	2	12	12	12	0	12	0	12	0	12	6.7	6.7	6.7	235.63	2094	2094;741	0	0	6.7	0	6970200	0	12	12				345	72;120;214;315;504;654;739;767;771;774;781;800	True;True;True;True;True;True;True;True;True;True;True;True	75;124;225;333;532;686;776;808;813;816;823;843	114;189;358;521;821;1069;1203;1251;1261;1264;1275;1303	122;203;379;550;864;1122;1264;1316;1326;1329;1340;1370	122;203;379;550;864;1122;1264;1316;1326;1329;1340;1370
tr|Q792Z1|Q792Z1_MOUSE	tr|Q792Z1|Q792Z1_MOUSE	1	1	1	>tr|Q792Z1|Q792Z1_MOUSE MCG140784 OS=Mus musculus GN=Try10 PE=2 SV=1	1	1	1	1	1	0	1	0	1	0	4.1	4.1	4.1	26.221	246	246	0	4.1	0	0	0	0	0	0				346	1146	True	1215;1216	1865;1866	1956;1957	1957	146	109
tr|Q99LB4|Q99LB4_MOUSE;sp|P24452|CAPG_MOUSE;tr|D3YTL5|D3YTL5_MOUSE	tr|Q99LB4|Q99LB4_MOUSE;sp|P24452|CAPG_MOUSE	3;2;1	3;2;1	3;2;1	>tr|Q99LB4|Q99LB4_MOUSE Capping protein (Actin filament), gelsolin-like OS=Mus musculus GN=Capg PE=1 SV=1;>sp|P24452|CAPG_MOUSE Macrophage-capping protein OS=Mus musculus GN=Capg PE=1 SV=2	3	3	3	3	2	3	2	3	2	3	14	14	14	38.768	349	349;352;254	0	7.7	14	1548100	2455000	2	3	5				347	274;910;1398	True;True;True	290;973;1490	460;1490;1491;2275;2276	486;1568;1569;2393;2394	486;1568;2394
tr|Q9CPN9|Q9CPN9_MOUSE	tr|Q9CPN9|Q9CPN9_MOUSE	1	1	1	>tr|Q9CPN9|Q9CPN9_MOUSE Protein 2210010C04Rik OS=Mus musculus GN=2210010C04Rik PE=2 SV=1	1	1	1	1	1	1	1	1	1	1	4.9	4.9	4.9	26.422	247	247	0	4.9	4.9	2681800	2851100	1	1	2				348	1401	True	1493	2279;2280	2397;2398	2398

## Sheet: Peptides
Sequence	N-term cleavage window	C-term cleavage window	Amino acid before	First amino acid	Second amino acid	Second last amino acid	Last amino acid	Amino acid after	A Count	R Count	N Count	D Count	C Count	Q Count	E Count	G Count	H Count	I Count	L Count	K Count	M Count	F Count	P Count	S Count	T Count	W Count	Y Count	V Count	U Count	Length	Missed cleavages	Mass	Proteins	Leading razor protein	Start position	End position	Unique (Groups)	Unique (Proteins)	Charges	PEP	Score	Experiment CTRL	Experiment Mt-II	Intensity CTRL	Intensity Mt-II	Reverse	Potential contaminant	id	Protein group IDs
AAGGAVSTPAPGK	PKPPAKKKAAGGAVST	VSTPAPGKKAEAKSSS	K	A	A	G	K	K	4	0	0	0	0	0	0	3	0	0	0	1	0	0	2	1	1	0	0	1	0	13	0	1082.57	tr|E9Q5C9|E9Q5C9_MOUSE	tr|E9Q5C9|E9Q5C9_MOUSE	497	509	yes	yes	2	0.023569	44.511		1	0	299600			0	344
AAIAAAAAAAAAK	PKKAAVAKAAIAAAAA	AAAAAAAKAKVPAKKA	K	A	A	A	K	A	11	0	0	0	0	0	0	0	0	1	0	1	0	0	0	0	0	0	0	0	0	13	0	1040.6	sp|Q9CR57|RL14_MOUSE	sp|Q9CR57|RL14_MOUSE	148	160	yes	yes	2	2.8695e-07	141.88		1	0	3995300			1	290
AALQELLSK	KIRGSLARAALQELLS	ALQELLSKGLIKLVSK	R	A	A	S	K	G	2	0	0	0	0	1	1	0	0	0	3	1	0	0	0	1	0	0	0	0	0	9	0	971.565	sp|P62852|RS25_MOUSE	sp|P62852|RS25_MOUSE	86	94	yes	yes	2	0.0056912	70.942		1	0	603240			2	139
AALVDLEPGTMDSVR	SSKKYVPRAALVDLEP	PGTMDSVRSGPFGQLF	R	A	A	V	R	S	2	1	0	2	0	0	1	1	0	0	2	0	1	0	1	1	1	0	0	2	0	15	0	1572.78	sp|Q922F4|TBB6_MOUSE	sp|Q922F4|TBB6_MOUSE	63	77	yes	yes	2	0.00045905	81.632	2	2	481950	897340			3	275
AASADSTTEGTPTDGFTVLSTK	KKQGEVSKAASADSTT	GFTVLSTKSLFLGQKL	K	A	A	T	K	S	3	0	0	2	0	0	1	2	0	0	1	1	0	1	1	3	6	0	0	1	0	22	0	2156.01	sp|Q9QZQ8-2|H2AY_MOUSE;sp|Q9QZQ8|H2AY_MOUSE	sp|Q9QZQ8-2|H2AY_MOUSE	168	189	yes	no	2	3.8797e-05	76.817		1	0	615690			4	324
AASITSEVFNK	GELNLMKKAASITSEV	ITSEVFNKFFKERVME	K	A	A	N	K	F	2	0	1	0	0	0	1	0	0	1	0	1	0	1	0	2	1	0	0	1	0	11	0	1165.6	tr|G3X956|G3X956_MOUSE;sp|Q920B9|SP16H_MOUSE	tr|G3X956|G3X956_MOUSE	186	196	yes	no	2	0.0056079	64.121		1	0	296240			5	272
AAVASLLQSVQVPEFTPK	GLTGSQDRAAVASLLQ	QVPEFTPKSGVKIHVS	R	A	A	P	K	S	3	0	0	0	0	2	1	0	0	0	2	1	0	1	2	2	1	0	0	3	0	18	0	1884.04	sp|Q02053|UBA1_MOUSE	sp|Q02053|UBA1_MOUSE	785	802	yes	yes	2	0.010743	45.82	1	1	147810	116050			6	163
AAVENLPTFLVELSR	AAQKFLERAAVENLPT	TFLVELSRVLANPGNS	R	A	A	S	R	V	2	1	1	0	0	0	2	0	0	0	3	0	0	1	1	1	1	0	0	2	0	15	0	1657.9	sp|P70168|IMB1_MOUSE	sp|P70168|IMB1_MOUSE	28	42	yes	yes	2	0.0032798	60.489	1	1	254190	87096			7	153
AAVPSGASTGIYEALELR	YTAKGLFRAAVPSGAS	IYEALELRDNDKTRFM	R	A	A	L	R	D	4	1	0	0	0	0	2	2	0	1	2	0	0	0	1	2	1	0	1	1	0	18	0	1803.94	sp|P17182|ENOA_MOUSE;tr|B0QZL1|B0QZL1_MOUSE;sp|P17183|ENOG_MOUSE;tr|D3Z2S4|D3Z2S4_MOUSE;tr|Q5SX59|Q5SX59_MOUSE;tr|D3Z6E4|D3Z6E4_MOUSE;tr|B1ARR6|B1ARR6_MOUSE;tr|Q5SX61|Q5SX61_MOUSE;tr|Q5SX60|Q5SX60_MOUSE;tr|B1ARR7|B1ARR7_MOUSE;tr|D3YVD3|D3YVD3_MOUSE;sp|P21550|ENOB_MOUSE	sp|P17182|ENOA_MOUSE	33	50	no	no	2;3	2.0761e-06	107.65	2	2	1756600	1422400			8	76;80
AAVTAFWGK	________________	AVTAFWGKVKVDEVGG	K	A	A	G	K	V	3	0	0	0	0	0	0	1	0	0	0	1	0	1	0	0	1	1	0	1	0	9	0	949.502	CON__P02070	CON__P02070	8	16	yes	yes	2	0.001869	84.615	1	1	0	333710		+	9	3
AAYEAELGDAR	SREVSGIKAAYEAELG	EAELGDARKTLDSVAK	K	A	A	A	R	K	4	1	0	1	0	0	2	1	0	0	1	0	0	0	0	0	0	0	1	0	0	11	0	1164.54	sp|P48678|LMNA_MOUSE;sp|P48678-2|LMNA_MOUSE;tr|D3YUF7|D3YUF7_MOUSE	sp|P48678|LMNA_MOUSE	79	89	yes	no	2	2.6779e-09	158.56	1	1	809430	4184900			10	113
AAYFGIYDTAK	VQGIIIYRAAYFGIYD	FGIYDTAKGMLPDPKN	R	A	A	A	K	G	3	0	0	1	0	0	0	1	0	1	0	1	0	1	0	0	1	0	2	0	0	11	0	1218.59	sp|P51881|ADT2_MOUSE	sp|P51881|ADT2_MOUSE	189	199	yes	yes	2	0.031788	43.501		1	0	453350			11	115
ADAGGEDAILQTR	IVEACKAKADAGGEDA	EDAILQTRTYDLYITY	K	A	D	T	R	T	3	1	0	2	0	1	1	2	0	1	1	0	0	0	0	0	1	0	0	0	0	13	0	1315.64	sp|Q9CPX6|ATG3_MOUSE	sp|Q9CPX6|ATG3_MOUSE	186	198	yes	yes	2	0.00082264	83.692	1	1	841430	535580			12	286
ADALQAGASQFETSAAK	KLSELDDRADALQAGA	QFETSAAKLKRKYWWK	R	A	D	A	K	L	6	0	0	1	0	2	1	1	0	0	1	1	0	1	0	2	1	0	0	0	0	17	0	1664.8	sp|P63024|VAMP3_MOUSE;sp|P63044|VAMP2_MOUSE;tr|B0QZN5|B0QZN5_MOUSE	sp|P63024|VAMP3_MOUSE	54	70	yes	no	2	1.9226e-09	141.6		1	0	838220			13	144
ADATNVNNWHWTER	PRWIVEERADATNVNN	NNWHWTERDASNWSTE	R	A	D	E	R	D	2	1	3	1	0	0	1	0	1	0	0	0	0	0	0	0	2	2	0	1	0	14	0	1712.77	sp|Q8BK64|AHSA1_MOUSE	sp|Q8BK64|AHSA1_MOUSE	17	30	yes	yes	3	0.0084036	51.135	1		874090	0			14	234
ADGYVLEGK	SRPGQCGRADGYVLEG	DGYVLEGKELEFYLRK	R	A	D	G	K	E	1	0	0	1	0	0	1	2	0	0	1	1	0	0	0	0	0	0	1	1	0	9	0	950.471	sp|P62242|RS8_MOUSE	sp|P62242|RS8_MOUSE	185	193	yes	yes	2	0.01776	55.084		1	0	575490			15	127
ADLINNLGTIAK	DTGIGMTKADLINNLG	NNLGTIAKSGTKAFME	K	A	D	A	K	S	2	0	2	1	0	0	0	1	0	2	2	1	0	0	0	0	1	0	0	0	0	12	0	1241.7	sp|P11499|HS90B_MOUSE;sp|P07901|HS90A_MOUSE;tr|B7ZC50|B7ZC50_MOUSE	sp|P11499|HS90B_MOUSE	96	107	no	no	2	2.2687e-06	132.86	1	1	13959000	6521300			16	67;56
ADQIETQQLMR	KIRVVLNKADQIETQQ	IETQQLMRVYGALMWS	K	A	D	M	R	V	1	1	0	1	0	3	1	0	0	1	1	0	1	0	0	0	1	0	0	0	0	11	0	1331.65	sp|Q9WVK4|EHD1_MOUSE	sp|Q9WVK4|EHD1_MOUSE	221	231	no	no	2	0.028217	47.062	1		0	0			17	331
ADQVDTQQLMR	KIRVVLNKADQVDTQQ	VDTQQLMRVYGALMWS	K	A	D	M	R	V	1	1	0	2	0	3	0	0	0	0	1	0	1	0	0	0	1	0	0	1	0	11	0	1303.62	sp|Q9EQP2|EHD4_MOUSE	sp|Q9EQP2|EHD4_MOUSE	224	234	yes	yes	2	0.031786	43.502	1		473490	0			18	309
ADTLTDEINFLR	NKVELQAKADTLTDEI	TDEINFLRALYDAELS	K	A	D	L	R	A	1	1	1	2	0	0	1	0	0	1	2	0	0	1	0	0	2	0	0	0	0	12	0	1406.7	CON__P02538;CON__P48668;CON__P04259	CON__P02538	288	299	yes	no	2	1.8647e-06	134.99	1	1	4359400	957390		+	19	5
ADVIQATGDAICIFR	FAQNVLSKADVIQATG	GDAICIFRELQCLTPR	K	A	D	F	R	E	3	1	0	2	1	1	0	1	0	3	0	0	0	1	0	0	1	0	0	1	0	15	0	1648.82	tr|A2AW05|A2AW05_MOUSE;sp|Q08943|SSRP1_MOUSE;sp|Q08943-2|SSRP1_MOUSE	tr|A2AW05|A2AW05_MOUSE	189	203	yes	no	2	0.0075013	53.395		1	0	226560			20	166
AEAEALYQTK	EEIAQRSKAEAEALYQ	AEALYQTKVQQLQISV	K	A	E	T	K	V	3	0	0	0	0	1	2	0	0	0	1	1	0	0	0	0	1	0	1	0	0	10	0	1122.56	CON__Q8N1N4-2;CON__Q7RTT2;sp|Q3UV17|K22O_MOUSE;CON__Q7RTS7;CON__Q32MB2;CON__P19013	CON__P19013	398	407	no	no	2	0.0007409	87.184	1		546640	0		+	21	17;27;174
AEAESLYQSK	EDIAQKSKAEAESLYQ	AESLYQSKYEELQITA	K	A	E	S	K	Y	2	0	0	0	0	1	2	0	0	0	1	1	0	0	0	2	0	0	1	0	0	10	0	1124.54	CON__P04264	CON__P04264	367	376	yes	yes	2	1.4439e-22	212.28	1	1	13696000	8108500		+	22	9
AEAESWYQTK	EEIAQRSRAEAESWYQ	AESWYQTKYEELQVTA	R	A	E	T	K	Y	2	0	0	0	0	1	2	0	0	0	0	1	0	0	0	1	1	1	1	0	0	10	0	1211.55	CON__P02538;CON__P48668;CON__P04259;CON__O95678;tr|E9Q1Z0|E9Q1Z0_MOUSE;sp|Q8VED5|K2C79_MOUSE;CON__Q8VED5;tr|Q6IFZ8|Q6IFZ8_MOUSE	CON__P02538	350	359	no	no	2	1.0045e-06	140.78	1		1508500	0		+	23	5
AEEEQQGTGPGAGTAASK	KARLQVAKAEEEQQGT	GAGTAASKALDKRRRL	K	A	E	S	K	A	4	0	0	0	0	2	3	4	0	0	0	1	0	0	1	1	2	0	0	0	0	18	0	1687.76	tr|G3X9Q3|G3X9Q3_MOUSE;sp|Q3TBD2|HMHA1_MOUSE;sp|Q3TBD2-2|HMHA1_MOUSE;tr|D3Z7R7|D3Z7R7_MOUSE;sp|Q3TBD2-3|HMHA1_MOUSE	tr|G3X9Q3|G3X9Q3_MOUSE	425	442	yes	no	2	0.015232	40.186	1		346250	0			24	169
AEEILEK	HCTVRGAKAEEILEKG	KAEEILEKGLKVREYE	K	A	E	E	K	G	1	0	0	0	0	0	3	0	0	1	1	1	0	0	0	0	0	0	0	0	0	7	0	830.439	tr|A2BH06|A2BH06_MOUSE;tr|E9PZB3|E9PZB3_MOUSE;tr|E9PYL9|E9PYL9_MOUSE;sp|Q9CXW4|RL11_MOUSE	tr|A2BH06|A2BH06_MOUSE	82	88	yes	no	2	0.037803	56.721		1	0	661180			25	294
AEFVEVTK	RLSQKFPKAEFVEVTK	AEFVEVTKLVTDLTKV	K	A	E	T	K	L	1	0	0	0	0	0	2	0	0	0	0	1	0	1	0	0	1	0	0	2	0	8	0	921.481	CON__P02769	CON__P02769	249	256	yes	yes	2	0.00071227	103.55	1	1	3999000	2975400		+	26	8
AELNEFLTR	FVADGIFKAELNEFLT	ELNEFLTRELAEDGYS	K	A	E	T	R	E	1	1	1	0	0	0	2	0	0	0	2	0	0	1	0	0	1	0	0	0	0	9	0	1091.56	sp|P62908|RS3_MOUSE;tr|D3YV43|D3YV43_MOUSE	sp|P62908|RS3_MOUSE	19	27	yes	no	2	4.1601e-09	157.34	1	1	772570	1202200			27	141
AESALTQQAK	DLETFVNKAESALTQQ	SALTQQAKQAKHFSAL	K	A	E	A	K	Q	3	0	0	0	0	2	1	0	0	0	1	1	0	0	0	1	1	0	0	0	0	10	0	1045.54	tr|Q3TTL2|Q3TTL2_MOUSE;sp|Q922S8|KIF2C_MOUSE	tr|Q3TTL2|Q3TTL2_MOUSE	625	634	yes	no	2	0.0093477	59.153	1		6510600	0			28	278
AETECQNTEYQQLLDIK	EEQLQQIRAETECQNT	YQQLLDIKIRLENEIQ	R	A	E	I	K	I	1	0	1	1	1	3	3	0	0	1	2	1	0	0	0	0	2	0	1	0	0	17	0	2081.96	CON__P13645	CON__P13645	423	439	yes	yes	2;3	3.7261e-22	195.28	2	1	9913800	3435900		+	29	13
AEVLSPVVSVFVPPR	TVRVIATKAEVLSPVV	VSVFVPPRNSLSGDGN	K	A	E	P	R	N	1	1	0	0	0	0	1	0	0	0	1	0	0	1	3	2	0	0	0	5	0	15	0	1594.91	CON__Q1RMK2	CON__Q1RMK2	252	266	yes	yes	2	0.0038743	57.434		1	0	366150		+	30	22
AFAVGVQQVLLK	EFAEVFLKAFAVGVQQ	GVQQVLLKVLYQYKEK	K	A	F	L	K	V	2	0	0	0	0	2	0	1	0	0	2	1	0	1	0	0	0	0	0	3	0	12	0	1271.76	sp|Q9EPL8|IPO7_MOUSE	sp|Q9EPL8|IPO7_MOUSE	295	306	yes	yes	2	1.6544e-12	164.64	1	1	652460	422660			31	307
AFHNEAQVNPER	TDLVAKLRAFHNEAQV	EAQVNPERKNLKWIGL	R	A	F	E	R	K	2	1	2	0	0	1	2	0	1	0	0	0	0	1	1	0	0	0	0	1	0	12	0	1410.66	sp|P11983|TCPA_MOUSE;sp|P11983-2|TCPA_MOUSE	sp|P11983|TCPA_MOUSE	469	480	yes	no	3	0.0037641	62.088	1	1	442300	387660			32	68
AFITNIPFDVK	SNPTKRYRAFITNIPF	TNIPFDVKWQSLKDLV	R	A	F	V	K	W	1	0	1	1	0	0	0	0	0	2	0	1	0	2	1	0	1	0	0	1	0	11	0	1263.69	sp|Q9D0E1-2|HNRPM_MOUSE;sp|Q9D0E1|HNRPM_MOUSE;tr|B8JK33|B8JK33_MOUSE;tr|B8JK32|B8JK32_MOUSE	sp|Q9D0E1-2|HNRPM_MOUSE	72	82	yes	no	2	0.00086317	88.338	1	1	1650800	1695900			33	298
AFLADPSAFAAAAPAAAATTAAPAAAAAPAK	FPLTEKVKAFLADPSA	AAAAAPAKAEAKEESE	K	A	F	A	K	A	19	0	0	1	0	0	0	0	0	0	1	1	0	2	4	1	2	0	0	0	0	31	0	2695.4	sp|P14869|RLA0_MOUSE;tr|E9Q070|E9Q070_MOUSE	sp|P14869|RLA0_MOUSE	267	297	yes	no	2;3	0.0026602	44.6		2	0	3170800			34	74
AFLEALQNQAETSSK	TIARSGSKAFLEALQN	NQAETSSKIIGQFGVG	K	A	F	S	K	I	3	0	1	0	0	2	2	0	0	0	2	1	0	1	0	2	1	0	0	0	0	15	0	1635.81	sp|Q9CQN1|TRAP1_MOUSE	sp|Q9CQN1|TRAP1_MOUSE	184	198	yes	yes	2	0.00014943	96.773	1		688810	0			35	288
AFLIEEQK	CVRDRIKRAFLIEEQK	AFLIEEQKIVVKVLKA	R	A	F	Q	K	I	1	0	0	0	0	1	2	0	0	1	1	1	0	1	0	0	0	0	0	0	0	8	0	976.523	sp|Q9D1R9|RL34_MOUSE	sp|Q9D1R9|RL34_MOUSE	94	101	yes	yes	2	0.0010856	98.997		1	0	368410			36	299
AGAIAPCEVTVPAQNTGLGPEK	NKVPAAARAGAIAPCE	NTGLGPEKTSFFQALG	R	A	G	E	K	T	4	0	1	0	1	1	2	3	0	1	1	1	0	0	3	0	2	0	0	2	0	22	0	2179.09	sp|P14869|RLA0_MOUSE;tr|E9Q070|E9Q070_MOUSE;tr|S4R1N1|S4R1N1_MOUSE;tr|D3YVM5|D3YVM5_MOUSE	sp|P14869|RLA0_MOUSE	113	134	yes	no	2;3	0.024155	32.956	2		924950	0			37	74
AGDVLWLR	CLMQQGIKAGDVLWLR	AGDVLWLRFKYYSFFD	K	A	G	L	R	F	1	1	0	1	0	0	0	1	0	0	2	0	0	0	0	0	0	1	0	1	0	8	0	928.513	sp|Q8K1B8|URP2_MOUSE	sp|Q8K1B8|URP2_MOUSE	243	250	yes	yes	2	0.0023496	89.698	1	1	597990	293790			38	255
AGEEITQAQR	FPSMYLQKAGEEITQA	EEITQAQRQIRGRGAP	K	A	G	Q	R	Q	2	1	0	0	0	2	2	1	0	1	0	0	0	0	0	0	1	0	0	0	0	10	0	1101.54	tr|S4R293|S4R293_MOUSE;sp|Q09014|NCF1_MOUSE;tr|F8WH69|F8WH69_MOUSE	tr|S4R293|S4R293_MOUSE	283	292	yes	no	2	3.4037e-06	131.09	1	1	1218600	1064100			39	167
AGELTEDEVER	ADIDLTKRAGELTEDE	LTEDEVERVITIMQNP	R	A	G	E	R	V	1	1	0	1	0	0	4	1	0	0	1	0	0	0	0	0	1	0	0	1	0	11	0	1246.57	tr|S4R1N6|S4R1N6_MOUSE;tr|F6YVP7|F6YVP7_MOUSE;sp|P62270|RS18_MOUSE	tr|S4R1N6|S4R1N6_MOUSE	56	66	yes	no	2	0.00099813	85.813		1	0	878890			40	130
AGFAGDDAPR	DNGSGMCKAGFAGDDA	FAGDDAPRAVFPSIVG	K	A	G	P	R	A	3	1	0	2	0	0	0	2	0	0	0	0	0	1	1	0	0	0	0	0	0	10	0	975.441	sp|P63260|ACTG_MOUSE;sp|P60710|ACTB_MOUSE;tr|E9Q5F4|E9Q5F4_MOUSE;tr|E9Q1F2|E9Q1F2_MOUSE;tr|G3UZ07|G3UZ07_MOUSE;tr|G3UYG0|G3UYG0_MOUSE;tr|E9Q606|E9Q606_MOUSE;tr|B1ATY1|B1ATY1_MOUSE;tr|F6WX90|F6WX90_MOUSE;tr|E9Q2D1|E9Q2D1_MOUSE;sp|P63268|ACTH_MOUSE;sp|P68134|ACTS_MOUSE;sp|P68033|ACTC_MOUSE;sp|P62737|ACTA_MOUSE;tr|D3YZY0|D3YZY0_MOUSE;tr|D3Z2K3|D3Z2K3_MOUSE	sp|P63260|ACTG_MOUSE	19	28	no	no	2	0.0011069	82.261	1	1	2425800	4279100			41	119;135
AGLQFPVGR	KAKTRSSRAGLQFPVG	GLQFPVGRVHRLLRKG	R	A	G	G	R	V	1	1	0	0	0	1	0	2	0	0	1	0	0	1	1	0	0	0	0	1	0	9	0	943.524	sp|Q8CGP6|H2A1H_MOUSE;tr|Q8CGP4|Q8CGP4_MOUSE;sp|Q8R1M2|H2AJ_MOUSE;sp|Q8CGP7|H2A1K_MOUSE;sp|Q8CGP5|H2A1F_MOUSE;sp|Q8BFU2|H2A3_MOUSE;sp|P22752|H2A1_MOUSE;tr|F8WIX8|F8WIX8_MOUSE;sp|Q64523|H2A2C_MOUSE;sp|Q6GSS7|H2A2A_MOUSE;sp|P27661|H2AX_MOUSE;tr|G3UWL7|G3UWL7_MOUSE;sp|Q64522|H2A2B_MOUSE;sp|Q3THW5|H2AV_MOUSE;sp|P0C0S6|H2AZ_MOUSE;tr|Q3UA95|Q3UA95_MOUSE	sp|Q8CGP6|H2A1H_MOUSE	22	30	no	no	2	3.6799e-05	121.05	1	1	28834000	51968000			42	81;60
AGNLGGGVVTIER	ERIKVNGKAGNLGGGV	GGVVTIERSKSKITVT	K	A	G	E	R	S	1	1	1	0	0	0	1	4	0	1	1	0	0	0	0	0	1	0	0	2	0	13	0	1241.67	sp|P67984|RL22_MOUSE	sp|P67984|RL22_MOUSE	53	65	yes	yes	2	0.0058921	56.569		1	0	656670			43	148
AGSPNPQSSSGELPR	PSISKKNRAGSPNPQS	SSSGELPRKDWTEAPG	R	A	G	P	R	K	1	1	1	0	0	1	1	2	0	0	1	0	0	0	3	4	0	0	0	0	0	15	0	1482.71	tr|G3X9Q3|G3X9Q3_MOUSE;sp|Q3TBD2|HMHA1_MOUSE	tr|G3X9Q3|G3X9Q3_MOUSE	21	35	yes	no	2	0.00048477	80.632	1	1	531060	693750			44	169
AGSVSLDSVLGDVR	SDLHFLDKAGSVSLDS	DSVLGDVRSLQRGLEL	K	A	G	V	R	S	1	1	0	2	0	0	0	2	0	0	2	0	0	0	0	3	0	0	0	3	0	14	0	1373.72	sp|Q9JL26-2|FMNL_MOUSE;tr|A2AB60|A2AB60_MOUSE;sp|Q9JL26|FMNL_MOUSE	sp|Q9JL26-2|FMNL_MOUSE	876	889	yes	no	2	0.0008187	77.372	1	1	689290	487480			45	317
AGTGVDNVDLEAATR	EKLQVVGRAGTGVDNV	VDLEAATRKGILVMNT	R	A	G	T	R	K	3	1	1	2	0	0	1	2	0	0	1	0	0	0	0	0	2	0	0	2	0	15	0	1487.72	sp|Q61753|SERA_MOUSE;tr|F6ZSB7|F6ZSB7_MOUSE	sp|Q61753|SERA_MOUSE	76	90	yes	no	2	3.5022e-19	184.87	1	1	21291000	18726000			46	194
AGVGAPVTQVTLQSTQR	TEYNLRLKAGVGAPVT	VTLQSTQRRPELEDST	K	A	G	Q	R	R	2	1	0	0	0	3	0	2	0	0	1	0	0	0	1	1	3	0	0	3	0	17	0	1711.92	tr|E9Q3W4|E9Q3W4_MOUSE;sp|Q9QXS1-15|PLEC_MOUSE;sp|Q9QXS1-10|PLEC_MOUSE;sp|Q9QXS1-9|PLEC_MOUSE;sp|Q9QXS1-12|PLEC_MOUSE;sp|Q9QXS1-11|PLEC_MOUSE;sp|Q9QXS1-13|PLEC_MOUSE;sp|Q9QXS1-5|PLEC_MOUSE;sp|Q9QXS1-3|PLEC_MOUSE;sp|Q9QXS1-16|PLEC_MOUSE;sp|Q9QXS1-4|PLEC_MOUSE;sp|Q9QXS1-14|PLEC_MOUSE;sp|Q9QXS1-6|PLEC_MOUSE;sp|Q9QXS1-7|PLEC_MOUSE;sp|Q9QXS1-8|PLEC_MOUSE;sp|Q9QXS1-2|PLEC_MOUSE;sp|Q9QXS1|PLEC_MOUSE;tr|…	tr|E9Q3W4|E9Q3W4_MOUSE	337	353	yes	no	2	0.006907	51.76		1	0	586660			47	321
AGVIFPVGR	TKTSRSAKAGVIFPVG	GVIFPVGRMLRYIKKG	K	A	G	G	R	M	1	1	0	0	0	0	0	2	0	1	0	0	0	1	1	0	0	0	0	2	0	9	0	914.534	sp|Q9QZQ8-2|H2AY_MOUSE;sp|Q9QZQ8|H2AY_MOUSE;sp|Q8CCK0|H2AW_MOUSE	sp|Q9QZQ8-2|H2AY_MOUSE	19	27	yes	no	2	0.025115	51.346		1	0	326770			48	324
AGVNTVTTLVENK	TKRPPVLRAGVNTVTT	VTTLVENKKAQLVVIA	R	A	G	N	K	K	1	0	2	0	0	0	1	1	0	0	1	1	0	0	0	0	3	0	0	3	0	13	0	1344.72	sp|P12970|RL7A_MOUSE;tr|F6SSI5|F6SSI5_MOUSE	sp|P12970|RL7A_MOUSE	138	150	yes	no	2	9.9193e-07	134.68		1	0	786970			49	69
AGVQSGTNALLVVK	RLSKRRAKAGVQSGTN	TNALLVVKHRDMNEKE	K	A	G	V	K	H	2	0	1	0	0	1	0	2	0	0	2	1	0	0	0	1	1	0	0	3	0	14	0	1355.78	sp|Q8K2T8|PAF1_MOUSE	sp|Q8K2T8|PAF1_MOUSE	339	352	yes	yes	2	4.6705e-07	129.37		1	0	511290			50	258
AGVSQVLNR	QKKAHQARAGVSQVLN	GVSQVLNRLTFASTLS	R	A	G	N	R	L	1	1	1	0	0	1	0	1	0	0	1	0	0	0	0	1	0	0	0	2	0	9	0	942.525	sp|Q8CFI7|RPB2_MOUSE	sp|Q8CFI7|RPB2_MOUSE	464	472	yes	yes	2	0.00031735	102.62	1		246800	0			51	250
AIAGTGANVIVTGGK	NLMDAQVKAIAGTGAN	NVIVTGGKVADIALHY	K	A	I	G	K	V	3	0	1	0	0	0	0	4	0	2	0	1	0	0	0	0	2	0	0	2	0	15	0	1327.75	sp|P42932|TCPQ_MOUSE;tr|H3BL49|H3BL49_MOUSE;tr|H3BJB6|H3BJB6_MOUSE	sp|P42932|TCPQ_MOUSE	282	296	yes	no	2	0.0001772	94.007	1	1	1099100	967720			52	105
AIFQTIQNR	VDEYQIFKAIFQTIQN	IFQTIQNRNPVWYQAL	K	A	I	N	R	N	1	1	1	0	0	2	0	0	0	2	0	0	0	1	0	0	1	0	0	0	0	9	0	1089.59	sp|Q9EPL8|IPO7_MOUSE	sp|Q9EPL8|IPO7_MOUSE	964	972	yes	yes	2	3.6341e-09	157.99	1	1	944360	639720			53	307
AIGGGLSSVGGGSSTIK	GFSSSSGRAIGGGLSS	GGGSSTIKYTTTSSSS	R	A	I	I	K	Y	1	0	0	0	0	0	0	6	0	2	1	1	0	0	0	4	1	0	0	1	0	17	0	1446.77	CON__P02538;CON__P48668	CON__P02538	534	550	yes	no	2	0.0025296	58.164	1	1	1661700	661920		+	54	5
AIGSASEGAQSSLQEVYHK	TFVQCDARAIGSASEG	SLQEVYHKSMTLKEAI	R	A	I	H	K	S	3	0	0	0	0	2	2	2	1	1	1	1	0	0	0	4	0	0	1	1	0	19	0	1960.95	tr|D3YX79|D3YX79_MOUSE;sp|Q9Z2U1|PSA5_MOUSE	tr|D3YX79|D3YX79_MOUSE	169	187	yes	no	3	0.022516	31.883	1		1356400	0			55	336
AIGVLTSGGDAQGMNAAVR	EHLSGDGKAIGVLTSG	QGMNAAVRAVVRMGIY	K	A	I	V	R	A	4	1	1	1	0	1	0	4	0	1	1	0	1	0	0	1	1	0	0	2	0	19	0	1786.9	tr|Q8C605|Q8C605_MOUSE;sp|Q9WUA3|PFKAP_MOUSE;sp|Q9WUA3-2|PFKAP_MOUSE;sp|P12382|PFKAL_MOUSE	tr|Q8C605|Q8C605_MOUSE	25	43	yes	no	2	9.5642e-13	151.41	1		0	0			56	328
AIHMDPKMKFPK				A	I	P	K		1	0	0	1	0	0	0	0	1	1	0	3	2	1	2	0	0	0	0	0	0	12	2	1441.76		REV__tr|E9Q616|E9Q616_MOUSE			yes	yes	2	0.01186	43.419	1		0	0	+		57	33
AILVDLEPGTMDSVR	TGGKYVPRAILVDLEP	PGTMDSVRSGPFGQIF	R	A	I	V	R	S	1	1	0	2	0	0	1	1	0	1	2	0	1	0	1	1	1	0	0	2	0	15	0	1614.83	sp|P99024|TBB5_MOUSE;sp|Q9CWF2|TBB2B_MOUSE;sp|Q7TMM9|TBB2A_MOUSE;sp|Q9ERD7|TBB3_MOUSE	sp|P99024|TBB5_MOUSE	63	77	no	no	2	2.2266e-07	131.86	2	2	3630500	7753800			58	162;310
AITGASLADIMAK	RRAVKFQRAITGASLA	SLADIMAKRNQKPEVR	R	A	I	A	K	R	4	0	0	1	0	0	0	1	0	2	1	1	1	0	0	1	1	0	0	0	0	13	0	1260.67	sp|Q8BP67|RL24_MOUSE	sp|Q8BP67|RL24_MOUSE	81	93	yes	yes	2	4.2461e-05	119.25		2	0	2191300			59	237
AITIAGIPQSIIECVK	MLPNSTERAITIAGIP	QSIIECVKQICVVMLE	R	A	I	V	K	Q	2	0	0	0	1	1	1	1	0	5	0	1	0	0	1	1	1	0	0	1	0	16	0	1711.95	sp|Q61990-3|PCBP2_MOUSE;sp|Q61990|PCBP2_MOUSE;sp|Q61990-2|PCBP2_MOUSE	sp|Q61990-3|PCBP2_MOUSE	145	160	yes	no	2	0.0029069	58.814	1	1	346340	136470			60	196
AITIAGVPQSVTECVK	MLPNSTERAITIAGVP	QSVTECVKQICLVMLE	R	A	I	V	K	Q	2	0	0	0	1	1	1	1	0	2	0	1	0	0	1	1	2	0	0	3	0	16	0	1671.89	sp|P60335|PCBP1_MOUSE	sp|P60335|PCBP1_MOUSE	145	160	yes	yes	2	1.6571e-05	106.87	1	1	5498300	1895800			61	118
AIVAIENPADVSVISSR	EKLLLAARAIVAIENP	DVSVISSRNTGQRAVL	R	A	I	S	R	N	3	1	1	1	0	0	1	0	0	3	0	0	0	0	1	3	0	0	0	3	0	17	0	1739.94	sp|P14206|RSSA_MOUSE	sp|P14206|RSSA_MOUSE	64	80	yes	yes	2	0.0012406	67.153	1	1	720460	451300			62	72
ALEATTEHIR	DEATKGTRALEATTEH	EATTEHIRQELAVFCS	R	A	L	I	R	Q	2	1	0	0	0	0	2	0	1	1	1	0	0	0	0	0	2	0	0	0	0	10	0	1139.59	sp|P26039|TLN1_MOUSE	sp|P26039|TLN1_MOUSE	2145	2154	yes	yes	3	0.021089	46.462	1		230690	0			63	86
ALEEANADLEVK	ASYLDKVRALEEANAD	ANADLEVKIRDWYQRQ	R	A	L	V	K	I	3	0	1	1	0	0	3	0	0	0	2	1	0	0	0	0	0	0	0	1	0	12	0	1300.65	CON__P02533;CON__P08779;CON__P13646-1;CON__ENSEMBL:ENSP00000377550	CON__P02533	135	146	no	no	2	1.0668e-06	139.19	1	1	11197000	4214300		+	64	4;11;14
ALEEANTELEVK	ASYLDKVRALEEANTE	ANTELEVKIRDWYQRQ	R	A	L	V	K	I	2	0	1	0	0	0	4	0	0	0	2	1	0	0	0	0	1	0	0	1	0	12	0	1344.68	CON__Q04695;sp|Q9QWL7|K1C17_MOUSE;CON__Q9QWL7	CON__Q04695	104	115	no	no	2	1.9459e-06	134.56	1	1	2276500	1129600		+	65	21
ALEEELAGLK	RTKENELRALEEELAG	EEELAGLKNVAEKYRQ	R	A	L	L	K	N	2	0	0	0	0	0	3	1	0	0	3	1	0	0	0	0	0	0	0	0	0	10	0	1071.58	sp|Q8CG48|SMC2_MOUSE	sp|Q8CG48|SMC2_MOUSE	697	706	yes	yes	2	0.0080039	61.765	1		372680	0			66	251
ALEESNYELEGK	ASYLDKVRALEESNYE	SNYELEGKIKEWYEKH	R	A	L	G	K	I	1	0	1	0	0	0	4	1	0	0	2	1	0	0	0	1	0	0	1	0	0	12	0	1380.64	CON__P13645	CON__P13645	166	177	no	no	2	6.1301e-07	141.58		1	0	54460000		+	67	13
ALELDSNLYR	QACVLMIKALELDSNL	ELDSNLYRIGQSKVFF	K	A	L	Y	R	I	1	1	1	1	0	0	1	0	0	0	3	0	0	0	0	1	0	0	1	0	0	10	0	1192.61	sp|Q8VDD5|MYH9_MOUSE	sp|Q8VDD5|MYH9_MOUSE	746	755	yes	yes	2	0.00038717	92.866		1	0	1521000			68	262
ALELTGLK	ESAEDLEKALELTGLK	ALELTGLKVFGNEIKL	K	A	L	L	K	V	1	0	0	0	0	0	1	1	0	0	3	1	0	0	0	0	1	0	0	0	0	8	0	843.507	sp|P09405|NUCL_MOUSE	sp|P09405|NUCL_MOUSE	365	372	yes	yes	2	0.016691	63.419		1	0	1511700			69	59
ALESGDMTTVWK	SSVALINRALESGDMT	GDMTTVWKQLSSSVTG	R	A	L	W	K	Q	1	0	0	1	0	0	1	1	0	0	1	1	1	0	0	1	2	1	0	1	0	12	0	1336.63	sp|Q9JKF1|IQGA1_MOUSE	sp|Q9JKF1|IQGA1_MOUSE	466	477	yes	yes	2	0.0017443	73.082		1	0	460690			70	316
ALETHTYFER	SWSRQNGKALETHTYF	ETHTYFERHLNDTFSA	K	A	L	E	R	H	1	1	0	0	0	0	2	0	1	0	1	0	0	1	0	0	2	0	1	0	0	10	0	1265.6	CON__Q1RMK2	CON__Q1RMK2	411	420	yes	yes	3	0.011144	53.756	1		621920	0		+	71	22
ALETLQGQLEEK	ACRAEQDKALETLQGQ	LQGQLEEKARELGHNQ	K	A	L	E	K	A	1	0	0	0	0	2	3	1	0	0	3	1	0	0	0	0	1	0	0	0	0	12	0	1357.71	tr|E9Q7G0|E9Q7G0_MOUSE	tr|E9Q7G0|E9Q7G0_MOUSE	1159	1170	yes	yes	2	0.00023543	106.54		1	0	737980			72	345
ALETTVLSK	TQQQLLAKALETTVLS	LETTVLSKQLELVKHV	K	A	L	S	K	Q	1	0	0	0	0	0	1	0	0	0	2	1	0	0	0	1	2	0	0	1	0	9	0	960.549	sp|Q9D8T2|GSDMD_MOUSE	sp|Q9D8T2|GSDMD_MOUSE	395	403	yes	yes	2	0.0017127	85.533		1	0	881380			73	302
ALEVAEYLTPVLK	VINTVKGKALEVAEYL	EYLTPVLKESKFKETG	K	A	L	L	K	E	2	0	0	0	0	0	2	0	0	0	3	1	0	0	1	0	1	0	1	2	0	13	0	1444.82	sp|Q9CPX6|ATG3_MOUSE	sp|Q9CPX6|ATG3_MOUSE	12	24	yes	yes	2	0.0017769	71.806	1	1	453970	466150			74	286
ALGDLISATK	NAVKDVAKALGDLISA	GDLISATKAAAGKVGD	K	A	L	T	K	A	2	0	0	1	0	0	0	1	0	1	2	1	0	0	0	1	1	0	0	0	0	10	0	987.56	sp|P26039|TLN1_MOUSE	sp|P26039|TLN1_MOUSE	2090	2099	yes	yes	2	0.0085565	60.691	1	1	402260	432730			75	86
ALIAAQYSGAQVR	PENWRAFKALIAAQYS	QYSGAQVRVLSAPPHF	K	A	L	V	R	V	4	1	0	0	0	2	0	1	0	1	1	0	0	0	0	1	0	0	1	1	0	13	0	1346.73	sp|Q9D8N0|EF1G_MOUSE	sp|Q9D8N0|EF1G_MOUSE	18	30	yes	yes	2	1.4062e-17	180.61	1	1	1844900	816540			76	301
ALLFIPR	VEGQLEFRALLFIPRR	RALLFIPRRAPFDLFE	R	A	L	P	R	R	1	1	0	0	0	0	0	0	0	1	2	0	0	1	1	0	0	0	0	0	0	7	0	828.522	sp|P11499|HS90B_MOUSE;tr|E9Q3D6|E9Q3D6_MOUSE	sp|P11499|HS90B_MOUSE	331	337	yes	no	2	0.0044739	95.957	1	1	5588300	1925600			77	67
ALLFVPR	VEGQLEFRALLFVPRR	RALLFVPRRAPFDLFE	R	A	L	P	R	R	1	1	0	0	0	0	0	0	0	0	2	0	0	1	1	0	0	0	0	1	0	7	0	814.507	sp|P07901|HS90A_MOUSE	sp|P07901|HS90A_MOUSE	340	346	yes	yes	2	0.00010904	126.04	1	1	1536200	683880			78	56
ALQALDELR	EAAREKQRALQALDEL	LQALDELRLQAEEAER	R	A	L	L	R	L	2	1	0	1	0	1	1	0	0	0	3	0	0	0	0	0	0	0	0	0	0	9	0	1027.57	tr|E9Q3W4|E9Q3W4_MOUSE;sp|Q9QXS1-15|PLEC_MOUSE;sp|Q9QXS1-10|PLEC_MOUSE;sp|Q9QXS1-9|PLEC_MOUSE;sp|Q9QXS1-12|PLEC_MOUSE;sp|Q9QXS1-11|PLEC_MOUSE;sp|Q9QXS1-13|PLEC_MOUSE;sp|Q9QXS1-5|PLEC_MOUSE;sp|Q9QXS1-3|PLEC_MOUSE;sp|Q9QXS1-16|PLEC_MOUSE;sp|Q9QXS1-4|PLEC_MOUSE;sp|Q9QXS1-14|PLEC_MOUSE;sp|Q9QXS1-6|PLEC_MOUSE;sp|Q9QXS1-7|PLEC_MOUSE;sp|Q9QXS1-8|PLEC_MOUSE;sp|Q9QXS1-2|PLEC_MOUSE;sp|Q9QXS1|PLEC_MOUSE	tr|E9Q3W4|E9Q3W4_MOUSE	1374	1382	yes	no	2	0.0067962	69.275		1	0	291220			79	321
ALQDAFLAIDAK	YKEGKLQKALQDAFLA	AFLAIDAKLTTEEVIK	K	A	L	A	K	L	4	0	0	2	0	1	0	0	0	1	2	1	0	1	0	0	0	0	0	0	0	12	0	1274.69	sp|Q61074|PPM1G_MOUSE	sp|Q61074|PPM1G_MOUSE	93	104	yes	yes	2	0.00040678	101.38		1	0	720350			80	187
ALQGASQIIAEIR	KEAADMLKALQGASQI	SQIIAEIRETHLW___	K	A	L	I	R	E	3	1	0	0	0	2	1	1	0	3	1	0	0	0	0	1	0	0	0	0	0	13	0	1368.77	sp|Q8K1M6-3|DNM1L_MOUSE;tr|E9PUD2|E9PUD2_MOUSE;sp|Q8K1M6-2|DNM1L_MOUSE;sp|Q8K1M6|DNM1L_MOUSE;sp|Q8K1M6-4|DNM1L_MOUSE	sp|Q8K1M6-3|DNM1L_MOUSE	682	694	yes	no	2	1.4108e-05	124.42	1	1	829550	527490			81	256
ALQSGQCAGAALDVFTEEPPRDR	VDEGALLRALQSGQCA	TEEPPRDRALVDHENV	R	A	L	D	R	A	4	2	0	2	1	2	2	2	0	0	2	0	0	1	2	1	1	0	0	1	0	23	1	2487.18	sp|Q61753|SERA_MOUSE	sp|Q61753|SERA_MOUSE	248	270	yes	yes	3	0.024283	43.164	1		1957200	0			82	194
ALQSLALGLR	GCAVTLLKALQSLALG	QSLALGLRGLQTQNSD	K	A	L	L	R	G	2	1	0	0	0	1	0	1	0	0	4	0	0	0	0	1	0	0	0	0	0	10	0	1040.63	sp|Q9JKF1|IQGA1_MOUSE	sp|Q9JKF1|IQGA1_MOUSE	327	336	yes	yes	2	0.00024349	101.38	1	1	1133200	680260			83	316
ALQTALSESGDSSDVLQILK	KKKVAIYKALQTALSE	SDVLQILKIHCSDPQL	K	A	L	L	K	I	2	0	0	2	0	2	1	1	0	1	4	1	0	0	0	4	1	0	0	1	0	20	0	2074.08	sp|Q3U0V2|TRADD_MOUSE	sp|Q3U0V2|TRADD_MOUSE	44	63	yes	yes	2	4.5079e-07	100.46	1	1	384590	322210			84	170
ALRPGDPGFCAR	KVLTGEEKALRPGDPG	GDPGFCARARVPMPSN	K	A	L	A	R	A	2	2	0	1	1	0	0	2	0	0	1	0	0	1	2	0	0	0	0	0	0	12	1	1315.65	sp|Q8C1D8|IWS1_MOUSE	sp|Q8C1D8|IWS1_MOUSE	687	698	yes	yes	3	0.026376	58.172		1	0	636600			85	245
ALSQLAEVEEK	EDHTALSRALSQLAEV	QLAEVEEKIDQLHQEQ	R	A	L	E	K	I	2	0	0	0	0	1	3	0	0	0	2	1	0	0	0	1	0	0	0	1	0	11	0	1215.63	sp|Q9CWK8|SNX2_MOUSE;tr|Q6NZD2|Q6NZD2_MOUSE;sp|Q9WV80|SNX1_MOUSE	sp|Q9CWK8|SNX2_MOUSE	363	373	yes	no	2	9.7985e-17	182.71	1	1	1415600	965430			86	292
ALSTDPASPNLK	SKLLLAAKALSTDPAS	DPASPNLKSQLAAAAR	K	A	L	L	K	S	2	0	1	1	0	0	0	0	0	0	2	1	0	0	2	2	1	0	0	0	0	12	0	1212.63	sp|P26039|TLN1_MOUSE	sp|P26039|TLN1_MOUSE	1321	1332	yes	yes	2	0.012548	53.034		1	0	476150			87	86
ALTLIAGSPLK	ITRLTTVKALTLIAGS	LIAGSPLKIDLRPVLG	K	A	L	L	K	I	2	0	0	0	0	0	0	1	0	1	3	1	0	0	1	1	1	0	0	0	0	11	0	1082.67	sp|Q6ZQ38|CAND1_MOUSE	sp|Q6ZQ38|CAND1_MOUSE	631	641	yes	yes	2	0.0014331	77.674	1		455750	0			88	216
ALTVPELTQQMFDAK	SRGSQQYRALTVPELT	TQQMFDAKNMMAACDP	R	A	L	A	K	N	2	0	0	1	0	2	1	0	0	0	2	1	1	1	1	0	2	0	0	1	0	15	0	1690.86	sp|P68372|TBB4B_MOUSE;sp|Q9D6F9|TBB4A_MOUSE;sp|Q922F4|TBB6_MOUSE;sp|Q9ERD7|TBB3_MOUSE	sp|P68372|TBB4B_MOUSE	283	297	no	no	2	0.0036058	58.814	1	1	1060900	1400500			89	151;310;275
ALTVPELTQQVFDAK	SRGSQQYRALTVPELT	TQQVFDAKNMMAACDP	R	A	L	A	K	N	2	0	0	1	0	2	1	0	0	0	2	1	0	1	1	0	2	0	0	2	0	15	0	1658.89	sp|P99024|TBB5_MOUSE	sp|P99024|TBB5_MOUSE	283	297	yes	yes	2;3	0.0018157	64.244	1	2	1086000	11314000			90	162
ALVAYYQK	AIRQSISKALVAYYQK	ALVAYYQKYVDEASKK	K	A	L	Q	K	Y	2	0	0	0	0	1	0	0	0	0	1	1	0	0	0	0	0	0	2	1	0	8	0	954.517	sp|P14131|RS16_MOUSE	sp|P14131|RS16_MOUSE	91	98	yes	yes	2	0.0014412	94.662		1	0	1265300			91	71
ALVDGPCTR	VDVIDQNRALVDGPCT	LVDGPCTRVRRQAMPF	R	A	L	T	R	V	1	1	0	1	1	0	0	1	0	0	1	0	0	0	1	0	1	0	0	1	0	9	0	987.481	sp|Q9CR57|RL14_MOUSE	sp|Q9CR57|RL14_MOUSE	36	44	yes	yes	2	0.011315	62.463		1	0	445830			92	290
ALVDHENVISCPHLGASTK	TEEPPRDRALVDHENV	PHLGASTKEAQSRCGE	R	A	L	T	K	E	2	0	1	1	1	0	1	1	2	1	2	1	0	0	1	2	1	0	0	2	0	19	0	2047.02	sp|Q61753|SERA_MOUSE	sp|Q61753|SERA_MOUSE	271	289	yes	yes	3;4	3.7761e-06	91.622	2	2	8779400	3570900			93	194
ALVDLAVAPAPAPSR	AGQPELLRALVDLAVA	APAPAPSRDASRALVN	R	A	L	S	R	D	5	1	0	1	0	0	0	0	0	0	2	0	0	0	3	1	0	0	0	2	0	15	0	1446.82	sp|Q8C3I8|HGH1_MOUSE	sp|Q8C3I8|HGH1_MOUSE	72	86	yes	yes	2	0.022044	41.088	1		347050	0			94	247
ALVPTPGK	KKGAAQAKALVPTPGK	ALVPTPGKKGAATPAK	K	A	L	G	K	K	1	0	0	0	0	0	0	1	0	0	1	1	0	0	2	0	1	0	0	1	0	8	0	781.47	sp|P09405|NUCL_MOUSE	sp|P09405|NUCL_MOUSE	117	124	yes	yes	2	0.0038388	85.265		1	0	525710			95	59
ALYALQDIVSR	NTDYLRQRALYALQDI	ALQDIVSRHISESDER	R	A	L	S	R	H	2	1	0	1	0	1	0	0	0	1	2	0	0	0	0	1	0	0	1	1	0	11	0	1247.69	sp|Q9R0L6|PCM1_MOUSE;sp|Q9R0L6-2|PCM1_MOUSE	sp|Q9R0L6|PCM1_MOUSE	1419	1429	yes	no	2	1.9745e-06	136.53		1	0	713250			96	325
ALYETELADAR	GRELTGLKALYETELA	ETELADARRALDDTAR	K	A	L	A	R	R	3	1	0	1	0	0	2	0	0	0	2	0	0	0	0	0	1	0	1	0	0	11	0	1250.61	sp|P14733|LMNB1_MOUSE	sp|P14733|LMNB1_MOUSE	81	91	yes	yes	2	5.3463e-05	121.02		1	0	2092600			97	73
ALYLIATNGTPELQNPEK	YLNENPLRALYLIATN	PELQNPEKLSPIFRDF	R	A	L	E	K	L	2	0	2	0	0	1	2	1	0	1	3	1	0	0	2	0	2	0	1	0	0	18	0	1971.03	sp|Q8CIN4|PAK2_MOUSE;tr|G5E884|G5E884_MOUSE;sp|O88643|PAK1_MOUSE	sp|Q8CIN4|PAK2_MOUSE	451	468	yes	no	2	7.7166e-07	110.77	1		305500	0			98	254
AMGIMNSFVNDIFER	PDTGISSKAMGIMNSF	FVNDIFERIASEASRL	K	A	M	E	R	I	1	1	2	1	0	0	1	1	0	2	0	0	2	2	0	1	0	0	0	1	0	15	0	1742.81	sp|Q8CGP2|H2B1P_MOUSE;sp|Q8CGP1|H2B1K_MOUSE;sp|Q6ZWY9|H2B1C_MOUSE;sp|Q64525|H2B2B_MOUSE;sp|Q64478|H2B1H_MOUSE;sp|Q64475|H2B1B_MOUSE;sp|P10854|H2B1M_MOUSE;sp|P10853|H2B1F_MOUSE;tr|Q8CBB6|Q8CBB6_MOUSE;sp|Q8CGP2-2|H2B1P_MOUSE;tr|G3X9D5|G3X9D5_MOUSE;sp|Q9D2U9|H2B3A_MOUSE;sp|Q8CGP0|H2B3B_MOUSE;sp|Q64524|H2B2E_MOUSE	sp|Q8CGP2|H2B1P_MOUSE	59	73	yes	no	2	2.1665e-05	111.78	1	2	0	0			99	65
AMQEQLENYDFTK	AGDFPEVKAMQEQLEN	LENYDFTKFHSLKPKL	K	A	M	T	K	F	1	0	1	1	0	2	2	0	0	0	1	1	1	1	0	0	1	0	1	0	0	13	0	1615.72	sp|Q9EQP2|EHD4_MOUSE	sp|Q9EQP2|EHD4_MOUSE	361	373	yes	yes	2	0.0064109	55.98		1	0	272870			100	309
ANDQDSLISGILR	YIHSSCGKANDQDSLI	SLISGILRVLEKDAEV	K	A	N	L	R	V	1	1	1	2	0	1	0	1	0	2	2	0	0	0	0	2	0	0	0	0	0	13	0	1400.73	sp|Q9CXF4|TBC15_MOUSE	sp|Q9CXF4|TBC15_MOUSE	27	39	yes	yes	2	0.00055611	90.707	1	1	479780	450740			101	293
ANLQIDQINTDLNLER	LINDRLKKANLQIDQI	NTDLNLERSHAQKNEN	K	A	N	E	R	S	1	1	3	2	0	2	1	0	0	2	3	0	0	0	0	0	1	0	0	0	0	16	0	1868.96	sp|Q8VDD5|MYH9_MOUSE	sp|Q8VDD5|MYH9_MOUSE	1755	1770	yes	yes	2	9.2057e-26	204.13		1	0	934130			102	262
APEDVILALEER	RQLREVPRAPEDVILA	VILALEERKSTPKELS	R	A	P	E	R	K	2	1	0	1	0	0	3	0	0	1	2	0	0	0	1	0	0	0	0	1	0	12	0	1353.71	sp|Q9CQG2-2|MET16_MOUSE;sp|Q9CQG2|MET16_MOUSE;tr|Q5SW15|Q5SW15_MOUSE	sp|Q9CQG2-2|MET16_MOUSE	368	379	yes	no	2	0.0021318	71.879	1		363910	0			103	287
APFDLFENK	ALLFIPRRAPFDLFEN	PFDLFENKKKKNNIKL	R	A	P	N	K	K	1	0	1	1	0	0	1	0	0	0	1	1	0	2	1	0	0	0	0	0	0	9	0	1079.53	sp|P11499|HS90B_MOUSE;tr|E9Q3D6|E9Q3D6_MOUSE	sp|P11499|HS90B_MOUSE	339	347	yes	no	2	0.0041711	73.233	1	1	894530	442170			104	67
APGEQTVPALNLQNAFR	TYRASNMKAPGEQTVP	LNLQNAFRIIKEVQKR	K	A	P	F	R	I	3	1	2	0	0	2	1	1	0	0	2	0	0	1	2	0	1	0	0	1	0	17	0	1824.95	tr|G3X956|G3X956_MOUSE;sp|Q920B9|SP16H_MOUSE	tr|G3X956|G3X956_MOUSE	607	623	yes	no	2	0.0016117	64.565		1	0	702090			105	272
APGTPAPVQEENDSTAFMETPK	KRTKSPGRAPGTPAPV	TAFMETPKQKLDFAGN	R	A	P	P	K	Q	3	0	1	1	0	1	3	1	0	0	0	1	1	1	4	1	3	0	0	1	0	22	0	2316.06	tr|E9PVX6|E9PVX6_MOUSE	tr|E9PVX6|E9PVX6_MOUSE	1156	1177	yes	no	2;3	3.6022e-05	79.293		2	0	0			106	342
APILIATDVASR	LNEFKHGKAPILIATD	IATDVASRGLDVEDVK	K	A	P	S	R	G	3	1	0	1	0	0	0	0	0	2	1	0	0	0	1	1	1	0	0	1	0	12	0	1225.7	sp|Q61656|DDX5_MOUSE;tr|Q8BTS0|Q8BTS0_MOUSE;tr|S4R1I6|S4R1I6_MOUSE;sp|Q501J6-2|DDX17_MOUSE;sp|Q501J6|DDX17_MOUSE;tr|Q3U741|Q3U741_MOUSE	sp|Q61656|DDX5_MOUSE	392	403	yes	no	2	1.5721e-06	136.53	1	1	2870800	2804800			107	193
APLVPPGSPVVNALFR	SLLSFLFKAPLVPPGS	PVVNALFRQRSCIENI	K	A	P	F	R	Q	2	1	1	0	0	0	0	1	0	0	2	0	0	1	4	1	0	0	0	3	0	16	0	1632.94	sp|Q9JHU9|INO1_MOUSE	sp|Q9JHU9|INO1_MOUSE	466	481	yes	yes	2	0.025849	37.177	1		440270	0			108	313
APPQTQLPSGASSGTGSASATHGGAPLPGTR	KVIHLVERAPPQTQLP	GAPLPGTRGPGASVHD	R	A	P	T	R	G	5	1	0	0	0	2	0	6	1	0	2	0	0	0	5	5	4	0	0	0	0	31	0	2815.38	tr|G3UYQ2|G3UYQ2_MOUSE;tr|Q3TDL4|Q3TDL4_MOUSE;tr|G3UZT6|G3UZT6_MOUSE;tr|Q3UF95|Q3UF95_MOUSE;sp|Q9Z1R2|BAG6_MOUSE;tr|G3UXT8|G3UXT8_MOUSE;tr|G3UYZ0|G3UYZ0_MOUSE;tr|G3V013|G3V013_MOUSE	tr|G3UYQ2|G3UYQ2_MOUSE	88	118	yes	no	3	0.0018282	48.321	1	1	871590	680430			109	334
APSTYGGGLSVSSR	VLAGGSCRAPSTYGGG	GGLSVSSRFSSGGACG	R	A	P	S	R	F	1	1	0	0	0	0	0	3	0	0	1	0	0	0	1	4	1	0	1	1	0	14	0	1337.66	CON__P08779	CON__P08779	42	55	yes	yes	2	0.0024754	67.136	1	1	2255200	1942800		+	110	11
APSTYGGGLSVSSSR	VLAGGSCRAPSTYGGG	GLSVSSSRFSSGGAYG	R	A	P	S	R	F	1	1	0	0	0	0	0	3	0	0	1	0	0	0	1	5	1	0	1	1	0	15	0	1424.69	CON__P02533	CON__P02533	42	56	yes	yes	2	0.00020103	91.657	1	1	4914600	3993600		+	111	4
APTISER	LQEKILQRAPTISERS	RAPTISERSKKVRRVP	R	A	P	E	R	S	1	1	0	0	0	0	1	0	0	1	0	0	0	0	1	1	1	0	0	0	0	7	0	772.408	sp|Q6P9R2|OXSR1_MOUSE;tr|F7AVI9|F7AVI9_MOUSE	sp|Q6P9R2|OXSR1_MOUSE	308	314	yes	no	2	0.037266	57.177	1		285260	0			112	211
APVPASELLDAK	RLSFSGLRAPVPASEL	ASELLDAKILSRAQFD	R	A	P	A	K	I	3	0	0	1	0	0	1	0	0	0	2	1	0	0	2	1	0	0	0	1	0	12	0	1209.66	tr|E9Q3W4|E9Q3W4_MOUSE;sp|Q9QXS1-15|PLEC_MOUSE;sp|Q9QXS1-10|PLEC_MOUSE;sp|Q9QXS1-9|PLEC_MOUSE;sp|Q9QXS1-12|PLEC_MOUSE;sp|Q9QXS1-11|PLEC_MOUSE;sp|Q9QXS1-13|PLEC_MOUSE;sp|Q9QXS1-5|PLEC_MOUSE;sp|Q9QXS1-3|PLEC_MOUSE;sp|Q9QXS1-16|PLEC_MOUSE;sp|Q9QXS1-4|PLEC_MOUSE;sp|Q9QXS1-14|PLEC_MOUSE;sp|Q9QXS1-6|PLEC_MOUSE;sp|Q9QXS1-7|PLEC_MOUSE;sp|Q9QXS1-8|PLEC_MOUSE;sp|Q9QXS1-2|PLEC_MOUSE;sp|Q9QXS1|PLEC_MOUSE;tr|…	tr|E9Q3W4|E9Q3W4_MOUSE	3149	3160	yes	no	2	0.004687	63.944		1	0	771990			113	321
APVPTGEVYFADSFDR	PSPKVTYKAPVPTGEV	YFADSFDRGSLSGWIL	K	A	P	D	R	G	2	1	0	2	0	0	1	1	0	0	0	0	0	2	2	1	1	0	1	2	0	16	0	1769.83	sp|P35564|CALX_MOUSE	sp|P35564|CALX_MOUSE	63	78	yes	yes	2	0.0021008	63.682		1	0	358060			114	95
AQASAPAQAPK	AGAKAPAKAQASAPAQ	SAPAQAPKGVQAPVKA	K	A	Q	P	K	G	5	0	0	0	0	2	0	0	0	0	0	1	0	0	2	1	0	0	0	0	0	11	0	1038.55	tr|F6YH22|F6YH22_MOUSE;tr|F6QL70|F6QL70_MOUSE;tr|D3Z1N9|D3Z1N9_MOUSE;sp|P47915|RL29_MOUSE	tr|F6YH22|F6YH22_MOUSE	135	145	yes	no	2	0.00079779	89.561		1	0	1246700			115	110
AQDGSSPLSLQDLIEK	RLVACWTKAQDGSSPL	SLQDLIEKVVILRKAV	K	A	Q	E	K	V	1	0	0	2	0	2	1	1	0	1	3	1	0	0	1	3	0	0	0	0	0	16	0	1699.86	tr|S4R2A9|S4R2A9_MOUSE;sp|Q3UPL0-2|SC31A_MOUSE;sp|Q3UPL0|SC31A_MOUSE;tr|S4R256|S4R256_MOUSE	tr|S4R2A9|S4R2A9_MOUSE	408	423	yes	no	2	0.017381	42.708	1		278920	0			116	173
AQFEGIVTDLIK	HLNMKLTRAQFEGIVT	GIVTDLIKRTIAPCQK	R	A	Q	I	K	R	1	0	0	1	0	1	1	1	0	2	1	1	0	1	0	0	1	0	0	1	0	12	0	1332.73	sp|P38647|GRP75_MOUSE	sp|P38647|GRP75_MOUSE	349	360	yes	yes	2	0.004497	64.534	1	1	482940	369120			117	100
AQLFALTGVQPAR	DEPPMVFKAQLFALTG	LTGVQPARQKVMVKGG	K	A	Q	A	R	Q	3	1	0	0	0	2	0	1	0	0	2	0	0	1	1	0	1	0	0	1	0	13	0	1370.77	tr|E9PYI8|E9PYI8_MOUSE;sp|Q9JMA1|UBP14_MOUSE	tr|E9PYI8|E9PYI8_MOUSE	31	43	yes	no	2	5.0968e-05	116.51	1	1	625970	379080			118	320
AQLLQPTLEINPR	LAKTQEERAQLLQPTL	PTLEINPRHTLIKKLC	R	A	Q	P	R	H	1	1	1	0	0	2	1	0	0	1	3	0	0	0	2	0	1	0	0	0	0	13	0	1491.84	sp|Q9CQN1|TRAP1_MOUSE	sp|Q9CQN1|TRAP1_MOUSE	637	649	yes	yes	2	5.5333e-05	115.57	1	1	854910	526530			119	288
AQLQEQLR	REKVVQEKAQLQEQLR	AQLQEQLRALEESLKI	K	A	Q	L	R	A	1	1	0	0	0	3	1	0	0	0	2	0	0	0	0	0	0	0	0	0	0	8	0	984.535	tr|E9Q7G0|E9Q7G0_MOUSE	tr|E9Q7G0|E9Q7G0_MOUSE	692	699	yes	yes	2	0.0063694	77.732		1	0	332450			120	345
AQNTWGCGSSLR	PPTDLVWKAQNTWGCG	WGCGSSLRTALINSTG	K	A	Q	L	R	T	1	1	1	0	1	1	0	2	0	0	1	0	0	0	0	2	1	1	0	0	0	12	0	1335.6	sp|P48678|LMNA_MOUSE;sp|P48678-2|LMNA_MOUSE;sp|P48678-3|LMNA_MOUSE	sp|P48678|LMNA_MOUSE	516	527	yes	no	2	0.0012801	78.287		1	0	1063300			121	113
AQQHYPVSAGYTK	IVVDWLYRAQQHYPVS	PVSAGYTKLVGNDVAR	R	A	Q	T	K	L	2	0	0	0	0	2	0	1	1	0	0	1	0	0	1	1	1	0	2	1	0	13	0	1448.7	sp|P11152|LIPL_MOUSE	sp|P11152|LIPL_MOUSE	117	129	yes	yes	3	0.025495	37.525	1		269240	0			122	66
AQQLEQIR	DNLIPGTRAQQLEQIR	AQQLEQIRKDIRDFRS	R	A	Q	I	R	K	1	1	0	0	0	3	1	0	0	1	1	0	0	0	0	0	0	0	0	0	0	8	0	984.535	sp|Q9JHU9|INO1_MOUSE	sp|Q9JHU9|INO1_MOUSE	201	208	yes	yes	2	0.00201	90.709	1		262180	0			123	313
AQVEAAEQQVQALESQVR	ERDGPRLRAQVEAAEQ	QALESQVRCHLEEAER	R	A	Q	V	R	C	4	1	0	0	0	5	3	0	0	0	1	0	0	0	0	1	0	0	0	3	0	18	0	1983	sp|Q4QRL3-2|CC88B_MOUSE;sp|Q4QRL3|CC88B_MOUSE	sp|Q4QRL3-2|CC88B_MOUSE	842	859	yes	no	3	0.030626	28.883	1		187410	0			124	178
AQYEDIAQK	DSIIAEVKAQYEDIAQ	QYEDIAQKSKAEAEAL	K	A	Q	Q	K	S	2	0	0	1	0	2	1	0	0	1	0	1	0	0	0	0	0	0	1	0	0	9	0	1064.51	sp|Q3UV17|K22O_MOUSE	sp|Q3UV17|K22O_MOUSE	343	351	yes	yes	2	6.2692e-07	130.41	1	1	40047000	25163000		+	125	174
AQYEEIAQR	DSIIAEVKAQYEEIAQ	QYEEIAQRSKEEAEAL	K	A	Q	Q	R	S	2	1	0	0	0	2	2	0	0	1	0	0	0	0	0	0	0	0	1	0	0	9	0	1106.54	CON__P35908;CON__P02538;CON__P48668;CON__P04259;CON__P19013	CON__P35908	360	368	no	no	2	3.3221e-06	127.76	1		19993000	0		+	126	20;5;17
ASAPATPLSPTR	QQQRAGSRASAPATPL	ATPLSPTRLSRLQEKE	R	A	S	T	R	L	3	1	0	0	0	0	0	0	0	0	1	0	0	0	3	2	2	0	0	0	0	12	0	1167.62	sp|P14733|LMNB1_MOUSE	sp|P14733|LMNB1_MOUSE	16	27	yes	yes	2	0.024139	46.069	1	1	616050	1856300			127	73
ASFSVLGDILGSAMR	NVVEESARASFSVLGD	DILGSAMRNTQNLLQM	R	A	S	M	R	N	2	1	0	1	0	0	0	2	0	1	2	0	1	1	0	3	0	0	0	1	0	15	0	1522.78	CON__ENSEMBL:ENSBTAP00000024146	CON__ENSEMBL:ENSBTAP00000024146	950	964	yes	yes	2	0.024613	41.014	1		0	0		+	128	0
ASLEGNLAETENR	LQSQLSMKASLEGNLA	NLAETENRYCVQLSQI	K	A	S	N	R	Y	2	1	2	0	0	0	3	1	0	0	2	0	0	0	0	1	1	0	0	0	0	13	0	1402.67	CON__Q04695	CON__Q04695	322	334	yes	yes	2	0.010811	53.038	1		543880	0		+	129	21
ASLENSLEETK	LQSQLSMKASLENSLE	ENSLEETKGRYCMQLA	K	A	S	T	K	G	1	0	1	0	0	0	3	0	0	0	2	1	0	0	0	2	1	0	0	0	0	11	0	1219.59	CON__P02533;CON__P08779;sp|Q9Z2K1|K1C16_MOUSE;CON__Q9Z2K1;CON__Q3ZAW8	CON__P02533	353	363	no	no	2	3.5914e-06	129.74	1	1	2568800	877510		+	130	4;11
ASLQELDLSSNK	LCDVVASKASLQELDL	ELDLSSNKLGNAGIAA	K	A	S	N	K	L	1	0	1	1	0	1	1	0	0	0	3	1	0	0	0	3	0	0	0	0	0	12	0	1303.66	sp|Q91VI7|RINI_MOUSE	sp|Q91VI7|RINI_MOUSE	222	233	yes	yes	2	0.0011312	81.904	1	1	508430	328780			131	269
ASSNESLVANR	TPIAETIKASSNESLV	NESLVANRLTGNFKHA	K	A	S	N	R	L	2	1	2	0	0	0	1	0	0	0	1	0	0	0	0	3	0	0	0	1	0	11	0	1146.56	sp|Q61029-3|LAP2B_MOUSE;sp|Q61029|LAP2B_MOUSE	sp|Q61029-3|LAP2B_MOUSE	246	256	yes	no	2	0.0068235	61.11	1	1	365320	471280			132	185
ATAVMPDGQFK	GYPAPNFKATAVMPDG	VMPDGQFKDISLSEYK	K	A	T	F	K	D	2	0	0	1	0	1	0	1	0	0	0	1	1	1	1	0	1	0	0	1	0	11	0	1163.56	tr|B1AXW5|B1AXW5_MOUSE;tr|B1AXW6|B1AXW6_MOUSE;sp|P35700|PRDX1_MOUSE;tr|B1AXW4|B1AXW4_MOUSE	tr|B1AXW5|B1AXW5_MOUSE	17	27	yes	no	2	0.020426	50.95	1		0	0			133	96
ATFYGEQVDYYK	TYSALNSKATFYGEQV	GEQVDYYKSYIKTCLD	K	A	T	Y	K	S	1	0	0	1	0	1	1	1	0	0	0	1	0	1	0	0	1	0	3	1	0	12	0	1482.67	sp|Q9JKF1|IQGA1_MOUSE	sp|Q9JKF1|IQGA1_MOUSE	1517	1528	yes	yes	2	3.7742e-06	127.02	1	1	1087400	651270			134	316
ATLLYLLK	QDLPAENRATLLYLLK	ATLLYLLKHLRRIVEM	R	A	T	L	K	H	1	0	0	0	0	0	0	0	0	0	4	1	0	0	0	0	1	0	1	0	0	8	0	933.59	tr|G3X9Q3|G3X9Q3_MOUSE;sp|Q3TBD2|HMHA1_MOUSE;sp|Q3TBD2-2|HMHA1_MOUSE;tr|D3Z7R7|D3Z7R7_MOUSE;sp|Q3TBD2-3|HMHA1_MOUSE;sp|Q3TBD2-4|HMHA1_MOUSE	tr|G3X9Q3|G3X9Q3_MOUSE	901	908	yes	no	2	0.02697	54.157		1	0	269110			135	169
ATPEPSGTPSSDTVSR	GLDSARRRATPEPSGT	PSSDTVSRLEEDVRNL	R	A	T	S	R	L	1	1	0	1	0	0	1	1	0	0	0	0	0	0	3	4	3	0	0	1	0	16	0	1587.74	sp|O89053|COR1A_MOUSE	sp|O89053|COR1A_MOUSE	417	432	yes	yes	2	0.008759	51.03	1	1	803220	474620			136	49
ATQALVLAPTR	QQIELDLKATQALVLA	ALVLAPTRELAQQIQK	K	A	T	T	R	E	3	1	0	0	0	1	0	0	0	0	2	0	0	0	1	0	2	0	0	1	0	11	0	1139.67	sp|P60843|IF4A1_MOUSE	sp|P60843|IF4A1_MOUSE	100	110	yes	yes	2	0.011352	89.189	1	1	1705800	1037800			137	120
ATTLSNAVSSLASTGLSLTK	KDSTAASRATTLSNAV	STGLSLTKVDEREKQA	R	A	T	T	K	V	3	0	1	0	0	0	0	1	0	0	4	1	0	0	0	5	4	0	0	1	0	20	0	1921.04	sp|Q7M6Y3-2|PICAL_MOUSE;sp|Q7M6Y3-3|PICAL_MOUSE;sp|Q7M6Y3-4|PICAL_MOUSE;sp|Q7M6Y3-6|PICAL_MOUSE;sp|Q7M6Y3-5|PICAL_MOUSE;sp|Q7M6Y3|PICAL_MOUSE	sp|Q7M6Y3-2|PICAL_MOUSE	299	318	yes	no	2	9.0218e-05	74.364	1	1	452750	255620			138	221
AVAEQIPLLVQGVR	PLLVQSCKAVAEQIPL	PLLVQGVRGSQAQPDS	K	A	V	V	R	G	2	1	0	0	0	2	1	1	0	1	2	0	0	0	1	0	0	0	0	3	0	14	0	1491.88	sp|P26039|TLN1_MOUSE;tr|F6S1V7|F6S1V7_MOUSE	sp|P26039|TLN1_MOUSE	958	971	yes	no	2	0.025432	40.941		1	0	298730			139	86
AVAQALEVIPR	GVEQWPYRAVAQALEV	QALEVIPRTLIQNCGA	R	A	V	P	R	T	3	1	0	0	0	1	1	0	0	1	1	0	0	0	1	0	0	0	0	2	0	11	0	1165.68	tr|E9Q133|E9Q133_MOUSE;sp|P80318|TCPG_MOUSE;tr|Q3U0I3|Q3U0I3_MOUSE;tr|F6Q609|F6Q609_MOUSE	tr|E9Q133|E9Q133_MOUSE	401	411	yes	no	2	0.0013675	78.903	1	1	957080	895760			140	158
AVCMLSNTTAIAEAWAR	GDLAKVQRAVCMLSNT	AIAEAWARLDHKFDLM	R	A	V	A	R	L	5	1	1	0	1	0	1	0	0	1	1	0	1	0	0	1	2	1	0	1	0	17	0	1863.9	sp|P05213|TBA1B_MOUSE;sp|P68368|TBA4A_MOUSE;sp|P68373|TBA1C_MOUSE;sp|P68369|TBA1A_MOUSE;sp|P05214|TBA3_MOUSE;sp|Q9JJZ2|TBA8_MOUSE	sp|P05213|TBA1B_MOUSE	374	390	no	no	2;3	4.6756e-12	144.08	4	4	675250	846170			141	52;152;150
AVDFAER	RKGAARLRAVDFAERH	RAVDFAERHGYIKGIV	R	A	V	E	R	H	2	1	0	1	0	0	1	0	0	0	0	0	0	1	0	0	0	0	0	1	0	7	0	806.392	sp|P62918|RL8_MOUSE	sp|P62918|RL8_MOUSE	31	37	yes	yes	2	0.030747	62.717		1	0	634870			142	142
AVDLQILPK	EQRKADQKAVDLQILP	VDLQILPKIKAVPQLQ	K	A	V	P	K	I	1	0	0	1	0	1	0	0	0	1	2	1	0	0	1	0	0	0	0	1	0	9	0	995.602	tr|E9PUX4|E9PUX4_MOUSE;sp|P47911|RL6_MOUSE	tr|E9PUX4|E9PUX4_MOUSE	260	268	yes	no	2	0.001419	87.258		1	0	281850			143	109
AVFPSIVGR	FAGDDAPRAVFPSIVG	VFPSIVGRPRHQGVMV	R	A	V	G	R	P	1	1	0	0	0	0	0	1	0	1	0	0	0	1	1	1	0	0	0	2	0	9	0	944.544	sp|P63260|ACTG_MOUSE;sp|P60710|ACTB_MOUSE;tr|E9Q5F4|E9Q5F4_MOUSE;tr|E9Q1F2|E9Q1F2_MOUSE;tr|G3UZ07|G3UZ07_MOUSE;tr|G3UYG0|G3UYG0_MOUSE;tr|E9Q606|E9Q606_MOUSE;tr|B1ATY1|B1ATY1_MOUSE;tr|F6WX90|F6WX90_MOUSE;tr|E9Q2D1|E9Q2D1_MOUSE;sp|P63268|ACTH_MOUSE;sp|P68134|ACTS_MOUSE;sp|P68033|ACTC_MOUSE;sp|P62737|ACTA_MOUSE;tr|D3YZY0|D3YZY0_MOUSE;tr|D3Z2K3|D3Z2K3_MOUSE	sp|P63260|ACTG_MOUSE	29	37	no	no	2	0.0012297	88.37	1	1	1078400	2186800			144	119;135
AVFVDLEPTVIDEIR	GAGKHVPRAVFVDLEP	PTVIDEIRNGPYRQLF	R	A	V	I	R	N	1	1	0	2	0	0	2	0	0	2	1	0	0	1	1	0	1	0	0	3	0	15	0	1714.91	sp|P68368|TBA4A_MOUSE;tr|A0A087WQS4|A0A087WQS4_MOUSE;tr|A0A087WRB4|A0A087WRB4_MOUSE;tr|A0A087WSB0|A0A087WSB0_MOUSE;tr|A0A087WSL5|A0A087WSL5_MOUSE	sp|P68368|TBA4A_MOUSE	65	79	yes	no	2	0.00019353	92.38	1	1	938380	1116700			145	150
AVFVDLEPTVIDEVR	GAGKHVPRAVFVDLEP	PTVIDEVRTGTYRQLF	R	A	V	V	R	T	1	1	0	2	0	0	2	0	0	1	1	0	0	1	1	0	1	0	0	4	0	15	0	1700.9	sp|P05213|TBA1B_MOUSE;sp|P68373|TBA1C_MOUSE;sp|P68369|TBA1A_MOUSE	sp|P05213|TBA1B_MOUSE	65	79	no	no	2;3	2.5378e-12	162.37	2	2	33316000	31210000			146	52;152
AVLACLR	SPYLLLRRAVLACLRQ	RAVLACLRQLVQREAA	R	A	V	L	R	Q	2	1	0	0	1	0	0	0	0	0	2	0	0	0	0	0	0	0	0	1	0	7	0	801.453	sp|Q5PRF0|HTR5A_MOUSE	sp|Q5PRF0|HTR5A_MOUSE	1086	1092	yes	yes	2	0.0044739	95.957		1	0	5717100			147	180
AVLVDLEPGTMDSVR	TGGKYVPRAVLVDLEP	PGTMDSVRSGPFGQIF	R	A	V	V	R	S	1	1	0	2	0	0	1	1	0	0	2	0	1	0	1	1	1	0	0	3	0	15	0	1600.81	sp|P68372|TBB4B_MOUSE;sp|Q9D6F9|TBB4A_MOUSE	sp|P68372|TBB4B_MOUSE	63	77	yes	no	2	0.00016527	95.195	2	2	1250100	2041500			148	151
AVNTQALSGAGILR	LESSELPRAVNTQALS	LSGAGILRMVNKAADA	R	A	V	L	R	M	3	1	1	0	0	1	0	2	0	1	2	0	0	0	0	1	1	0	0	1	0	14	0	1369.77	sp|Q9CWK8|SNX2_MOUSE	sp|Q9CWK8|SNX2_MOUSE	270	283	yes	yes	2	3.4249e-07	133.48	1	1	1689700	1226100			149	292
AVTEQGAELSNEER	DDMATCMKAVTEQGAE	AELSNEERNLLSVAYK	K	A	V	E	R	N	2	1	1	0	0	1	4	1	0	0	1	0	0	0	0	1	1	0	0	1	0	14	0	1531.71	sp|P68254-2|1433T_MOUSE;sp|P68254|1433T_MOUSE;tr|F6YY69|F6YY69_MOUSE;tr|F6VW30|F6VW30_MOUSE	sp|P68254-2|1433T_MOUSE	28	41	yes	no	2	0.0017849	70.197	1		484840	0			150	149
AVVESLPR	HLPPPAAKAVVESLPR	AVVESLPRTVISSAKA	K	A	V	P	R	T	1	1	0	0	0	0	1	0	0	0	1	0	0	0	1	1	0	0	0	2	0	8	0	869.497	sp|Q9CY62-2|RN181_MOUSE;sp|Q9CY62|RN181_MOUSE;tr|D3YUJ1|D3YUJ1_MOUSE	sp|Q9CY62-2|RN181_MOUSE	22	29	yes	no	2	0.0065204	77.282		1	0	5277700			151	296
AVVGVVAGGGR	KVISSANRAVVGVVAG	GVVAGGGRIDKPILKA	R	A	V	G	R	I	2	1	0	0	0	0	0	4	0	0	0	0	0	0	0	0	0	0	0	4	0	11	0	940.545	sp|P62918|RL8_MOUSE	sp|P62918|RL8_MOUSE	164	174	yes	yes	2	7.2263e-05	118.71		1	0	2119600			152	142
AYVVLGQFLVLK	LEERGFDKAYVVLGQF	LGQFLVLKKDEDLFRE	K	A	Y	L	K	K	1	0	0	0	0	1	0	1	0	0	3	1	0	1	0	0	0	0	1	3	0	12	0	1348.81	sp|O54962|BAF_MOUSE	sp|O54962|BAF_MOUSE	42	53	yes	yes	2	0.0012424	79.201	1	1	157040	168210			153	46
CGEEIAVQFVDMVK	STKEAQSRCGEEIAVQ	VQFVDMVKGKSLTGVV	R	C	G	V	K	G	1	0	0	1	1	1	2	1	0	1	0	1	1	1	0	0	0	0	0	3	0	14	0	1623.76	sp|Q61753|SERA_MOUSE	sp|Q61753|SERA_MOUSE	295	308	yes	yes	2	0.00017526	101.3	1	1	214420	348100			154	194
CPFTGNVSIR	EGTYIDKKCPFTGNVS	FTGNVSIRGRILSGVV	K	C	P	I	R	G	0	1	1	0	1	0	0	1	0	1	0	0	0	1	1	1	1	0	0	1	0	10	0	1149.56	sp|P62281|RS11_MOUSE	sp|P62281|RS11_MOUSE	60	69	yes	yes	2	0.026121	48.284		1	0	491310			155	131
CVEDPETGLR	TYLQLLERCVEDPETG	EDPETGLRLLPLTDKA	R	C	V	L	R	L	0	1	0	1	1	0	2	1	0	0	1	0	0	0	1	0	1	0	0	1	0	10	0	1174.53	tr|E9Q3W4|E9Q3W4_MOUSE;sp|Q9QXS1-15|PLEC_MOUSE;sp|Q9QXS1-10|PLEC_MOUSE;sp|Q9QXS1-9|PLEC_MOUSE;sp|Q9QXS1-12|PLEC_MOUSE;sp|Q9QXS1-11|PLEC_MOUSE;sp|Q9QXS1-13|PLEC_MOUSE;sp|Q9QXS1-5|PLEC_MOUSE;sp|Q9QXS1-3|PLEC_MOUSE;sp|Q9QXS1-16|PLEC_MOUSE;sp|Q9QXS1-4|PLEC_MOUSE;sp|Q9QXS1-14|PLEC_MOUSE;sp|Q9QXS1-6|PLEC_MOUSE;sp|Q9QXS1-7|PLEC_MOUSE;sp|Q9QXS1-8|PLEC_MOUSE;sp|Q9QXS1-2|PLEC_MOUSE;sp|Q9QXS1|PLEC_MOUSE;tr|…	tr|E9Q3W4|E9Q3W4_MOUSE	2710	2719	yes	no	2	0.041104	50.194		1	0	0			156	321
DAALMVTNDGATILK	KILLSSGRDAALMVTN	NDGATILKNIGVDNPA	R	D	A	L	K	N	3	0	1	2	0	0	0	1	0	1	2	1	1	0	0	0	2	0	0	1	0	15	0	1531.79	sp|P80314|TCPB_MOUSE	sp|P80314|TCPB_MOUSE	58	72	yes	yes	2	4.0257e-06	124.16	2	2	392390	494960			157	155
DAEDWFFSK	KMAEKNRKDAEDWFFS	AEDWFFSKTEELNREV	K	D	A	S	K	T	1	0	0	2	0	0	1	0	0	0	0	1	0	2	0	1	0	1	0	0	0	9	0	1143.49	CON__Q04695;sp|Q9QWL7|K1C17_MOUSE;CON__Q9QWL7	CON__Q04695	270	278	yes	no	2	0.0060513	70.399	1		349070	0		+	158	21
DAEEWFFTK	KMAEKNRKDAEEWFFT	AEEWFFTKTEELNREV	K	D	A	T	K	T	1	0	0	1	0	0	2	0	0	0	0	1	0	2	0	0	1	1	0	0	0	9	0	1171.52	CON__P02533	CON__P02533	301	309	no	no	2	2.6202e-05	122.96	1	1	1524100	604140		+	159	4
DAEEWFHAK	AMAERNRRDAEEWFHA	AEEWFHAKSAELNKEV	R	D	A	A	K	S	2	0	0	1	0	0	2	0	1	0	0	1	0	1	0	0	0	1	0	0	0	9	0	1131.5	CON__P13646-1	CON__P13646-1	291	299	yes	yes	2	0.00026694	104.2	1		1038900	0		+	160	14
DAFLGSFLYEYSR	CKNYQEAKDAFLGSFL	SFLYEYSRRHPEYAVS	K	D	A	S	R	R	1	1	0	1	0	0	1	1	0	0	2	0	0	2	0	2	0	0	2	0	0	13	0	1566.74	CON__P02769	CON__P02769	347	359	yes	yes	2	0.033206	38.337	1		263970	0		+	161	8
DAGQISGLNVLR	DSQRQATKDAGQISGL	ISGLNVLRVINEPTAA	K	D	A	L	R	V	1	1	1	1	0	1	0	2	0	1	2	0	0	0	0	1	0	0	0	1	0	12	0	1241.67	sp|P38647|GRP75_MOUSE	sp|P38647|GRP75_MOUSE	207	218	yes	yes	2	0.00011716	112.5	1	1	672610	716020			162	100
DAGTIAGLNVLR	DSQRQATKDAGTIAGL	IAGLNVLRIINEPTAA	K	D	A	L	R	I	2	1	1	1	0	0	0	2	0	1	2	0	0	0	0	0	1	0	0	1	0	12	0	1198.67	sp|P63017|HSP7C_MOUSE;tr|Q504P4|Q504P4_MOUSE	sp|P63017|HSP7C_MOUSE	160	171	yes	no	2	2.3252e-06	132.56	1	1	2950700	3974400			163	143
DAIPENLPPLTADFAEDK	HCIAEVEKDAIPENLP	TADFAEDKDVCKNYQE	K	D	A	D	K	D	3	0	1	3	0	0	2	0	0	1	2	1	0	1	3	0	1	0	0	0	0	18	0	1954.95	CON__P02769	CON__P02769	319	336	yes	yes	2	0.00025588	73.498	1	1	333210	528850		+	164	8
DAIVESIEYR	LNNIDVIKDAIVESIE	IVESIEYRRQNPSRCS	K	D	A	Y	R	R	1	1	0	1	0	0	2	0	0	2	0	0	0	0	0	1	0	0	1	1	0	10	0	1193.59	tr|Q9DBX5|Q9DBX5_MOUSE;sp|P47713|PA24A_MOUSE	tr|Q9DBX5|Q9DBX5_MOUSE	701	710	yes	no	2	0.030943	45.764	1		716130	0			165	107
DALLLIFANK	LLTEKELRDALLLIFA	LLLIFANKQDVAGALS	R	D	A	N	K	Q	2	0	1	1	0	0	0	0	0	1	3	1	0	1	0	0	0	0	0	0	0	10	0	1116.65	sp|Q8BGX0-3|TRI23_MOUSE;sp|Q8BGX0-2|TRI23_MOUSE;sp|Q8BGX0|TRI23_MOUSE	sp|Q8BGX0-3|TRI23_MOUSE	444	453	yes	no	2	0.0013383	79.148	1		254820	0			166	231
DATNVGDEGGFAPNILENK	VIKEKYGKDATNVGDE	APNILENKEALELLKT	K	D	A	N	K	E	2	0	3	2	0	0	2	3	0	1	1	1	0	1	1	0	1	0	0	1	0	19	0	1959.92	sp|P17182|ENOA_MOUSE;tr|Q6PHC1|Q6PHC1_MOUSE;tr|B0QZL1|B0QZL1_MOUSE	sp|P17182|ENOA_MOUSE	203	221	yes	no	2	2.4884e-06	100.97	1	1	632570	493360			167	76
DATNVGDEGGFAPNILENNEALELLK	VIKAKYGKDATNVGDE	NEALELLKTAIQAAGY	K	D	A	L	K	T	3	0	4	2	0	0	4	3	0	1	4	1	0	1	1	0	1	0	0	1	0	26	0	2742.33	sp|P21550|ENOB_MOUSE;tr|J3QPZ9|J3QPZ9_MOUSE	sp|P21550|ENOB_MOUSE	203	228	yes	no	2;3	5.5416e-09	103.24	2	2	11655000	12766000			168	80
DAVLLVFANK	MLAEDELRDAVLLVFA	VLLVFANKQDLPNAMN	R	D	A	N	K	Q	2	0	1	1	0	0	0	0	0	0	2	1	0	1	0	0	0	0	0	2	0	10	0	1088.62	sp|P84078|ARF1_MOUSE;sp|P61205|ARF3_MOUSE;sp|P84084|ARF5_MOUSE	sp|P84078|ARF1_MOUSE	118	127	yes	no	2	3.7096e-06	129.85	1	1	355990	258860			169	123
DAVLNAWAEDVDLR	GIFPVLCKDAVLNAWA	WAEDVDLRVNLAMDVG	K	D	A	L	R	V	3	1	1	3	0	0	1	0	0	0	2	0	0	0	0	0	0	1	0	2	0	14	0	1585.77	sp|P52480|KPYM_MOUSE;sp|P52480-2|KPYM_MOUSE	sp|P52480|KPYM_MOUSE	476	489	yes	no	2	0.00085341	76.341	1		421810	0			170	116
DAVTYTEHAK	VFLENVIRDAVTYTEH	VTYTEHAKRKTVTAMD	R	D	A	A	K	R	2	0	0	1	0	0	1	0	1	0	0	1	0	0	0	0	2	0	1	1	0	10	0	1133.54	sp|P62806|H4_MOUSE	sp|P62806|H4_MOUSE	69	78	yes	yes	2;3	0.0045737	64.841	2	2	1892400	4943300			171	137
DEILPTTPISEQK	HVSIVEPKDEILPTTP	TTPISEQKGGKPEPPA	K	D	E	Q	K	G	0	0	0	1	0	1	2	0	0	2	1	1	0	0	2	1	2	0	0	0	0	13	0	1469.76	sp|P62908|RS3_MOUSE	sp|P62908|RS3_MOUSE	215	227	yes	yes	2	0.0025266	69.03	1	1	1005800	2110600			172	141
DELADEIANSSGK	KRQAQQERDELADEIA	EIANSSGKGALALEEK	R	D	E	G	K	G	2	0	1	2	0	0	2	1	0	1	1	1	0	0	0	2	0	0	0	0	0	13	0	1347.62	sp|Q8VDD5|MYH9_MOUSE	sp|Q8VDD5|MYH9_MOUSE	1704	1716	yes	yes	2	0.00084561	83.087		1	0	558180			173	262
DELHIVEAEAMNYEGSPIK	VSLGAGAKDELHIVEA	NYEGSPIKVTLATLKM	K	D	E	I	K	V	2	0	1	1	0	0	4	1	1	2	1	1	1	0	1	1	0	0	1	1	0	19	0	2144.01	tr|Q9DAY9|Q9DAY9_MOUSE;tr|Q5SQB5|Q5SQB5_MOUSE;sp|Q61937|NPM_MOUSE;tr|Q5SQB0|Q5SQB0_MOUSE;tr|E9Q5T3|E9Q5T3_MOUSE	tr|Q9DAY9|Q9DAY9_MOUSE	55	73	yes	no	2;3	6.5503e-05	84.249		2	0	2574300			174	195
DEPDTNLVALMK	EISVSLAKDEPDTNLV	TNLVALMKEDGVKLLR	K	D	E	M	K	E	1	0	1	2	0	0	1	0	0	0	2	1	1	0	1	0	1	0	0	1	0	12	0	1344.66	sp|Q8BK64|AHSA1_MOUSE	sp|Q8BK64|AHSA1_MOUSE	126	137	yes	yes	2	0.033619	40.373	1		359680	0			175	234
DFLAGGVAAAISK	DAAVSFAKDFLAGGVA	GVAAAISKTAVAPIER	K	D	F	S	K	T	4	0	0	1	0	0	0	2	0	1	1	1	0	1	0	1	0	0	0	1	0	13	0	1218.66	sp|P51881|ADT2_MOUSE	sp|P51881|ADT2_MOUSE	11	23	yes	yes	2	2.6485e-07	142.1	1	1	471350	696190			176	115
DFTVSAMHGDMDQKER	LTEKMHARDFTVSAMH	GDMDQKERDVIMREFR	R	D	F	E	R	D	1	1	0	3	0	1	1	1	1	0	0	1	2	1	0	1	1	0	0	1	0	16	1	1865.8	sp|P60843|IF4A1_MOUSE	sp|P60843|IF4A1_MOUSE	296	311	yes	yes	3	0.009899	45.614	1		0	0			177	120
DFVAEPMGEKPVGSLAGIGDVLSK	MTTSQKHRDFVAEPMG	GIGDVLSKRLEERGFD	R	D	F	S	K	R	2	0	0	2	0	0	2	4	0	1	2	2	1	1	2	2	0	0	0	3	0	24	1	2415.24	sp|O54962|BAF_MOUSE	sp|O54962|BAF_MOUSE	9	32	yes	yes	3	2.7325e-08	96.234	1	1	0	0			178	46
DGGTFISDADDVVSAMIVK	CGKRRRNRDGGTFISD	VVSAMIVKMNEAAEED	R	D	G	V	K	M	2	0	0	4	0	0	0	2	0	2	0	1	1	1	0	2	1	0	0	3	0	19	0	1938.92	sp|Q8C1D8|IWS1_MOUSE;sp|Q8C1D8-2|IWS1_MOUSE	sp|Q8C1D8|IWS1_MOUSE	495	513	yes	no	2	0.013622	41.485		1	0	0			179	245
DGLYEQAFQLLR	SLAYEYERDGLYEQAF	EQAFQLLRRFMQAEGR	R	D	G	L	R	R	1	1	0	1	0	2	1	1	0	0	3	0	0	1	0	0	0	0	1	0	0	12	0	1451.74	sp|Q3U0V2|TRADD_MOUSE	sp|Q3U0V2|TRADD_MOUSE	257	268	yes	yes	2	0.011677	53.557	1	1	147370	76245			180	170
DGQVINETSQHHDDLE	LIKTVETRDGQVINET	SQHHDDLE________	R	D	G	L	E	-	0	0	1	3	0	2	2	1	2	1	1	0	0	0	0	1	1	0	0	1	0	16	0	1835.79	sp|P20152|VIME_MOUSE	sp|P20152|VIME_MOUSE	451	466	yes	yes	2;3	2.2992e-05	105.14	2	2	3951200	10774000			181	79
DHDNQEIAVPVANLR	NVVEVVARDHDNQEIA	AVPVANLRLSCQPMLS	R	D	H	L	R	L	2	1	2	2	0	1	1	0	1	1	1	0	0	0	1	0	0	0	0	2	0	15	0	1689.84	sp|Q9CPP0|NPM3_MOUSE	sp|Q9CPP0|NPM3_MOUSE	88	102	yes	yes	2;3	0.00025696	85.45		2	0	3053000			182	284
DHINDIIK	RDRLQYFRDHINDIIK	DHINDIIKIQAFIRAN	R	D	H	I	K	I	0	0	1	2	0	0	0	0	1	3	0	1	0	0	0	0	0	0	0	0	0	8	0	966.513	sp|Q9JKF1|IQGA1_MOUSE	sp|Q9JKF1|IQGA1_MOUSE	834	841	yes	yes	2	0.00019552	112.41	1		599610	0			183	316
DIAVEEDLSSTPLFK	EDTGKTIKDIAVEEDL	LSSTPLFKDLLALMRR	K	D	I	F	K	D	1	0	0	2	0	0	2	0	0	1	2	1	0	1	1	2	1	0	0	1	0	15	0	1662.84	sp|P97369|NCF4_MOUSE	sp|P97369|NCF4_MOUSE	254	268	yes	yes	2	0.0005476	78.191	1	1	257210	300180			184	160
DIDIHEVR	PVRHLYTKDIDIHEVR	DIDIHEVRIGWSLTTS	K	D	I	V	R	I	0	1	0	2	0	0	1	0	1	2	0	0	0	0	0	0	0	0	0	1	0	8	0	995.504	tr|G3XA10|G3XA10_MOUSE;sp|Q8VEK3|HNRPU_MOUSE	tr|G3XA10|G3XA10_MOUSE	329	336	yes	no	2	0.0023496	89.698	1	1	805850	987310			185	266
DIIHDPGR	GYIKGIVKDIIHDPGR	DIIHDPGRGAPLAKVV	K	D	I	G	R	G	0	1	0	2	0	0	0	1	1	2	0	0	0	0	1	0	0	0	0	0	0	8	0	921.467	sp|P62918|RL8_MOUSE	sp|P62918|RL8_MOUSE	47	54	yes	yes	3	0.02579	49.442		1	0	296150			186	142
DINELNLPK	AAQLRIQKDINELNLP	INELNLPKTCDISFSD	K	D	I	P	K	T	0	0	2	1	0	0	1	0	0	1	2	1	0	0	1	0	0	0	0	0	0	9	0	1054.57	tr|F6YXS3|F6YXS3_MOUSE;sp|P61082|UBC12_MOUSE	tr|F6YXS3|F6YXS3_MOUSE	97	105	yes	no	2	0.0028354	78.939	1	1	369240	320750			187	122
DIQSLPQK	AEAQDLFRDIQSLPQK	DIQSLPQKAAVRKLND	R	D	I	Q	K	A	0	0	0	1	0	2	0	0	0	1	1	1	0	0	1	1	0	0	0	0	0	8	0	927.503	sp|Q9EQP2|EHD4_MOUSE	sp|Q9EQP2|EHD4_MOUSE	284	291	yes	yes	2	0.012441	68.371	1		364220	0			188	309
DIQVGVIGFPNVGK	DFQQSCGKDIQVGVIG	IGFPNVGKSSVINSLK	K	D	I	G	K	S	0	0	1	1	0	1	0	3	0	2	0	1	0	1	1	0	0	0	0	3	0	14	0	1441.79	sp|Q8CI11|GNL3_MOUSE;sp|Q8CI11-2|GNL3_MOUSE	sp|Q8CI11|GNL3_MOUSE	249	262	yes	no	2	0.0012393	72.615		1	0	264570			189	253
DISEASVFDAYVLPK	IVEAAAVRDISEASVF	FDAYVLPKLYVKLHYC	R	D	I	P	K	L	2	0	0	2	0	0	1	0	0	1	1	1	0	1	1	2	0	0	1	2	0	15	0	1652.83	sp|P62855|RS26_MOUSE	sp|P62855|RS26_MOUSE	52	66	yes	yes	2	0.0026498	63.727	1	1	443240	1497100			190	140
DISTNYYASQK	AQAYQTGKDISTNYYA	TNYYASQKKTFEINPR	K	D	I	Q	K	K	1	0	1	1	0	1	0	0	0	1	0	1	0	0	0	2	1	0	2	0	0	11	0	1288.59	sp|P08113|ENPL_MOUSE;tr|F7C312|F7C312_MOUSE	sp|P08113|ENPL_MOUSE	672	682	yes	no	2	0.0012192	81.676	1	1	761450	513890			191	57
DLAGSIIGK	TTQVTIPKDLAGSIIG	LAGSIIGKGGQRIKQI	K	D	L	G	K	G	1	0	0	1	0	0	0	2	0	2	1	1	0	0	0	1	0	0	0	0	0	9	0	872.497	sp|P61979-3|HNRPK_MOUSE;tr|B2M1R6|B2M1R6_MOUSE;sp|P61979|HNRPK_MOUSE;sp|P61979-2|HNRPK_MOUSE;tr|H3BLL4|H3BLL4_MOUSE;tr|D3Z5X4|D3Z5X4_MOUSE;tr|D3YWG1|D3YWG1_MOUSE	sp|P61979-3|HNRPK_MOUSE	373	381	yes	no	2	0.0030747	77.533	1	1	1812200	1667300			192	126
DLEGLSQR	EAKRRLQKDLEGLSQR	DLEGLSQRLEEKVAAY	K	D	L	Q	R	L	0	1	0	1	0	1	1	1	0	0	2	0	0	0	0	1	0	0	0	0	0	8	0	916.461	sp|Q8VDD5|MYH9_MOUSE	sp|Q8VDD5|MYH9_MOUSE	1393	1400	yes	yes	2	0.010822	70.256		1	0	786630			193	262
DLEGSDIDTR	NSEEYIRRDLEGSDID	EGSDIDTRRRAACDLV	R	D	L	T	R	R	0	1	0	3	0	0	1	1	0	1	1	0	0	0	0	1	1	0	0	0	0	10	0	1119.5	tr|E9Q1T9|E9Q1T9_MOUSE;sp|Q9ERK4|XPO2_MOUSE;tr|F6ZEW4|F6ZEW4_MOUSE	tr|E9Q1T9|E9Q1T9_MOUSE	317	326	yes	no	2	0.00012005	108.7	1	1	597570	381250			194	311
DLEQMPQR	TREEREQRDLEQMPQR	DLEQMPQRRRLSSTGG	R	D	L	Q	R	R	0	1	0	1	0	2	1	0	0	0	1	0	1	0	1	0	0	0	0	0	0	8	0	1015.48	sp|Q8C1D8|IWS1_MOUSE	sp|Q8C1D8|IWS1_MOUSE	655	662	yes	yes	2	0.0060726	80.438		2	0	646830			195	245
DLFDPIIQDR	EESYTVFKDLFDPIIQ	FDPIIQDRHGGYKPTD	K	D	L	D	R	H	0	1	0	3	0	1	0	0	0	2	1	0	0	1	1	0	0	0	0	0	0	10	0	1230.62	sp|P07310|KCRM_MOUSE	sp|P07310|KCRM_MOUSE	87	96	yes	yes	2	9.3407e-09	152.69	1	1	1761600	1102600			196	54
DLGTDSQIFISR	ISDLFVPKDLGTDSQI	DSQIFISRAYDATTHF	K	D	L	S	R	A	0	1	0	2	0	1	0	1	0	2	1	0	0	1	0	2	1	0	0	0	0	12	0	1350.68	sp|Q61598-2|GDIB_MOUSE;sp|Q61598|GDIB_MOUSE	sp|Q61598-2|GDIB_MOUSE	355	366	yes	no	2	0.0013443	76.728	1		335730	0			197	191
DLISYLEK	KDMARYMKDLISYLEK	DLISYLEKRTTLEMEF	K	D	L	E	K	R	0	0	0	1	0	0	1	0	0	1	2	1	0	0	0	1	0	0	1	0	0	8	0	979.523	tr|G3X9Q3|G3X9Q3_MOUSE;sp|Q3TBD2|HMHA1_MOUSE;sp|Q3TBD2-2|HMHA1_MOUSE;tr|D3Z7R7|D3Z7R7_MOUSE	tr|G3X9Q3|G3X9Q3_MOUSE	297	304	yes	no	2	0.029361	52.937		1	0	213530			198	169
DLKPSTPR	QKSNQNGKDLKPSTPR	DLKPSTPRSKGQESFK	K	D	L	P	R	S	0	1	0	1	0	0	0	0	0	0	1	1	0	0	2	1	1	0	0	0	0	8	1	912.503	tr|Q9DAY9|Q9DAY9_MOUSE;tr|Q5SQB5|Q5SQB5_MOUSE;sp|Q61937|NPM_MOUSE;tr|E9Q5T3|E9Q5T3_MOUSE	tr|Q9DAY9|Q9DAY9_MOUSE	212	219	yes	no	3	0.039723	71.379		1	0	4934000			199	195
DLLDLLVEAK	ERNINITKDLLDLLVE	LDLLVEAKQEVPSWLE	K	D	L	A	K	Q	1	0	0	2	0	0	1	0	0	0	4	1	0	0	0	0	0	0	0	1	0	10	0	1127.64	sp|Q62095|DDX3Y_MOUSE;sp|Q62167|DDX3X_MOUSE;sp|P16381|DDX3L_MOUSE	sp|Q62167|DDX3X_MOUSE	555	564	no	no	2	0.024388	49.189	1	1	558000	427990			200	199;198
DLLFQPVAELK	CVLGICKRDLLFQPVA	FQPVAELKKVTDFEHR	R	D	L	L	K	K	1	0	0	1	0	1	1	0	0	0	3	1	0	1	1	0	0	0	0	1	0	11	0	1271.71	tr|Q8C605|Q8C605_MOUSE;sp|Q9WUA3|PFKAP_MOUSE;tr|F6YL81|F6YL81_MOUSE	tr|Q8C605|Q8C605_MOUSE	725	735	yes	no	2	0.00066926	92.19	1		419930	0			201	328
DLLHPSPEEEK	________________	HPSPEEEKRKHKKKRL	K	D	L	E	K	R	0	0	0	1	0	0	3	0	1	0	2	1	0	0	2	1	0	0	0	0	0	11	0	1292.62	sp|Q6ZWU9|RS27_MOUSE	sp|Q6ZWU9|RS27_MOUSE	6	16	yes	yes	2	0.0078727	58.511		1	0	455100			202	218
DLPDVQELITQVR	GASKNSLKDLPDVQEL	QELITQVRSEKCSLQA	K	D	L	V	R	S	0	1	0	2	0	2	1	0	0	1	2	0	0	0	1	0	1	0	0	2	0	13	0	1524.81	tr|A2AAN2|A2AAN2_MOUSE;sp|Q8BMA6|SRP68_MOUSE	tr|A2AAN2|A2AAN2_MOUSE	470	482	yes	no	2	0.0011145	76.01	1	1	200880	171490			203	236
DLPEHAVLK	KKAEVEGKDLPEHAVL	LPEHAVLKMKGNFTLP	K	D	L	L	K	M	1	0	0	1	0	0	1	0	1	0	2	1	0	0	1	0	0	0	0	1	0	9	0	1020.56	tr|G3XA10|G3XA10_MOUSE;sp|Q8VEK3|HNRPU_MOUSE	tr|G3XA10|G3XA10_MOUSE	603	611	yes	no	2;3	0.0094834	65.224	2	1	1421400	2147000			204	266
DLQPFPVCQALVYR	IPKLPRPRDLQPFPVC	VCQALVYRGHSDLVRC	R	D	L	Y	R	G	1	1	0	1	1	2	0	0	0	0	2	0	0	1	2	0	0	0	1	2	0	14	0	1704.87	sp|P97452|BOP1_MOUSE	sp|P97452|BOP1_MOUSE	383	396	yes	yes	2	0.01839	46.206		1	0	195310			205	161
DLQQSIAR	TERDELLKDLQQSIAR	DLQQSIAREPSAPSIP	K	D	L	A	R	E	1	1	0	1	0	2	0	0	0	1	1	0	0	0	0	1	0	0	0	0	0	8	0	929.493	sp|Q9WU78|PDC6I_MOUSE;sp|Q9WU78-3|PDC6I_MOUSE	sp|Q9WU78|PDC6I_MOUSE	708	715	yes	no	2	0.022689	56.432	1		325280	0			206	327
DLSGPDAETLLK	________________	PDAETLLKGRGVPGSF	R	D	L	L	K	G	1	0	0	2	0	0	1	1	0	0	3	1	0	0	1	1	1	0	0	0	0	12	0	1257.65	sp|P29351|PTN6_MOUSE;sp|P29351-2|PTN6_MOUSE;tr|G3UXM2|G3UXM2_MOUSE	sp|P29351|PTN6_MOUSE	8	19	yes	no	2	0.0027081	70.089	1		976120	0			207	90
DLSPEGPAPLTEEELDLR	NSEASSWRDLSPEGPA	TEEELDLRLIRTKGGV	R	D	L	L	R	L	1	1	0	2	0	0	4	1	0	0	4	0	0	0	3	1	1	0	0	0	0	18	0	1979.97	sp|Q6PGG2-2|GMIP_MOUSE;sp|Q6PGG2|GMIP_MOUSE	sp|Q6PGG2-2|GMIP_MOUSE	73	90	yes	no	2	0.0001739	76.158	1	1	413750	374990			208	213
DLTDYLMK	LRLDLAGRDLTDYLMK	DLTDYLMKILTERGYS	R	D	L	M	K	I	0	0	0	2	0	0	0	0	0	0	2	1	1	0	0	0	1	0	1	0	0	8	0	997.479	sp|P63260|ACTG_MOUSE;sp|P60710|ACTB_MOUSE;tr|E9Q5F4|E9Q5F4_MOUSE;tr|E9Q1F2|E9Q1F2_MOUSE;tr|G3UZ07|G3UZ07_MOUSE;sp|P63268|ACTH_MOUSE;sp|P68134|ACTS_MOUSE;sp|P68033|ACTC_MOUSE;sp|P62737|ACTA_MOUSE;tr|D3YZY0|D3YZY0_MOUSE;tr|D3Z2K3|D3Z2K3_MOUSE;sp|Q8BFZ3|ACTBL_MOUSE	sp|P63260|ACTG_MOUSE	184	191	no	no	2	0.00063921	104.44	2	2	1367100	1573800			209	119;135;228
DLTTAGAVTQCYR	HNMYREYRDLTTAGAV	GAVTQCYRDMGARHRA	R	D	L	Y	R	D	2	1	0	1	1	1	0	1	0	0	1	0	0	0	0	0	3	0	1	1	0	13	0	1454.68	sp|P62717|RL18A_MOUSE	sp|P62717|RL18A_MOUSE	99	111	yes	yes	2	0.00097662	79.639	1	1	679990	831840			210	134
DLVIVAANLQK	SAGLVDGRDLVIVAAN	IVAANLQKIVEEPQSN	R	D	L	Q	K	I	2	0	1	1	0	1	0	0	0	1	2	1	0	0	0	0	0	0	0	2	0	11	0	1182.7	sp|Q6P9R2|OXSR1_MOUSE	sp|Q6P9R2|OXSR1_MOUSE	478	488	yes	yes	2	1.1819e-06	139.86	1	1	670460	523110			211	211
DLYANTVLSGGTTMYPGIADR	KCDVDIRKDLYANTVL	MYPGIADRMQKEITAL	K	D	L	D	R	M	2	1	1	2	0	0	0	3	0	1	2	0	1	0	1	1	3	0	2	1	0	21	0	2214.06	sp|P63260|ACTG_MOUSE;sp|P60710|ACTB_MOUSE;tr|E9Q1F2|E9Q1F2_MOUSE;tr|B1ATY1|B1ATY1_MOUSE;tr|F8WGM8|F8WGM8_MOUSE	sp|P63260|ACTG_MOUSE	292	312	yes	no	2;3	4.0605e-10	125.92	2	3	0	654190			212	119
DNAPALNIEDLIEK	CLTPPPSKDNAPALNI	NIEDLIEKLQAGVMVK	K	D	N	E	K	L	2	0	2	2	0	0	2	0	0	2	2	1	0	0	1	0	0	0	0	0	0	14	0	1553.79	tr|D3Z7B5|D3Z7B5_MOUSE;sp|Q8BWY9|CIP2A_MOUSE	tr|D3Z7B5|D3Z7B5_MOUSE	592	605	yes	no	2	0.027457	39.427		1	0	246200			213	241
DNAQTSVTQAQQEK	LQAANDARDNAQTSVT	VTQAQQEKAELSQKIG	R	D	N	E	K	A	2	0	1	1	0	4	1	0	0	0	0	1	0	0	0	1	2	0	0	1	0	14	0	1546.72	tr|E9Q7G0|E9Q7G0_MOUSE	tr|E9Q7G0|E9Q7G0_MOUSE	626	639	yes	yes	2	0.010144	52.372		1	0	400070			214	345
DNIQGITKPAIR	KRHRKVLRDNIQGITK	GITKPAIRRLARRGGV	R	D	N	I	R	R	1	1	1	1	0	1	0	1	0	3	0	1	0	0	1	0	1	0	0	0	0	12	1	1324.75	sp|P62806|H4_MOUSE	sp|P62806|H4_MOUSE	25	36	yes	yes	2;3	8.7152e-06	133.42	2	2	7849700	18066000			215	137
DNLAEDIMR	KARVEVERDNLAEDIM	NLAEDIMRLREKLQEE	R	D	N	M	R	L	1	1	1	2	0	0	1	0	0	1	1	0	1	0	0	0	0	0	0	0	0	9	0	1075.5	sp|P20152|VIME_MOUSE	sp|P20152|VIME_MOUSE	176	184	yes	yes	2	0.0028187	80.706	2	2	632870	1643900			216	79
DNSTATALEVVAGER	VASLINVKDNSTATAL	LEVVAGERLYNVVVDT	K	D	N	E	R	L	3	1	1	1	0	0	2	1	0	0	1	0	0	0	0	1	2	0	0	2	0	15	0	1531.75	sp|Q8CG48|SMC2_MOUSE	sp|Q8CG48|SMC2_MOUSE	534	548	yes	yes	2	0.011215	50.252	1		522610	0			217	251
DPSSPLYSVK	NQVEVLQRDPSSPLYS	SSPLYSVKSFEELRLK	R	D	P	V	K	S	0	0	0	1	0	0	0	0	0	0	1	1	0	0	2	3	0	0	1	1	0	10	0	1091.55	sp|Q61655|DD19A_MOUSE;tr|Q8R3C7|Q8R3C7_MOUSE;tr|Q8BZY3|Q8BZY3_MOUSE;sp|Q9QY15|DDX25_MOUSE	sp|Q61655|DD19A_MOUSE	82	91	yes	no	2	0.0011242	82.029	1	1	779720	513810			218	192
DQIVDLTVGNNK	YNTIDDLKDQIVDLTV	DLTVGNNKTLLDIDNT	K	D	Q	N	K	T	0	0	2	2	0	1	0	1	0	1	1	1	0	0	0	0	1	0	0	2	0	12	0	1314.68	CON__P35527	CON__P35527	213	224	yes	yes	2	1.3298e-06	137.81	1		706050	0		+	219	19
DQLIVNLLK	________________	QLIVNLLKEEQAPQNK	K	D	Q	L	K	E	0	0	1	1	0	1	0	0	0	1	3	1	0	0	0	0	0	0	0	1	0	9	0	1054.64	sp|P06151|LDHA_MOUSE;tr|G5E8N5|G5E8N5_MOUSE;tr|D3Z736|D3Z736_MOUSE;tr|D3YZQ9|D3YZQ9_MOUSE	sp|P06151|LDHA_MOUSE	6	14	yes	no	2	0.000408	99.788	1		452940	0			220	53
DQVANSAFVER	YFITGETKDQVANSAF	ANSAFVERLRKHGLEV	K	D	Q	E	R	L	2	1	1	1	0	1	1	0	0	0	0	0	0	1	0	1	0	0	0	2	0	11	0	1234.59	sp|P07901|HS90A_MOUSE	sp|P07901|HS90A_MOUSE	501	511	yes	yes	2	1.1752e-08	145.31	1	1	3857100	2303300			221	56
DQVDSAVQELLQLK	LKAEKASKDQVDSAVQ	VQELLQLKAQYKSLTG	K	D	Q	L	K	A	1	0	0	2	0	3	1	0	0	0	3	1	0	0	0	1	0	0	0	2	0	14	0	1584.84	sp|Q8CGC7|SYEP_MOUSE	sp|Q8CGC7|SYEP_MOUSE	926	939	yes	yes	2	0.0039431	60.631	1	1	171660	142970			222	252
DREEALHQFR	IHGDRSQRDREEALHQ	EEALHQFRSGKSPILV	R	D	R	F	R	S	1	2	0	1	0	1	2	0	1	0	1	0	0	1	0	0	0	0	0	0	0	10	1	1299.63	sp|Q62095|DDX3Y_MOUSE;sp|Q62167|DDX3X_MOUSE;sp|P16381|DDX3L_MOUSE	sp|Q62167|DDX3X_MOUSE	479	488	no	no	3	0.0013822	95.483	1	1	1423900	434300			223	199;198
DSNIPGSDYINANYVK	SRVILQGRDSNIPGSD	YINANYVKNQLLGPDE	R	D	S	V	K	N	1	0	3	2	0	0	0	1	0	2	0	1	0	0	1	2	0	0	2	1	0	16	0	1768.83	sp|P29351|PTN6_MOUSE;sp|P29351-2|PTN6_MOUSE;sp|P29351-3|PTN6_MOUSE	sp|P29351|PTN6_MOUSE	293	308	yes	no	2	0.0085465	51.235	1		445630	0			224	90
DSPDLLLLLR	VSQETLPRDSPDLLLL	PDLLLLLRLLALGQGA	R	D	S	L	R	L	0	1	0	2	0	0	0	0	0	0	5	0	0	0	1	1	0	0	0	0	0	10	0	1153.67	tr|F6SWS9|F6SWS9_MOUSE;sp|Q8C4Y3|NELFB_MOUSE	tr|F6SWS9|F6SWS9_MOUSE	175	184	yes	no	2	0.00010695	109.66	1	1	160360	86479			225	248
DSQVVQVVLDGLK	FCNLLSVKDSQVVQVV	QVVLDGLKNILIMAGD	K	D	S	L	K	N	0	0	0	2	0	2	0	1	0	0	2	1	0	0	0	1	0	0	0	4	0	13	0	1398.77	sp|O35344|IMA4_MOUSE	sp|O35344|IMA4_MOUSE	424	436	yes	yes	2	0.00017742	105.58	1		266340	0			226	42
DSSSVVEWTQAPK	SSILCAGKDSSSVVEW	VEWTQAPKERAHRGSD	K	D	S	P	K	E	1	0	0	1	0	1	1	0	0	0	0	1	0	0	1	3	1	1	0	2	0	13	0	1432.68	sp|Q9CXF4|TBC15_MOUSE	sp|Q9CXF4|TBC15_MOUSE	69	81	yes	yes	2	0.00043113	95.264	1		623480	0			227	293
DSWVDIFR	KHFALMQRDSWVDIFR	DSWVDIFRLLFWGGSY	R	D	S	F	R	L	0	1	0	2	0	0	0	0	0	1	0	0	0	1	0	1	0	1	0	1	0	8	0	1036.5	CON__Q3ZBS7	CON__Q3ZBS7	315	322	yes	yes	2	7.0529e-05	122.19	1	1	1923400	1211300		+	228	24
DSYVGDEAQSK	VMVGMGQKDSYVGDEA	VGDEAQSKRGILTLKY	K	D	S	S	K	R	1	0	0	2	0	1	1	1	0	0	0	1	0	0	0	2	0	0	1	1	0	11	0	1197.52	sp|P63260|ACTG_MOUSE;sp|P60710|ACTB_MOUSE;tr|E9Q5F4|E9Q5F4_MOUSE;tr|G3UZ07|G3UZ07_MOUSE;tr|G3UYG0|G3UYG0_MOUSE;tr|E9Q606|E9Q606_MOUSE;tr|V9GXQ2|V9GXQ2_MOUSE;sp|P63268|ACTH_MOUSE;sp|P68134|ACTS_MOUSE;sp|P68033|ACTC_MOUSE;sp|P62737|ACTA_MOUSE;tr|D3YZY0|D3YZY0_MOUSE;tr|D3Z2K3|D3Z2K3_MOUSE	sp|P63260|ACTG_MOUSE	51	61	no	no	2	0.00074152	90.614	1	1	1296500	2465600			229	119;135
DSYVGDEAQSKR	VMVGMGQKDSYVGDEA	GDEAQSKRGILTLKYP	K	D	S	K	R	G	1	1	0	2	0	1	1	1	0	0	0	1	0	0	0	2	0	0	1	1	0	12	1	1353.62	sp|P63260|ACTG_MOUSE;sp|P60710|ACTB_MOUSE;tr|E9Q5F4|E9Q5F4_MOUSE;tr|G3UZ07|G3UZ07_MOUSE;tr|G3UYG0|G3UYG0_MOUSE;tr|E9Q606|E9Q606_MOUSE;tr|V9GXQ2|V9GXQ2_MOUSE;sp|P63268|ACTH_MOUSE;sp|P68134|ACTS_MOUSE;sp|P68033|ACTC_MOUSE;sp|P62737|ACTA_MOUSE;tr|D3YZY0|D3YZY0_MOUSE;tr|D3Z2K3|D3Z2K3_MOUSE	sp|P63260|ACTG_MOUSE	51	62	no	no	2	0.028441	53.6		1	0	220720			230	119;135
DTAEGVSQELISAGLVDGR	RFEFTPGRDTAEGVSQ	SAGLVDGRDLVIVAAN	R	D	T	G	R	D	2	1	0	2	0	1	2	3	0	1	2	0	0	0	0	2	1	0	0	2	0	19	0	1915.95	sp|Q6P9R2|OXSR1_MOUSE	sp|Q6P9R2|OXSR1_MOUSE	459	477	yes	yes	2	5.1112e-07	108.45	1	1	1031100	988540			231	211
DTEQIAEFLEQSVK	FTTSLDTKDTEQIAEF	EFLEQSVKDSCEGLMV	K	D	T	V	K	D	1	0	0	1	0	2	3	0	0	1	1	1	0	1	0	1	1	0	0	1	0	14	0	1635.8	sp|P37913|DNLI1_MOUSE;tr|Q3U4X8|Q3U4X8_MOUSE	sp|P37913|DNLI1_MOUSE	701	714	yes	no	2	0.0064986	55.097	1		116260	0			232	99
DTGLGLSPTASLR	AGALCLSRDTGLGLSP	LSPTASLRVFQPFFVE	R	D	T	L	R	V	1	1	0	1	0	0	0	2	0	0	3	0	0	0	1	2	2	0	0	0	0	13	0	1286.68	CON__ENSEMBL:ENSBTAP00000024146	CON__ENSEMBL:ENSBTAP00000024146	780	792	yes	yes	2	0.00017569	105.65	1	1	831020	591080		+	233	0
DTLQSELVGQLYK	HFLVNHVKDTLQSELV	ELVGQLYKSSLLDDLL	K	D	T	Y	K	S	0	0	0	1	0	2	1	1	0	0	3	1	0	0	0	1	1	0	1	1	0	13	0	1492.78	sp|Q8K1M6-3|DNM1L_MOUSE;tr|E9PUD2|E9PUD2_MOUSE;sp|Q8K1M6-2|DNM1L_MOUSE;sp|Q8K1M6|DNM1L_MOUSE;sp|Q8K1M6-4|DNM1L_MOUSE	sp|Q8K1M6-3|DNM1L_MOUSE	643	655	yes	no	2	0.00036387	98	1	1	465430	355850			234	256
DTLVQGLNEAGDDLEAVAK	KFEPTVFRDTLVQGLN	DDLEAVAKFLDSTGSR	R	D	T	A	K	F	3	0	1	3	0	1	2	2	0	0	3	1	0	0	0	0	1	0	0	2	0	19	0	1956.96	sp|Q91VK1|BZW2_MOUSE	sp|Q91VK1|BZW2_MOUSE	32	50	yes	yes	2	0.0017591	58.93	1	1	263970	255190			235	270
DTLYEAVR	________________	DTLYEAVREVLHGNQR	R	D	T	V	R	E	1	1	0	1	0	0	1	0	0	0	1	0	0	0	0	0	1	0	1	1	0	8	0	965.482	tr|D6RE43|D6RE43_MOUSE;tr|Q5XJF6|Q5XJF6_MOUSE;sp|P53026|RL10A_MOUSE	tr|D6RE43|D6RE43_MOUSE	8	15	yes	no	2	0.00020145	111.95		1	0	1040200			236	117
DTTAWTVGR	KDPSVVVRDTTAWTVG	TTAWTVGRICELLPEA	R	D	T	G	R	I	1	1	0	1	0	0	0	1	0	0	0	0	0	0	0	0	3	1	0	1	0	9	0	1005.49	sp|P70168|IMB1_MOUSE	sp|P70168|IMB1_MOUSE	426	434	yes	yes	2	0.022401	52.725	1		422380	0			237	153
DVDAAYMNK	NEFVTLKKDVDAAYMN	VDAAYMNKVELQAKAD	K	D	V	N	K	V	2	0	1	2	0	0	0	0	0	0	0	1	1	0	0	0	0	0	1	1	0	9	0	1025.45	CON__P02538;CON__P48668;CON__P04259;CON__O95678;tr|E9Q1Z0|E9Q1Z0_MOUSE;CON__Q14CN4-1;sp|Q6IME9|K2C72_MOUSE;CON__Q6IME9;CON__P13647	CON__P02538	273	281	no	no	2	0.00027282	104.01	2		708210	0		+	238	5;15
DVDEVSSLLR	CCSAKNLRDVDEVSSL	DEVSSLLRTSIMSKQY	R	D	V	L	R	T	0	1	0	2	0	0	1	0	0	0	2	0	0	0	0	2	0	0	0	2	0	10	0	1131.58	sp|P42932|TCPQ_MOUSE;tr|H3BLL1|H3BLL1_MOUSE;tr|H3BKG2|H3BKG2_MOUSE	sp|P42932|TCPQ_MOUSE	156	165	yes	no	2	0.0002789	99.283	1	1	1508200	538250			239	105
DVDGAYMTK	NEFVTIKKDVDGAYMT	VDGAYMTKVDLQAKLD	K	D	V	T	K	V	1	0	0	2	0	0	0	1	0	0	0	1	1	0	0	0	1	0	1	1	0	9	0	998.438	CON__P04264	CON__P04264	290	298	yes	yes	2	0.0022199	83.869		2	0	5121200		+	240	9
DVDNAYMIK	NDFVTLKKDVDNAYMI	VDNAYMIKVELQSKVD	K	D	V	I	K	V	1	0	1	2	0	0	0	0	0	1	0	1	1	0	0	0	0	0	1	1	0	9	0	1067.5	CON__P35908	CON__P35908	294	302	yes	yes	2	3.713e-05	120.99	1	1	2468000	1879100		+	241	20
DVNAAIATIK	YRGDVVPKDVNAAIAT	NAAIATIKTKRSIQFV	K	D	V	I	K	T	3	0	1	1	0	0	0	0	0	2	0	1	0	0	0	0	1	0	0	1	0	10	0	1014.57	sp|P05213|TBA1B_MOUSE;sp|P68373|TBA1C_MOUSE;sp|P68369|TBA1A_MOUSE;sp|P05214|TBA3_MOUSE	sp|P05213|TBA1B_MOUSE	327	336	no	no	2	2.0445e-12	174.77		1	0	11512000			242	52;152
DVPVVAILGSGGGFR	SEGLYSTRDVPVVAIL	LGSGGGFRAMVGFSGV	R	D	V	F	R	A	1	1	0	1	0	0	0	4	0	1	1	0	0	1	1	1	0	0	0	3	0	15	0	1442.79	tr|Q9DBX5|Q9DBX5_MOUSE;sp|P47713|PA24A_MOUSE	tr|Q9DBX5|Q9DBX5_MOUSE	178	192	yes	no	2;3	2.091e-05	110.97	2	1	2001000	142460			243	107
DVTSVLIDLER	NIGLTKARDVTSVLID	SVLIDLERQGDVYRQG	R	D	V	E	R	Q	0	1	0	2	0	0	1	0	0	1	2	0	0	0	0	1	1	0	0	2	0	11	0	1258.68	sp|Q99MU3-2|DSRAD_MOUSE;sp|Q99MU3|DSRAD_MOUSE;sp|Q99MU3-5|DSRAD_MOUSE	sp|Q99MU3-2|DSRAD_MOUSE	282	292	yes	no	2	0.012862	54.005		1	0	165880			244	281
DVVELTDDTFDK	RGDSSSKKDVVELTDD	LTDDTFDKNVLDSEDV	K	D	V	D	K	N	0	0	0	4	0	0	1	0	0	0	1	1	0	1	0	0	2	0	0	2	0	12	0	1395.64	sp|Q922R8|PDIA6_MOUSE;tr|Q3TML0|Q3TML0_MOUSE	sp|Q922R8|PDIA6_MOUSE	161	172	yes	no	2	0.011859	53.448		1	0	280730			245	277
DVWGIEGPIDAAFTR	PGYPKLIRDVWGIEGP	PIDAAFTRVNCQGKTY	R	D	V	T	R	V	2	1	0	2	0	0	1	2	0	2	0	0	0	1	1	0	1	1	0	1	0	15	0	1645.81	CON__Q3ZBS7	CON__Q3ZBS7	194	208	yes	yes	2	0.00057649	77.068	1	1	521410	374510		+	246	24
DYDDMSPR	RPMPPSRRDYDDMSPR	DYDDMSPRRGPPPPPP	R	D	Y	P	R	R	0	1	0	3	0	0	0	0	0	0	0	0	1	0	1	1	0	0	1	0	0	8	0	997.381	sp|P61979-3|HNRPK_MOUSE;tr|B2M1R6|B2M1R6_MOUSE;sp|P61979|HNRPK_MOUSE;sp|P61979-2|HNRPK_MOUSE;tr|H3BLL4|H3BLL4_MOUSE;tr|H3BKD0|H3BKD0_MOUSE;tr|H3BLP7|H3BLP7_MOUSE	sp|P61979-3|HNRPK_MOUSE	255	262	yes	no	2	0.014673	67.494		1	0	0			247	126
DYLHYIR	QRTIVIRRDYLHYIRK	RDYLHYIRKYNRFEKR	R	D	Y	I	R	K	0	1	0	1	0	0	0	0	1	1	1	0	0	0	0	0	0	0	2	0	0	7	0	978.492	sp|P62281|RS11_MOUSE	sp|P62281|RS11_MOUSE	91	97	yes	yes	2	0.0041929	97.071		1	0	372300			248	131
DYQELMNTK	EDLARLLRDYQELMNT	YQELMNTKLALDLEIA	R	D	Y	T	K	L	0	0	1	1	0	1	1	0	0	0	1	1	1	0	0	0	1	0	1	0	0	9	0	1140.51	CON__P04264	CON__P04264	464	472	no	no	2	1.1112e-08	150.15	2	2	11704000	7022000		+	249	9
DYQELMNVK	EDLARLLRDYQELMNV	YQELMNVKLALDVEIA	R	D	Y	V	K	L	0	0	1	1	0	1	1	0	0	0	1	1	1	0	0	0	0	0	1	1	0	9	0	1138.53	CON__P35908;CON__Q01546;CON__Q5XKE5	CON__P35908	468	476	no	no	2	5.5832e-28	219.7	1	2	3141500	2357400		+	250	20
DYSPYFK	RQRPAEIKDYSPYFKT	KDYSPYFKTIEDLRNK	K	D	Y	F	K	T	0	0	0	1	0	0	0	0	0	0	0	1	0	1	1	1	0	0	2	0	0	7	0	918.412	CON__P02533;CON__P08779;sp|Q9Z2K1|K1C16_MOUSE;CON__Q9Z2K1;CON__Q3ZAW8	CON__P02533	161	167	no	no	2	0.021102	70.912	1		959080	0		+	251	4;11
DYVAQFEASALGK	EAIKDSGRDYVAQFEA	FEASALGKQLNLKLLD	R	D	Y	G	K	Q	3	0	0	1	0	1	1	1	0	0	1	1	0	1	0	1	0	0	1	1	0	13	0	1397.68	CON__P15497	CON__P15497	51	63	yes	yes	2	6.8427e-06	125.97	1	1	1128500	899470		+	252	16
EAALSTALSEK	LEALLNSKEAALSTAL	LSTALSEKRTLEGELH	K	E	A	E	K	R	3	0	0	0	0	0	2	0	0	0	2	1	0	0	0	2	1	0	0	0	0	11	0	1118.58	sp|P48678|LMNA_MOUSE;sp|P48678-2|LMNA_MOUSE;sp|P48678-3|LMNA_MOUSE	sp|P48678|LMNA_MOUSE	145	155	yes	no	2	0.029783	44.614	1		559720	0			253	113
EADESLNFEEQILEAAK	LKPRAKPKEADESLNF	EQILEAAKSIAAATSA	K	E	A	A	K	S	3	0	1	1	0	1	5	0	0	1	2	1	0	1	0	1	0	0	0	0	0	17	0	1934.91	sp|P26039|TLN1_MOUSE	sp|P26039|TLN1_MOUSE	2334	2350	yes	yes	2	1.0563e-08	127.3	1	1	330850	440460			254	86
EALLSSAVDHGSDEAR	REATKAAREALLSSAV	DHGSDEARFWQDLMNI	R	E	A	A	R	F	3	1	0	2	0	0	2	1	1	0	2	0	0	0	0	3	0	0	0	1	0	16	0	1655.78	sp|P80314|TCPB_MOUSE	sp|P80314|TCPB_MOUSE	139	154	yes	yes	3	0.0017644	61.409		1	0	1022800			255	155
EAVAMESFAK	LANRTPGKEAVAMESF	VAMESFAKALRMLPTI	K	E	A	A	K	A	3	0	0	0	0	0	2	0	0	0	0	1	1	1	0	1	0	0	0	1	0	10	0	1081.51	sp|P80314|TCPB_MOUSE	sp|P80314|TCPB_MOUSE	432	441	yes	yes	2	0.0071531	64.82	1	1	0	0			256	155
EAVGIYISTLK	EDGVKLLREAVGIYIS	GIYISTLKTEFTQGMI	R	E	A	L	K	T	1	0	0	0	0	0	1	1	0	2	1	1	0	0	0	1	1	0	1	1	0	11	0	1192.67	sp|Q8BK64|AHSA1_MOUSE	sp|Q8BK64|AHSA1_MOUSE	146	156	yes	yes	2	0.035859	41.242		1	0	458620			257	234
EDAANNYAR	PEQLITGKEDAANNYA	DAANNYARGHYTIGKE	K	E	D	A	R	G	3	1	2	1	0	0	1	0	0	0	0	0	0	0	0	0	0	0	1	0	0	9	0	1022.44	sp|P05213|TBA1B_MOUSE;sp|P68368|TBA4A_MOUSE;tr|A0A087WQS4|A0A087WQS4_MOUSE;tr|A0A087WRB4|A0A087WRB4_MOUSE;sp|P68373|TBA1C_MOUSE;sp|P68369|TBA1A_MOUSE;sp|P05214|TBA3_MOUSE;sp|Q9JJZ2|TBA8_MOUSE	sp|P05213|TBA1B_MOUSE	97	105	no	no	2	0.013625	58.981	1	1	853630	1214000			258	52;152;150
EDMAALEK	EGEFSEAREDMAALEK	EDMAALEKDYEEVGVD	R	E	D	E	K	D	2	0	0	1	0	0	2	0	0	0	1	1	1	0	0	0	0	0	0	0	0	8	0	905.416	sp|P05213|TBA1B_MOUSE;sp|P68368|TBA4A_MOUSE;sp|P68373|TBA1C_MOUSE;sp|P68369|TBA1A_MOUSE	sp|P05213|TBA1B_MOUSE	423	430	no	no	2	0.025355	54.982		1	0	1966700			259	52;152;150
EDQTEYLEER	TKVILHLKEDQTEYLE	QTEYLEERRVKEVVKK	K	E	D	E	R	R	0	1	0	1	0	1	4	0	0	0	1	0	0	0	0	0	1	0	1	0	0	10	0	1310.56	sp|P11499|HS90B_MOUSE;sp|P07901|HS90A_MOUSE;tr|B7ZC50|B7ZC50_MOUSE	sp|P11499|HS90B_MOUSE	187	196	no	no	2	2.8607e-12	172.61	1	1	5938200	4460300			260	67;56
EEAESTLQSFR	LQEEMLQREEAESTLQ	ESTLQSFRQDVDNASL	R	E	E	F	R	Q	1	1	0	0	0	1	3	0	0	0	1	0	0	1	0	2	1	0	0	0	0	11	0	1295.6	sp|P20152|VIME_MOUSE	sp|P20152|VIME_MOUSE	197	207	yes	yes	2	0.00098201	86.114	1	1	3431500	8757700			261	79
EEIHNNVEVVHTYR	VVSHLFGKEEIHNNVE	VEVVHTYRQHILNDMN	K	E	E	Y	R	Q	0	1	2	0	0	0	3	0	2	1	0	0	0	0	0	0	1	0	1	3	0	14	0	1737.84	sp|Q62433|NDRG1_MOUSE	sp|Q62433|NDRG1_MOUSE	199	212	yes	yes	3	0.0033254	57.414	1		615050	0			262	201
EEIQSSISGVTAAYNR	QNSVQLSREEIQSSIS	GVTAAYNREQLWLANE	R	E	E	N	R	E	2	1	1	0	0	1	2	1	0	2	0	0	0	0	0	3	1	0	1	1	0	16	0	1723.84	sp|Q9JKF1|IQGA1_MOUSE	sp|Q9JKF1|IQGA1_MOUSE	723	738	yes	yes	2	4.9507e-08	134.88	1	1	1394200	1073800			263	316
EELIAELQDCEGLIVR	VEKQNLSKEELIAELQ	DCEGLIVRSATKVTAD	K	E	E	V	R	S	1	1	0	1	1	1	4	1	0	2	3	0	0	0	0	0	0	0	0	1	0	16	0	1885.95	sp|Q61753|SERA_MOUSE	sp|Q61753|SERA_MOUSE	39	54	yes	yes	2	0.0012904	68.576	1	1	390880	352620			264	194
EELTLEGIR	PIRILVKKEELTLEGI	ELTLEGIRQFYINVER	K	E	E	I	R	Q	0	1	0	0	0	0	3	1	0	1	2	0	0	0	0	0	1	0	0	0	0	9	0	1058.56	sp|P60843|IF4A1_MOUSE	sp|P60843|IF4A1_MOUSE	239	247	yes	yes	2	0.009862	64.654	1		1023400	0			265	120
EEPGSDSGTTAVVALIR	MVPGMEGKEEPGSDSG	TAVVALIRGKQLIVAN	K	E	E	I	R	G	2	1	0	1	0	0	2	2	0	1	1	0	0	0	1	2	2	0	0	2	0	17	0	1700.86	sp|Q61074|PPM1G_MOUSE	sp|Q61074|PPM1G_MOUSE	318	334	yes	yes	2	0.011336	46.892		1	0	603550			266	187
EEVPAADLSDQVPDTESETK	LGQGGVQREEVPAADL	PDTESETKILLQGTPV	R	E	E	T	K	I	2	0	0	3	0	1	4	0	0	0	1	1	0	0	2	2	2	0	0	2	0	20	0	2158.98	CON__Q2UVX4	CON__Q2UVX4	959	978	yes	yes	2	0.0013577	59.975	1	1	869490	862530		+	267	23
EFQQYLPVVMGPLMK	RMCKILGKEFQQYLPV	VVMGPLMKTASIKPEV	K	E	F	M	K	T	0	0	0	0	0	2	1	1	0	0	2	1	2	1	2	0	0	0	1	2	0	15	0	1778.91	sp|Q8BKC5|IPO5_MOUSE;sp|Q8BKC5-2|IPO5_MOUSE	sp|Q8BKC5|IPO5_MOUSE	618	632	yes	no	2	0.00094283	72.898	1		0	0			268	235
EFTPVLQADFQK	VLARNFGKEFTPVLQA	VLQADFQKVVAGVANA	K	E	F	Q	K	V	1	0	0	1	0	2	1	0	0	0	1	1	0	2	1	0	1	0	0	1	0	12	0	1421.72	CON__P02070	CON__P02070	120	131	yes	yes	2	6.9461e-05	118.61	1	1	1237700	962700		+	269	3
EGADEEEWVVAK	QGYGEGAKEGADEEEW	EEEWVVAKDKPVYDEL	K	E	G	A	K	D	2	0	0	1	0	0	4	1	0	0	0	1	0	0	0	0	0	1	0	2	0	12	0	1360.61	sp|Q9EQP2|EHD4_MOUSE	sp|Q9EQP2|EHD4_MOUSE	435	446	yes	yes	2	0.0019992	72.29	1		514130	0			270	309
EGDLLAAQAR	LKARNTKKEGDLLAAQ	DLLAAQARLKDLEALL	K	E	G	A	R	L	3	1	0	1	0	1	1	1	0	0	2	0	0	0	0	0	0	0	0	0	0	10	0	1042.54	sp|P48678|LMNA_MOUSE;sp|P48678-2|LMNA_MOUSE;sp|P48678-3|LMNA_MOUSE	sp|P48678|LMNA_MOUSE	124	133	yes	no	2	7.904e-05	114.4	1	1	490980	1869100			271	113
EGFVEYTEQVVK	VCYAKELKEGFVEYTE	EYTEQVVKLMVPLLKF	K	E	G	V	K	L	0	0	0	0	0	1	3	1	0	0	0	1	0	1	0	0	1	0	1	3	0	12	0	1426.7	sp|Q8BKC5|IPO5_MOUSE;sp|Q8BKC5-2|IPO5_MOUSE	sp|Q8BKC5|IPO5_MOUSE	694	705	no	no	2	0.00083121	89.189	1	1	1291000	712060			272	235
EGLELPEDEEEK	KSLVSVTKEGLELPED	LPEDEEEKKKMEESKA	K	E	G	E	K	K	0	0	0	1	0	0	6	1	0	0	2	1	0	0	1	0	0	0	0	0	0	12	0	1415.63	sp|P11499|HS90B_MOUSE;sp|P07901|HS90A_MOUSE	sp|P11499|HS90B_MOUSE	539	550	no	no	2	0.0076452	55.98	1	1	1544800	1265000			273	67;56
EGNPEEDITADQTNAQAAALYK	LGPKPALKEGNPEEDI	AQAAALYKVSDATGQM	K	E	G	Y	K	V	5	0	2	2	0	2	3	1	0	1	1	1	0	0	1	0	2	0	1	0	0	22	0	2348.08	tr|Q99LB4|Q99LB4_MOUSE;tr|D3YTL5|D3YTL5_MOUSE	tr|Q99LB4|Q99LB4_MOUSE	233	254	yes	no	3	0.0017022	53.359		1	0	522340			274	347
EGNVPNIIIAGPPGTGK	SRLEVFAREGNVPNII	AGPPGTGKTTSILCLA	R	E	G	G	K	T	1	0	2	0	0	0	1	4	0	3	0	1	0	0	3	0	1	0	0	1	0	17	0	1632.88	sp|Q9WUK4|RFC2_MOUSE	sp|Q9WUK4|RFC2_MOUSE	61	77	yes	yes	2	0.011306	46.925		1	0	261290			275	329
EHALLAYTLGVK	ISKNGQTREHALLAYT	LAYTLGVKQLIVGVNK	R	E	H	V	K	Q	2	0	0	0	0	0	1	1	1	0	3	1	0	0	0	0	1	0	1	1	0	12	0	1313.73	sp|P10126|EF1A1_MOUSE;sp|P62631|EF1A2_MOUSE;tr|D3Z3I8|D3Z3I8_MOUSE;tr|D3YZ68|D3YZ68_MOUSE	sp|P10126|EF1A1_MOUSE	135	146	yes	no	2;3	9.269e-05	110.84	2		2421400	0			276	63
EHDPVGQMVNNPK	QLAFAGKKEHDPVGQM	GQMVNNPKIHLAQSLH	K	E	H	P	K	I	0	0	2	1	0	1	1	1	1	0	0	1	1	0	2	0	0	0	0	2	0	13	0	1463.68	tr|E9Q1T9|E9Q1T9_MOUSE;sp|Q9ERK4|XPO2_MOUSE;tr|F6ZEW4|F6ZEW4_MOUSE	tr|E9Q1T9|E9Q1T9_MOUSE	857	869	yes	no	3	0.011467	47.039	1		0	0			277	311
EHVIEALR	IRTKLQNKEHVIEALR	EHVIEALRRAKFKFPG	K	E	H	L	R	R	1	1	0	0	0	0	2	0	1	1	1	0	0	0	0	0	0	0	0	1	0	8	0	965.529	tr|I7HLV2|I7HLV2_MOUSE;sp|Q6ZWV3|RL10_MOUSE;sp|P86048|RL10L_MOUSE	tr|I7HLV2|I7HLV2_MOUSE	146	153	yes	no	2	0.016691	63.419		1	0	556430			278	219
EIAEAYLGK	SMVLTKMKEIAEAYLG	IAEAYLGKTVTNAVVT	K	E	I	G	K	T	2	0	0	0	0	0	2	1	0	1	1	1	0	0	0	0	0	0	1	0	0	9	0	992.518	sp|P63017|HSP7C_MOUSE;tr|Q504P4|Q504P4_MOUSE	sp|P63017|HSP7C_MOUSE	129	137	yes	no	2	0.036877	45.368		1	0	525950			279	143
EIAQDFK	LPFQRLVREIAQDFKT	REIAQDFKTDLRFQSA	R	E	I	F	K	T	1	0	0	1	0	1	1	0	0	1	0	1	0	1	0	0	0	0	0	0	0	7	0	849.423	tr|E0CZ27|E0CZ27_MOUSE;tr|F8WI35|F8WI35_MOUSE;sp|P84244|H33_MOUSE;sp|P84228|H32_MOUSE;sp|P68433|H31_MOUSE;sp|P02301|H3C_MOUSE	tr|E0CZ27|E0CZ27_MOUSE	74	80	yes	no	2	0.015561	76.847		1	0	5545000			280	50
EIEEFDGLEALR	EDAKDVIKEIEEFDGL	FDGLEALRLEGNTVGV	K	E	I	L	R	L	1	1	0	1	0	0	4	1	0	1	2	0	0	1	0	0	0	0	0	0	0	12	0	1419.69	sp|P46061|RAGP1_MOUSE	sp|P46061|RAGP1_MOUSE	44	55	yes	yes	2	0.00056061	96.745	1	1	317930	386130			281	106
EIETYHNLLEGGQEDFESSGAGK	SIKMRLEKEIETYHNL	FESSGAGKIGLGGRGG	K	E	I	G	K	I	1	0	1	1	0	1	5	4	1	1	2	1	0	1	0	2	1	0	1	0	0	23	0	2509.12	CON__P35527	CON__P35527	450	472	yes	yes	2;3	6.3987e-26	184.97	2	1	21307000	7139500		+	282	19
EIIDLVLDR	RGHYTIGKEIIDLVLD	IIDLVLDRIRKLADQC	K	E	I	D	R	I	0	1	0	2	0	0	1	0	0	2	2	0	0	0	0	0	0	0	0	1	0	9	0	1084.61	sp|P05213|TBA1B_MOUSE;sp|P68373|TBA1C_MOUSE;sp|P68369|TBA1A_MOUSE	sp|P05213|TBA1B_MOUSE	113	121	no	no	2	0.00023502	105.2	1	1	6036600	4416800			283	52;152
EIIDPVLDR	RGHYTIGKEIIDPVLD	IIDPVLDRIRKLSDQC	K	E	I	D	R	I	0	1	0	2	0	0	1	0	0	2	1	0	0	0	1	0	0	0	0	1	0	9	0	1068.58	sp|P68368|TBA4A_MOUSE;tr|A0A087WQS4|A0A087WQS4_MOUSE	sp|P68368|TBA4A_MOUSE	113	121	yes	no	2	0.0026153	80.231	1	1	1005600	1300500			284	150
EILSEVER	ILLRGASKEILSEVER	EILSEVERNLQDAMQV	K	E	I	E	R	N	0	1	0	0	0	0	3	0	0	1	1	0	0	0	0	1	0	0	0	1	0	8	0	973.508	tr|E9Q133|E9Q133_MOUSE;sp|P80318|TCPG_MOUSE;tr|Q3U0I3|Q3U0I3_MOUSE;tr|F6Q609|F6Q609_MOUSE	tr|E9Q133|E9Q133_MOUSE	344	351	yes	no	2	0.035673	49.715		1	0	413670			285	158
EIQTAVR	KRSTITSREIQTAVRL	REIQTAVRLLLPGELA	R	E	I	V	R	L	1	1	0	0	0	1	1	0	0	1	0	0	0	0	0	0	1	0	0	1	0	7	0	815.45	sp|Q8CGP2|H2B1P_MOUSE;sp|Q8CGP1|H2B1K_MOUSE;sp|Q6ZWY9|H2B1C_MOUSE;sp|Q64525|H2B2B_MOUSE;sp|Q64478|H2B1H_MOUSE;sp|Q64475|H2B1B_MOUSE;sp|P10854|H2B1M_MOUSE;sp|P10853|H2B1F_MOUSE;tr|Q8CBB6|Q8CBB6_MOUSE;sp|Q8CGP2-2|H2B1P_MOUSE;sp|P70696|H2B1A_MOUSE	sp|Q8CGP2|H2B1P_MOUSE	94	100	yes	no	2	0.038593	56.122		1	0	4706200			286	65
EITALAPSTMK	GIADRMQKEITALAPS	ALAPSTMKIKIIAPPE	K	E	I	M	K	I	2	0	0	0	0	0	1	0	0	1	1	1	1	0	1	1	2	0	0	0	0	11	0	1160.61	sp|P63260|ACTG_MOUSE;sp|P60710|ACTB_MOUSE;tr|E9Q1F2|E9Q1F2_MOUSE;tr|B1ATY1|B1ATY1_MOUSE;tr|F8WGM8|F8WGM8_MOUSE;sp|P63268|ACTH_MOUSE;sp|P68134|ACTS_MOUSE;sp|P68033|ACTC_MOUSE;sp|P62737|ACTA_MOUSE	sp|P63260|ACTG_MOUSE	316	326	no	no	2	0.0011387	83.182	2	2	1931500	3598200			287	119;135
EIVHLQAGQCGNQIGAK	________________	CGNQIGAKFWEVISDE	R	E	I	A	K	F	2	0	1	0	1	3	1	3	1	2	1	1	0	0	0	0	0	0	0	1	0	17	0	1821.92	sp|P68372|TBB4B_MOUSE;sp|Q9D6F9|TBB4A_MOUSE	sp|P68372|TBB4B_MOUSE	3	19	yes	no	3	6.8571e-09	128.85	1	1	2113400	2474100			288	151
EIVLADVIDNDSWR	FGVDVTTKEIVLADVI	VIDNDSWRLWPSGDRS	K	E	I	W	R	L	1	1	1	3	0	0	1	0	0	2	1	0	0	0	0	1	0	1	0	2	0	14	0	1643.82	sp|Q9DCL9|PUR6_MOUSE	sp|Q9DCL9|PUR6_MOUSE	202	215	yes	yes	2	0.00077431	78.69	1		180970	0			289	306
ELAAQLNEEAK	EKRRAHQKELAAQLNE	AQLNEEAKRRLTEQKG	K	E	L	A	K	R	3	0	1	0	0	1	3	0	0	0	2	1	0	0	0	0	0	0	0	0	0	11	0	1214.61	tr|G3X956|G3X956_MOUSE;sp|Q920B9|SP16H_MOUSE	tr|G3X956|G3X956_MOUSE	480	490	yes	no	2	0.023476	48.115		1	0	718620			290	272
ELAEDGYSGVEVR	ELNEFLTRELAEDGYS	GYSGVEVRVTPTRTEI	R	E	L	V	R	V	1	1	0	1	0	0	3	2	0	0	1	0	0	0	0	1	0	0	1	2	0	13	0	1422.66	sp|P62908|RS3_MOUSE;tr|D3YV43|D3YV43_MOUSE	sp|P62908|RS3_MOUSE	28	40	yes	no	2	2.8375e-09	148.96	1	1	1219600	2533400			291	141
ELAPAVSVLQLFCSSPK	NLPGCSAKELAPAVSV	QLFCSSPKAALRYAAV	K	E	L	P	K	A	2	0	0	0	1	1	1	0	0	0	3	1	0	1	2	3	0	0	0	2	0	17	0	1844.97	sp|Q9QZE5|COPG1_MOUSE;sp|Q9QXK3-3|COPG2_MOUSE;sp|Q9QXK3-4|COPG2_MOUSE;sp|Q9QXK3|COPG2_MOUSE	sp|Q9QZE5|COPG1_MOUSE	284	300	yes	no	2	0.030937	34.395	1		82651	0			292	322
ELAQQIQK	ALVLAPTRELAQQIQK	ELAQQIQKVVMALGDY	R	E	L	Q	K	V	1	0	0	0	0	3	1	0	0	1	1	1	0	0	0	0	0	0	0	0	0	8	0	956.529	sp|P60843|IF4A1_MOUSE;tr|Q8BTU6|Q8BTU6_MOUSE;sp|P10630|IF4A2_MOUSE;sp|P10630-2|IF4A2_MOUSE	sp|P60843|IF4A1_MOUSE	111	118	yes	no	2	0.0030025	87.754	1	1	1334800	817110			293	120
ELAQQVQQVAAEYCR	CLVLAPTRELAQQVQQ	QVAAEYCRACRLKSTC	R	E	L	C	R	A	3	1	0	0	1	4	2	0	0	0	1	0	0	0	0	0	0	0	1	2	0	15	0	1791.86	sp|Q61656|DDX5_MOUSE;tr|Q8BTS0|Q8BTS0_MOUSE;tr|S4R1I6|S4R1I6_MOUSE	sp|Q61656|DDX5_MOUSE	178	192	yes	no	2	0.010182	51.127		1	0	444950			294	193
ELAVQIYEEAR	SLVLAPTRELAVQIYE	VQIYEEARKFSYRSRV	R	E	L	A	R	K	2	1	0	0	0	1	3	0	0	1	1	0	0	0	0	0	0	0	1	1	0	11	0	1319.67	sp|Q62095|DDX3Y_MOUSE;sp|Q62167|DDX3X_MOUSE;sp|P16381|DDX3L_MOUSE	sp|Q62167|DDX3X_MOUSE	277	287	no	no	2	8.853e-05	116.71	1	1	1112400	1109000			295	199;198
ELEDATETADAMNR	ASRRKLQRELEDATET	ETADAMNREVSSLKNK	R	E	L	N	R	E	3	1	1	2	0	0	3	0	0	0	1	0	1	0	0	0	2	0	0	0	0	14	0	1564.67	sp|Q8VDD5|MYH9_MOUSE	sp|Q8VDD5|MYH9_MOUSE	1899	1912	yes	yes	2	3.2614e-06	125.84		2	0	973910			296	262
ELEEIVQPIISK	EDFKAKKKELEEIVQP	IVQPIISKLYGSGGPP	K	E	L	S	K	L	0	0	0	0	0	1	3	0	0	3	1	1	0	0	1	1	0	0	0	1	0	12	0	1396.78	sp|P20029|GRP78_MOUSE	sp|P20029|GRP78_MOUSE	623	634	yes	yes	2	0.0014722	73.927		1	0	476310			297	78
ELEFYLR	DGYVLEGKELEFYLRK	KELEFYLRKIKARKGK	K	E	L	L	R	K	0	1	0	0	0	0	2	0	0	0	2	0	0	1	0	0	0	0	1	0	0	7	0	968.497	sp|P62242|RS8_MOUSE	sp|P62242|RS8_MOUSE	194	200	yes	yes	2	0.030053	63.306		1	0	574890			298	127
ELEVQHPAAK	NDAATILRELEVQHPA	EVQHPAAKMIVMASHM	R	E	L	A	K	M	2	0	0	0	0	1	2	0	1	0	1	1	0	0	1	0	0	0	0	1	0	10	0	1120.59	sp|P42932|TCPQ_MOUSE;tr|H3BL49|H3BL49_MOUSE;tr|H3BLL1|H3BLL1_MOUSE;tr|H3BKG2|H3BKG2_MOUSE	sp|P42932|TCPQ_MOUSE	75	84	yes	no	3	0.032516	38.276	1		328020	0			299	105
ELGHPEIGDAIAR	IVKVLTEKELGHPEIG	EIGDAIARLKEVLEYN	K	E	L	A	R	L	2	1	0	1	0	0	2	2	1	2	1	0	0	0	1	0	0	0	0	0	0	13	0	1376.7	sp|Q920E5|FPPS_MOUSE	sp|Q920E5|FPPS_MOUSE	32	44	yes	yes	2	0.0043448	62.298	1		468510	0			300	273
ELGIWEPLAVK	TGTLVDMKELGIWEPL	IWEPLAVKLQTYKTAV	K	E	L	V	K	L	1	0	0	0	0	0	2	1	0	1	2	1	0	0	1	0	0	1	0	1	0	11	0	1253.7	tr|E9Q133|E9Q133_MOUSE;sp|P80318|TCPG_MOUSE;tr|Q3U0I3|Q3U0I3_MOUSE;tr|F6ZVG8|F6ZVG8_MOUSE	tr|E9Q133|E9Q133_MOUSE	454	464	yes	no	2	0.0071687	60.255	1	1	401670	338820			301	158
ELGLDNLK				E	L	L	K		0	0	1	1	0	0	1	1	0	0	3	1	0	0	0	0	0	0	0	0	0	8	0	900.492		REV__tr|B1AZ26|B1AZ26_MOUSE			yes	no	2	0.0098579	71.379		1	0	1215400	+		302	32
ELGSSVALYSR	PSMFDVSRELGSSVAL	SSVALYSRKVLIQTKA	R	E	L	S	R	K	1	1	0	0	0	0	1	1	0	0	2	0	0	0	0	3	0	0	1	1	0	11	0	1180.61	sp|Q9CQN1|TRAP1_MOUSE	sp|Q9CQN1|TRAP1_MOUSE	360	370	yes	yes	2	0.022659	48.568	1		424170	0			303	288
ELHDVDLAEVKPLVEK	________________	EVKPLVEKGESITGLL	R	E	L	E	K	G	1	0	0	2	0	0	3	0	1	0	3	2	0	0	1	0	0	0	0	3	0	16	1	1832.99	sp|Q62433|NDRG1_MOUSE;tr|E9Q514|E9Q514_MOUSE;tr|E9Q5I8|E9Q5I8_MOUSE;tr|E9Q3F9|E9Q3F9_MOUSE;tr|E9PVF3|E9PVF3_MOUSE;tr|E9Q0J8|E9Q0J8_MOUSE;tr|E9PZC7|E9PZC7_MOUSE;tr|E9Q7G8|E9Q7G8_MOUSE;tr|E9Q147|E9Q147_MOUSE;tr|E9Q7V2|E9Q7V2_MOUSE	sp|Q62433|NDRG1_MOUSE	4	19	yes	no	3;4	0.00013182	102.52	2		1992200	0			304	201
ELHINLIPSK	PSKLDSGKELHINLIP	HINLIPSKQDRTLTIV	K	E	L	S	K	Q	0	0	1	0	0	0	1	0	1	2	2	1	0	0	1	1	0	0	0	0	0	10	0	1162.67	sp|P07901|HS90A_MOUSE;tr|B7ZC50|B7ZC50_MOUSE;tr|A2A6A2|A2A6A2_MOUSE;tr|B7ZC49|B7ZC49_MOUSE	sp|P07901|HS90A_MOUSE	75	84	yes	no	2	0.010762	56.404	1		250870	0			305	56
ELIPAEEALR	SLFQAMKKELIPAEEA	IPAEEALRLLDAQLAT	K	E	L	L	R	L	2	1	0	0	0	0	3	0	0	1	2	0	0	0	1	0	0	0	0	0	0	10	0	1139.62	tr|E9Q3W4|E9Q3W4_MOUSE;sp|Q9QXS1-15|PLEC_MOUSE;sp|Q9QXS1-10|PLEC_MOUSE;sp|Q9QXS1-9|PLEC_MOUSE;sp|Q9QXS1-12|PLEC_MOUSE;sp|Q9QXS1-11|PLEC_MOUSE;sp|Q9QXS1-13|PLEC_MOUSE;sp|Q9QXS1-5|PLEC_MOUSE;sp|Q9QXS1-3|PLEC_MOUSE;sp|Q9QXS1-16|PLEC_MOUSE;sp|Q9QXS1-4|PLEC_MOUSE;sp|Q9QXS1-14|PLEC_MOUSE;sp|Q9QXS1-6|PLEC_MOUSE;sp|Q9QXS1-7|PLEC_MOUSE;sp|Q9QXS1-8|PLEC_MOUSE;sp|Q9QXS1-2|PLEC_MOUSE;sp|Q9QXS1|PLEC_MOUSE	tr|E9Q3W4|E9Q3W4_MOUSE	3628	3637	yes	no	2	0.001313	79.489		1	0	431190			306	321
ELISNASDALDK	SNKEIFLRELISNASD	NASDALDKIRYESLTD	R	E	L	D	K	I	2	0	1	2	0	0	1	0	0	1	2	1	0	0	0	2	0	0	0	0	0	12	0	1274.64	sp|P11499|HS90B_MOUSE;tr|E9PX27|E9PX27_MOUSE;tr|D3Z1R1|D3Z1R1_MOUSE;sp|P08113|ENPL_MOUSE	sp|P11499|HS90B_MOUSE	42	53	no	no	2	7.5201e-09	145.29	1	1	9705200	5922200			307	67;57
ELISNASDALDKIR	SNKEIFLRELISNASD	SDALDKIRYESLTDPS	R	E	L	I	R	Y	2	1	1	2	0	0	1	0	0	2	2	1	0	0	0	2	0	0	0	0	0	14	1	1543.82	sp|P11499|HS90B_MOUSE;tr|E9PX27|E9PX27_MOUSE;tr|D3Z1R1|D3Z1R1_MOUSE;sp|P08113|ENPL_MOUSE	sp|P11499|HS90B_MOUSE	42	55	no	no	2	0.015037	91.969	1		855210	0			308	67;57
ELISNASDALEK	SEKEVFIRELISNASD	NASDALEKLRHKLVCE	R	E	L	E	K	L	2	0	1	1	0	0	2	0	0	1	2	1	0	0	0	2	0	0	0	0	0	12	0	1288.65	sp|Q9CQN1|TRAP1_MOUSE	sp|Q9CQN1|TRAP1_MOUSE	117	128	yes	yes	2	0.0011964	80.318	1	1	676200	393600			309	288
ELISNSSDALDK	SNKEIFLRELISNSSD	NSSDALDKIRYESLTD	R	E	L	D	K	I	1	0	1	2	0	0	1	0	0	1	2	1	0	0	0	3	0	0	0	0	0	12	0	1290.63	sp|P07901|HS90A_MOUSE;tr|B7ZC50|B7ZC50_MOUSE;tr|A2A6A2|A2A6A2_MOUSE;tr|B7ZC49|B7ZC49_MOUSE	sp|P07901|HS90A_MOUSE	47	58	yes	no	2	0.00071177	92.19		1	0	1260400			310	56
ELLESFDSALQSVK	TRDVQEGRELLESFDS	DSALQSVKSSVGGNDE	R	E	L	V	K	S	1	0	0	1	0	1	2	0	0	0	3	1	0	1	0	3	0	0	0	1	0	14	0	1564.8	sp|Q9ERU9|RBP2_MOUSE	sp|Q9ERU9|RBP2_MOUSE	257	270	yes	yes	2	0.0032546	63.682		1	0	370470			311	312
ELLLSAIDSVNAASK	QRCAHLQKELLLSAID	DSVNAASKTGGYLVYC	K	E	L	S	K	T	3	0	1	1	0	0	1	0	0	1	3	1	0	0	0	3	0	0	0	1	0	15	0	1529.83	sp|Q922K7|NOP2_MOUSE;tr|E9QN31|E9QN31_MOUSE	sp|Q922K7|NOP2_MOUSE	478	492	yes	no	2	8.0323e-05	103.66		1	0	491040			312	276
ELPELLQR	QTVDQLIKELPELLQR	ELPELLQRNREILEES	K	E	L	Q	R	N	0	1	0	0	0	1	2	0	0	0	3	0	0	0	1	0	0	0	0	0	0	8	0	996.56	sp|Q9WU78|PDC6I_MOUSE;sp|Q9WU78-3|PDC6I_MOUSE	sp|Q9WU78|PDC6I_MOUSE	439	446	yes	no	2	0.015123	65.246	1	1	517300	264960			313	327
ELPQFATGENLPR	SIRRQAIKELPQFATG	ATGENLPRVADILTQL	K	E	L	P	R	V	1	1	1	0	0	1	2	1	0	0	2	0	0	1	2	0	1	0	0	0	0	13	0	1470.75	sp|O35841|API5_MOUSE	sp|O35841|API5_MOUSE	85	97	yes	yes	2	0.00037149	97.69	1	1	779980	625010			314	45
ELQQTLEQLK	AAQRTELKELQQTLEQ	QQTLEQLKIQLVKKEK	K	E	L	L	K	I	0	0	0	0	0	3	2	0	0	0	3	1	0	0	0	0	1	0	0	0	0	10	0	1228.67	tr|E9Q7G0|E9Q7G0_MOUSE	tr|E9Q7G0|E9Q7G0_MOUSE	1069	1078	yes	yes	2	0.00015881	106.4		1	0	360450			315	345
ELSISQSPEQK	DGLCSHFRELSISQSP	ISQSPEQKVLNRLEEL	R	E	L	Q	K	V	0	0	0	0	0	2	2	0	0	1	1	1	0	0	1	3	0	0	0	0	0	11	0	1244.62	sp|Q99MU3-2|DSRAD_MOUSE;sp|Q99MU3|DSRAD_MOUSE	sp|Q99MU3-2|DSRAD_MOUSE	134	144	yes	no	2	0.025851	46.796		1	0	332820			316	281
ELTTEIDNNIEQISSYK	AWFNEKSKELTTEIDN	IEQISSYKSEITELRR	K	E	L	Y	K	S	0	0	2	1	0	1	3	0	0	3	1	1	0	0	0	2	2	0	1	0	0	17	0	1995.96	CON__P13645	CON__P13645	346	362	yes	yes	2;3	3.1529e-16	165.16	3	3	19761000	16594000		+	317	13
ELVNNLGEIYQK	FGKESKKKELVNNLGE	NLGEIYQKIEREHQIS	K	E	L	Q	K	I	0	0	2	0	0	1	2	1	0	1	2	1	0	0	0	0	0	0	1	1	0	12	0	1418.74	sp|Q9WVK4|EHD1_MOUSE	sp|Q9WVK4|EHD1_MOUSE	330	341	yes	yes	2	0.015709	51.135	1		486660	0			318	331
ELVPPDTLLSLPK	PEEPPGWRELVPPDTL	DTLLSLPKSQVKRQEV	R	E	L	P	K	S	0	0	0	1	0	0	1	0	0	0	4	1	0	0	3	1	1	0	0	1	0	13	0	1420.82	sp|Q61210-2|ARHG1_MOUSE;sp|Q61210|ARHG1_MOUSE;tr|E9PUF7|E9PUF7_MOUSE;sp|Q61210-5|ARHG1_MOUSE;sp|Q61210-3|ARHG1_MOUSE;sp|Q61210-4|ARHG1_MOUSE;tr|F6ZN61|F6ZN61_MOUSE	sp|Q61210-2|ARHG1_MOUSE	398	410	yes	no	2	0.0013806	73.273	1	1	625010	513760			319	188
EMEENFALEAANYQDTIGR	ESLERQMREMEENFAL	NYQDTIGRLQDEIQNM	R	E	M	G	R	L	3	1	2	1	0	1	4	1	0	1	1	0	1	1	0	0	1	0	1	0	0	19	0	2199.97	sp|P20152|VIME_MOUSE	sp|P20152|VIME_MOUSE	346	364	yes	yes	2	1.2576e-09	134.52	1	2	0	602360			320	79
EMFPIEAGEIHTENR	YEFHKMLKEMFPIEAG	GEIHTENRVIPHLPAP	K	E	M	N	R	V	1	1	1	0	0	0	4	1	1	2	0	0	1	1	1	0	1	0	0	0	0	15	0	1771.82	tr|S4R293|S4R293_MOUSE;sp|Q09014|NCF1_MOUSE;tr|F8WH69|F8WH69_MOUSE	tr|S4R293|S4R293_MOUSE	56	70	yes	no	3	0.035384	30.484	1		631360	0			321	167
EQADFALEALAK	YVQKAQTKEQADFALE	FALEALAKATYERLFR	K	E	Q	A	K	A	4	0	0	1	0	1	2	0	0	0	2	1	0	1	0	0	0	0	0	0	0	12	0	1304.66	sp|Q6URW6-2|MYH14_MOUSE;tr|K3W4R2|K3W4R2_MOUSE;sp|Q6URW6|MYH14_MOUSE;sp|Q6URW6-3|MYH14_MOUSE	sp|Q6URW6-2|MYH14_MOUSE	430	441	yes	no	2	0.0033818	67.997		1	0	1441500			322	215
EQIVPKPEEEVAQK	IEMILTEKEQIVPKPE	PEEEVAQKKKISQKKL	K	E	Q	Q	K	K	1	0	0	0	0	2	4	0	0	1	0	2	0	0	2	0	0	0	0	2	0	14	1	1622.85	tr|Q6ZWZ7|Q6ZWZ7_MOUSE;sp|Q9CPR4|RL17_MOUSE;tr|B2RY53|B2RY53_MOUSE	tr|Q6ZWZ7|Q6ZWZ7_MOUSE	154	167	yes	no	2	0.00052308	122.1		1	0	1272300			323	285
EQLAIAEFAR	YATSMGSREQLAIAEF	LAIAEFARSLLVIPNT	R	E	Q	A	R	S	3	1	0	0	0	1	2	0	0	1	1	0	0	1	0	0	0	0	0	0	0	10	0	1146.6	sp|P11983|TCPA_MOUSE;sp|P11983-2|TCPA_MOUSE	sp|P11983|TCPA_MOUSE	434	443	yes	no	2	0.00079454	86.463	1	1	647560	497520			324	68
EQLEEEEEAKR	EDEKNSFREQLEEEEE	EEEEEAKRNLEKQIAT	R	E	Q	K	R	N	1	1	0	0	0	1	6	0	0	0	1	1	0	0	0	0	0	0	0	0	0	11	1	1388.64	sp|Q8VDD5|MYH9_MOUSE	sp|Q8VDD5|MYH9_MOUSE	1343	1353	yes	yes	2	0.0013959	95.477		1	0	253680			325	262
EQLWLANEGLITK	GVTAAYNREQLWLANE	ANEGLITKLQACCRGY	R	E	Q	T	K	L	1	0	1	0	0	1	2	1	0	1	3	1	0	0	0	0	1	1	0	0	0	13	0	1513.81	sp|Q9JKF1|IQGA1_MOUSE	sp|Q9JKF1|IQGA1_MOUSE	739	751	yes	yes	2	6.41e-05	113.69	1	1	1137000	806870			326	316
EQVANSAFVER	YYITGESKEQVANSAF	ANSAFVERVRKRGFEV	K	E	Q	E	R	V	2	1	1	0	0	1	2	0	0	0	0	0	0	1	0	1	0	0	0	2	0	11	0	1248.61	sp|P11499|HS90B_MOUSE;tr|E9Q0C3|E9Q0C3_MOUSE	sp|P11499|HS90B_MOUSE	492	502	yes	no	2	0.00048834	98.156	1	1	13319000	6856100			327	67
ESFSLVQVQPGVDIIR	TGLEEYVRESFSLVQV	QPGVDIIRTNLEFLQE	R	E	S	I	R	T	0	1	0	1	0	2	1	1	0	2	1	0	0	1	1	2	0	0	0	3	0	16	0	1785.96	tr|G3UYQ2|G3UYQ2_MOUSE;tr|Q3TDL4|Q3TDL4_MOUSE;tr|G3UZT6|G3UZT6_MOUSE;tr|Q3UF95|Q3UF95_MOUSE;sp|Q9Z1R2|BAG6_MOUSE	tr|G3UYQ2|G3UYQ2_MOUSE	820	835	yes	no	2	0.0038643	55.755	1		414450	0			328	334
ESQSPDTTIQR	QQILQLLKESQSPDTT	SPDTTIQRTVQQKLEQ	K	E	S	Q	R	T	0	1	0	1	0	2	1	0	0	1	0	0	0	0	1	2	2	0	0	0	0	11	0	1260.59	tr|Q3TKD0|Q3TKD0_MOUSE;sp|Q8BFY9-2|TNPO1_MOUSE;sp|Q8BFY9|TNPO1_MOUSE;tr|J3QMX2|J3QMX2_MOUSE	tr|Q3TKD0|Q3TKD0_MOUSE	21	31	yes	no	2	0.0080096	58.172	1		715590	0			329	227
ESTGAQVQVAGDMLPNSTER	GCKIKEIRESTGAQVQ	MLPNSTERAITIAGVP	R	E	S	E	R	A	2	1	1	1	0	2	2	2	0	0	1	0	1	0	1	2	2	0	0	2	0	20	0	2088.97	sp|P60335|PCBP1_MOUSE;sp|Q61990-3|PCBP2_MOUSE;sp|Q61990|PCBP2_MOUSE;sp|Q61990-2|PCBP2_MOUSE;tr|E9Q7D8|E9Q7D8_MOUSE;sp|P57722-2|PCBP3_MOUSE;sp|P57722|PCBP3_MOUSE	sp|P60335|PCBP1_MOUSE	125	144	no	no	2;3	2.7916e-12	143.23	4	3	2655400	2154400			330	118;196
ESTLHLVLR	LSDYNIQKESTLHLVL	STLHLVLRLRGGIIEP	K	E	S	L	R	L	0	1	0	0	0	0	1	0	1	0	3	0	0	0	0	1	1	0	0	1	0	9	0	1066.61	tr|E9Q9J0|E9Q9J0_MOUSE;sp|P62984|RL40_MOUSE;sp|P62983|RS27A_MOUSE;tr|E9Q4P0|E9Q4P0_MOUSE;tr|E9Q5F6|E9Q5F6_MOUSE;tr|E9QNP0|E9QNP0_MOUSE;tr|Q5SX22|Q5SX22_MOUSE;sp|P0CG49|UBB_MOUSE;sp|P0CG50|UBC_MOUSE;tr|J3QK04|J3QK04_MOUSE	tr|E9Q9J0|E9Q9J0_MOUSE	64	72	yes	no	2;3	0.00084987	90.601	2	2	3080700	1374700			331	61
ESTNIFSPSDSLK	RVIHEVGKESTNIFSP	FSPSDSLKAEGDIEHM	K	E	S	L	K	A	0	0	1	1	0	0	1	0	0	1	1	1	0	1	1	4	1	0	0	0	0	13	0	1423.68	sp|P28658|ATX10_MOUSE	sp|P28658|ATX10_MOUSE	346	358	yes	yes	2	0.0050207	59.796	1		981340	0			332	89
ESYSVYVYK	KKRKRSRKESYSVYVY	SYSVYVYKVLKQVHPD	K	E	S	Y	K	V	0	0	0	0	0	0	1	0	0	0	0	1	0	0	0	2	0	0	3	2	0	9	0	1136.54	sp|Q8CGP2|H2B1P_MOUSE;sp|Q8CGP1|H2B1K_MOUSE;sp|Q6ZWY9|H2B1C_MOUSE;sp|Q64525|H2B2B_MOUSE;sp|Q64478|H2B1H_MOUSE;sp|Q64475|H2B1B_MOUSE;sp|P10854|H2B1M_MOUSE;sp|P10853|H2B1F_MOUSE;tr|Q8CBB6|Q8CBB6_MOUSE;sp|Q8CGP2-2|H2B1P_MOUSE;tr|G3X9D5|G3X9D5_MOUSE	sp|Q8CGP2|H2B1P_MOUSE	36	44	yes	no	2	0.0029503	78.264	1	1	1320800	7036800			333	65
ETDSSSAPAVTPSK	AIEDDSGRETDSSSAP	APAVTPSKKKSLIDQY	R	E	T	S	K	K	2	0	0	1	0	0	1	0	0	0	0	1	0	0	2	4	2	0	0	1	0	14	0	1375.65	tr|E9PYI8|E9PYI8_MOUSE;sp|Q9JMA1|UBP14_MOUSE	tr|E9PYI8|E9PYI8_MOUSE	190	203	yes	no	2	0.026761	39.947	1		190490	0			334	320
ETENDDLTNVIQK	QALLHIIRETENDDLT	DLTNVIQKMICEYSEE	R	E	T	Q	K	M	0	0	2	2	0	1	2	0	0	1	1	1	0	0	0	0	2	0	0	1	0	13	0	1517.72	sp|Q9EPL8|IPO7_MOUSE	sp|Q9EPL8|IPO7_MOUSE	552	564	yes	yes	2	0.0030116	67.234	1		1001700	0			335	307
ETFIDSGVMSAIK	HLKKQDLKETFIDSGV	SGVMSAIKEWLSPLPD	K	E	T	I	K	E	1	0	0	1	0	0	1	1	0	2	0	1	1	1	0	2	1	0	0	1	0	13	0	1396.69	sp|Q8C1D8|IWS1_MOUSE	sp|Q8C1D8|IWS1_MOUSE	552	564	yes	yes	2	0.0027132	69.352		2	0	466780			336	245
ETFLTSPEELYR	PTCKITLKETFLTSPE	TSPEELYRVFTTQELV	K	E	T	Y	R	V	0	1	0	0	0	0	3	0	0	0	2	0	0	1	1	1	2	0	1	0	0	12	0	1483.72	sp|Q8BK64|AHSA1_MOUSE	sp|Q8BK64|AHSA1_MOUSE	213	224	yes	yes	2	0.0013026	77.74	1		1468300	0			337	234
ETLEEVFEK	NLSYSATKETLEEVFE	TLEEVFEKATFIKVPQ	K	E	T	E	K	A	0	0	0	0	0	0	4	0	0	0	1	1	0	1	0	0	1	0	0	1	0	9	0	1122.54	sp|P09405|NUCL_MOUSE	sp|P09405|NUCL_MOUSE	501	509	yes	yes	2	0.0027417	79.489		1	0	1723300			338	59
ETNLESLPLVDTHSK	TFSSLNLRETNLESLP	PLVDTHSKRTLLIKTV	R	E	T	S	K	R	0	0	1	1	0	0	2	0	1	0	3	1	0	0	1	2	2	0	0	1	0	15	0	1681.85	sp|P20152|VIME_MOUSE	sp|P20152|VIME_MOUSE	425	439	yes	yes	2;3	1.7649e-05	113.52	2	1	2472100	1571700			339	79
EVASNSELVQSSR	SKTEELNKEVASNSEL	SELVQSSRSEVTELRR	K	E	V	S	R	S	1	1	1	0	0	1	2	0	0	0	1	0	0	0	0	4	0	0	0	2	0	13	0	1404.68	CON__P08779	CON__P08779	318	330	yes	yes	2	0.00015994	106.29	1	1	772090	442380		+	340	11
EVATNSELVQSGK	TKTEELNREVATNSEL	SELVQSGKSEISELRR	R	E	V	G	K	S	1	0	1	0	0	1	2	1	0	0	1	1	0	0	0	2	1	0	0	2	0	13	0	1360.68	CON__P02533;CON__Q04695;sp|Q9QWL7|K1C17_MOUSE;CON__Q9QWL7	CON__P02533	316	328	no	no	2	5.7473e-05	115.12	1	1	5942800	3180400		+	341	4;21
EVDDLGPEVGDIK	EACKRIKREVDDLGPE	GPEVGDIKIIPLYSTL	R	E	V	I	K	I	0	0	0	3	0	0	2	2	0	1	1	1	0	0	1	0	0	0	0	2	0	13	0	1384.67	sp|O35286|DHX15_MOUSE	sp|O35286|DHX15_MOUSE	372	384	yes	yes	2	0.014015	50.897		1	0	417340			342	41
EVDELSQSFHATQDSAQLK	EVRALFEKEVDELSQS	TQDSAQLKEGLQQLMK	K	E	V	L	K	E	2	0	0	2	0	3	2	0	1	0	2	1	0	1	0	3	1	0	0	1	0	19	0	2132	tr|E9PYV4|E9PYV4_MOUSE;sp|Q3UW53|NIBAN_MOUSE	tr|E9PYV4|E9PYV4_MOUSE	371	389	yes	no	3	0.010734	38.261	1		890510	0			343	175
EVDEQMLAIQNK	FRGPMSMKEVDEQMLA	QMLAIQNKNSSYFVEW	K	E	V	N	K	N	1	0	1	1	0	2	2	0	0	1	1	1	1	0	0	0	0	0	0	1	0	12	0	1416.69	sp|Q922F4|TBB6_MOUSE	sp|Q922F4|TBB6_MOUSE	325	336	yes	yes	2	4.495e-05	122.33	1	1	0	997000			344	275
EVDEQMLNVQNK	FRGRMSMKEVDEQMLN	QMLNVQNKNSSYFVEW	K	E	V	N	K	N	0	0	2	1	0	2	2	0	0	0	1	1	1	0	0	0	0	0	0	2	0	12	0	1445.68	sp|P68372|TBB4B_MOUSE;sp|P99024|TBB5_MOUSE;sp|Q9CWF2|TBB2B_MOUSE;sp|Q7TMM9|TBB2A_MOUSE	sp|P68372|TBB4B_MOUSE	325	336	no	no	2	4.0193e-13	176.78	2	2	4984000	8554700			345	151;162
EVDPQGLR	SDALKLAKEVDPQGLR	EVDPQGLRTIGVITKL	K	E	V	L	R	T	0	1	0	1	0	1	1	1	0	0	1	0	0	0	1	0	0	0	0	1	0	8	0	912.466	tr|Q3T9X3|Q3T9X3_MOUSE;sp|P39054-2|DYN2_MOUSE;tr|Q3TCR7|Q3TCR7_MOUSE;tr|G3X9G4|G3X9G4_MOUSE;tr|F8WIV5|F8WIV5_MOUSE;sp|P39054|DYN2_MOUSE;tr|G3UZZ3|G3UZZ3_MOUSE;sp|Q8BZ98-2|DYN3_MOUSE;tr|E9QLL2|E9QLL2_MOUSE;sp|Q8BZ98|DYN3_MOUSE	tr|Q3T9X3|Q3T9X3_MOUSE	192	199	yes	no	2	0.0015425	93.429	1		271540	0			346	101
EVFEDAMEIR	NITEDELKEVFEDAME	FEDAMEIRLVSQDGKS	K	E	V	I	R	L	1	1	0	1	0	0	3	0	0	1	0	0	1	1	0	0	0	0	0	1	0	10	0	1237.56	sp|P09405|NUCL_MOUSE	sp|P09405|NUCL_MOUSE	413	422	yes	yes	2	0.0025145	72.434		1	0	370020			347	59
EVLEGLEYLHK	PTIATILREVLEGLEY	EGLEYLHKNGQIHRDV	R	E	V	H	K	N	0	0	0	0	0	0	3	1	1	0	3	1	0	0	0	0	0	0	1	1	0	11	0	1328.7	sp|Q6P9R2|OXSR1_MOUSE	sp|Q6P9R2|OXSR1_MOUSE	129	139	yes	yes	2	0.00098736	86.014	1		423380	0			348	211
EVSTNTAMIQTSK	AKSAELNKEVSTNTAM	TAMIQTSKTEITELRR	K	E	V	S	K	T	1	0	1	0	0	1	1	0	0	1	0	1	1	0	0	2	3	0	0	1	0	13	0	1408.69	CON__P13646-1;CON__ENSEMBL:ENSP00000377550	CON__P13646-1	306	318	yes	no	2	0.0010696	77.192	1		2393700	0		+	349	14
EVTPFFIIYCR	NITSIVDREVTPFFII	PFFIIYCRALNAQGQD	R	E	V	C	R	A	0	1	0	0	1	0	1	0	0	2	0	0	0	2	1	0	1	0	1	1	0	11	0	1443.72	sp|Q61495|DSG1A_MOUSE;sp|Q7TSF1|DSG1B_MOUSE;sp|Q7TSF0-2|DSG1C_MOUSE;sp|Q7TSF0|DSG1C_MOUSE	sp|Q61495|DSG1A_MOUSE	118	128	yes	no	2	0.028803	45.158	1		132820	0			350	190
EVVESFANK	RGKQDFLKEVVESFAN	VVESFANKSGQSALCD	K	E	V	N	K	S	1	0	1	0	0	0	2	0	0	0	0	1	0	1	0	1	0	0	0	2	0	9	0	1021.51	sp|Q9ERU9|RBP2_MOUSE	sp|Q9ERU9|RBP2_MOUSE	371	379	yes	yes	2	0.030865	48.423		1	0	365040			351	312
EWLSPLPDR	SGVMSAIKEWLSPLPD	WLSPLPDRSLPALKIR	K	E	W	D	R	S	0	1	0	1	0	0	1	0	0	0	2	0	0	0	2	1	0	1	0	0	0	9	0	1111.57	sp|Q8C1D8|IWS1_MOUSE	sp|Q8C1D8|IWS1_MOUSE	565	573	yes	yes	2	0.020372	53.756		1	0	1008300			352	245
EYEATLEECCAK	SVLLRLAKEYEATLEE	TLEECCAKDDPHACYS	K	E	Y	A	K	D	2	0	0	0	2	0	4	0	0	0	1	1	0	0	0	0	1	0	1	0	0	12	0	1501.61	CON__P02769	CON__P02769	375	386	yes	yes	2	0.01037	54.343		1	0	588610		+	353	8
EYNEFAEVFLK	GSPGNVSKEYNEFAEV	EFAEVFLKAFAVGVQQ	K	E	Y	L	K	A	1	0	1	0	0	0	3	0	0	0	1	1	0	2	0	0	0	0	1	1	0	11	0	1387.67	sp|Q9EPL8|IPO7_MOUSE	sp|Q9EPL8|IPO7_MOUSE	284	294	yes	yes	2	0.025701	46.88	1		339630	0			354	307
EYQDLLNVK	EEMARHLREYQDLLNV	YQDLLNVKMALDIEIA	R	E	Y	V	K	M	0	0	1	1	0	1	1	0	0	0	2	1	0	0	0	0	0	0	1	1	0	9	0	1120.58	sp|P20152|VIME_MOUSE;sp|P31001|DESM_MOUSE;tr|D3YZ35|D3YZ35_MOUSE;sp|P46660|AINX_MOUSE;sp|P08551|NFL_MOUSE;sp|P08553|NFM_MOUSE	sp|P20152|VIME_MOUSE	382	390	no	no	2	0.0098236	64.711	1	1	1852600	4180100			355	79
EYQELMNTK	QDMARLLREYQELMNT	YQELMNTKLALDVEIA	R	E	Y	T	K	L	0	0	1	0	0	1	2	0	0	0	1	1	1	0	0	0	1	0	1	0	0	9	0	1154.53	CON__P13647	CON__P13647	452	460	no	no	2	0.0010069	89.679	2		3391900	0		+	356	15
EYQELMNVK	QDLARLLKEYQELMNV	YQELMNVKLALDVEIA	K	E	Y	V	K	L	0	0	1	0	0	1	2	0	0	0	1	1	1	0	0	0	0	0	1	1	0	9	0	1152.55	CON__P02538;CON__P48668;CON__P04259;tr|E9Q1Z0|E9Q1Z0_MOUSE;sp|Q99M73|KRT84_MOUSE;CON__H-INV:HIT000292931;sp|Q3UV17|K22O_MOUSE	CON__P02538	447	455	no	no	2	0.037031	47.187	1		0	0		+	357	5;174
EYQISAGDFPEVK	EIYVQLQREYQISAGD	AGDFPEVKAMQEQLEN	R	E	Y	V	K	A	1	0	0	1	0	1	2	1	0	1	0	1	0	1	1	1	0	0	1	1	0	13	0	1481.7	sp|Q9EQP2|EHD4_MOUSE	sp|Q9EQP2|EHD4_MOUSE	348	360	yes	yes	2	0.0056978	57.288	1	1	737500	493100			358	309
EYSSELNAPSQESDSHPR	GAIEVLIREYSSELNA	QESDSHPRKKKKEKKE	R	E	Y	P	R	K	1	1	1	1	0	1	3	0	1	0	1	0	0	0	2	5	0	0	1	0	0	18	0	2031.88	tr|S4R2B0|S4R2B0_MOUSE;sp|B2RY56|RBM25_MOUSE	tr|S4R2B0|S4R2B0_MOUSE	216	233	yes	no	3	0.010168	41.386		1	0	786990			359	35
FAAATGATPIAGR	TGQRAVLKFAAATGAT	GATPIAGRFTPGTFTN	K	F	A	G	R	F	5	1	0	0	0	0	0	2	0	1	0	0	0	1	1	0	2	0	0	0	0	13	0	1202.64	sp|P14206|RSSA_MOUSE	sp|P14206|RSSA_MOUSE	90	102	yes	yes	2	3.7563e-05	119.39	1	1	878070	725390			360	72
FADLSEAANR	AEEWYKSKFADLSEAA	DLSEAANRNNDALRQA	K	F	A	N	R	N	3	1	1	1	0	0	1	0	0	0	1	0	0	1	0	1	0	0	0	0	0	10	0	1092.52	sp|P20152|VIME_MOUSE	sp|P20152|VIME_MOUSE	295	304	yes	yes	2	1.7122e-12	175.65	1	1	4142000	9445000			361	79
FAEAFEAIPR	LEQYAIKKFAEAFEAI	EAFEAIPRALAENSGV	K	F	A	P	R	A	3	1	0	0	0	0	2	0	0	1	0	0	0	2	1	0	0	0	0	0	0	10	0	1149.58	sp|P42932|TCPQ_MOUSE;tr|H3BL49|H3BL49_MOUSE;tr|H3BJB6|H3BJB6_MOUSE	sp|P42932|TCPQ_MOUSE	441	450	yes	no	2	0.0003314	96.171	1		733950	0			362	105
FALGISAINEAVDSGDVGR	KDTQEAQRFALGISAI	VDSGDVGRTLSALRSP	R	F	A	G	R	T	3	1	1	2	0	0	1	3	0	2	1	0	0	1	0	2	0	0	0	2	0	19	0	1889.95	sp|Q9JKF1|IQGA1_MOUSE	sp|Q9JKF1|IQGA1_MOUSE	623	641	yes	yes	2	1.8065e-09	128.38	1	1	1392600	1005800			363	316
FANYIDK	ELQELNDRFANYIDKV	RFANYIDKVRFLEQQN	R	F	A	D	K	V	1	0	1	1	0	0	0	0	0	1	0	1	0	1	0	0	0	0	1	0	0	7	0	869.428	sp|P20152|VIME_MOUSE	sp|P20152|VIME_MOUSE	114	120	yes	yes	2	0.020185	71.692	1	1	1314100	3280200			364	79
FASFIDK	QIKTLNNKFASFIDKV	KFASFIDKVRFLEQQN	K	F	A	D	K	V	1	0	0	1	0	0	0	0	0	1	0	1	0	2	0	1	0	0	0	0	0	7	0	826.423	CON__P35908;CON__Q01546;sp|Q6NXH9|K2C73_MOUSE;CON__Q6NXH9;sp|P07744|K2C4_MOUSE;CON__P07744;CON__Q5XKE5;sp|Q6IFZ9|K2C74_MOUSE;CON__P02538;CON__P48668;CON__P04259;CON__O95678;tr|E9Q1Z0|E9Q1Z0_MOUSE;sp|Q8VED5|K2C79_MOUSE;CON__Q8VED5;CON__Q14CN4-1;sp|Q6IME9|K2C72_MOUSE;CON__Q6IME9;tr|Q6IFZ8|Q6IFZ8_MOUSE;sp|Q99M73|KRT84_MOUSE;CON__P13647;CON__Q7Z794;sp|Q3UV17|K22O_MOUSE;CON__Q7RTS7;CON__Q32MB2;CON__P1…	CON__P35908	195	201	no	no	2	0.01731	74.255		1	0	4806500		+	365	20;5;15;17;28;174
FATEYCNTIEGTAK	TLLQLITKFATEYCNT	NTIEGTAKYIETSELC	K	F	A	A	K	Y	2	0	1	0	1	0	2	1	0	1	0	1	0	1	0	0	3	0	1	0	0	14	0	1603.72	sp|Q8K1M6-3|DNM1L_MOUSE;tr|E9PUD2|E9PUD2_MOUSE;sp|Q8K1M6-2|DNM1L_MOUSE;sp|Q8K1M6|DNM1L_MOUSE;sp|Q8K1M6-4|DNM1L_MOUSE	sp|Q8K1M6-3|DNM1L_MOUSE	340	353	yes	no	2	0.018676	45.992		1	0	470910			366	256
FDEISFVNFAR	HKPPVHIRFDEISFVN	ISFVNFARGTTTTRSF	R	F	D	A	R	G	1	1	1	1	0	0	1	0	0	1	0	0	0	3	0	1	0	0	0	1	0	11	0	1343.65	tr|A2AW05|A2AW05_MOUSE;sp|Q08943|SSRP1_MOUSE;sp|Q08943-2|SSRP1_MOUSE	tr|A2AW05|A2AW05_MOUSE	371	381	yes	no	2	0.0055059	64.374		1	0	169470			367	166
FEEEFIK	PDKQVTGRFEEEFIKM	RFEEEFIKMRMERLQA	R	F	E	I	K	M	0	0	0	0	0	0	3	0	0	1	0	1	0	2	0	0	0	0	0	0	0	7	0	940.454	sp|Q91VH2|SNX9_MOUSE	sp|Q91VH2|SNX9_MOUSE	319	325	yes	yes	2	0.023604	68.787	1		366660	0			368	268
FEELNADLFR	YTSITRARFEELNADL	ELNADLFRGTLDPVEK	R	F	E	F	R	G	1	1	1	1	0	0	2	0	0	0	2	0	0	2	0	0	0	0	0	0	0	10	0	1252.61	sp|P63017|HSP7C_MOUSE;tr|Q504P4|Q504P4_MOUSE;sp|P17156|HSP72_MOUSE	sp|P63017|HSP7C_MOUSE	302	311	yes	no	2	2.274e-05	123.96	1		636800	0			369	143
FEMEQNLR	TLDDFRIKFEMEQNLR	FEMEQNLRQGVDADIN	K	F	E	L	R	Q	0	1	1	0	0	1	2	0	0	0	1	0	1	1	0	0	0	0	0	0	0	8	0	1065.49	CON__P35527	CON__P35527	243	250	yes	yes	2	0.003022	87.696	1	1	1657800	664610		+	370	19
FESPEVAER	SKGCGVVKFESPEVAE	ESPEVAERACRMMNGM	K	F	E	E	R	A	1	1	0	0	0	0	3	0	0	0	0	0	0	1	1	1	0	0	0	1	0	9	0	1062.5	sp|Q9D0E1-2|HNRPM_MOUSE;sp|Q9D0E1|HNRPM_MOUSE	sp|Q9D0E1-2|HNRPM_MOUSE	659	667	yes	no	2	0.0020338	83.647	1	1	1054200	1483400			371	298
FEVAQVESLR	EKEIAETRFEVAQVES	VAQVESLRYRQRVELL	R	F	E	L	R	Y	1	1	0	0	0	1	2	0	0	0	1	0	0	1	0	1	0	0	0	2	0	10	0	1176.61	tr|Q7M739|Q7M739_MOUSE;sp|F6ZDS4|TPR_MOUSE	tr|Q7M739|Q7M739_MOUSE	1214	1223	yes	no	2	0.0093242	59.198		1	0	277770			372	38
FFESFGDLSTADAVMNNPK	VVYPWTQRFFESFGDL	DAVMNNPKVKAHGKKV	R	F	F	P	K	V	2	0	2	2	0	0	1	1	0	0	1	1	1	3	1	2	1	0	0	1	0	19	0	2088.95	CON__P02070	CON__P02070	40	58	yes	yes	2	5.933e-08	123.63	1	1	0	0		+	373	3
FFMGTVVK	APDLFGSKFFMGTVVK	FFMGTVVKKYEENPLH	K	F	F	V	K	K	0	0	0	0	0	0	0	1	0	0	0	1	1	2	0	0	1	0	0	2	0	8	0	927.489	tr|Q9DBX5|Q9DBX5_MOUSE;sp|P47713|PA24A_MOUSE	tr|Q9DBX5|Q9DBX5_MOUSE	364	371	yes	no	2	0.028645	54.776	1		0	0			374	107
FGANAILGVSLAVCK	DGTENKSKFGANAILG	GVSLAVCKAGAVEKGV	K	F	G	C	K	A	3	0	1	0	1	0	0	2	0	1	2	1	0	1	0	1	0	0	0	2	0	15	0	1518.82	sp|P17182|ENOA_MOUSE;tr|Q6PHC1|Q6PHC1_MOUSE;tr|B0QZL1|B0QZL1_MOUSE;sp|P17183|ENOG_MOUSE;tr|D3Z2S4|D3Z2S4_MOUSE;tr|Q5SX59|Q5SX59_MOUSE;sp|P21550|ENOB_MOUSE	sp|P17182|ENOA_MOUSE	106	120	no	no	2	0.015186	46.892	1		246850	0			375	76;80
FGFPEGSVELYAEK	LTAVVQKRFGFPEGSV	SVELYAEKVATRGLCA	R	F	G	E	K	V	1	0	0	0	0	0	3	2	0	0	1	1	0	2	1	1	0	0	1	1	0	14	0	1571.75	sp|P62908|RS3_MOUSE;tr|D3YV43|D3YV43_MOUSE	sp|P62908|RS3_MOUSE	77	90	yes	no	2	0.0017679	70.272		1	0	544570			376	141
FGNAFLNR	KPFRKLSRFGNAFLNR	FGNAFLNRFMCSQLPN	R	F	G	N	R	F	1	1	2	0	0	0	0	1	0	0	1	0	0	2	0	0	0	0	0	0	0	8	0	937.477	sp|Q9EQP2|EHD4_MOUSE	sp|Q9EQP2|EHD4_MOUSE	131	138	yes	yes	2	0.0070392	75.738	1		438470	0			377	309
FGYVDFESAEDLEK	VRTGTNRKFGYVDFES	ESAEDLEKALELTGLK	K	F	G	E	K	A	1	0	0	2	0	0	3	1	0	0	1	1	0	2	0	1	0	0	1	1	0	14	0	1647.73	sp|P09405|NUCL_MOUSE	sp|P09405|NUCL_MOUSE	351	364	yes	yes	2	3.7442e-05	83.869		1	0	0			378	59
FIIPNIVK	QRNVNIFKFIIPNIVK	FIIPNIVKYSPHCKLL	K	F	I	V	K	Y	0	0	1	0	0	0	0	0	0	3	0	1	0	1	1	0	0	0	0	1	0	8	0	942.59	sp|P06151|LDHA_MOUSE;tr|G5E8N5|G5E8N5_MOUSE;tr|D3Z736|D3Z736_MOUSE;tr|D3YZQ9|D3YZQ9_MOUSE	sp|P06151|LDHA_MOUSE	119	126	yes	no	2	0.0092065	72.138	1		921940	0			379	53
FIQEVVQSQQAAVSR	ISEDVQRRFIQEVVQS	SQQAAVSRQLEDFRSK	R	F	I	S	R	Q	2	1	0	0	0	4	1	0	0	1	0	0	0	1	0	2	0	0	0	3	0	15	0	1688.88	sp|Q61210-2|ARHG1_MOUSE;sp|Q61210|ARHG1_MOUSE;tr|E9PUF7|E9PUF7_MOUSE;sp|Q61210-5|ARHG1_MOUSE;sp|Q61210-3|ARHG1_MOUSE;sp|Q61210-4|ARHG1_MOUSE	sp|Q61210-2|ARHG1_MOUSE	136	150	yes	no	2	6.6846e-05	105	1	1	638280	637370			380	188
FIQYLASR	LMVYGNERFIQYLASR	FIQYLASRNTLFNLSN	R	F	I	S	R	N	1	1	0	0	0	1	0	0	0	1	1	0	0	1	0	1	0	0	1	0	0	8	0	996.539	sp|Q7M6Y3-2|PICAL_MOUSE;sp|Q7M6Y3-3|PICAL_MOUSE;sp|Q7M6Y3-4|PICAL_MOUSE;sp|Q7M6Y3-6|PICAL_MOUSE;sp|Q7M6Y3-5|PICAL_MOUSE;sp|Q7M6Y3|PICAL_MOUSE;tr|A0A087WSI9|A0A087WSI9_MOUSE;tr|Q3TWS4|Q3TWS4_MOUSE;tr|E9Q9A3|E9Q9A3_MOUSE;tr|E9QQ05|E9QQ05_MOUSE;sp|Q61548-3|AP180_MOUSE;sp|Q61548-2|AP180_MOUSE;tr|E9QLK9|E9QLK9_MOUSE;sp|Q61548|AP180_MOUSE	sp|Q7M6Y3-2|PICAL_MOUSE	93	100	yes	no	2	0.0075651	74.173	1		440800	0			381	221
FITDNTVEER	TKTVRVFRFITDNTVE	TDNTVEERIVERAEMK	R	F	I	E	R	I	0	1	1	1	0	0	2	0	0	1	0	0	0	1	0	0	2	0	0	1	0	10	0	1222.58	sp|Q91ZW3|SMCA5_MOUSE	sp|Q91ZW3|SMCA5_MOUSE	606	615	yes	yes	2	0.0039105	69.721		1	0	884080			382	271
FKDLGEEHFK	HKSEIAHRFKDLGEEH	DLGEEHFKGLVLIAFS	R	F	K	F	K	G	0	0	0	1	0	0	2	1	1	0	1	2	0	2	0	0	0	0	0	0	0	10	1	1248.61	CON__P02769	CON__P02769	35	44	yes	yes	3	6.6374e-07	144.17	1		911710	0		+	383	8
FLALEGNPLR	SLGNLHLKFLALEGNP	ALEGNPLRTIRREIIA	K	F	L	L	R	T	1	1	1	0	0	0	1	1	0	0	3	0	0	1	1	0	0	0	0	0	0	10	0	1128.63	sp|Q9CRC8|LRC40_MOUSE	sp|Q9CRC8|LRC40_MOUSE	338	347	yes	yes	2	0.0088259	60.167	1	1	803150	193140			384	291
FLDGIYVSEK	VKNKDIRKFLDGIYVS	DGIYVSEKGTVQQADE	K	F	L	E	K	G	0	0	0	1	0	0	1	1	0	1	1	1	0	1	0	1	0	0	1	1	0	10	0	1169.6	sp|P51410|RL9_MOUSE	sp|P51410|RL9_MOUSE	175	184	yes	yes	2	0.016008	53.567	1	1	224110	1060000			385	114
FLEQQNQVLQTK	ASFIDKVRFLEQQNQV	QNQVLQTKWELLQQMN	R	F	L	T	K	W	0	0	1	0	0	4	1	0	0	0	2	1	0	1	0	0	1	0	0	1	0	12	0	1474.78	CON__P35908;sp|Q6NXH9|K2C73_MOUSE;CON__Q6NXH9;sp|Q6IFZ9|K2C74_MOUSE;CON__P04264;CON__Q7Z794	CON__P35908	204	215	no	no	2	2.8386e-93	322.23	2	1	138210000	78854000		+	386	20;9;28
FLFDSVSSQNMGLR	NQWPEGLKFLFDSVSS	SSQNMGLREAALHIFW	K	F	L	L	R	E	0	1	1	1	0	1	0	1	0	0	2	0	1	2	0	3	0	0	0	1	0	14	0	1599.77	sp|Q8BKC5|IPO5_MOUSE;sp|Q8BKC5-2|IPO5_MOUSE	sp|Q8BKC5|IPO5_MOUSE	135	148	yes	no	2	0.00037019	90.689	2	2	620340	299340			387	235
FLLDHQGELFPSTDAQGV	NPINTFTKFLLDHQGE	PSTDAQGV________	K	F	L	G	V	-	1	0	0	2	0	2	1	2	1	0	3	0	0	2	1	1	1	0	0	1	0	18	0	1972.95	sp|Q5FWK3|RHG01_MOUSE;tr|A2AH25|A2AH25_MOUSE	sp|Q5FWK3|RHG01_MOUSE	422	439	yes	no	2	0.0061882	51.535	1		895480	0			388	179
FLNQLLER	ELSDIHTRFLNQLLER	FLNQLLERRRQALCPG	R	F	L	E	R	R	0	1	1	0	0	1	1	0	0	0	3	0	0	1	0	0	0	0	0	0	0	8	0	1031.58	tr|H3BJU7|H3BJU7_MOUSE;sp|Q60875-5|ARHG2_MOUSE;sp|Q60875-4|ARHG2_MOUSE;tr|H3BJX8|H3BJX8_MOUSE;tr|H3BJ45|H3BJ45_MOUSE;tr|H3BJ40|H3BJ40_MOUSE;tr|H3BKH9|H3BKH9_MOUSE;sp|Q60875|ARHG2_MOUSE;sp|Q60875-2|ARHG2_MOUSE;sp|Q60875-3|ARHG2_MOUSE	tr|H3BJU7|H3BJU7_MOUSE	265	272	yes	no	2	0.0073141	74.92	1		427830	0			389	184
FMQDASDVMQLLLK	GLAVGKEKFMQDASDV	DVMQLLLKTQTDFNDM	K	F	M	L	K	T	1	0	0	2	0	2	0	0	0	0	3	1	2	1	0	1	0	0	0	1	0	14	0	1637.82	sp|Q8BKC5|IPO5_MOUSE;sp|Q8BKC5-2|IPO5_MOUSE	sp|Q8BKC5|IPO5_MOUSE	573	586	yes	no	2	0.00042027	90.229	1		0	0			390	235
FNADEFEDMVAEK	SKKWGFTKFNADEFED	FEDMVAEKRLIPDGCG	K	F	N	E	K	R	2	0	1	2	0	0	3	0	0	0	0	1	1	2	0	0	0	0	0	1	0	13	0	1543.65	tr|I7HLV2|I7HLV2_MOUSE;sp|Q6ZWV3|RL10_MOUSE	tr|I7HLV2|I7HLV2_MOUSE	176	188	yes	no	2	3.0398e-05	120.92		2	0	1272700			391	219
FNVWDVGGQDK	TVTYKNVKFNVWDVGG	WDVGGQDKIRPLWRHY	K	F	N	D	K	I	0	0	1	2	0	1	0	2	0	0	0	1	0	1	0	0	0	1	0	2	0	11	0	1263.59	sp|P62331|ARF6_MOUSE	sp|P62331|ARF6_MOUSE	59	69	yes	yes	2	0.00072832	90.861	1	1	682440	370400			392	132
FPGQLNADLR	SGVTTCLRFPGQLNAD	GQLNADLRKLAVNMVP	R	F	P	L	R	K	1	1	1	1	0	1	0	1	0	0	2	0	0	1	1	0	0	0	0	0	0	10	0	1129.59	sp|P68372|TBB4B_MOUSE;sp|Q9D6F9|TBB4A_MOUSE;sp|A2AQ07|TBB1_MOUSE;CON__ENSEMBL:ENSBTAP00000025008;sp|P99024|TBB5_MOUSE;sp|Q9CWF2|TBB2B_MOUSE;sp|Q7TMM9|TBB2A_MOUSE;sp|Q922F4|TBB6_MOUSE;sp|Q9ERD7|TBB3_MOUSE	sp|P68372|TBB4B_MOUSE	242	251	no	no	2	0.00012388	108.47	1	1	2436400	3833700			393	151;162;310;275
FQDGVLEPDFPR	FKGSQYWRFQDGVLEP	VLEPDFPRNISDGFGG	R	F	Q	P	R	N	0	1	0	2	0	1	1	1	0	0	1	0	0	2	2	0	0	0	0	1	0	12	0	1418.68	CON__Q3ZBS7	CON__Q3ZBS7	226	237	yes	yes	2	0.00040437	101.45	1	1	6909400	9358400		+	394	24
FSLVGIAGQDLNEGNR	DLGKNQAKFSLVGIAG	QDLNEGNRTLTLALVW	K	F	S	N	R	T	1	1	2	1	0	1	1	3	0	1	2	0	0	1	0	1	0	0	0	1	0	16	0	1688.85	sp|Q61233|PLSL_MOUSE	sp|Q61233|PLSL_MOUSE	473	488	yes	yes	2	1.141e-05	108.25	1	1	787710	402370			395	189
FSNSSSSNEFSK	HEYGSCGRFSNSSSSN	SSSNEFSKCDQYGSGS	R	F	S	S	K	C	0	0	2	0	0	0	1	0	0	0	0	1	0	2	0	6	0	0	0	0	0	12	0	1319.56	CON__Q5D862	CON__Q5D862	404	415	yes	yes	2	0.00017633	108.32	1		714580	0		+	396	25
FSSCGGGGGSFGAGGGFGSR	RSGGGGGRFSSCGGGG	AGGGFGSRSLVNLGGS	R	F	S	S	R	S	1	1	0	0	1	0	0	10	0	0	0	0	0	3	0	4	0	0	0	0	0	20	0	1764.73	CON__P04264	CON__P04264	46	65	yes	yes	2	1.3824e-07	106.75	1	1	3636200	790590		+	397	9
FSSSSGYGGGSSR	GGRGGGGRFSSSSGYG	GYGGGSSRVCGRGGGG	R	F	S	S	R	V	0	1	0	0	0	0	0	4	0	0	0	0	0	1	0	6	0	0	1	0	0	13	0	1234.52	CON__P35527	CON__P35527	47	59	yes	yes	2	0.01756	48.527	1	1	11556000	4168300		+	398	19
FTEIYEFHK	SEKVVYRKFTEIYEFH	TEIYEFHKMLKEMFPI	K	F	T	H	K	M	0	0	0	0	0	0	2	0	1	1	0	1	0	2	0	0	1	0	1	0	0	9	0	1212.58	tr|S4R293|S4R293_MOUSE;sp|Q09014|NCF1_MOUSE;tr|F8WH69|F8WH69_MOUSE	tr|S4R293|S4R293_MOUSE	44	52	yes	no	3	0.0013313	84.615	1		521140	0			399	167
FTEYETQVK	SKGFGFVRFTEYETQV	TEYETQVKVMSQRHMI	R	F	T	V	K	V	0	0	0	0	0	1	2	0	0	0	0	1	0	1	0	0	2	0	1	1	0	9	0	1143.54	tr|A0A087WQA5|A0A087WQA5_MOUSE;tr|A0A087WR97|A0A087WR97_MOUSE;tr|A0A087WRZ5|A0A087WRZ5_MOUSE;tr|Q8R0B4|Q8R0B4_MOUSE;tr|Q8BLD4|Q8BLD4_MOUSE;tr|Q6VYI5|Q6VYI5_MOUSE;tr|Q6VYI4|Q6VYI4_MOUSE;sp|Q921F2|TADBP_MOUSE;tr|A0A087WRP4|A0A087WRP4_MOUSE;tr|H3BJV1|H3BJV1_MOUSE;tr|A0A087WSH7|A0A087WSH7_MOUSE	tr|A0A087WQA5|A0A087WQA5_MOUSE	68	76	yes	no	2	0.002059	83.499	1	1	906200	682160			400	274
FTVVVLR	VEHQYSHKFTVVVLRA	KFTVVVLRATKVTKGT	K	F	T	L	R	A	0	1	0	0	0	0	0	0	0	0	1	0	0	1	0	0	1	0	0	3	0	7	0	832.517	tr|Q9DBX5|Q9DBX5_MOUSE;sp|P47713|PA24A_MOUSE	tr|Q9DBX5|Q9DBX5_MOUSE	12	18	yes	no	2	0.027115	65.803	1		377990	0			401	107
FVGDADLER	________________	VGDADLERQKFSDLKL	R	F	V	E	R	Q	1	1	0	2	0	0	1	1	0	0	1	0	0	1	0	0	0	0	0	1	0	9	0	1020.49	tr|E9Q8Z4|E9Q8Z4_MOUSE;tr|E9Q8Z9|E9Q8Z9_MOUSE;tr|D3Z2H2|D3Z2H2_MOUSE;tr|E9Q903|E9Q903_MOUSE;tr|E9Q901|E9Q901_MOUSE;sp|P30999-2|CTND1_MOUSE;tr|E9Q904|E9Q904_MOUSE;sp|P30999-3|CTND1_MOUSE;tr|G3X9V2|G3X9V2_MOUSE;sp|P30999|CTND1_MOUSE;tr|E9Q8Z5|E9Q8Z5_MOUSE;tr|E9Q8Z6|E9Q8Z6_MOUSE;tr|E9Q8Z8|E9Q8Z8_MOUSE	tr|E9Q8Z4|E9Q8Z4_MOUSE	5	13	yes	no	2	0.036424	45.598	1		369270	0			402	92
FVPYYDLFMPSLK	VADTAEEKFVPYYDLF	DLFMPSLKHIVENAVQ	K	F	V	L	K	H	0	0	0	1	0	0	0	0	0	0	2	1	1	2	2	1	0	0	2	1	0	13	0	1618.81	sp|Q8BKC5|IPO5_MOUSE;sp|Q8BKC5-2|IPO5_MOUSE	sp|Q8BKC5|IPO5_MOUSE	527	539	yes	no	2	0.0062529	57.567	1		0	0			403	235
FVSISDLFVPK	LLEPIEQKFVSISDLF	ISDLFVPKDLGTDSQI	K	F	V	P	K	D	0	0	0	1	0	0	0	0	0	1	1	1	0	2	1	2	0	0	0	2	0	11	0	1250.69	sp|Q61598-2|GDIB_MOUSE;sp|Q61598|GDIB_MOUSE	sp|Q61598-2|GDIB_MOUSE	344	354	yes	no	2	0.0077968	58.699	1		158150	0			404	191
FYEQFSK	EDKENYKKFYEQFSKN	KFYEQFSKNIKLGIHE	K	F	Y	S	K	N	0	0	0	0	0	1	1	0	0	0	0	1	0	2	0	1	0	0	1	0	0	7	0	947.439	sp|P07901|HS90A_MOUSE	sp|P07901|HS90A_MOUSE	438	444	yes	yes	2	0.0051839	93.143	1	1	1718900	879880			405	56
FYFHDGVR	KLMVPLLKFYFHDGVR	FYFHDGVRVAAAESMP	K	F	Y	V	R	V	0	1	0	1	0	0	0	1	1	0	0	0	0	2	0	0	0	0	1	1	0	8	0	1039.49	sp|Q8BKC5|IPO5_MOUSE;sp|Q8BKC5-2|IPO5_MOUSE	sp|Q8BKC5|IPO5_MOUSE	713	720	yes	no	3	0.026747	48.756	1		418500	0			406	235
GAAQNIIPASTGAAK	GKLWRDGRGAAQNIIP	PASTGAAKAVGKVIPE	R	G	A	A	K	A	5	0	1	0	0	1	0	2	0	2	0	1	0	0	1	1	1	0	0	0	0	15	0	1368.74	sp|P16858|G3P_MOUSE;tr|S4R257|S4R257_MOUSE;tr|S4R1W1|S4R1W1_MOUSE	sp|P16858|G3P_MOUSE	199	213	yes	no	2	0.00031874	87.083	1	1	8965900	2078900			407	75
GAAVQSIPVFGALR	LAMDSTPKGAAVQSIP	IPVFGALRSTSSLHRT	K	G	A	L	R	S	3	1	0	0	0	1	0	2	0	1	1	0	0	1	1	1	0	0	0	2	0	14	0	1384.78	sp|Q2YDW2-2|MSTO1_MOUSE;tr|E9PUB7|E9PUB7_MOUSE;sp|Q2YDW2|MSTO1_MOUSE;tr|D3YX87|D3YX87_MOUSE	sp|Q2YDW2-2|MSTO1_MOUSE	372	385	yes	no	2	0.017278	47.037	1		247810	0			408	168
GATQQILDEAER	EACTIVLRGATQQILD	QILDEAERSLHDALCV	R	G	A	E	R	S	2	1	0	1	0	2	2	1	0	1	1	0	0	0	0	0	1	0	0	0	0	12	0	1329.65	sp|P80314|TCPB_MOUSE	sp|P80314|TCPB_MOUSE	377	388	yes	yes	2	5.8534e-07	141.73	1	1	1705900	1375400			409	155
GAVDAAVPTNIIAAK	________________	PTNIIAAKAAEVRANK	R	G	A	A	K	A	5	0	1	1	0	0	0	1	0	2	0	1	0	0	1	0	1	0	0	2	0	15	0	1409.79	sp|Q8BVE3|VATH_MOUSE	sp|Q8BVE3|VATH_MOUSE	8	22	yes	yes	2	0.0037489	58.079	1		468810	0			410	239
GCEVVPDVNVSGQK	PTQQLNLKGCEVVPDV	DVNVSGQKFCIKLLVP	K	G	C	Q	K	F	0	0	1	1	1	1	1	2	0	0	0	1	0	0	1	1	0	0	0	4	0	14	0	1486.71	sp|Q8K1B8|URP2_MOUSE	sp|Q8K1B8|URP2_MOUSE	402	415	yes	yes	2	0.0087988	53.377	1		592900	0			411	255
GDEELDSLIK	RHLQLAIRGDEELDSL	EELDSLIKATIAGGGV	R	G	D	I	K	A	0	0	0	2	0	0	2	1	0	1	2	1	0	0	0	1	0	0	0	0	0	10	0	1117.55	sp|Q3THW5|H2AV_MOUSE;sp|P0C0S6|H2AZ_MOUSE;tr|Q8R029|Q8R029_MOUSE;tr|Q3UA95|Q3UA95_MOUSE	sp|Q3THW5|H2AV_MOUSE	93	102	yes	no	2	0.0026346	72.2		1	0	495780			412	60
GDGPICLVLAPTR	NHQPFLERGDGPICLV	CLVLAPTRELAQQVQQ	R	G	D	T	R	E	1	1	0	1	1	0	0	2	0	1	2	0	0	0	2	0	1	0	0	1	0	13	0	1367.72	sp|Q61656|DDX5_MOUSE;tr|Q8BTS0|Q8BTS0_MOUSE;tr|S4R1I6|S4R1I6_MOUSE;sp|Q501J6-2|DDX17_MOUSE;sp|Q501J6|DDX17_MOUSE;tr|Q3U741|Q3U741_MOUSE;tr|B1ARB9|B1ARB9_MOUSE	sp|Q61656|DDX5_MOUSE	165	177	yes	no	2	0.0015341	72.705		1	0	380530			413	193
GDLGIEIPAEK	SDGIMVARGDLGIEIP	GIEIPAEKVFLAQKMM	R	G	D	E	K	V	1	0	0	1	0	0	2	2	0	2	1	1	0	0	1	0	0	0	0	0	0	11	0	1140.6	sp|P52480|KPYM_MOUSE;sp|P52480-2|KPYM_MOUSE;tr|E9Q509|E9Q509_MOUSE;tr|G3X925|G3X925_MOUSE;sp|P53657|KPYR_MOUSE	sp|P52480|KPYM_MOUSE	295	305	yes	no	2	0.00087293	88.155	1	1	1232300	694840			414	116
GDVEEDETIPDSEQDIRPR	DIDIILLKGDVEEDET	SEQDIRPRFHRSRTVA	K	G	D	P	R	F	0	2	0	4	0	1	4	1	0	2	0	0	0	0	2	1	1	0	0	1	0	19	1	2198.99	tr|Q3TKD0|Q3TKD0_MOUSE;sp|Q8BFY9-2|TNPO1_MOUSE;sp|Q8BFY9|TNPO1_MOUSE	tr|Q3TKD0|Q3TKD0_MOUSE	320	338	yes	no	3	0.0011089	72.662	1		1175700	0			415	227
GEQHGSSSGSSSSYGQHGSGSR	SRSGQSSRGEQHGSSS	GQHGSGSRQSLGHGQH	R	G	E	S	R	Q	0	1	0	0	0	2	1	6	2	0	0	0	0	0	0	9	0	0	1	0	0	22	0	2121.87	CON__Q86YZ3	CON__Q86YZ3	1910	1931	yes	yes	4	0.031934	13.583	1	1	88290	110860		+	416	29
GFGFVDFNSEEDAK	DRETGSSKGFGFVDFN	FNSEEDAKAAKEAMED	K	G	F	A	K	A	1	0	1	2	0	0	2	2	0	0	0	1	0	3	0	1	0	0	0	1	0	14	0	1560.67	sp|P09405|NUCL_MOUSE	sp|P09405|NUCL_MOUSE	608	621	yes	yes	2	2.128e-05	117.7		1	0	1771100			417	59
GFSLEELR	HTKVRAGRGFSLEELR	GFSLEELRVAGIHKKV	R	G	F	L	R	V	0	1	0	0	0	0	2	1	0	0	2	0	0	1	0	1	0	0	0	0	0	8	0	949.487	sp|P47963|RL13_MOUSE	sp|P47963|RL13_MOUSE	75	82	yes	yes	2	0.0055519	80.165		1	0	348550			418	111
GFSSGSAVVSGGSR	GGGGGGFRGFSSGSAV	AVVSGGSRRSTSSFSC	R	G	F	S	R	R	1	1	0	0	0	0	0	4	0	0	0	0	0	1	0	5	0	0	0	2	0	14	0	1253.6	CON__P35908	CON__P35908	21	34	no	no	2	8.2628e-11	160.65	1	1	16201000	11359000		+	419	20
GGDDLDPNYVLSSR	DLNHENLKGGDDLDPN	PNYVLSSRVRTGRSIK	K	G	G	S	R	V	0	1	1	3	0	0	0	2	0	0	2	0	0	0	1	2	0	0	1	1	0	14	0	1506.7	sp|P07310|KCRM_MOUSE	sp|P07310|KCRM_MOUSE	117	130	yes	yes	2	0.00019049	100.4	1		1022300	0			420	54
GGELVYTDTEAR	PLTDKAAKGGELVYTD	VYTDTEARDVFEKATV	K	G	G	A	R	D	1	1	0	1	0	0	2	2	0	0	1	0	0	0	0	0	2	0	1	1	0	12	0	1309.62	tr|E9Q3W4|E9Q3W4_MOUSE;sp|Q9QXS1-15|PLEC_MOUSE;sp|Q9QXS1-10|PLEC_MOUSE;sp|Q9QXS1-9|PLEC_MOUSE;sp|Q9QXS1-12|PLEC_MOUSE;sp|Q9QXS1-11|PLEC_MOUSE;sp|Q9QXS1-13|PLEC_MOUSE;sp|Q9QXS1-5|PLEC_MOUSE;sp|Q9QXS1-3|PLEC_MOUSE;sp|Q9QXS1-16|PLEC_MOUSE;sp|Q9QXS1-4|PLEC_MOUSE;sp|Q9QXS1-14|PLEC_MOUSE;sp|Q9QXS1-6|PLEC_MOUSE;sp|Q9QXS1-7|PLEC_MOUSE;sp|Q9QXS1-8|PLEC_MOUSE;sp|Q9QXS1-2|PLEC_MOUSE;sp|Q9QXS1|PLEC_MOUSE;tr|…	tr|E9Q3W4|E9Q3W4_MOUSE	2730	2741	yes	no	2	0.001487	73.881		1	0	581970			421	321
GGGGGGYGSGGSSYGSGGGSYGSGGGGGGGR	TISGGGSRGGGGGGYG	GGGGGGGRGSYGSGGS	R	G	G	G	R	G	0	1	0	0	0	0	0	21	0	0	0	0	0	0	0	6	0	0	3	0	0	31	0	2382.94	CON__P04264	CON__P04264	519	549	yes	yes	2;3	2.3716e-28	165.96	2	2	8836700	4187800		+	422	9
GGIVDEGALLR	VRVVNCARGGIVDEGA	VDEGALLRALQSGQCA	R	G	G	L	R	A	1	1	0	1	0	0	1	3	0	1	2	0	0	0	0	0	0	0	0	1	0	11	0	1098.6	sp|Q61753|SERA_MOUSE	sp|Q61753|SERA_MOUSE	237	247	yes	yes	2	6.3985e-17	187.97		1	0	8536200			423	194
GGKPEPPAMPQPVPTA	TTPISEQKGGKPEPPA	MPQPVPTA________	K	G	G	T	A	-	2	0	0	0	0	1	1	2	0	0	0	1	1	0	6	0	1	0	0	1	0	16	1	1572.8	sp|P62908|RS3_MOUSE	sp|P62908|RS3_MOUSE	228	243	yes	yes	2	0.00099323	76.82	1	1	0	0			424	141
GGSGGGGSISGGGYGSGGGSGGR	GGRQSGSRGGSGGGGS	SGGGSGGRYGSGGGSK	R	G	G	G	R	Y	0	1	0	0	0	0	0	15	0	1	0	0	0	0	0	5	0	0	1	0	0	23	0	1740.74	CON__P35908	CON__P35908	556	578	yes	yes	2	0.0039863	48.198	1	1	995400	846010		+	425	20
GGSGGSHGGGSGFGGESGGSYGGGEEASGSGGGYGGGSGK	YGGGSGSRGGSGGSHG	GYGGGSGKSSHS____	R	G	G	G	K	S	1	0	0	0	0	0	3	23	1	0	0	1	0	1	0	8	0	0	2	0	0	40	0	3222.27	CON__P35527	CON__P35527	580	619	yes	yes	3	7.3944e-10	86.45	1	1	6128900	2705800		+	426	19
GGSGGSYGGGGSGGGYGGGSGSR	GSYGRGSRGGSGGSYG	YGGGSGSRGGSGGSYG	R	G	G	S	R	G	0	1	0	0	0	0	0	15	0	0	0	0	0	0	0	5	0	0	2	0	0	23	0	1790.72	CON__P35527	CON__P35527	491	513	yes	yes	2;3	9.1485e-08	93.729	2	1	7622400	3727200		+	427	19
GGSISGGGYGSGGGK	YGSGGGSKGGSISGGG	GYGSGGGKHSSGGGSR	K	G	G	G	K	H	0	0	0	0	0	0	0	9	0	1	0	1	0	0	0	3	0	0	1	0	0	15	0	1196.54	CON__P35908	CON__P35908	587	601	yes	yes	2	0.01639	45.873	1		2282100	0		+	428	20
GGSWVVIDPTINPR	IPPQAELRGGSWVVID	IDPTINPRHMEMYADR	R	G	G	P	R	H	0	1	1	1	0	0	0	2	0	2	0	0	0	0	2	1	1	1	0	2	0	14	0	1509.79	sp|Q5SWU9|ACACA_MOUSE;sp|Q5SWU9-2|ACACA_MOUSE	sp|Q5SWU9|ACACA_MOUSE	2089	2102	yes	no	2	0.0018474	69.92	1		329810	0			429	182
GIAYIEFK	VSQDGKSKGIAYIEFK	GIAYIEFKSEADAEKN	K	G	I	F	K	S	1	0	0	0	0	0	1	1	0	2	0	1	0	1	0	0	0	0	1	0	0	8	0	939.507	sp|P09405|NUCL_MOUSE	sp|P09405|NUCL_MOUSE	432	439	yes	yes	2	0.005773	83.206		1	0	0			430	59
GIDPFSLDALAK	GFVVINQKGIDPFSLD	FSLDALAKEGIVALRR	K	G	I	A	K	E	2	0	0	2	0	0	0	1	0	1	2	1	0	1	1	1	0	0	0	0	0	12	0	1245.66	sp|P80317|TCPZ_MOUSE;tr|E9QPA6|E9QPA6_MOUSE	sp|P80317|TCPZ_MOUSE	296	307	yes	no	2	0.0038984	66.393	1	1	617920	551040			431	157
GIGMGNLGPAGMGMEGIGFGINK	IDANHLSKGIGMGNLG	GIGFGINKIGGMEGPF	K	G	I	N	K	I	1	0	2	0	0	0	1	9	0	3	1	1	3	1	1	0	0	0	0	0	0	23	0	2177.04	sp|Q9D0E1-2|HNRPM_MOUSE;sp|Q9D0E1|HNRPM_MOUSE;tr|B8JK33|B8JK33_MOUSE;tr|B8JK32|B8JK32_MOUSE;tr|F7C9U3|F7C9U3_MOUSE	sp|Q9D0E1-2|HNRPM_MOUSE	283	305	yes	no	2;3	8.0697e-06	81.574	2	1	0	0			432	298
GILAADESTGSIAK	HRIVAPGKGILAADES	ESTGSIAKRLQSIGTE	K	G	I	A	K	R	3	0	0	1	0	0	1	2	0	2	1	1	0	0	0	2	1	0	0	0	0	14	0	1331.69	sp|P05064|ALDOA_MOUSE;tr|A6ZI44|A6ZI44_MOUSE;tr|D3Z510|D3Z510_MOUSE;tr|D3YV98|D3YV98_MOUSE;tr|D3YWI1|D3YWI1_MOUSE;tr|A6ZI47|A6ZI47_MOUSE	sp|P05064|ALDOA_MOUSE	29	42	yes	no	2	0.00051134	86.498	1		1486500	0			433	51
GISPVPINLR	DRVTGTNKGISPVPIN	SPVPINLRVYSPHVLN	K	G	I	L	R	V	0	1	1	0	0	0	0	1	0	2	1	0	0	0	2	1	0	0	0	1	0	10	0	1064.63	tr|Q3T9X3|Q3T9X3_MOUSE;sp|P39054-2|DYN2_MOUSE;tr|Q3TCR7|Q3TCR7_MOUSE;tr|G3X9G4|G3X9G4_MOUSE;tr|F8WIV5|F8WIV5_MOUSE;sp|P39054|DYN2_MOUSE;tr|G3UZZ3|G3UZZ3_MOUSE;sp|P39053-5|DYN1_MOUSE;sp|P39053-3|DYN1_MOUSE;sp|P39053-2|DYN1_MOUSE;sp|P39053-6|DYN1_MOUSE;sp|P39053-4|DYN1_MOUSE;sp|P39053|DYN1_MOUSE	tr|Q3T9X3|Q3T9X3_MOUSE	114	123	yes	no	2	0.0043604	68.846	1	1	688080	305490			434	101
GISVHISNAEPK	CGEDLIIKGISVHISN	HISNAEPKHNSNRQLE	K	G	I	P	K	H	1	0	1	0	0	0	1	1	1	2	0	1	0	0	1	2	0	0	0	1	0	12	0	1250.66	tr|A0A087WQA5|A0A087WQA5_MOUSE;tr|A0A087WR97|A0A087WR97_MOUSE;tr|A0A087WRZ5|A0A087WRZ5_MOUSE;tr|Q8R0B4|Q8R0B4_MOUSE;tr|Q8BLD4|Q8BLD4_MOUSE;tr|Q6VYI5|Q6VYI5_MOUSE;tr|Q6VYI4|Q6VYI4_MOUSE;sp|Q921F2|TADBP_MOUSE;tr|A0A087WRP4|A0A087WRP4_MOUSE;tr|H3BJV1|H3BJV1_MOUSE;tr|A0A087WSH7|A0A087WSH7_MOUSE;tr|A0A087WQX8|A0A087WQX8_MOUSE;tr|A0A087WNY6|A0A087WNY6_MOUSE;tr|A0A087WSC6|A0A087WSC6_MOUSE;tr|A0A087WS74|…	tr|A0A087WQA5|A0A087WQA5_MOUSE	168	179	yes	no	3	0.021272	42.629	1		335890	0			435	274
GIVDQSQQAYQEAFEISK	VAAGDDKKGIVDQSQQ	QEAFEISKKEMQPTHP	K	G	I	S	K	K	2	0	0	1	0	4	2	1	0	2	0	1	0	1	0	2	0	0	1	1	0	18	0	2039.98	sp|P63101|1433Z_MOUSE	sp|P63101|1433Z_MOUSE	140	157	yes	yes	2	0.0016262	62.556	1		369400	0			436	147
GIYAYGFEKPSAIQQR	NLSESLLRGIYAYGFE	KPSAIQQRAILPCIKG	R	G	I	Q	R	A	2	1	0	0	0	2	1	2	0	2	0	1	0	1	1	1	0	0	2	0	0	16	1	1826.93	sp|P60843|IF4A1_MOUSE;tr|Q8BTU6|Q8BTU6_MOUSE;sp|P10630|IF4A2_MOUSE;sp|P10630-2|IF4A2_MOUSE;tr|D6RJ60|D6RJ60_MOUSE;tr|D6RJ11|D6RJ11_MOUSE;tr|A2AFK7|A2AFK7_MOUSE;tr|E9PV04|E9PV04_MOUSE;sp|Q91VC3|IF4A3_MOUSE	sp|P60843|IF4A1_MOUSE	46	61	yes	no	3	9.4312e-06	82.515	1	1	0	1536800			437	120
GLDLLFLK	EVVLQNRRGLDLLFLK	GLDLLFLKEGGLCAAL	R	G	L	L	K	E	0	0	0	1	0	0	0	1	0	0	4	1	0	1	0	0	0	0	0	0	0	8	0	917.559	sp|P10404|ENV1_MOUSE;sp|P11370|ENV2_MOUSE;tr|B2RQY6|B2RQY6_MOUSE	sp|P10404|ENV1_MOUSE	514	521	yes	no	2	0.029793	52.716	1		345380	0			438	64
GLDVDSLVIEHIQVNK	AESNAELKGLDVDSLV	IEHIQVNKAPKMRRRT	K	G	L	N	K	A	0	0	1	2	0	1	1	1	1	2	2	1	0	0	0	1	0	0	0	3	0	16	0	1777.96	tr|Q6ZWZ7|Q6ZWZ7_MOUSE;sp|Q9CPR4|RL17_MOUSE	tr|Q6ZWZ7|Q6ZWZ7_MOUSE	106	121	yes	no	3	0.0057255	51.726		1	0	576930			439	285
GLSEDTTEETLK	PSKTLFVKGLSEDTTE	DTTEETLKESFEGSVR	K	G	L	L	K	E	0	0	0	1	0	0	3	1	0	0	2	1	0	0	0	1	3	0	0	0	0	12	0	1321.62	sp|P09405|NUCL_MOUSE	sp|P09405|NUCL_MOUSE	575	586	yes	yes	2	1.4912e-06	136.96		1	0	1475000			440	59
GLSEDTTEETLKESFEGSVR	PSKTLFVKGLSEDTTE	ESFEGSVRARIVTDRE	K	G	L	V	R	A	0	1	0	1	0	0	5	2	0	0	2	1	0	1	0	3	3	0	0	1	0	20	1	2213.03	sp|P09405|NUCL_MOUSE	sp|P09405|NUCL_MOUSE	575	594	yes	yes	3	0.00067568	73.138		1	0	1475400			441	59
GLSIEQLTTLAEK	QFSSTTKRGLSIEQLT	QLTTLAEKLLGPGVNY	R	G	L	E	K	L	1	0	0	0	0	1	2	1	0	1	3	1	0	0	0	1	2	0	0	0	0	13	0	1401.77	sp|P42227-2|STAT3_MOUSE;sp|P42227-3|STAT3_MOUSE;sp|P42227|STAT3_MOUSE;tr|B7ZC18|B7ZC18_MOUSE	sp|P42227-2|STAT3_MOUSE	519	531	yes	no	2	0.0051687	59.248	1	1	386450	227010			442	104
GLYCYELDEK	NGSLFAFRGLYCYELD	YCYELDEKAVRPGYPK	R	G	L	E	K	A	0	0	0	1	1	0	2	1	0	0	2	1	0	0	0	0	0	0	2	0	0	10	0	1288.56	CON__Q3ZBS7	CON__Q3ZBS7	173	182	yes	yes	2	1.1567e-06	140.16	1	1	2091200	2438000		+	443	24
GNFGGSFAGSFGGAGGHAPGVAR	DRAIEMERGNFGGSFA	GHAPGVARKACQIFVR	R	G	N	A	R	K	4	1	1	0	0	0	0	9	1	0	0	0	0	3	1	2	0	0	0	1	0	23	0	2033.95	sp|Q9D0E1-2|HNRPM_MOUSE;sp|Q9D0E1|HNRPM_MOUSE;tr|B8JK33|B8JK33_MOUSE;tr|B8JK32|B8JK32_MOUSE	sp|Q9D0E1-2|HNRPM_MOUSE	588	610	yes	no	3	0.00074536	55.453	1		844220	0			444	298
GPGQDPQAALGALGK	TLPALGLRGPGQDPQA	AALGALGKALNPLEDW	R	G	P	G	K	A	3	0	0	1	0	2	0	4	0	0	2	1	0	0	2	0	0	0	0	0	0	15	0	1378.72	sp|Q9Z1Q9|SYVC_MOUSE;tr|G3UY93|G3UY93_MOUSE;tr|G3UZ22|G3UZ22_MOUSE	sp|Q9Z1Q9|SYVC_MOUSE	123	137	yes	no	2	0.0038055	57.788	1		844100	0			445	333
GPLQSVQVFGR	________________	QSVQVFGRKKTATAVA	K	G	P	G	R	K	0	1	0	0	0	2	0	2	0	0	1	0	0	1	1	1	0	0	0	2	0	11	0	1186.65	sp|P14131|RS16_MOUSE	sp|P14131|RS16_MOUSE	5	15	yes	yes	2	0.00031389	103.91		1	0	852930			446	71
GPPDFSSDEEREPTPVLGSGASVGR	LAAGANSKGPPDFSSD	GSGASVGRGRGAVGRK	K	G	P	G	R	G	1	2	0	2	0	0	3	4	0	0	1	0	0	1	4	4	1	0	0	2	0	25	1	2542.19	sp|Q61029-3|LAP2B_MOUSE;sp|Q61029|LAP2B_MOUSE;sp|Q61029-4|LAP2B_MOUSE;sp|Q61029-2|LAP2B_MOUSE;sp|Q61033-2|LAP2A_MOUSE;sp|Q61033|LAP2A_MOUSE	sp|Q61029-3|LAP2B_MOUSE	61	85	no	no	3	0.00078563	66.122		1	0	1111300			447	185;186
GPSSVEDIK	EKTPKTPKGPSSVEDI	PSSVEDIKAKMQASIE	K	G	P	I	K	A	0	0	0	1	0	0	1	1	0	1	0	1	0	0	1	2	0	0	0	1	0	9	0	930.466	tr|Q9DAY9|Q9DAY9_MOUSE;tr|Q5SQB5|Q5SQB5_MOUSE;sp|Q61937|NPM_MOUSE;tr|Q5SQB0|Q5SQB0_MOUSE;tr|E9Q5T3|E9Q5T3_MOUSE	tr|Q9DAY9|Q9DAY9_MOUSE	238	246	yes	no	2	0.020383	53.751	1		505030	0			448	195
GPYESGSGHSSGLGHQESR	GSGRSSSRGPYESGSG	GLGHQESRSGQSSGYG	R	G	P	S	R	S	0	1	0	0	0	1	2	5	2	0	1	0	0	0	1	5	0	0	1	0	0	19	0	1927.84	CON__Q86YZ3	CON__Q86YZ3	572	590	yes	yes	3;4	0.028058	28.883	2		544920	0		+	449	29
GPYESGSGHSSGLGHR	GSGWSSSRGPYESGSG	HSSGLGHRESRSGQSS	R	G	P	H	R	E	0	1	0	0	0	0	1	5	2	0	1	0	0	0	1	4	0	0	1	0	0	16	0	1583.71	CON__Q86YZ3	CON__Q86YZ3	1038	1053	yes	no	3;4	0.017386	37.657	2	1	1420900	590820		+	450	29
GQPLLVFR	RPEVPLRRGQPLLVFR	GQPLLVFRAQPSDPGM	R	G	Q	F	R	A	0	1	0	0	0	1	0	1	0	0	2	0	0	1	1	0	0	0	0	1	0	8	0	928.549	sp|Q61753|SERA_MOUSE	sp|Q61753|SERA_MOUSE	462	469	yes	yes	2	0.0082539	73.248	1	1	6779800	4111000			451	194
GQQDVLSSPLER	NSSFLKARGQQDVLSS	VLSSPLERVPPASRPG	R	G	Q	E	R	V	0	1	0	1	0	2	1	1	0	0	2	0	0	0	1	2	0	0	0	1	0	12	0	1327.67	sp|Q8C156|CND2_MOUSE	sp|Q8C156|CND2_MOUSE	18	29	yes	yes	2	0.0067832	57.434	1		425780	0			452	244
GQTGGDVNVEMDAAPGVDLSR	EEEMLALRGQTGGDVN	APGVDLSRILNEMRDQ	R	G	Q	S	R	I	2	1	1	3	0	1	1	4	0	0	1	0	1	0	1	1	1	0	0	3	0	21	0	2086.96	CON__P08779;sp|Q9Z2K1|K1C16_MOUSE;CON__Q9Z2K1;CON__Q3ZAW8	CON__P08779	264	284	yes	no	2	2.3117e-09	120.23	1		0	0		+	453	11
GQVGGDVNVEMDAAPGVDLSR	EEEMNALRGQVGGDVN	APGVDLSRILNEMRDQ	R	G	Q	S	R	I	2	1	1	3	0	1	1	4	0	0	1	0	1	0	1	1	0	0	0	4	0	21	0	2084.98	CON__P02533	CON__P02533	262	282	no	no	2	4.1396e-15	153.25	1	1	0	0		+	454	4
GQVGGEINVEMDAAPGVDLSR	EEEMNALRGQVGGEIN	APGVDLSRILNEMRDQ	R	G	Q	S	R	I	2	1	1	2	0	1	2	4	0	1	1	0	1	0	1	1	0	0	0	3	0	21	0	2113.01	CON__Q04695;sp|Q9QWL7|K1C17_MOUSE;CON__Q9QWL7	CON__Q04695	231	251	yes	no	2	0.00047454	69.03	1		0	0		+	455	21
GSAITGPVAK	VNNKGEMKGSAITGPV	AITGPVAKECADLWPR	K	G	S	A	K	E	2	0	0	0	0	0	0	2	0	1	0	1	0	0	1	1	1	0	0	1	0	10	0	899.508	sp|P62830|RL23_MOUSE	sp|P62830|RL23_MOUSE	114	123	yes	yes	2	0.014684	54.259		1	0	977240			456	138
GSCGIGGGIGGGSSR	FTSSSSMKGSCGIGGG	GIGGGSSRISSVLAGG	K	G	S	S	R	I	0	1	0	0	1	0	0	8	0	2	0	0	0	0	0	3	0	0	0	0	0	15	0	1277.58	CON__P02533;CON__P08779	CON__P02533	16	30	no	no	2	0.018234	44.312	1		451820	0		+	457	4;11
GSDFDCELR	LEEYQHYKGSDFDCEL	SDFDCELRLLIHQSLA	K	G	S	L	R	L	0	1	0	2	1	0	1	1	0	0	1	0	0	1	0	1	0	0	0	0	0	9	0	1097.44	sp|P61979-3|HNRPK_MOUSE;tr|B2M1R6|B2M1R6_MOUSE;sp|P61979|HNRPK_MOUSE;sp|P61979-2|HNRPK_MOUSE;tr|H3BLL4|H3BLL4_MOUSE;tr|H3BKD0|H3BKD0_MOUSE;tr|D3Z5X4|D3Z5X4_MOUSE;tr|D3YWG1|D3YWG1_MOUSE;tr|H3BK96|H3BK96_MOUSE;tr|H3BKI8|H3BKI8_MOUSE;tr|H3BJS9|H3BJS9_MOUSE	sp|P61979-3|HNRPK_MOUSE	116	124	yes	no	2	0.0057131	70.908	1	1	505290	343610			458	126
GSFSEQGINEFLR	KMKFALLKGSFSEQGI	QGINEFLRELSFGRGS	K	G	S	L	R	E	0	1	1	0	0	1	2	2	0	1	1	0	0	2	0	2	0	0	0	0	0	13	0	1482.71	sp|Q922R8|PDIA6_MOUSE;tr|Q3TML0|Q3TML0_MOUSE	sp|Q922R8|PDIA6_MOUSE	374	386	yes	no	2	0.0010236	78.401	1	1	421830	274860			459	277
GSGGLGGACGGAGFGSR	SVSVSRSRGSGGLGGA	GGAGFGSRSLYGLGGS	R	G	S	S	R	S	2	1	0	0	1	0	0	9	0	0	1	0	0	1	0	2	0	0	0	0	0	17	0	1423.63	CON__P02538;CON__P48668;CON__P04259	CON__P02538	43	59	yes	no	2	0.0089295	49.537	1		761080	0		+	460	5
GSLGGGFSSGGFSGGSFSR	SLRISSSKGSLGGGFS	FSGGSFSRGSSGGGCF	K	G	S	S	R	G	0	1	0	0	0	0	0	8	0	0	1	0	0	3	0	6	0	0	0	0	0	19	0	1706.76	CON__P13645	CON__P13645	41	59	yes	yes	2	9.3693e-05	79.462	1	1	20237000	14703000		+	461	13
GSSSGGGYSSGSSSYGSGGR	AFGGSGGRGSSSGGGY	SSYGSGGRQSGSRGGS	R	G	S	G	R	Q	0	1	0	0	0	0	0	8	0	0	0	0	0	0	0	9	0	0	2	0	0	20	0	1739.7	CON__P35908	CON__P35908	531	550	yes	yes	2	3.545e-05	84.975	1	1	1594200	824750		+	462	20
GSTMEEELENITAK	GVSGSQNKGSTMEEEL	ELENITAKHIVSNDSS	K	G	S	A	K	H	1	0	1	0	0	0	4	1	0	1	1	1	1	0	0	1	2	0	0	0	0	14	0	1550.71	tr|Q9DBX5|Q9DBX5_MOUSE;sp|P47713|PA24A_MOUSE	tr|Q9DBX5|Q9DBX5_MOUSE	406	419	yes	no	2	0.00018708	101.72	2	1	558720	384090			463	107
GSYGDLGGPIITTQVTIPK	DYSYAGGRGSYGDLGG	TTQVTIPKDLAGSIIG	R	G	S	P	K	D	0	0	0	1	0	1	0	4	0	3	1	1	0	0	2	1	3	0	1	1	0	19	0	1916.03	sp|P61979-3|HNRPK_MOUSE;tr|B2M1R6|B2M1R6_MOUSE;sp|P61979|HNRPK_MOUSE;sp|P61979-2|HNRPK_MOUSE;tr|H3BLL4|H3BLL4_MOUSE;tr|D3Z5X4|D3Z5X4_MOUSE;tr|D3YWG1|D3YWG1_MOUSE;tr|H3BLP7|H3BLP7_MOUSE	sp|P61979-3|HNRPK_MOUSE	354	372	yes	no	2	1.3257e-12	145.43	1	1	3534400	2713400			464	126
GTAAVLEYLR	PRAAILMKGTAAVLEY	AAVLEYLRDRIPA___	K	G	T	L	R	D	2	1	0	0	0	0	1	1	0	0	2	0	0	0	0	0	1	0	1	1	0	10	0	1091.6	sp|Q9CRC8|LRC40_MOUSE	sp|Q9CRC8|LRC40_MOUSE	588	597	yes	yes	2	0.0009399	84.507	1		290300	0			465	291
GTENEEAEKEYQSDNQASWVHR	DDEAQGPKGTENEEAE	NQASWVHRMLMALVSD	K	G	T	H	R	M	2	1	2	1	0	2	5	1	1	0	0	1	0	0	0	2	1	1	1	1	0	22	1	2606.13	tr|Q9DBX5|Q9DBX5_MOUSE;sp|P47713|PA24A_MOUSE	tr|Q9DBX5|Q9DBX5_MOUSE	438	459	yes	no	4	0.018294	30.244	1		1209400	0			466	107
GTGGVDTAAVGAVFDISNADR	TRLRLQKRGTGGVDTA	FDISNADRLGSSEVEQ	R	G	T	D	R	L	4	1	1	3	0	0	0	4	0	1	0	0	0	1	0	1	2	0	0	3	0	21	0	1991.95	sp|P07310|KCRM_MOUSE	sp|P07310|KCRM_MOUSE	321	341	yes	yes	2;3	1.601e-09	121.82	2	1	2129400	938180			467	54
GTGIVSAPVPK	VRLIPAPRGTGIVSAP	IVSAPVPKKLLMMAGI	R	G	T	P	K	K	1	0	0	0	0	0	0	2	0	1	0	1	0	0	2	1	1	0	0	2	0	11	0	1024.59	tr|D3YVC1|D3YVC1_MOUSE;tr|E9Q1N8|E9Q1N8_MOUSE;tr|F6YTZ4|F6YTZ4_MOUSE;tr|J3QMG5|J3QMG5_MOUSE;sp|P25444|RS2_MOUSE;tr|D3YWJ3|D3YWJ3_MOUSE;tr|D3Z536|D3Z536_MOUSE	tr|D3YVC1|D3YVC1_MOUSE	201	211	yes	no	2	0.0069928	60.691		1	0	1297800			468	85
GTIEILSDVQLIK	GITTKISRGTIEILSD	LSDVQLIKTGDKVGAS	R	G	T	I	K	T	0	0	0	1	0	1	1	1	0	3	2	1	0	0	0	1	1	0	0	1	0	13	0	1427.82	sp|P14869|RLA0_MOUSE;tr|E9Q070|E9Q070_MOUSE;tr|S4R1N1|S4R1N1_MOUSE	sp|P14869|RLA0_MOUSE	150	162	yes	no	2	0.00042737	95.417		1	0	322510			469	74
GTIQVVTQGTSLK	HAWAGSPKGTIQVVTQ	VTQGTSLKNAGTCLSP	K	G	T	L	K	N	0	0	0	0	0	2	0	2	0	1	1	1	0	0	0	1	3	0	0	2	0	13	0	1330.75	sp|Q61753|SERA_MOUSE	sp|Q61753|SERA_MOUSE	352	364	yes	yes	2	4.853e-38	239.38	1	1	20144000	15540000			470	194
GVDEATIIDILTK	LHKAIMVKGVDEATII	TIIDILTKRTNAQRQQ	K	G	V	T	K	R	1	0	0	2	0	0	1	1	0	3	1	1	0	0	0	0	2	0	0	1	0	13	0	1386.76	sp|P10107|ANXA1_MOUSE	sp|P10107|ANXA1_MOUSE	59	71	yes	yes	2	0.017651	48.467	1		234510	0			471	62
GVDEVTIVNILTNR	IETAVKTKGVDEVTIV	IVNILTNRSNVQRQDI	K	G	V	N	R	S	0	1	2	1	0	0	1	1	0	2	1	0	0	0	0	0	2	0	0	3	0	14	0	1541.84	tr|B0V2N8|B0V2N8_MOUSE;tr|B0V2N7|B0V2N7_MOUSE;sp|P07356|ANXA2_MOUSE	tr|B0V2N8|B0V2N8_MOUSE	50	63	yes	no	2	0.00037019	90.689	1	1	187790	134470			472	55
GVDIVMDPLGGSDTAK	EIKKISPKGVDIVMDP	LGGSDTAKGYHLLKPM	K	G	V	A	K	G	1	0	0	3	0	0	0	3	0	1	1	1	1	0	1	1	1	0	0	2	0	16	0	1573.77	sp|Q62465|VAT1_MOUSE	sp|Q62465|VAT1_MOUSE	269	284	yes	yes	2	5.584e-09	102.65	2	2	0	597320			473	202
GVGIISEGNETVEDIAAR	ITAKAIAKGVGIISEG	TVEDIAARLNIPVSQV	K	G	V	A	R	L	2	1	1	1	0	0	3	3	0	3	0	0	0	0	0	1	1	0	0	2	0	18	0	1828.92	tr|D3YYN7|D3YYN7_MOUSE;sp|Q6PIC6|AT1A3_MOUSE;sp|Q6PIE5|AT1A2_MOUSE;sp|Q8VDN2|AT1A1_MOUSE;tr|Q8VCE0|Q8VCE0_MOUSE	tr|D3YYN7|D3YYN7_MOUSE	627	644	yes	no	2	0.0013094	65.085	1		453100	0			474	214
GVNLPGAAVDLPAVSEK	GGSLGSKKGVNLPGAA	DLPAVSEKDIQDLKFG	K	G	V	E	K	D	3	0	1	1	0	0	1	2	0	0	2	1	0	0	2	1	0	0	0	3	0	17	0	1635.88	sp|P52480|KPYM_MOUSE;sp|P52480-2|KPYM_MOUSE	sp|P52480|KPYM_MOUSE	208	224	yes	no	2	0.02595	36.127		1	0	616870			475	116
GVNTFSPEGR	LTRSEYNRGVNTFSPE	NTFSPEGRLFQVEYAI	R	G	V	G	R	L	0	1	1	0	0	0	1	2	0	0	0	0	0	1	1	1	1	0	0	1	0	10	0	1062.51	tr|D3YX79|D3YX79_MOUSE;sp|Q9Z2U1|PSA5_MOUSE	tr|D3YX79|D3YX79_MOUSE	11	20	yes	no	2	0.0015477	76.332	1		328790	0			476	336
GVQAGNSDTEGGQPGR	ISVVSATKGVQAGNSD	TEGGQPGRKRRWGAST	K	G	V	G	R	K	1	1	1	1	0	2	1	5	0	0	0	0	0	0	1	1	1	0	0	1	0	16	0	1528.69	tr|B8JJ90|B8JJ90_MOUSE;tr|Q52KR6|Q52KR6_MOUSE;sp|Q9JIX8-3|ACINU_MOUSE;tr|B8JJ92|B8JJ92_MOUSE;sp|Q9JIX8-2|ACINU_MOUSE;tr|B8JJ91|B8JJ91_MOUSE;tr|F6RJ39|F6RJ39_MOUSE;sp|Q9JIX8-4|ACINU_MOUSE;sp|Q9JIX8|ACINU_MOUSE	tr|B8JJ90|B8JJ90_MOUSE	141	156	yes	no	2	0.0029326	58.658		1	0	127730			477	315
GVSPQGAIMDR	RPRTRKIKGVSPQGAI	PQGAIMDRMEAPRAEA	K	G	V	D	R	M	1	1	0	1	0	1	0	2	0	1	0	0	1	0	1	1	0	0	0	1	0	11	0	1129.56	sp|P97369|NCF4_MOUSE;tr|A8XU21|A8XU21_MOUSE	sp|P97369|NCF4_MOUSE	159	169	yes	no	2	0.0083484	59.418	1		0	0			478	160
GVVDSDDLPLNVSR	PKYLNFVKGVVDSDDL	DLPLNVSRETLQQHKL	K	G	V	S	R	E	0	1	1	3	0	0	0	1	0	0	2	0	0	0	1	2	0	0	0	3	0	14	0	1484.75	sp|P08113|ENPL_MOUSE;tr|F7C312|F7C312_MOUSE	sp|P08113|ENPL_MOUSE	435	448	yes	no	2	0.00019529	100.11	1	1	1086000	636360			479	57
GVVDSEDLPLNISR	PEYLNFIRGVVDSEDL	DLPLNISREMLQQSKI	R	G	V	S	R	E	0	1	1	2	0	0	1	1	0	1	2	0	0	0	1	2	0	0	0	2	0	14	0	1512.78	sp|P11499|HS90B_MOUSE;tr|E9Q3D6|E9Q3D6_MOUSE;sp|P07901|HS90A_MOUSE	sp|P11499|HS90B_MOUSE	379	392	no	no	2	1.6344e-19	194.48	1	1	23017000	11479000			480	67;56
GWEAFLNAPEASR	REREERLRGWEAFLNA	LNAPEASRGLRRMDSI	R	G	W	S	R	G	3	1	1	0	0	0	2	1	0	0	1	0	0	1	1	1	0	1	0	0	0	13	0	1446.69	sp|Q8BGC0|HTSF1_MOUSE	sp|Q8BGC0|HTSF1_MOUSE	369	381	yes	yes	2	0.0010696	77.192		1	0	343360			481	230
GYELLFQPEVVR	PKRTSPARGYELLFQP	LFQPEVVRIYISLLKE	R	G	Y	V	R	I	0	1	0	0	0	1	2	1	0	0	2	0	0	1	1	0	0	0	1	2	0	12	0	1448.77	tr|E9Q8Z4|E9Q8Z4_MOUSE;tr|E9Q8Z9|E9Q8Z9_MOUSE;tr|D3Z2H2|D3Z2H2_MOUSE;tr|E9Q903|E9Q903_MOUSE;tr|E9Q901|E9Q901_MOUSE;sp|P30999-2|CTND1_MOUSE;tr|E9Q904|E9Q904_MOUSE;sp|P30999-3|CTND1_MOUSE;tr|G3X9V2|G3X9V2_MOUSE;sp|P30999|CTND1_MOUSE;tr|E9Q8Z5|E9Q8Z5_MOUSE;tr|E9Q8Z6|E9Q8Z6_MOUSE;tr|E9Q8Z8|E9Q8Z8_MOUSE;tr|E9Q986|E9Q986_MOUSE;tr|D3Z7H6|D3Z7H6_MOUSE;tr|E9Q906|E9Q906_MOUSE;tr|E9Q907|E9Q907_MOUSE;tr|E9Q9…	tr|E9Q8Z4|E9Q8Z4_MOUSE	585	596	yes	no	2	0.0011737	80.871	1	1	731030	546860			482	92
GYFEYIEENK	RPREDHGRGYFEYIEE	FEYIEENKYSRAKSPQ	R	G	Y	N	K	Y	0	0	1	0	0	0	3	1	0	1	0	1	0	1	0	0	0	0	2	0	0	10	0	1290.58	tr|G3XA10|G3XA10_MOUSE;sp|Q8VEK3|HNRPU_MOUSE	tr|G3XA10|G3XA10_MOUSE	232	241	yes	no	2	0.00035635	94.692	1	1	450850	568930			483	266
GYIGVVNR	NKLLPLRRGYIGVVNR	GYIGVVNRSQKDIEGK	R	G	Y	N	R	S	0	1	1	0	0	0	0	2	0	1	0	0	0	0	0	0	0	0	1	2	0	8	0	876.482	tr|Q3T9X3|Q3T9X3_MOUSE;sp|P39054-2|DYN2_MOUSE;tr|Q3TCR7|Q3TCR7_MOUSE;tr|G3X9G4|G3X9G4_MOUSE;tr|F8WIV5|F8WIV5_MOUSE;sp|P39054|DYN2_MOUSE;tr|G3UZZ3|G3UZZ3_MOUSE;sp|P39053-5|DYN1_MOUSE;sp|P39053-3|DYN1_MOUSE;sp|P39053-2|DYN1_MOUSE;sp|P39053-6|DYN1_MOUSE;sp|P39053-4|DYN1_MOUSE;sp|P39053|DYN1_MOUSE	tr|Q3T9X3|Q3T9X3_MOUSE	230	237	yes	no	2	0.0065959	77.058	1		382470	0			484	101
GYISPYFINTSK	IEGMKFDRGYISPYFI	PYFINTSKGQKCEFQD	R	G	Y	S	K	G	0	0	1	0	0	0	0	1	0	2	0	1	0	1	1	2	1	0	2	0	0	12	0	1388.7	sp|P63038|CH60_MOUSE	sp|P63038|CH60_MOUSE	222	233	yes	yes	2	0.003939	66.267	1	1	579470	403360			485	146
GYSFTTTAER	LMKILTERGYSFTTTA	SFTTTAEREIVRDIKE	R	G	Y	E	R	E	1	1	0	0	0	0	1	1	0	0	0	0	0	1	0	1	3	0	1	0	0	10	0	1131.52	sp|P63260|ACTG_MOUSE;sp|P60710|ACTB_MOUSE;tr|E9Q5F4|E9Q5F4_MOUSE;tr|E9Q1F2|E9Q1F2_MOUSE;tr|G3UZ07|G3UZ07_MOUSE	sp|P63260|ACTG_MOUSE	197	206	yes	no	2	2.7303e-06	133.81	1	1	8248600	10166000			486	119
GYTQQLAFR	ESLELIRKGYTQQLAF	YTQQLAFRQKSSAYAA	K	G	Y	F	R	Q	1	1	0	0	0	2	0	1	0	0	1	0	0	1	0	0	1	0	1	0	0	9	0	1082.55	CON__Q2UVX4	CON__Q2UVX4	1051	1059	yes	yes	2	0.00046364	98.048	1		460160	0		+	487	23
HAIPIIK	TRPTPVQKHAIPIIKE	KHAIPIIKEKRDLMAC	K	H	A	I	K	E	1	0	0	0	0	0	0	0	1	3	0	1	0	0	1	0	0	0	0	0	0	7	0	790.507	sp|Q62095|DDX3Y_MOUSE;sp|Q62167|DDX3X_MOUSE;sp|P16381|DDX3L_MOUSE	sp|Q62167|DDX3X_MOUSE	209	215	no	no	2	0.005614	91.584	1	1	789530	372340			488	199;198
HGGGGGGFGGGGFGSR	SSFSCLSRHGGGGGGF	GGGGFGSRSLVGLGGT	R	H	G	S	R	S	0	1	0	0	0	0	0	11	1	0	0	0	0	2	0	1	0	0	0	0	0	16	0	1319.58	CON__P35908	CON__P35908	46	61	yes	yes	2;3	4.8651e-05	92.939	2	1	4334100	1396600		+	489	20
HIALLGFEK	________________	IALLGFEKRFIPSQHY	R	H	I	E	K	R	1	0	0	0	0	0	1	1	1	1	2	1	0	1	0	0	0	0	0	0	0	9	0	1026.59	tr|S4R293|S4R293_MOUSE;sp|Q09014|NCF1_MOUSE;tr|F8WH69|F8WH69_MOUSE	tr|S4R293|S4R293_MOUSE	8	16	yes	no	2	0.010417	63.816	1		668370	0			490	167
HIYFITGETK	TRMKENQKHIYFITGE	YFITGETKDQVANSAF	K	H	I	T	K	D	0	0	0	0	0	0	1	1	1	2	0	1	0	1	0	0	2	0	1	0	0	10	0	1207.62	sp|P07901|HS90A_MOUSE	sp|P07901|HS90A_MOUSE	491	500	yes	yes	2	0.021321	50.791	1		1051800	0			491	56
HLENDPSFQAHDTSGQK	NQEKKSEKHLENDPSF	AHDTSGQKNGSGVVFG	K	H	L	Q	K	N	1	0	1	2	0	2	1	1	2	0	1	1	0	1	1	2	1	0	0	0	0	17	0	1909.86	sp|Q9ERU9|RBP2_MOUSE	sp|Q9ERU9|RBP2_MOUSE	1752	1768	yes	yes	3	0.015971	37.352		1	0	530310			492	312
HLQLAIR	KKTRIIPRHLQLAIRN	RHLQLAIRNDEELNKL	R	H	L	I	R	N	1	1	0	0	0	1	0	0	1	1	2	0	0	0	0	0	0	0	0	0	0	7	0	849.518	sp|Q8CGP6|H2A1H_MOUSE;tr|Q8CGP4|Q8CGP4_MOUSE;sp|Q8R1M2|H2AJ_MOUSE;sp|Q8CGP7|H2A1K_MOUSE;sp|Q8CGP5|H2A1F_MOUSE;sp|Q8BFU2|H2A3_MOUSE;sp|P22752|H2A1_MOUSE;tr|F8WIX8|F8WIX8_MOUSE;sp|Q64523|H2A2C_MOUSE;sp|Q6GSS7|H2A2A_MOUSE;sp|P27661|H2AX_MOUSE;sp|Q3THW5|H2AV_MOUSE;sp|P0C0S6|H2AZ_MOUSE;tr|Q8R029|Q8R029_MOUSE	sp|Q8CGP6|H2A1H_MOUSE	83	89	no	no	2	0.00080646	114.19	1	1	7336500	6437400			493	81;60
HLVDEPQNLIK	STVFDKLKHLVDEPQN	DEPQNLIKQNCDQFEK	K	H	L	I	K	Q	0	0	1	1	0	1	1	0	1	1	2	1	0	0	1	0	0	0	0	1	0	11	0	1304.71	CON__P02769	CON__P02769	402	412	yes	yes	2	3.5077e-17	192.44	1	1	5685200	3130300		+	494	8
HPTLLQDPDLR	RYLQRTVKHPTLLQDP	LLQDPDLRQFLESSEL	K	H	P	L	R	Q	0	1	0	2	0	1	0	0	1	0	3	0	0	0	2	0	1	0	0	0	0	11	0	1303.69	sp|Q9CWK8|SNX2_MOUSE	sp|Q9CWK8|SNX2_MOUSE	249	259	yes	yes	2	0.009796	91.549	1		642420	0			495	292
HQIVEVAGDDKYGR	DPYYDIARHQIVEVAG	AGDDKYGRKIIVFSAC	R	H	Q	G	R	K	1	1	0	2	0	1	1	2	1	1	0	1	0	0	0	0	0	0	1	2	0	14	1	1585.78	sp|Q5FWK3|RHG01_MOUSE;tr|A2AH25|A2AH25_MOUSE	sp|Q5FWK3|RHG01_MOUSE	70	83	yes	no	3	0.00011604	114.31	1		1130400	0			496	179
HSGPNSADSANDGFVR	TEMDWVLKHSGPNSAD	SANDGFVRLRGLPFGC	K	H	S	V	R	L	2	1	2	2	0	0	0	2	1	0	0	0	0	1	1	3	0	0	0	1	0	16	0	1629.71	sp|Q9Z2X1-2|HNRPF_MOUSE;sp|Q9Z2X1|HNRPF_MOUSE;tr|J3QMT0|J3QMT0_MOUSE;tr|J3QM80|J3QM80_MOUSE	sp|Q9Z2X1-2|HNRPF_MOUSE	79	94	yes	no	3	0.0088086	47.548	1	1	697110	599520			497	337
HTGPNSPDTANDGFVR	VEMDWVLKHTGPNSPD	TANDGFVRLRGLPFGC	K	H	T	V	R	L	1	1	2	2	0	0	0	2	1	0	0	0	0	1	2	1	2	0	0	1	0	16	0	1683.76	sp|P70333|HNRH2_MOUSE;sp|O35737|HNRH1_MOUSE;tr|Q8C2Q7|Q8C2Q7_MOUSE;tr|J3QPH6|J3QPH6_MOUSE	sp|P70333|HNRH2_MOUSE	99	114	yes	no	3	0.0054403	52.112	1		814210	0			498	44
IADGYEQAAR	DRGIHPIRIADGYEQA	DGYEQAARIAIQHLDK	R	I	A	A	R	I	3	1	0	1	0	1	1	1	0	1	0	0	0	0	0	0	0	0	1	0	0	10	0	1092.52	sp|P80316|TCPE_MOUSE;tr|E0CZA1|E0CZA1_MOUSE	sp|P80316|TCPE_MOUSE	133	142	yes	no	2	0.00071238	87.568	1	1	360840	541990			499	156
IAELSEEDQK	ANKCDVKRIAELSEED	ELSEEDQKIFLDLQAE	R	I	A	Q	K	I	1	0	0	1	0	1	3	0	0	1	1	1	0	0	0	1	0	0	0	0	0	10	0	1160.56	sp|Q99ME9|NOG1_MOUSE	sp|Q99ME9|NOG1_MOUSE	296	305	yes	yes	2	0.0073294	63.076	1		2905000	0			500	280
IANPVEGSSGR	QMSGAQIKIANPVEGS	PVEGSSGRQVTITGSA	K	I	A	G	R	Q	1	1	1	0	0	0	1	2	0	1	0	0	0	0	1	2	0	0	0	1	0	11	0	1085.55	sp|P60335|PCBP1_MOUSE	sp|P60335|PCBP1_MOUSE	315	325	yes	yes	2	0.0038257	68.536	1	1	5396700	4816900			501	118
IANPVEGSTDR	QMSGAQIKIANPVEGS	PVEGSTDRQVTITGSA	K	I	A	D	R	Q	1	1	1	1	0	0	1	1	0	1	0	0	0	0	1	1	1	0	0	1	0	11	0	1157.57	sp|Q61990-3|PCBP2_MOUSE;sp|Q61990|PCBP2_MOUSE;sp|Q61990-2|PCBP2_MOUSE	sp|Q61990-3|PCBP2_MOUSE	307	317	yes	no	2	0.0031985	70.089	1	1	2622300	1812400			502	196
IAQLEEQLDNETK	SIAALEAKIAQLEEQL	EQLDNETKERQAASKQ	K	I	A	T	K	E	1	0	1	1	0	2	3	0	0	1	2	1	0	0	0	0	1	0	0	0	0	13	0	1529.76	sp|Q8VDD5|MYH9_MOUSE	sp|Q8VDD5|MYH9_MOUSE	1816	1828	yes	yes	2	4.9128e-13	169.79		1	0	2014700			503	262
IATTTTGTATVATTPR	SGTRRSPRIATTTTGT	ATVATTPRAKGKVKH_	R	I	A	P	R	A	3	1	0	0	0	0	0	1	0	1	0	0	0	0	1	0	8	0	0	1	0	16	0	1561.83	tr|E9Q7G0|E9Q7G0_MOUSE;tr|F6ZQA3|F6ZQA3_MOUSE	tr|E9Q7G0|E9Q7G0_MOUSE	2072	2087	yes	no	2	0.0018036	65.477		1	0	843350			504	345
IAVHCTVR	FGIRRNEKIAVHCTVR	IAVHCTVRGAKAEEIL	K	I	A	V	R	G	1	1	0	0	1	0	0	0	1	1	0	0	0	0	0	0	1	0	0	2	0	8	0	954.507	tr|A2BH06|A2BH06_MOUSE;tr|E9PZB3|E9PZB3_MOUSE;tr|E9PYL9|E9PYL9_MOUSE;sp|Q9CXW4|RL11_MOUSE	tr|A2BH06|A2BH06_MOUSE	71	78	yes	no	3	0.032833	44.395		1	0	215070			505	294
IDEPLEGSEDR	HESGASIKIDEPLEGS	PLEGSEDRIITITGTQ	K	I	D	D	R	I	0	1	0	2	0	0	3	1	0	1	1	0	0	0	1	1	0	0	0	0	0	11	0	1258.57	sp|P61979-3|HNRPK_MOUSE;tr|B2M1R6|B2M1R6_MOUSE;sp|P61979|HNRPK_MOUSE;sp|P61979-2|HNRPK_MOUSE;tr|H3BLL4|H3BLL4_MOUSE	sp|P61979-3|HNRPK_MOUSE	399	409	yes	no	2	2.8208e-05	124.12	1	1	2515800	2357400			506	126
IDGAVISESTPIAETIK	VETSQHFRIDGAVISE	TPIAETIKASSNESLV	R	I	D	I	K	A	2	0	0	1	0	0	2	1	0	4	0	1	0	0	1	2	2	0	0	1	0	17	0	1742.93	sp|Q61029-3|LAP2B_MOUSE;sp|Q61029|LAP2B_MOUSE	sp|Q61029-3|LAP2B_MOUSE	229	245	yes	no	2	0.00048365	72.433	1	1	1606200	2520500			507	185
IDIIPNPQER	LDSGKELKIDIIPNPQ	IIPNPQERTLTLVDTG	K	I	D	E	R	T	0	1	1	1	0	1	1	0	0	3	0	0	0	0	2	0	0	0	0	0	0	10	0	1193.64	sp|P11499|HS90B_MOUSE;tr|E9PX27|E9PX27_MOUSE	sp|P11499|HS90B_MOUSE	73	82	yes	no	2	0.020374	51.286	1	1	5933400	2649000			508	67
IDLAVGDVVK	IANNRLIRIDLAVGDV	LAVGDVVKTWRFSNMR	R	I	D	V	K	T	1	0	0	2	0	0	0	1	0	1	1	1	0	0	0	0	0	0	0	3	0	10	0	1027.59	sp|Q8K1B8|URP2_MOUSE	sp|Q8K1B8|URP2_MOUSE	579	588	yes	yes	2	0.0064319	64.82	1		1380200	0			509	255
IDPNVLLDPADEK	LINPDTYRIDPNVLLD	LLDPADEKLLEEEIQA	R	I	D	E	K	L	1	0	1	3	0	0	1	0	0	1	2	1	0	0	2	0	0	0	0	1	0	13	0	1437.74	sp|Q8K2T8|PAF1_MOUSE	sp|Q8K2T8|PAF1_MOUSE	94	106	yes	yes	2	0.0031218	66.826		1	0	725610			510	258
IDPYVFDR	MNKLPFPKIDPYVFDR	IDPYVFDREGLKECYV	K	I	D	D	R	E	0	1	0	2	0	0	0	0	0	1	0	0	0	1	1	0	0	0	1	1	0	8	0	1023.5	tr|Q9DBX5|Q9DBX5_MOUSE;sp|P47713|PA24A_MOUSE	tr|Q9DBX5|Q9DBX5_MOUSE	598	605	yes	no	2	0.022854	56.258	1	1	1732000	984550			511	107
IDSLSAQLSQLQK	ELQQSRIRIDSLSAQL	AQLSQLQKQLAAKEAK	R	I	D	Q	K	Q	1	0	0	1	0	3	0	0	0	1	3	1	0	0	0	3	0	0	0	0	0	13	0	1429.78	sp|P48678|LMNA_MOUSE;sp|P48678-2|LMNA_MOUSE;sp|P48678-3|LMNA_MOUSE	sp|P48678|LMNA_MOUSE	299	311	yes	no	2	0.0001181	107.99	1	1	765930	1929700			512	113
IDSVWPFEK	NQGHIKPRIDSVWPFE	DSVWPFEKVADAMKQM	R	I	D	E	K	V	0	0	0	1	0	0	1	0	0	1	0	1	0	1	1	1	0	1	0	1	0	9	0	1119.56	sp|Q62465|VAT1_MOUSE	sp|Q62465|VAT1_MOUSE	371	379	yes	yes	2	6.6422e-05	115.7	1	1	946360	562920			513	202
IDTQQLDR	VSAVPCPRIDTQQLDR	IDTQQLDRQIKAIMKE	R	I	D	D	R	Q	0	1	0	2	0	2	0	0	0	1	1	0	0	0	0	0	1	0	0	0	0	8	0	987.499	sp|Q9R0L6|PCM1_MOUSE;sp|Q9R0L6-2|PCM1_MOUSE	sp|Q9R0L6|PCM1_MOUSE	1586	1593	yes	no	2	0.0055298	80.231		1	0	606020			514	325
IEDVTPIPSDSTR	RSGMKIGRIEDVTPIP	PIPSDSTRRKGGRRGR	R	I	E	T	R	R	0	1	0	2	0	0	1	0	0	2	0	0	0	0	2	2	2	0	0	1	0	13	0	1428.71	sp|P62264|RS14_MOUSE	sp|P62264|RS14_MOUSE	129	141	yes	yes	2	0.00033531	99.161	1	1	881860	5524200			515	128
IEDVTPIPSDSTRR	RSGMKIGRIEDVTPIP	IPSDSTRRKGGRRGRR	R	I	E	R	R	K	0	2	0	2	0	0	1	0	0	2	0	0	0	0	2	2	2	0	0	1	0	14	1	1584.81	sp|P62264|RS14_MOUSE	sp|P62264|RS14_MOUSE	129	142	yes	yes	3	0.023098	39.878		1	0	662970			516	128
IEEGTYGVVYR	EEFQCLNRIEEGTYGV	GTYGVVYRAKDKKTDE	R	I	E	Y	R	A	0	1	0	0	0	0	2	2	0	1	0	0	0	0	0	0	1	0	2	2	0	11	0	1284.63	sp|P24788-2|CD11B_MOUSE;tr|A2A9P6|A2A9P6_MOUSE;sp|P24788|CD11B_MOUSE	sp|P24788-2|CD11B_MOUSE	88	98	yes	no	2	0.00081355	89.266		1	0	508160			517	84
IEEVPELPLVVEDK	LVMSKGHRIEEVPELP	LPLVVEDKVEGYKKTK	R	I	E	D	K	V	0	0	0	1	0	0	4	0	0	1	2	1	0	0	2	0	0	0	0	3	0	14	0	1607.87	sp|Q9D8E6|RL4_MOUSE	sp|Q9D8E6|RL4_MOUSE	144	157	yes	yes	2	0.020046	44.968		1	0	330420			518	300
IEIDPQFQVVR	QNLLTPLKIEIDPQFQ	DPQFQVVRTQETQEIR	K	I	E	V	R	T	0	1	0	1	0	2	1	0	0	2	0	0	0	1	1	0	0	0	0	2	0	11	0	1342.72	CON__Q8N1N4-2;CON__Q7RTT2	CON__Q8N1N4-2	98	108	yes	no	2	0.0018478	73.435	1	1	549870	366120		+	519	27
IEISELNR	GDSLKEIKIEISELNR	IEISELNRVIQRLQGE	K	I	E	N	R	V	0	1	1	0	0	0	2	0	0	2	1	0	0	0	0	1	0	0	0	0	0	8	0	972.524	CON__P35908;CON__P04264	CON__P35908	400	407	no	no	2	6.2881e-06	131.06	1	1	50239000	25696000		+	520	20;9
IESLSSQLSNLQK	ELMESRMRIESLSSQL	SQLSNLQKESRACLER	R	I	E	Q	K	E	0	0	1	0	0	2	1	0	0	1	3	1	0	0	0	4	0	0	0	0	0	13	0	1445.77	sp|P14733|LMNB1_MOUSE	sp|P14733|LMNB1_MOUSE	301	313	yes	yes	2	0.0075831	55.196		1	0	1667100			521	73
IEVEIPK	EEPIPETRIEVEIPKV	RIEVEIPKVNTDLGND	R	I	E	P	K	V	0	0	0	0	0	0	2	0	0	2	0	1	0	0	1	0	0	0	0	1	0	7	0	826.48	sp|Q5XJE5|LEO1_MOUSE	sp|Q5XJE5|LEO1_MOUSE	359	365	yes	yes	2	0.039621	55.531		1	0	391950			522	183
IEVLEEELR	DLKLKNTKIEVLEEEL	EVLEEELRLARDANSE	K	I	E	L	R	L	0	1	0	0	0	0	4	0	0	1	2	0	0	0	0	0	0	0	0	1	0	9	0	1128.6	tr|E9PZW0|E9PZW0_MOUSE;sp|E9Q557|DESP_MOUSE	tr|E9PZW0|E9PZW0_MOUSE	1046	1054	yes	no	2	0.0025375	80.688	1		518100	0			523	36
IFYPETTDIYDR	MDEIGLPKIFYPETTD	ETTDIYDRKNMPRCIY	K	I	F	D	R	K	0	1	0	2	0	0	1	0	0	2	0	0	0	1	1	0	2	0	2	0	0	12	0	1531.72	sp|Q9JKF1|IQGA1_MOUSE	sp|Q9JKF1|IQGA1_MOUSE	131	142	yes	yes	2	0.0034197	67.879	1	1	970830	729500			524	316
IFYPETTDIYDRK	MDEIGLPKIFYPETTD	TTDIYDRKNMPRCIYC	K	I	F	R	K	N	0	1	0	2	0	0	1	0	0	2	0	1	0	1	1	0	2	0	2	0	0	13	1	1659.81	sp|Q9JKF1|IQGA1_MOUSE	sp|Q9JKF1|IQGA1_MOUSE	131	143	yes	yes	3	0.026424	39.73	1		815530	0			525	316
IGAEVYHNLK	SSFREAMRIGAEVYHN	AEVYHNLKNVIKEKYG	R	I	G	L	K	N	1	0	1	0	0	0	1	1	1	1	1	1	0	0	0	0	0	0	1	1	0	10	0	1142.61	sp|P17182|ENOA_MOUSE;tr|Q6PHC1|Q6PHC1_MOUSE;tr|B0QZL1|B0QZL1_MOUSE	sp|P17182|ENOA_MOUSE	184	193	yes	no	3	0.0094738	54.982	1	1	569470	299250			526	76
IGDPSVDEDAQKR	EAGSLFSRIGDPSVDE	VDEDAQKRMKAEYDAV	R	I	G	K	R	M	1	1	0	3	0	1	1	1	0	1	0	1	0	0	1	1	0	0	0	1	0	13	1	1428.68	sp|Q4FZC9|SYNE3_MOUSE;sp|Q4FZC9-2|SYNE3_MOUSE	sp|Q4FZC9|SYNE3_MOUSE	184	196	yes	no	3	0.041188	20.585	1		0	0			527	177
IGDTSVSYK	GGWEMIRKIGDTSVSY	GDTSVSYKYTSRYVLK	K	I	G	Y	K	Y	0	0	0	1	0	0	0	1	0	1	0	1	0	0	0	2	1	0	1	1	0	9	0	968.481	sp|P14733|LMNB1_MOUSE	sp|P14733|LMNB1_MOUSE	476	484	yes	yes	2	0.024919	51.445		1	0	486420			528	73
IGGIGTVPVGR	LPLQDVYKIGGIGTVP	IGTVPVGRVETGVLKP	K	I	G	G	R	V	0	1	0	0	0	0	0	4	0	2	0	0	0	0	1	0	1	0	0	2	0	11	0	1024.6	sp|P10126|EF1A1_MOUSE;sp|P62631|EF1A2_MOUSE	sp|P10126|EF1A1_MOUSE	256	266	yes	no	2	1.0087e-08	147.74	1		15474000	0			529	63
IGQGASGTVFTATDVALGQEVAIK	KKYTRYEKIGQGASGT	LGQEVAIKQINLQKQP	K	I	G	I	K	Q	4	0	0	1	0	2	1	4	0	2	1	1	0	1	0	1	3	0	0	3	0	24	0	2332.23	sp|Q8CIN4|PAK2_MOUSE	sp|Q8CIN4|PAK2_MOUSE	255	278	yes	yes	3	0.00046937	55.988		1	0	365640			530	254
IGSFGPQEDLLFLR	IGNDITYRIGSFGPQE	QEDLLFLRASELARAE	R	I	G	L	R	A	0	1	0	1	0	1	1	2	0	1	3	0	0	2	1	1	0	0	0	0	0	14	0	1590.84	sp|Q5SWU9|ACACA_MOUSE;sp|Q5SWU9-2|ACACA_MOUSE	sp|Q5SWU9|ACACA_MOUSE	1687	1700	yes	no	2	0.022638	43.03	1		111790	0			531	182
IGTVSPLFQK	CTLPAGHRIGTVSPLF	TVSPLFQKLENDQIEN	R	I	G	Q	K	L	0	0	0	0	0	1	0	1	0	1	1	1	0	1	1	1	1	0	0	1	0	10	0	1088.62	sp|Q68FL6|SYMC_MOUSE;tr|E9QB02|E9QB02_MOUSE;tr|F6W0G8|F6W0G8_MOUSE	sp|Q68FL6|SYMC_MOUSE	797	806	yes	no	2	0.0017671	73.887	1		449800	0			532	206
IHFPLATYAPVISAEK	TNLVPYPRIHFPLATY	APVISAEKAYHEQLSV	R	I	H	E	K	A	3	0	0	0	0	0	1	0	1	2	1	1	0	1	2	1	1	0	1	1	0	16	0	1755.96	sp|P05213|TBA1B_MOUSE;sp|P68368|TBA4A_MOUSE;sp|P68373|TBA1C_MOUSE;sp|P68369|TBA1A_MOUSE;sp|P05214|TBA3_MOUSE	sp|P05213|TBA1B_MOUSE	265	280	no	no	3	0.01008	66.215	1	1	877020	364930			533	52;152;150
IIAATIENAQPILQIDNAR	TIEDLRNKIIAATIEN	ILQIDNARLAADDFRT	K	I	I	A	R	L	4	1	2	1	0	2	1	0	0	5	1	0	0	0	1	0	1	0	0	0	0	19	0	2063.14	CON__P08779	CON__P08779	178	196	yes	yes	2;3	1.2236e-06	103.88	2	2	2372000	1161300		+	534	11
IIAHTQMR	KKYCQVIRIIAHTQMR	IIAHTQMRLLPLRQKK	R	I	I	M	R	L	1	1	0	0	0	1	0	0	1	2	0	0	1	0	0	0	1	0	0	0	0	8	0	968.523	sp|P27659|RL3_MOUSE	sp|P27659|RL3_MOUSE	162	169	yes	yes	3	0.015641	57.281		1	0	150500			535	87
IIDVVYNASNNELVR	ECCTRKTRIIDVVYNA	ASNNELVRTKTLVKNC	R	I	I	V	R	T	1	1	3	1	0	0	1	0	0	2	1	0	0	0	0	1	0	0	1	3	0	15	0	1717.9	sp|P62242|RS8_MOUSE	sp|P62242|RS8_MOUSE	78	92	yes	yes	2;3	2.5872e-10	152.34		2	0	3256400			536	127
IIGLDQVAGMSETALPGAFK	ELWKDVDRIIGLDQVA	TALPGAFKTRKGMFRT	R	I	I	F	K	T	3	0	0	1	0	1	1	3	0	2	2	1	1	1	1	1	1	0	0	1	0	20	0	2017.06	sp|Q8VDD5|MYH9_MOUSE	sp|Q8VDD5|MYH9_MOUSE	618	637	yes	yes	2	4.9444e-05	83.229		1	0	0			537	262
IIGNLLYYR	AGEDELLKIIGNLLYY	IGNLLYYRYMNPAIVA	K	I	I	Y	R	Y	0	1	1	0	0	0	0	1	0	2	2	0	0	0	0	0	0	0	2	0	0	9	0	1123.64	sp|Q9JKF1|IQGA1_MOUSE	sp|Q9JKF1|IQGA1_MOUSE	1186	1194	yes	yes	2	1.2884e-08	146.58	1	1	811710	339250			538	316
IIIPEIQK	MFGMVLEKIIIPEIQK	IIIPEIQKVSGNVEKK	K	I	I	Q	K	V	0	0	0	0	0	1	1	0	0	4	0	1	0	0	1	0	0	0	0	0	0	8	0	952.596	tr|E9Q1T9|E9Q1T9_MOUSE;sp|Q9ERK4|XPO2_MOUSE;tr|F6ZEW4|F6ZEW4_MOUSE	tr|E9Q1T9|E9Q1T9_MOUSE	769	776	yes	no	2	0.027719	53.775	1		936320	0			539	311
IILDLISESPIK	DRVVECIKIILDLISE	LISESPIKGRAQPYDP	K	I	I	I	K	G	0	0	0	1	0	0	1	0	0	4	2	1	0	0	1	2	0	0	0	0	0	12	0	1339.8	sp|P61979-3|HNRPK_MOUSE;tr|B2M1R6|B2M1R6_MOUSE;sp|P61979|HNRPK_MOUSE;sp|P61979-2|HNRPK_MOUSE;tr|H3BLL4|H3BLL4_MOUSE;tr|H3BKD0|H3BKD0_MOUSE;tr|D3Z5X4|D3Z5X4_MOUSE;tr|D3YWG1|D3YWG1_MOUSE;tr|H3BK96|H3BK96_MOUSE;tr|H3BLP7|H3BLP7_MOUSE	sp|P61979-3|HNRPK_MOUSE	184	195	yes	no	2	0.00058308	96.067	1	1	2780200	1951700			540	126
IINEPTAAAIAYGLDK	IAGLNVLRIINEPTAA	AIAYGLDKKVGAERNV	R	I	I	D	K	K	4	0	1	1	0	0	1	1	0	3	1	1	0	0	1	0	1	0	1	0	0	16	0	1658.89	sp|P63017|HSP7C_MOUSE;tr|Q504P4|Q504P4_MOUSE;sp|P17156|HSP72_MOUSE;sp|P16627|HS71L_MOUSE;sp|P20029|GRP78_MOUSE	sp|P63017|HSP7C_MOUSE	172	187	no	no	2	4.6318e-06	115.87	1	1	1589900	2151300			541	143;78
IINEPTAAAIAYGLDKK	IAGLNVLRIINEPTAA	IAYGLDKKVGAERNVL	R	I	I	K	K	V	4	0	1	1	0	0	1	1	0	3	1	2	0	0	1	0	1	0	1	0	0	17	1	1786.98	sp|P63017|HSP7C_MOUSE;tr|Q504P4|Q504P4_MOUSE;sp|P17156|HSP72_MOUSE	sp|P63017|HSP7C_MOUSE	172	188	yes	no	3	0.00017112	78.69	1	1	2951800	2841200			542	143
IINEPTAAAIAYGLDKR	IAGLNVMRIINEPTAA	IAYGLDKREGEKNILV	R	I	I	K	R	E	4	1	1	1	0	0	1	1	0	3	1	1	0	0	1	0	1	0	1	0	0	17	1	1814.99	sp|P20029|GRP78_MOUSE	sp|P20029|GRP78_MOUSE	199	215	yes	yes	3	0.0019853	59.709	1	1	878010	719020			543	78
IIQLLDDYPK	WKSNYFLKIIQLLDDY	QLLDDYPKCFIVGADN	K	I	I	P	K	C	0	0	0	2	0	1	0	0	0	2	2	1	0	0	1	0	0	0	1	0	0	10	0	1216.67	sp|P14869|RLA0_MOUSE;tr|E9Q070|E9Q070_MOUSE;tr|D3YVM5|D3YVM5_MOUSE	sp|P14869|RLA0_MOUSE	17	26	yes	no	2	0.00011229	109.16	1	1	724550	1787800			544	74
IISIFSGTEK	EEKKPRNKIISIFSGT	SIFSGTEKGSKKKEKE	K	I	I	E	K	G	0	0	0	0	0	0	1	1	0	3	0	1	0	1	0	2	1	0	0	0	0	10	0	1093.6	sp|Q8CIN4|PAK2_MOUSE	sp|Q8CIN4|PAK2_MOUSE	53	62	yes	yes	2	0.008092	61.593	1	1	557250	433150			545	254
IITEGFEAAK	ISEGLHPRIITEGFEA	TEGFEAAKEKALQFLE	R	I	I	A	K	E	2	0	0	0	0	0	2	1	0	2	0	1	0	1	0	0	1	0	0	0	0	10	0	1077.57	sp|P80317|TCPZ_MOUSE;tr|E9QPA6|E9QPA6_MOUSE	sp|P80317|TCPZ_MOUSE	118	127	yes	no	2	0.016008	53.567	1		420890	0			546	157
IITHPNFNGNTLDNDIMLIK	EQFINAAKIITHPNFN	DNDIMLIKLSSPATLN	K	I	I	I	K	L	0	0	4	2	0	0	0	1	1	4	2	1	1	1	1	0	2	0	0	0	0	20	0	2282.17	CON__P00761	CON__P00761	78	97	yes	yes	3	0.0091273	38.402	1		1403500	0		+	547	1
IITITGTQDQIQNAQYLLQNSVK	PLEGSEDRIITITGTQ	YLLQNSVKQYSGKFF_	R	I	I	V	K	Q	1	0	2	1	0	5	0	1	0	4	2	1	0	0	0	1	3	0	1	1	0	23	0	2588.38	sp|P61979-3|HNRPK_MOUSE;tr|B2M1R6|B2M1R6_MOUSE;sp|P61979|HNRPK_MOUSE;sp|P61979-2|HNRPK_MOUSE;tr|H3BLL4|H3BLL4_MOUSE	sp|P61979-3|HNRPK_MOUSE	410	432	yes	no	3	0.00045845	58.082	1	1	269250	365380			548	126
IITLAGPTNAIFK	SEGNCPERIITLAGPT	GPTNAIFKAFAMIIDK	R	I	I	F	K	A	2	0	1	0	0	0	0	1	0	3	1	1	0	1	1	0	2	0	0	0	0	13	0	1357.8	sp|Q61990-3|PCBP2_MOUSE;sp|Q61990|PCBP2_MOUSE;sp|Q61990-2|PCBP2_MOUSE	sp|Q61990-3|PCBP2_MOUSE	58	70	yes	no	2	0.00035481	98.368	1		3687900	0			549	196
IITLTGPTNAIFK	SEGNCPERIITLTGPT	GPTNAIFKAFAMIIDK	R	I	I	F	K	A	1	0	1	0	0	0	0	1	0	3	1	1	0	1	1	0	3	0	0	0	0	13	0	1387.81	sp|P60335|PCBP1_MOUSE	sp|P60335|PCBP1_MOUSE	58	70	yes	yes	2	2.3746e-09	151.16	1	1	11725000	9391900			550	118
IKEWYEK	SNYELEGKIKEWYEKH	KIKEWYEKHGNSHQGE	K	I	K	E	K	H	0	0	0	0	0	0	2	0	0	1	0	2	0	0	0	0	0	1	1	0	0	7	1	994.512	CON__P13645	CON__P13645	178	184	no	no	3	0.017485	96.492		1	0	2965000		+	551	13
IKFEMEQNLR	RMTLDDFRIKFEMEQN	FEMEQNLRQGVDADIN	R	I	K	L	R	Q	0	1	1	0	0	1	2	0	0	1	1	1	1	1	0	0	0	0	0	0	0	10	1	1306.67	CON__P35527	CON__P35527	241	250	yes	yes	2;3	0.00015818	111.27	3	1	3603000	0		+	552	19
ILAETPDSFEK	EVAESPLRILAETPDS	ETPDSFEKHIKRILQR	R	I	L	E	K	H	1	0	0	1	0	0	2	0	0	1	1	1	0	1	1	1	1	0	0	0	0	11	0	1248.62	sp|Q8CEC0-3|NUP88_MOUSE;sp|Q8CEC0-2|NUP88_MOUSE;sp|Q8CEC0|NUP88_MOUSE	sp|Q8CEC0-3|NUP88_MOUSE	522	532	yes	no	2	0.0004095	80.737		1	0	0			553	249
ILAIGLINEALDEGDAQK	VVHEEHERILAIGLIN	LDEGDAQKTLQALQIP	R	I	L	Q	K	T	3	0	1	2	0	1	2	2	0	3	3	1	0	0	0	0	0	0	0	0	0	18	0	1882	sp|Q9JKF1|IQGA1_MOUSE	sp|Q9JKF1|IQGA1_MOUSE	539	556	yes	yes	2;3	4.1098e-06	104.84	2	2	1247100	670760			554	316
ILAQATSDLVNAIK	GEMVRQARILAQATSD	SDLVNAIKADAEGESD	R	I	L	I	K	A	3	0	1	1	0	1	0	0	0	2	2	1	0	0	0	1	1	0	0	1	0	14	0	1455.83	sp|P26039|TLN1_MOUSE;tr|F6S1V7|F6S1V7_MOUSE;tr|F6SX70|F6SX70_MOUSE	sp|P26039|TLN1_MOUSE	828	841	yes	no	2	0.0008187	77.372	1	1	543000	531790			555	86
ILDDSDSNTSVVQK	KTRDYLIRILDDSDSN	SNTSVVQKLPVPLESV	R	I	L	Q	K	L	0	0	1	3	0	1	0	0	0	1	1	1	0	0	0	3	1	0	0	2	0	14	0	1519.74	sp|Q9ERU9|RBP2_MOUSE	sp|Q9ERU9|RBP2_MOUSE	721	734	yes	yes	2	4.262e-07	130.72	1	1	449550	1261700			556	312
ILEAHQNVAQLSLTEAQLR	KAKQLTPRILEAHQNV	SLTEAQLRFIQAWQSL	R	I	L	L	R	F	3	1	1	0	0	3	2	0	1	1	4	0	0	0	0	1	1	0	0	1	0	19	0	2133.15	sp|Q8K1B8|URP2_MOUSE	sp|Q8K1B8|URP2_MOUSE	522	540	yes	yes	3	3.0987e-05	86.367	1		1620200	0			557	255
ILEDTQFVDGYK	AECCQHAKILEDTQFV	TQFVDGYKQLGFQETA	K	I	L	Y	K	Q	0	0	0	2	0	1	1	1	0	1	1	1	0	1	0	0	1	0	1	1	0	12	0	1426.7	tr|E9Q0D1|E9Q0D1_MOUSE;sp|Q6PAR5-3|GAPD1_MOUSE;sp|Q6PAR5-5|GAPD1_MOUSE;sp|Q6PAR5-2|GAPD1_MOUSE;sp|Q6PAR5-6|GAPD1_MOUSE;sp|Q6PAR5|GAPD1_MOUSE;sp|Q6PAR5-4|GAPD1_MOUSE	tr|E9Q0D1|E9Q0D1_MOUSE	76	87	yes	no	2	0.0033818	67.997	1		318840	0			558	212
ILGADTSVDLEETGR	MSSILEERILGADTSV	VDLEETGRVLSIGDGI	R	I	L	G	R	V	1	1	0	2	0	0	2	2	0	1	2	0	0	0	0	1	2	0	0	1	0	15	0	1574.78	tr|D3Z6F5|D3Z6F5_MOUSE;sp|Q03265|ATPA_MOUSE;tr|D6RJ16|D6RJ16_MOUSE	tr|D3Z6F5|D3Z6F5_MOUSE	9	23	yes	no	2	0.00043594	82.529	1		422060	0			559	164
ILGLLDTHLK	NAKEEVKRILGLLDTH	GLLDTHLKTRTFLVGE	R	I	L	L	K	T	0	0	0	1	0	0	0	1	1	1	4	1	0	0	0	0	1	0	0	0	0	10	0	1121.68	sp|Q9D8N0|EF1G_MOUSE	sp|Q9D8N0|EF1G_MOUSE	138	147	yes	yes	2	0.011723	55.806	1		358560	0			560	301
ILLAELEQLK	RFLEQQNKILLAELEQ	LAELEQLKGQGKSRLG	K	I	L	L	K	G	1	0	0	0	0	1	2	0	0	1	4	1	0	0	0	0	0	0	0	0	0	10	0	1168.71	sp|P20152|VIME_MOUSE	sp|P20152|VIME_MOUSE	130	139	yes	yes	2	9.2424e-05	112.13	1	1	1857200	3777800			561	79
ILLQGTPVAQMTEDAIDGER	PDTESETKILLQGTPV	EDAIDGERLKHLIQTP	K	I	L	E	R	L	2	1	0	2	0	2	2	2	0	2	2	0	1	0	1	0	2	0	0	1	0	20	0	2156.08	CON__Q2UVX4	CON__Q2UVX4	979	998	yes	yes	2;3	2.217e-07	105.52	3	3	195850	164160		+	562	23
ILMLGLDAAGK	IFGNKEMRILMLGLDA	LGLDAAGKTTILYKLK	R	I	L	G	K	T	2	0	0	1	0	0	0	2	0	1	3	1	1	0	0	0	0	0	0	0	0	11	0	1100.63	sp|P62331|ARF6_MOUSE	sp|P62331|ARF6_MOUSE	16	26	yes	yes	2	0.0015638	75.229	1	1	359980	316790			563	132
ILMVGLDAAGK	LFGKKEMRILMVGLDA	VGLDAAGKTTILYKLK	R	I	L	G	K	T	2	0	0	1	0	0	0	2	0	1	2	1	1	0	0	0	0	0	0	1	0	11	0	1086.61	sp|P61750|ARF4_MOUSE;tr|D3YV25|D3YV25_MOUSE;tr|E9Q2C2|E9Q2C2_MOUSE;sp|P84078|ARF1_MOUSE;sp|P61205|ARF3_MOUSE;sp|Q8BSL7|ARF2_MOUSE;sp|P84084|ARF5_MOUSE	sp|P84078|ARF1_MOUSE	20	30	no	no	2	0.0014658	78.513	2	2	1272300	864090			564	123;125
ILQDGGLQVVEK	SLDPCCRKILQDGGLQ	GGLQVVEKQNLSKEEL	K	I	L	E	K	Q	0	0	0	1	0	2	1	2	0	1	2	1	0	0	0	0	0	0	0	2	0	12	0	1297.72	sp|Q61753|SERA_MOUSE	sp|Q61753|SERA_MOUSE	22	33	yes	yes	2	2.7744e-06	130.2	1	1	13907000	10308000			565	194
ILQELPSVSQETLK	KIREELLKILQELPSV	SVSQETLKHSGIGRAV	K	I	L	L	K	H	0	0	0	0	0	2	2	0	0	1	3	1	0	0	1	2	1	0	0	1	0	14	0	1583.88	sp|Q8C1D8|IWS1_MOUSE	sp|Q8C1D8|IWS1_MOUSE	587	600	yes	yes	2	0.00016822	101.72		1	0	2272900			566	245
ILTATIENNR	TIEELRDKILTATIEN	TATIENNRVILEIDNA	K	I	L	N	R	V	1	1	2	0	0	0	1	0	0	2	1	0	0	0	0	0	2	0	0	0	0	10	0	1143.62	CON__P13646-1;CON__ENSEMBL:ENSP00000377550	CON__P13646-1	166	175	yes	no	2	1.5629e-08	146.11	1		3047900	0		+	567	14
ILTFDQLALESPK	RILKAGGKILTFDQLA	QLALESPKGRGTVLLS	K	I	L	P	K	G	1	0	0	1	0	1	1	0	0	1	3	1	0	1	1	1	1	0	0	0	0	13	0	1473.81	sp|P35980|RL18_MOUSE;tr|G3UZK4|G3UZK4_MOUSE	sp|P35980|RL18_MOUSE	120	132	yes	no	2	0.00097035	79.804		1	0	1106300			568	98
ILVATNLFGR	QFKDFQRRILVATNLF	VATNLFGRGMDIERVN	R	I	L	G	R	G	1	1	1	0	0	0	0	1	0	1	2	0	0	1	0	0	1	0	0	1	0	10	0	1102.65	sp|Q8VDW0-2|DX39A_MOUSE;sp|Q8VDW0|DX39A_MOUSE;sp|Q9Z1N5|DX39B_MOUSE	sp|Q8VDW0-2|DX39A_MOUSE	94	103	yes	no	2	0.00092655	84.687	1		474040	0			569	263
ILYLTPEQEK	CQGTEEEKILYLTPEQ	YLTPEQEKDKSHFTDK	K	I	L	E	K	D	0	0	0	0	0	1	2	0	0	1	2	1	0	0	1	0	1	0	1	0	0	10	0	1232.67	sp|Q8BWY3|ERF1_MOUSE	sp|Q8BWY3|ERF1_MOUSE	343	352	yes	yes	2	0.0010646	82.831	1		1461800	0			570	240
IMLPWDPSGK	GVLGIKVKIMLPWDPS	LPWDPSGKIGPKKPLP	K	I	M	G	K	I	0	0	0	1	0	0	0	1	0	1	1	1	1	0	2	1	0	1	0	0	0	10	0	1142.58	sp|P62908|RS3_MOUSE	sp|P62908|RS3_MOUSE	188	197	yes	yes	2	0.01762	52.725		1	0	293720			571	141
IMNTFSVVPSPK	IREEYPDRIMNTFSVV	FSVVPSPKVSDTVVEP	R	I	M	P	K	V	0	0	1	0	0	0	0	0	0	1	0	1	1	1	2	2	1	0	0	2	0	12	0	1318.7	sp|P68372|TBB4B_MOUSE;sp|Q9D6F9|TBB4A_MOUSE;sp|P99024|TBB5_MOUSE;sp|Q9ERD7|TBB3_MOUSE	sp|P68372|TBB4B_MOUSE	163	174	no	no	2	2.9e-06	129.54	2	2	2879000	4794000			572	151;162;310
INEILSNALK	GSGMNMGRINEILSNA	EILSNALKRGEIIAKQ	R	I	N	L	K	R	1	0	2	0	0	0	1	0	0	2	2	1	0	0	0	1	0	0	0	0	0	10	0	1113.64	sp|Q9D0E1-2|HNRPM_MOUSE;sp|Q9D0E1|HNRPM_MOUSE;tr|B8JK33|B8JK33_MOUSE;tr|B8JK32|B8JK32_MOUSE;tr|F6W322|F6W322_MOUSE	sp|Q9D0E1-2|HNRPM_MOUSE	332	341	yes	no	2	9.3407e-09	152.69	1	1	1792800	2077700			573	298
INISEGNCPER	IREESGARINISEGNC	SEGNCPERIITLTGPT	R	I	N	E	R	I	0	1	2	0	1	0	2	1	0	2	0	0	0	0	1	1	0	0	0	0	0	11	0	1287.59	sp|P60335|PCBP1_MOUSE;sp|Q61990-3|PCBP2_MOUSE;sp|Q61990|PCBP2_MOUSE;sp|Q61990-2|PCBP2_MOUSE;tr|E9Q7D8|E9Q7D8_MOUSE;sp|P57722-2|PCBP3_MOUSE;sp|P57722|PCBP3_MOUSE	sp|P60335|PCBP1_MOUSE	47	57	no	no	2	0.00042569	100.22	1	1	5567300	1952100			574	118;196
INQQEEPGFEVITR	SDAIPGLKINQQEEPG	PGFEVITRIDLGERPV	K	I	N	T	R	I	0	1	1	0	0	2	3	1	0	2	0	0	0	1	1	0	1	0	0	1	0	14	0	1658.83	sp|Q9CXF4|TBC15_MOUSE	sp|Q9CXF4|TBC15_MOUSE	272	285	yes	yes	2	0.00010339	105.58	1	1	1052100	504470			575	293
INTQWLLTSGTTEANAWK	YVGGAEARINTQWLLT	TTEANAWKSTLVGHDT	R	I	N	W	K	S	2	0	2	0	0	1	1	1	0	1	2	1	0	0	0	1	4	2	0	0	0	18	0	2033.02	CON__Streptavidin	CON__Streptavidin	105	122	yes	yes	2;3	2.8104e-35	223.29	2	2	1218400	3026600		+	576	30
INVYYNEATGGK	DSDLQLERINVYYNEA	YNEATGGKYVPRAVLV	R	I	N	G	K	Y	1	0	2	0	0	0	1	2	0	1	0	1	0	0	0	0	1	0	2	1	0	12	0	1327.64	sp|P68372|TBB4B_MOUSE	sp|P68372|TBB4B_MOUSE	47	58	yes	yes	2	0.00013042	110.8	1		2462500	0			577	151
IPEQILGK	QVLKKAGRIPEQILGK	IPEQILGKVSIAVIKG	R	I	P	G	K	V	0	0	0	0	0	1	1	1	0	2	1	1	0	0	1	0	0	0	0	0	0	8	0	896.533	sp|P31938|MP2K1_MOUSE	sp|P31938|MP2K1_MOUSE	161	168	yes	yes	2	0.021695	57.59	1		526580	0			578	93
IPGGIIEDSCVLR	KKYARVEKIPGGIIED	IEDSCVLRGVMINKDV	K	I	P	L	R	G	0	1	0	1	1	0	1	2	0	3	1	0	0	0	1	1	0	0	0	1	0	13	0	1427.74	tr|E9Q133|E9Q133_MOUSE;sp|P80318|TCPG_MOUSE;tr|Q3U0I3|Q3U0I3_MOUSE	tr|E9Q133|E9Q133_MOUSE	166	178	yes	no	2	0.005747	57.106		1	0	373610			579	158
IPISLVLR	GERSQETKIPISLVLR	IPISLVLRLRNSKKEL	K	I	P	L	R	L	0	1	0	0	0	0	0	0	0	2	2	0	0	0	1	1	0	0	0	1	0	8	0	909.601	sp|Q6P9R2|OXSR1_MOUSE	sp|Q6P9R2|OXSR1_MOUSE	432	439	yes	yes	2	0.0016717	91.853		1	0	851470			580	211
IPSEQEQLR	CFLSWLVKIPSEQEQL	PSEQEQLRARQITAQQ	K	I	P	L	R	A	0	1	0	0	0	2	2	0	0	1	1	0	0	0	1	1	0	0	0	0	0	9	0	1098.57	sp|Q9EPU0-2|RENT1_MOUSE;sp|Q9EPU0|RENT1_MOUSE	sp|Q9EPU0-2|RENT1_MOUSE	240	248	yes	no	2	0.0044058	72.879	1	1	461490	343980			581	308
IQDWYDKK	ANNDLENKIQDWYDKK	IQDWYDKKGPAAIQKN	K	I	Q	K	K	G	0	0	0	2	0	1	0	0	0	1	0	2	0	0	0	0	0	1	1	0	0	8	1	1094.54	CON__P35527	CON__P35527	185	192	yes	yes	2;3	0.0033634	95.502	2	2	5445600	2129400		+	582	19
IQEGAAVLQK	VDSNDRERIQEGAAVL	EGAAVLQKMLLEDELQ	R	I	Q	Q	K	M	2	0	0	0	0	2	1	1	0	1	1	1	0	0	0	0	0	0	0	1	0	10	0	1055.6	sp|P61750|ARF4_MOUSE;tr|F6UFB9|F6UFB9_MOUSE;tr|E9Q798|E9Q798_MOUSE	sp|P61750|ARF4_MOUSE	100	109	yes	no	2	0.0035617	70.399	1		529310	0			583	125
IQELEDMLAK	ESRACLERIQELEDML	ELEDMLAKERDNSRRM	R	I	Q	A	K	E	1	0	0	1	0	1	2	0	0	1	2	1	1	0	0	0	0	0	0	0	0	10	0	1188.61	sp|P14733|LMNB1_MOUSE	sp|P14733|LMNB1_MOUSE	322	331	yes	yes	2	0.0016158	75.416		1	0	554740			584	73
IQEQVQQTLAR	DPAARSQRIQEQVQQT	QVQQTLARRGRSSAVS	R	I	Q	A	R	R	1	1	0	0	0	4	1	0	0	1	1	0	0	0	0	0	1	0	0	1	0	11	0	1312.71	tr|E0CX59|E0CX59_MOUSE;tr|E0CXK9|E0CXK9_MOUSE;tr|Q9CQ73|Q9CQ73_MOUSE	tr|E0CX59|E0CX59_MOUSE	56	66	yes	no	2	3.92e-06	128.36	1	1	759140	585900			585	340
IRLENEIQTYR	YQQLLDIKIRLENEIQ	ENEIQTYRSLLEGEGS	K	I	R	Y	R	S	0	2	1	0	0	1	2	0	0	2	1	0	0	0	0	0	1	0	1	0	0	11	1	1433.76	CON__P13645	CON__P13645	440	450	yes	yes	2;3	1.1738e-20	200.93	2	1	18722000	0		+	586	13
ISELGAGNGGVVFK	LKDDDFEKISELGAGN	GNGGVVFKVSHKPSGL	K	I	S	F	K	V	1	0	1	0	0	0	1	4	0	1	1	1	0	1	0	1	0	0	0	2	0	14	0	1346.72	sp|P31938|MP2K1_MOUSE	sp|P31938|MP2K1_MOUSE	71	84	yes	yes	2	4.4326e-07	130.15	1		615580	0			587	93
ISEQFTAMFR	AIQELFKRISEQFTAM	EQFTAMFRRKAFLHWY	R	I	S	F	R	R	1	1	0	0	0	1	1	0	0	1	0	0	1	2	0	1	1	0	0	0	0	10	0	1228.59	sp|P68372|TBB4B_MOUSE;sp|Q9D6F9|TBB4A_MOUSE;sp|P99024|TBB5_MOUSE;sp|Q9CWF2|TBB2B_MOUSE;sp|Q7TMM9|TBB2A_MOUSE;sp|Q9ERD7|TBB3_MOUSE	sp|P68372|TBB4B_MOUSE	381	390	no	no	2	0.00027056	101.39	1	1	0	0			588	151;162;310
ISGLIYEETR	ARRGGVKRISGLIYEE	GLIYEETRGVLKVFLE	R	I	S	T	R	G	0	1	0	0	0	0	2	1	0	2	1	0	0	0	0	1	1	0	1	0	0	10	0	1179.61	sp|P62806|H4_MOUSE	sp|P62806|H4_MOUSE	47	56	yes	yes	2	1.5053e-08	146.71	1	1	5596700	12804000			589	137
ISIGGGSCAISGGYGSR	YGLGGSKRISIGGGSC	ISGGYGSRAGGSYGFG	R	I	S	S	R	A	1	1	0	0	1	0	0	6	0	3	0	0	0	0	0	4	0	0	1	0	0	17	0	1597.75	CON__P02538;CON__P48668;CON__P04259	CON__P02538	70	86	yes	no	2	0.00012737	83.964	1		1029100	0		+	590	5
ISISTSGGSFR	YNLGGSKRISISTSGG	STSGGSFRNRFGAGAG	R	I	S	F	R	N	0	1	0	0	0	0	0	2	0	2	0	0	0	1	0	4	1	0	0	0	0	11	0	1110.57	CON__P13647	CON__P13647	74	84	yes	yes	2	0.00074152	90.614	1	1	5433900	2869100		+	591	15
ISLASSQAEPVR	VSVEESAKISLASSQA	SSQAEPVRTPASTKRR	K	I	S	V	R	T	2	1	0	0	0	1	1	0	0	1	1	0	0	0	1	3	0	0	0	1	0	12	0	1256.67	tr|E9PVX6|E9PVX6_MOUSE	tr|E9PVX6|E9PVX6_MOUSE	1940	1951	yes	yes	2	0.003797	66.708		1	0	693040			592	342
ISLGLPVGAVINCADNTGAK	GSSGAKFRISLGLPVG	CADNTGAKNLYIISVK	R	I	S	A	K	N	3	0	2	1	1	0	0	3	0	2	2	1	0	0	1	1	1	0	0	2	0	20	0	1969.03	sp|P62830|RL23_MOUSE;tr|A2A6F8|A2A6F8_MOUSE	sp|P62830|RL23_MOUSE	16	35	yes	no	2;3	2.3161e-05	87.356	1	2	944770	1646600			593	138
ISLPLPTFSSLNLR	LLEGEESRISLPLPTF	TFSSLNLRETNLESLP	R	I	S	L	R	E	0	1	1	0	0	0	0	0	0	1	4	0	0	1	2	3	1	0	0	0	0	14	0	1556.89	sp|P20152|VIME_MOUSE	sp|P20152|VIME_MOUSE	411	424	yes	yes	2	0.03958	35.037		1	0	178310			594	79
ISSLLEEQFQQGK	DERKKNAKISSLLEEQ	EEQFQQGKLLACIASR	K	I	S	G	K	L	0	0	0	0	0	3	2	1	0	1	2	1	0	1	0	2	0	0	0	0	0	13	0	1505.77	sp|P62242|RS8_MOUSE	sp|P62242|RS8_MOUSE	158	170	yes	yes	2	2.1926e-24	214	1	1	488490	2667900			595	127
ISSVLAGGSCR	GIGGGSSRISSVLAGG	VLAGGSCRAPSTYGGG	R	I	S	C	R	A	1	1	0	0	1	0	0	2	0	1	1	0	0	0	0	3	0	0	0	1	0	11	0	1105.56	CON__P02533;CON__P08779	CON__P02533	31	41	no	no	2	0.027173	46.063	1		647930	0		+	596	4;11
ISVYYNEATGGK	DSDLQLDRISVYYNEA	YNEATGGKYVPRAILV	R	I	S	G	K	Y	1	0	1	0	0	0	1	2	0	1	0	1	0	0	0	1	1	0	2	1	0	12	0	1300.63	sp|P99024|TBB5_MOUSE	sp|P99024|TBB5_MOUSE	47	58	yes	yes	2	0.0010642	83.53	1	1	9134300	13969000			597	162
ISVYYNESSSK	DSALQLERISVYYNES	YYNESSSKKYVPRAAL	R	I	S	S	K	K	0	0	1	0	0	0	1	0	0	1	0	1	0	0	0	4	0	0	2	1	0	11	0	1275.6	sp|Q922F4|TBB6_MOUSE	sp|Q922F4|TBB6_MOUSE	47	57	yes	yes	2	0.0035907	69.864	1	1	0	1534600			598	275
ITAAQHSVTGSAVSK	SGQSLTDRITAAQHSV	VTGSAVSKTVCKATTH	R	I	T	S	K	T	3	0	0	0	0	1	0	1	1	1	0	1	0	0	0	3	2	0	0	2	0	15	0	1455.77	sp|Q7M6Y3-2|PICAL_MOUSE;sp|Q7M6Y3-3|PICAL_MOUSE;sp|Q7M6Y3-4|PICAL_MOUSE;sp|Q7M6Y3-6|PICAL_MOUSE;sp|Q7M6Y3-5|PICAL_MOUSE;sp|Q7M6Y3|PICAL_MOUSE	sp|Q7M6Y3-2|PICAL_MOUSE	10	24	yes	no	3	0.010074	47.774	1		657770	0			599	221
ITESEEVVSR	ENAGLRLRITESEEVV	ESEEVVSREVSGIKAA	R	I	T	S	R	E	0	1	0	0	0	0	3	0	0	1	0	0	0	0	0	2	1	0	0	2	0	10	0	1147.57	sp|P48678|LMNA_MOUSE;sp|P48678-2|LMNA_MOUSE;tr|D3YUF7|D3YUF7_MOUSE	sp|P48678|LMNA_MOUSE	63	72	yes	no	2	0.00011229	109.16	1	1	1240600	5331200			600	113
ITGEAFVQFASQELAEK	LPVDPEGKITGEAFVQ	ASQELAEKALGKHKER	K	I	T	E	K	A	3	0	0	0	0	2	3	1	0	1	1	1	0	2	0	1	1	0	0	1	0	17	0	1866.94	sp|Q9Z2X1-2|HNRPF_MOUSE;sp|Q9Z2X1|HNRPF_MOUSE;tr|J3QMT0|J3QMT0_MOUSE;tr|J3QM80|J3QM80_MOUSE	sp|Q9Z2X1-2|HNRPF_MOUSE	131	147	yes	no	2	0.00024157	75.548	1	1	341970	189170			601	337
ITGLDPAGPNFEYAEAPSR	LTNKKVNRITGLDPAG	EYAEAPSRLSPDDADF	R	I	T	S	R	L	3	1	1	1	0	0	2	2	0	1	1	0	0	1	3	1	1	0	1	0	0	19	0	2003.96	sp|P11152|LIPL_MOUSE	sp|P11152|LIPL_MOUSE	179	197	yes	yes	2	1.5078e-06	104.68	1	1	725630	613830			602	66
ITLQDVVSHSK	IGLLVKNKITLQDVVS	QDVVSHSKKLTKKNKE	K	I	T	S	K	K	0	0	0	1	0	1	0	0	1	1	1	1	0	0	0	2	1	0	0	2	0	11	0	1225.67	sp|Q9JKF1|IQGA1_MOUSE	sp|Q9JKF1|IQGA1_MOUSE	925	935	yes	yes	2;3	0.0057874	57.885	2	1	1497800	418390			603	316
ITPAHDQNDYEVGQR	EFGTGAVKITPAHDQN	NDYEVGQRHRLEAISI	K	I	T	Q	R	H	1	1	1	2	0	2	1	1	1	1	0	0	0	0	1	0	1	0	1	1	0	15	0	1741.8	sp|Q9Z1Q9|SYVC_MOUSE;tr|G3UY93|G3UY93_MOUSE	sp|Q9Z1Q9|SYVC_MOUSE	591	605	yes	no	3	0.0093718	48.608	1		798190	0			604	333
ITPSYVAFTPEGER	IANDQGNRITPSYVAF	AFTPEGERLIGDAAKN	R	I	T	E	R	L	1	1	0	0	0	0	2	1	0	1	0	0	0	1	2	1	2	0	1	1	0	14	0	1565.77	sp|P20029|GRP78_MOUSE	sp|P20029|GRP78_MOUSE	62	75	yes	yes	2	0.0020612	68.972	1	1	852260	1111600			605	78
IVAERPGTNSTGPGPMAPPR	KSAEAFGKIVAERPGT	PGPMAPPRAPGPLSKQ	K	I	V	P	R	A	2	2	1	0	0	0	1	3	0	1	0	0	1	0	5	1	2	0	0	1	0	20	1	2004.02	sp|Q62318|TIF1B_MOUSE;sp|Q62318-2|TIF1B_MOUSE	sp|Q62318|TIF1B_MOUSE	409	428	yes	no	3	0.0052166	47.223	1	1	0	0			606	200
IVAFENAFER	RSNGAIQKIVAFENAF	AFENAFERLLDIITEE	K	I	V	E	R	L	2	1	1	0	0	0	2	0	0	1	0	0	0	2	0	0	0	0	0	1	0	10	0	1194.6	sp|Q9Z1Z0-2|USO1_MOUSE;sp|Q9Z1Z0|USO1_MOUSE;sp|Q9Z1Z0-3|USO1_MOUSE	sp|Q9Z1Z0-2|USO1_MOUSE	203	212	yes	no	2	6.0664e-05	117.52	1		1134800	0			607	335
IVEEINR	HIGGVLLKIVEEINRK	KIVEEINRKQDWSDHA	K	I	V	N	R	K	0	1	1	0	0	0	2	0	0	2	0	0	0	0	0	0	0	0	0	1	0	7	0	871.476	sp|Q8K1B8|URP2_MOUSE	sp|Q8K1B8|URP2_MOUSE	49	55	yes	yes	2	0.027763	65.252	1		335810	0			608	255
IVEEPQSNR	IVAANLQKIVEEPQSN	VEEPQSNRSVTFKLAS	K	I	V	N	R	S	0	1	1	0	0	1	2	0	0	1	0	0	0	0	1	1	0	0	0	1	0	9	0	1070.54	sp|Q6P9R2|OXSR1_MOUSE	sp|Q6P9R2|OXSR1_MOUSE	489	497	yes	yes	2	0.011914	61.56	1		556080	0			609	211
IVEQDTMPPK	GFEPQIRRIVEQDTMP	EQDTMPPKGVRHTMMF	R	I	V	P	K	G	0	0	0	1	0	1	1	0	0	1	0	1	1	0	2	0	1	0	0	1	0	10	0	1156.58	sp|Q62095|DDX3Y_MOUSE;sp|Q62167|DDX3X_MOUSE;sp|P16381|DDX3L_MOUSE	sp|Q62167|DDX3X_MOUSE	364	373	no	no	2	0.0014191	79.986	1	1	0	0			610	199;198
IVSNASCTTNCLAPLAK	EKYDNSLKIVSNASCT	NCLAPLAKVIHDNFGI	K	I	V	A	K	V	3	0	2	0	2	0	0	0	0	1	2	1	0	0	1	2	2	0	0	1	0	17	0	1818.9	sp|P16858|G3P_MOUSE;tr|S4R257|S4R257_MOUSE;tr|D3YYI5|D3YYI5_MOUSE;tr|D3Z0Z9|D3Z0Z9_MOUSE;tr|V9GXA7|V9GXA7_MOUSE;tr|S4R2G5|S4R2G5_MOUSE;sp|Q64467|G3PT_MOUSE	sp|P16858|G3P_MOUSE	144	160	yes	no	2	0.0007202	70.783	1		1574700	0			611	75
IYDYNSVIR	MNHFHSNRIYDYNSVI	YDYNSVIRLYLEQQVQ	R	I	Y	I	R	L	0	1	1	1	0	0	0	0	0	2	0	0	0	0	0	1	0	0	2	1	0	9	0	1141.58	sp|Q91VH2|SNX9_MOUSE	sp|Q91VH2|SNX9_MOUSE	560	568	yes	yes	2	0.030515	48.602	1		510890	0			612	268
IYEPLDVK	ADPDEFERIYEPLDVK	IYEPLDVKSKKIHVVD	R	I	Y	V	K	S	0	0	0	1	0	0	1	0	0	1	1	1	0	0	1	0	0	0	1	1	0	8	0	975.528	tr|Q9DBX5|Q9DBX5_MOUSE;sp|P47713|PA24A_MOUSE	tr|Q9DBX5|Q9DBX5_MOUSE	525	532	yes	no	2	0.0094304	71.877	1	1	2139300	1168900			613	107
IYIDSNNNPER	ATHNALAKIYIDSNNN	DSNNNPERFLRENPYY	K	I	Y	E	R	F	0	1	3	1	0	0	1	0	0	2	0	0	0	0	1	1	0	0	1	0	0	11	0	1333.63	sp|Q68FD5|CLH1_MOUSE;tr|Q5SXR6|Q5SXR6_MOUSE	sp|Q68FD5|CLH1_MOUSE	882	892	yes	no	2	0.00059806	94.538	1	1	792830	515340			614	204
IYVDDGLISLQVK	KVVEVGSKIYVDDGLI	GLISLQVKEKGADFLV	K	I	Y	V	K	E	0	0	0	2	0	1	0	1	0	2	2	1	0	0	0	1	0	0	1	2	0	13	0	1461.81	sp|P52480|KPYM_MOUSE;sp|P52480-2|KPYM_MOUSE	sp|P52480|KPYM_MOUSE	174	186	yes	no	2	0.00363	64.945		1	0	395320			615	116
KDAEAWFNEK	EQLAEQNRKDAEAWFN	AEAWFNEKSKELTTEI	R	K	D	E	K	S	2	0	1	1	0	0	2	0	0	0	0	2	0	1	0	0	0	1	0	0	0	10	1	1236.58	CON__P13645;CON__Q7Z3Y7	CON__P13645	334	343	yes	no	2	0.0038235	76.165	1		879820	0		+	616	13
KDVDGAYMTK	ENEFVTIKKDVDGAYM	VDGAYMTKVDLQAKLD	K	K	D	T	K	V	1	0	0	2	0	0	0	1	0	0	0	2	1	0	0	0	1	0	1	1	0	10	1	1126.53	CON__P04264	CON__P04264	289	298	yes	yes	2	0.0064569	72.2	1		423480	0		+	617	9
KDVDNAYMIK	ENDFVTLKKDVDNAYM	VDNAYMIKVELQSKVD	K	K	D	I	K	V	1	0	1	2	0	0	0	0	0	1	0	2	1	0	0	0	0	0	1	1	0	10	1	1195.59	CON__P35908	CON__P35908	293	302	yes	yes	2	0.0063052	72.321	1		259180	0		+	618	20
KESYSVYVYK	GKKRKRSRKESYSVYV	SYSVYVYKVLKQVHPD	R	K	E	Y	K	V	0	0	0	0	0	0	1	0	0	0	0	2	0	0	0	2	0	0	3	2	0	10	1	1264.63	sp|Q8CGP2|H2B1P_MOUSE;sp|Q8CGP1|H2B1K_MOUSE;sp|Q6ZWY9|H2B1C_MOUSE;sp|Q64525|H2B2B_MOUSE;sp|Q64478|H2B1H_MOUSE;sp|Q64475|H2B1B_MOUSE;sp|P10854|H2B1M_MOUSE;sp|P10853|H2B1F_MOUSE;tr|Q8CBB6|Q8CBB6_MOUSE;sp|Q8CGP2-2|H2B1P_MOUSE;tr|G3X9D5|G3X9D5_MOUSE	sp|Q8CGP2|H2B1P_MOUSE	35	44	yes	no	2	0.0011521	90.827	1	1	754870	3251800			619	65
KGVAINMVTEEDKR	GRGGRFGRKGVAINMV	MVTEEDKRTLRDIETF	R	K	G	K	R	T	1	1	1	1	0	0	2	1	0	1	0	2	1	0	0	0	1	0	0	2	0	14	2	1588.82	sp|P60843|IF4A1_MOUSE	sp|P60843|IF4A1_MOUSE	369	382	yes	yes	3	8.4502e-07	129.77	1		1403000	0			620	120
KILQDGGLQVVEK	DSLDPCCRKILQDGGL	GGLQVVEKQNLSKEEL	R	K	I	E	K	Q	0	0	0	1	0	2	1	2	0	1	2	2	0	0	0	0	0	0	0	2	0	13	1	1425.82	sp|Q61753|SERA_MOUSE	sp|Q61753|SERA_MOUSE	21	33	yes	yes	2;3	0.0019043	84.892	2		1558200	0			621	194
KLDPGSEETQTLVR	DYESYTWRKLDPGSEE	EETQTLVREYFSWEGT	R	K	L	V	R	E	0	1	0	1	0	1	2	1	0	0	2	1	0	0	1	1	2	0	0	1	0	14	1	1571.82	sp|Q9D8N0|EF1G_MOUSE	sp|Q9D8N0|EF1G_MOUSE	401	414	yes	yes	3	1.4256e-06	126.56	1	1	1663800	537140			622	301
KLEEALSTEGAEDTGNSDK	LQAESGKRKLEEALST	EDTGNSDKKKAKRD__	R	K	L	D	K	K	2	0	1	2	0	0	4	2	0	0	2	2	0	0	0	2	2	0	0	0	0	19	1	1992.91	sp|Q61074|PPM1G_MOUSE	sp|Q61074|PPM1G_MOUSE	518	536	yes	yes	3	0.0041861	52.185		1	0	779290			623	187
KLEELELDEQQR	TNLEALQKKLEELELD	LELDEQQRKRLEAFLT	K	K	L	Q	R	K	0	1	0	1	0	2	4	0	0	0	3	1	0	0	0	0	0	0	0	0	0	12	1	1528.77	sp|P31938|MP2K1_MOUSE	sp|P31938|MP2K1_MOUSE	36	47	yes	yes	3	0.0008177	86.288	1	1	1040900	652290			624	93
KLLEGEECR	DVEIATYRKLLEGEEC	LLEGEECRMSGDLSSN	R	K	L	C	R	M	0	1	0	0	1	0	3	1	0	0	2	1	0	0	0	0	0	0	0	0	0	9	1	1132.55	CON__P35908;CON__Q01546;sp|Q6NXH9|K2C73_MOUSE;CON__Q6NXH9;sp|P07744|K2C4_MOUSE;CON__P07744;CON__P02538;CON__P48668;CON__P04259;CON__O95678;tr|E9Q1Z0|E9Q1Z0_MOUSE;CON__P13647;sp|Q3UV17|K22O_MOUSE;CON__Q7RTS7;CON__Q32MB2	CON__P35908	488	496	no	no	2	0.013943	58.63	1		0	0		+	625	20;5;15;174
KPETYLVPK	LPTDSQAKKPETYLVP	PETYLVPKDGKNNVAD	K	K	P	P	K	D	0	0	0	0	0	0	1	0	0	0	1	2	0	0	2	0	1	0	1	1	0	9	1	1073.61	tr|S4R293|S4R293_MOUSE;sp|Q09014|NCF1_MOUSE;tr|F8WH69|F8WH69_MOUSE	tr|S4R293|S4R293_MOUSE	135	143	yes	no	2	3.8934e-05	94.409	2	1	0	794140			626	167
KQAEETYENIPGR	LSPDNVVRKQAEETYE	TYENIPGRSKITFLLQ	R	K	Q	G	R	S	1	1	1	0	0	1	3	1	0	1	0	1	0	0	1	0	1	0	1	0	0	13	1	1533.74	sp|Q8BKC5|IPO5_MOUSE	sp|Q8BKC5|IPO5_MOUSE	27	39	yes	yes	3	2.7486e-05	120.59	1	1	1017300	578620			627	235
KQISNLQQSISDAEQR	RSEIDNVKKQISNLQQ	SISDAEQRGENALKDA	K	K	Q	Q	R	G	1	1	1	1	0	4	1	0	0	2	1	1	0	0	0	3	0	0	0	0	0	16	1	1843.94	CON__P04264	CON__P04264	417	432	yes	yes	3	0.0014738	66.022	1	1	2000900	762700		+	628	9
KSDIDEIVLVGGSTR	VLEDSDLKKSDIDEIV	VLVGGSTRIPKIQQLV	K	K	S	T	R	I	0	1	0	2	0	0	1	2	0	2	1	1	0	0	0	2	1	0	0	2	0	15	1	1587.85	sp|P20029|GRP78_MOUSE	sp|P20029|GRP78_MOUSE	354	368	yes	yes	3	0.014361	45.614		1	0	615290			629	78
KVPQVSTPTLVEVSR	ALIVRYTRKVPQVSTP	PTLVEVSRSLGKVGTR	R	K	V	S	R	S	0	1	0	0	0	1	1	0	0	0	1	1	0	0	2	2	2	0	0	4	0	15	1	1638.93	CON__P02769	CON__P02769	437	451	no	no	2;3	1.7986e-07	132.65	1	2	8295000	6326600		+	630	8
KYEDEINKR	DLVEDYKKKYEDEINK	YEDEINKRTAAENDFV	K	K	Y	K	R	T	0	1	1	1	0	0	2	0	0	1	0	2	0	0	0	0	0	0	1	0	0	9	2	1193.6	CON__P35908;CON__Q01546	CON__P35908	273	281	no	no	3	0.0089855	72.23	1		4530900	0		+	631	20
LAALNPESNTSGLDIFAK	LCPPRYPKLAALNPES	SGLDIFAKFSAYIKNS	K	L	A	A	K	F	3	0	2	1	0	0	1	1	0	1	3	1	0	1	1	2	1	0	0	0	0	18	0	1859.96	sp|Q9Z1Q5|CLIC1_MOUSE	sp|Q9Z1Q5|CLIC1_MOUSE	96	113	yes	yes	2	0.0078694	49.425		1	0	228270			632	332
LAATNALLNSLEFTK	EEPSNNVKLAATNALL	LNSLEFTKANFDKESE	K	L	A	T	K	A	3	0	2	0	0	0	1	0	0	0	4	1	0	1	0	1	2	0	0	0	0	15	0	1604.88	sp|P70168|IMB1_MOUSE	sp|P70168|IMB1_MOUSE	192	206	yes	yes	2	0.00020103	91.657	1	1	1175600	381560			633	153
LAAVAAINAAIQK	AAQQYQRRLAAVAAIN	AINAAIQKGIAEKTVL	R	L	A	Q	K	G	6	0	1	0	0	1	0	0	0	2	1	1	0	0	0	0	0	0	0	1	0	13	0	1252.75	sp|Q9JKF1|IQGA1_MOUSE	sp|Q9JKF1|IQGA1_MOUSE	389	401	yes	yes	2	0.00043532	95.094	1	1	472890	340490			634	316
LAAVDATVNQVLASR	EQTKGKVKLAAVDATV	VNQVLASRYGIKGFPT	K	L	A	S	R	Y	4	1	1	1	0	1	0	0	0	0	2	0	0	0	0	1	1	0	0	3	0	15	0	1526.84	sp|Q922R8|PDIA6_MOUSE	sp|Q922R8|PDIA6_MOUSE	217	231	yes	yes	2	2.6796e-14	171.15	1	1	708680	948440			635	277
LADALQELR	KQREFESRLADALQEL	ADALQELRAQHEDQVE	R	L	A	L	R	A	2	1	0	1	0	1	1	0	0	0	3	0	0	0	0	0	0	0	0	0	0	9	0	1027.57	sp|P48678|LMNA_MOUSE;sp|P48678-2|LMNA_MOUSE;sp|P48678-3|LMNA_MOUSE	sp|P48678|LMNA_MOUSE	241	249	yes	no	2	2.5374e-05	123.11		1	0	3269500			636	113
LADFGLAR	IDDKGTIKLADFGLAR	LADFGLARAFGIPIRV	K	L	A	A	R	A	2	1	0	1	0	0	0	1	0	0	2	0	0	1	0	0	0	0	0	0	0	8	0	861.471	tr|D3Z2T9|D3Z2T9_MOUSE;sp|Q99J95-3|CDK9_MOUSE;tr|E9Q9E4|E9Q9E4_MOUSE;tr|E9PZX7|E9PZX7_MOUSE;sp|P49615|CDK5_MOUSE;sp|P11440|CDK1_MOUSE;sp|P97377-2|CDK2_MOUSE;sp|Q80YP0|CDK3_MOUSE;sp|P30285|CDK4_MOUSE;sp|Q99J95-2|CDK9_MOUSE;sp|Q64261|CDK6_MOUSE;sp|P97377|CDK2_MOUSE;sp|O35495-3|CDK14_MOUSE;sp|Q99J95|CDK9_MOUSE;sp|O35495-2|CDK14_MOUSE;sp|Q8K0D0-2|CDK17_MOUSE;sp|Q3V3A1-3|CDK15_MOUSE;sp|Q3V3A1|CDK15_MO…	tr|D3Z2T9|D3Z2T9_MOUSE	144	151	yes	no	2	0.0014862	94.114	1	1	626770	510970			637	43
LADFGVAGQLTDTMAK	LNTEGHAKLADFGVAG	QLTDTMAKRNTVIGTP	K	L	A	A	K	R	3	0	0	2	0	1	0	2	0	0	2	1	1	1	0	0	2	0	0	1	0	16	0	1636.81	sp|Q9JI11|STK4_MOUSE;sp|Q9JI10|STK3_MOUSE;sp|Q9JI10-2|STK3_MOUSE	sp|Q9JI11|STK4_MOUSE	165	180	yes	no	2	4.9942e-05	99.238	1	1	0	0			638	314
LAEDEAFQR	AENERLRRLAEDEAFQ	AEDEAFQRRRLEEQAA	R	L	A	Q	R	R	2	1	0	1	0	1	2	0	0	0	1	0	0	1	0	0	0	0	0	0	0	9	0	1077.51	tr|E9Q3W4|E9Q3W4_MOUSE;sp|Q9QXS1-15|PLEC_MOUSE;sp|Q9QXS1-10|PLEC_MOUSE;sp|Q9QXS1-9|PLEC_MOUSE;sp|Q9QXS1-12|PLEC_MOUSE;sp|Q9QXS1-11|PLEC_MOUSE;sp|Q9QXS1-13|PLEC_MOUSE;sp|Q9QXS1-5|PLEC_MOUSE;sp|Q9QXS1-3|PLEC_MOUSE;sp|Q9QXS1-16|PLEC_MOUSE;sp|Q9QXS1-4|PLEC_MOUSE;sp|Q9QXS1-14|PLEC_MOUSE;sp|Q9QXS1-6|PLEC_MOUSE;sp|Q9QXS1-7|PLEC_MOUSE;sp|Q9QXS1-8|PLEC_MOUSE;sp|Q9QXS1-2|PLEC_MOUSE;sp|Q9QXS1|PLEC_MOUSE	tr|E9Q3W4|E9Q3W4_MOUSE	1709	1717	yes	no	2	0.020372	53.756		1	0	366380			639	321
LAGFLDLTEQEFR	YTTMPVAKLAGFLDLT	DLTEQEFRIQLLVFKH	K	L	A	F	R	I	1	1	0	1	0	1	2	1	0	0	3	0	0	2	0	0	1	0	0	0	0	13	0	1537.78	sp|Q8QZY1|EIF3L_MOUSE	sp|Q8QZY1|EIF3L_MOUSE	475	487	yes	yes	2	0.006172	56.139	1		153950	0			640	260
LAGGDWFTSR	HFVPLVKRLAGGDWFT	GGDWFTSRTSACGLFS	R	L	A	S	R	T	1	1	0	1	0	0	0	2	0	0	1	0	0	1	0	1	1	1	0	0	0	10	0	1108.53	sp|Q76MZ3|2AAA_MOUSE	sp|Q76MZ3|2AAA_MOUSE	135	144	yes	yes	2	0.007643	62.466	1		395150	0			641	220
LAGTQPLEVLEAVQR	KFVERTLRLAGTQPLE	EVLEAVQRSLVLQRPQ	R	L	A	Q	R	S	2	1	0	0	0	2	2	1	0	0	3	0	0	0	1	0	1	0	0	2	0	15	0	1622.9	sp|Q02053|UBA1_MOUSE	sp|Q02053|UBA1_MOUSE	679	693	yes	yes	2	0.0038219	57.703	1		286750	0			642	163
LALDLEIATYR	YQELMNTKLALDLEIA	DLEIATYRTLLEGEES	K	L	A	Y	R	T	2	1	0	1	0	0	1	0	0	1	3	0	0	0	0	0	1	0	1	0	0	11	0	1276.7	CON__P04264	CON__P04264	473	483	yes	yes	2	0.0018478	73.435	1		568100	0		+	643	9
LANQAADYFGDAFK	MKDAIIAKLANQAADY	DYFGDAFKQCQYKDTL	K	L	A	F	K	Q	4	0	1	2	0	1	0	1	0	0	1	1	0	2	0	0	0	0	1	0	0	14	0	1529.72	sp|Q9WU78|PDC6I_MOUSE;sp|Q9WU78-3|PDC6I_MOUSE	sp|Q9WU78|PDC6I_MOUSE	216	229	yes	no	2	0.0030755	64.476	1		637340	0			644	327
LAPDYDALDVANK	GEKKAYVRLAPDYDAL	DALDVANKIGII____	R	L	A	N	K	I	3	0	1	3	0	0	0	0	0	0	2	1	0	0	1	0	0	0	1	1	0	13	0	1403.69	sp|P62751|RL23A_MOUSE	sp|P62751|RL23A_MOUSE	140	152	yes	yes	2	0.009569	53.869		1	0	1301900			645	136
LAPITSDPTEAAAVGAVEASFK	QLFEELRRLAPITSDP	GAVEASFKCCSGAIIV	R	L	A	F	K	C	6	0	0	1	0	0	2	1	0	1	1	1	0	1	2	2	2	0	0	2	0	22	0	2144.1	sp|P52480|KPYM_MOUSE	sp|P52480|KPYM_MOUSE	401	422	yes	yes	2;3	0.00051708	62.589	2	1	604410	213840			646	116
LAPITYPQGLALAK	IEKLKEKKLAPITYPQ	PQGLALAKDIDSVKYL	K	L	A	A	K	D	3	0	0	0	0	1	0	1	0	1	3	1	0	0	2	0	1	0	1	0	0	14	0	1454.85	sp|Q05144|RAC2_MOUSE	sp|Q05144|RAC2_MOUSE	134	147	yes	yes	2	0.0029476	65.043		1	0	588050			647	165
LAQAAQSSVATITR	NAAGSQEKLAQAAQSS	SSVATITRLADVVKLG	K	L	A	T	R	L	4	1	0	0	0	2	0	0	0	1	1	0	0	0	0	2	2	0	0	1	0	14	0	1415.77	sp|P26039|TLN1_MOUSE	sp|P26039|TLN1_MOUSE	2044	2057	yes	yes	2	0.00023375	97.823	1	1	806030	975060			648	86
LAQTSDVNK	YLIKFLAKLAQTSDVN	AQTSDVNKMTPSNIAI	K	L	A	N	K	M	1	0	1	1	0	1	0	0	0	0	1	1	0	0	0	1	1	0	0	1	0	9	0	974.503	sp|Q3UIA2-4|RHG17_MOUSE;sp|Q3UIA2-3|RHG17_MOUSE;sp|Q3UIA2-2|RHG17_MOUSE;tr|E9QAJ9|E9QAJ9_MOUSE;sp|Q3UIA2|RHG17_MOUSE	sp|Q3UIA2-4|RHG17_MOUSE	385	393	yes	no	2	0.009738	64.841	1		124140	0			649	172
LASGVEGSDIPDDGK	SNRSVTFKLASGVEGS	SDIPDDGKLIGFAQLS	K	L	A	G	K	L	1	0	0	3	0	0	1	3	0	1	1	1	0	0	1	2	0	0	0	1	0	15	0	1458.68	sp|Q6P9R2|OXSR1_MOUSE	sp|Q6P9R2|OXSR1_MOUSE	503	517	yes	yes	2	0.0011311	71.531	1		631300	0			650	211
LASYLDK	TMQNLNDRLASYLDKV	RLASYLDKVRALEESN	R	L	A	D	K	V	1	0	0	1	0	0	0	0	0	0	2	1	0	0	0	1	0	0	1	0	0	7	0	808.433	CON__P35527;sp|P05784|K1C18_MOUSE;CON__P05784;CON__P02533;sp|Q61414|K1C15_MOUSE;tr|B1AQ77|B1AQ77_MOUSE;CON__A2A4G1;sp|P19001|K1C19_MOUSE;CON__P19001;CON__Q99456;CON__P08779;CON__P13645;sp|P08730-2|K1C13_MOUSE;CON__Q04695;sp|Q9QWL7|K1C17_MOUSE;CON__Q9QWL7;CON__P08727	CON__P13645	157	163	no	no	2	0.027763	65.252	1	1	21181000	11992000		+	651	13;19;4;11;21;10
LASYLDKVQALEEANNDLENK	TMQELNSRLASYLDKV	ANNDLENKIQDWYDKK	R	L	A	N	K	I	3	0	3	2	0	1	3	0	0	0	4	2	0	0	0	1	0	0	1	1	0	21	1	2376.18	CON__P35527	CON__P35527	164	184	yes	yes	3	1.5903e-08	114.03	1		2185700	0		+	652	19
LASYLDKVR	TMQNLNDRLASYLDKV	ASYLDKVRALEESNYE	R	L	A	V	R	A	1	1	0	1	0	0	0	0	0	0	2	1	0	0	0	1	0	0	1	1	0	9	1	1063.6	CON__P02533;sp|Q61414|K1C15_MOUSE;tr|B1AQ77|B1AQ77_MOUSE;CON__A2A4G1;sp|P19001|K1C19_MOUSE;CON__P19001;CON__Q99456;CON__P08779;CON__P13645;sp|P08730-2|K1C13_MOUSE;CON__Q04695;sp|Q9QWL7|K1C17_MOUSE;CON__Q9QWL7;CON__P08727	CON__P13645	157	165	no	no	3	0.011888	78.264	1	1	3708400	1080400		+	653	13;4;11;21;10
LATDNTQLQTR	TLKQEAAKLATDNTQL	DNTQLQTRVETLECER	K	L	A	T	R	V	1	1	1	1	0	2	0	0	0	0	2	0	0	0	0	0	3	0	0	0	0	11	0	1259.65	tr|E9Q7G0|E9Q7G0_MOUSE	tr|E9Q7G0|E9Q7G0_MOUSE	423	433	yes	yes	2	0.00019088	107.97		1	0	756880			654	345
LATNAAVTVLR	LGKYWAIKLATNAAVT	NAAVTVLRVDQIIMAK	K	L	A	L	R	V	3	1	1	0	0	0	0	0	0	0	2	0	0	0	0	0	2	0	0	2	0	11	0	1127.67	sp|P42932|TCPQ_MOUSE;tr|H3BL49|H3BL49_MOUSE	sp|P42932|TCPQ_MOUSE	510	520	yes	no	2	0.0068235	61.11	1		606410	0			655	105
LATQLTGPVMPIR	DSSAEELKLATQLTGP	TGPVMPIRNVYKKEKA	K	L	A	I	R	N	1	1	0	0	0	1	0	1	0	1	2	0	1	0	2	0	2	0	0	1	0	13	0	1395.79	sp|P47963|RL13_MOUSE	sp|P47963|RL13_MOUSE	146	158	yes	yes	2	0.00098344	82.069		2	0	631140			656	111
LAVDDFR	ILEIDNARLAVDDFRL	RLAVDDFRLKYENELA	R	L	A	F	R	L	1	1	0	2	0	0	0	0	0	0	1	0	0	1	0	0	0	0	0	1	0	7	0	834.424	CON__P13646-1	CON__P13646-1	185	191	yes	yes	2	0.024552	67.981	1		1014300	0		+	657	14
LAVNMVPFPR	QLNADLRKLAVNMVPF	VNMVPFPRLHFFMPGF	K	L	A	P	R	L	1	1	1	0	0	0	0	0	0	0	1	0	1	1	2	0	0	0	0	2	0	10	0	1142.63	sp|P68372|TBB4B_MOUSE;sp|Q9D6F9|TBB4A_MOUSE;sp|A2AQ07|TBB1_MOUSE;CON__ENSEMBL:ENSBTAP00000025008;sp|P99024|TBB5_MOUSE;sp|Q9CWF2|TBB2B_MOUSE;sp|Q7TMM9|TBB2A_MOUSE;sp|Q922F4|TBB6_MOUSE;sp|Q9ERD7|TBB3_MOUSE	sp|P68372|TBB4B_MOUSE	253	262	no	no	2	1.1005e-08	152.11	2	2	4386500	6202000			658	151;162;310;275
LAVYIDR	DLQELNDRLAVYIDRV	RLAVYIDRVRSLETEN	R	L	A	D	R	V	1	1	0	1	0	0	0	0	0	1	1	0	0	0	0	0	0	0	1	1	0	7	0	848.476	sp|P48678|LMNA_MOUSE;sp|P48678-2|LMNA_MOUSE;tr|D3YUF7|D3YUF7_MOUSE	sp|P48678|LMNA_MOUSE	42	48	yes	no	2	0.03305	60.76		1	0	1098500			659	113
LDAAMAGHIYVSGSAPSFPR	NWFGLPGRLDAAMAGH	GSAPSFPRAKMTKSAR	R	L	D	P	R	A	4	1	0	1	0	0	0	2	1	1	1	0	1	1	2	3	0	0	1	1	0	20	0	2046	CON__Q3ZBS7	CON__Q3ZBS7	350	369	yes	yes	3	0.0030377	50.392		1	0	0		+	660	24
LDGLVDTPTGYIESLPK	ILAALQERLDGLVDTP	GYIESLPKVVKRRVNA	R	L	D	P	K	V	0	0	0	2	0	0	1	2	0	1	3	1	0	0	2	1	2	0	1	1	0	17	0	1816.95	sp|P28656|NP1L1_MOUSE;tr|E9PW66|E9PW66_MOUSE	sp|P28656|NP1L1_MOUSE	56	72	yes	no	2	0.0084377	50.077	1	1	260200	1143400			661	88
LDHKFDLMYAK	AIAEAWARLDHKFDLM	KFDLMYAKRAFVHWYV	R	L	D	A	K	R	1	0	0	2	0	0	0	0	1	0	2	2	1	1	0	0	0	0	1	0	0	11	1	1379.69	sp|P05213|TBA1B_MOUSE;sp|Q3UX10|TBAL3_MOUSE;sp|P68368|TBA4A_MOUSE;sp|P68373|TBA1C_MOUSE;sp|P68369|TBA1A_MOUSE;sp|P05214|TBA3_MOUSE;sp|Q9JJZ2|TBA8_MOUSE	sp|P05213|TBA1B_MOUSE	391	401	no	no	3	0.015586	49.28	1		0	0			662	52;152;150
LDIDSAPITAR	TFLEHMCRLDIDSAPI	DSAPITARNTGIICTI	R	L	D	A	R	N	2	1	0	2	0	0	0	0	0	2	1	0	0	0	1	1	1	0	0	0	0	11	0	1170.62	sp|P52480|KPYM_MOUSE;sp|P52480-2|KPYM_MOUSE	sp|P52480|KPYM_MOUSE	33	43	yes	no	2	0.0015052	76.326	1	1	949590	596420			663	116
LDLDLTSDSQPPVFK	VPRVSLERLDLDLTSD	DSQPPVFKVFPGSTTE	R	L	D	F	K	V	0	0	0	3	0	1	0	0	0	0	3	1	0	1	2	2	1	0	0	1	0	15	0	1673.85	sp|Q62318|TIF1B_MOUSE	sp|Q62318|TIF1B_MOUSE	493	507	yes	yes	2	1.1706e-05	118.16	1	1	467720	341680			664	200
LDSELKNMQDMVEDYR	QLKSDQSRLDSELKNM	QDMVEDYRNKYEDEIN	R	L	D	Y	R	N	0	1	1	3	0	1	2	0	0	0	2	1	2	0	0	1	0	0	1	1	0	16	1	1984.89	CON__P04264	CON__P04264	252	267	yes	yes	2;3	0.00099288	66.059	2		0	0		+	665	9
LEAALGEAK	DLRGQVAKLEAALGEA	EAALGEAKKQLQDEML	K	L	E	A	K	K	3	0	0	0	0	0	2	1	0	0	2	1	0	0	0	0	0	0	0	0	0	9	0	900.492	sp|P48678|LMNA_MOUSE;sp|P48678-2|LMNA_MOUSE;sp|P48678-3|LMNA_MOUSE	sp|P48678|LMNA_MOUSE	172	180	yes	no	2	0.0030747	77.533		1	0	1215400			666	113
LEAIEDDSGRETDSSSAPAVTPSK	MMRVLQQKLEAIEDDS	APAVTPSKKKSLIDQY	K	L	E	S	K	K	3	1	0	3	0	0	3	1	0	1	1	1	0	0	2	5	2	0	0	1	0	24	1	2461.15	tr|E9PYI8|E9PYI8_MOUSE;sp|Q9JMA1|UBP14_MOUSE	tr|E9PYI8|E9PYI8_MOUSE	180	203	yes	no	3	0.023164	42.384	1		706940	0			667	320
LEGNTVGVEAAR	FDGLEALRLEGNTVGV	TVGVEAARVIAKALEK	R	L	E	A	R	V	2	1	1	0	0	0	2	2	0	0	1	0	0	0	0	0	1	0	0	2	0	12	0	1214.63	sp|P46061|RAGP1_MOUSE	sp|P46061|RAGP1_MOUSE	56	67	yes	yes	2	0.024436	45.891	1	1	1228800	1410300			668	106
LELEESIR	LDAYPRVKLELEESIR	LELEESIRMLHALADK	K	L	E	I	R	M	0	1	0	0	0	0	3	0	0	1	2	0	0	0	0	1	0	0	0	0	0	8	0	987.524	tr|Q3UZ24|Q3UZ24_MOUSE;tr|B1AQP7|B1AQP7_MOUSE	tr|Q3UZ24|Q3UZ24_MOUSE	126	133	yes	no	2	0.0012141	97.431	1		470310	0			669	338
LELQGSNSR	EIEGRTIRLELQGSNS	ELQGSNSRSQPSKTLF	R	L	E	S	R	S	0	1	1	0	0	1	1	1	0	0	2	0	0	0	0	2	0	0	0	0	0	9	0	1002.51	sp|P09405|NUCL_MOUSE	sp|P09405|NUCL_MOUSE	556	564	yes	yes	2	0.034198	46.73		1	0	1085500			670	59
LENEIQTYR	QLLDIKIRLENEIQTY	ENEIQTYRSLLEGEGS	R	L	E	Y	R	S	0	1	1	0	0	1	2	0	0	1	1	0	0	0	0	0	1	0	1	0	0	9	0	1164.58	CON__P13645	CON__P13645	442	450	no	no	2	1.3271e-08	146.11	1	1	24921000	20565000		+	671	13
LEQEIATYR	ILLDVKTRLEQEIATY	EQEIATYRRLLEGEDA	R	L	E	Y	R	R	1	1	0	0	0	1	2	0	0	1	1	0	0	0	0	0	1	0	1	0	0	9	0	1121.57	CON__P02533;sp|Q61414|K1C15_MOUSE;tr|B1AQ77|B1AQ77_MOUSE;CON__A2A4G1;sp|P19001|K1C19_MOUSE;CON__P19001;CON__Q61782;CON__P08779;sp|Q9Z2K1|K1C16_MOUSE;CON__Q9Z2K1;CON__Q3ZAW8;CON__Q04695;sp|Q9QWL7|K1C17_MOUSE;CON__Q9QWL7;CON__P13646-1;CON__ENSEMBL:ENSP00000377550;CON__P08727	CON__P02533	408	416	no	no	2	4.0379e-12	169.58	1	1	3616700	1214500		+	672	4;11;21;14;10
LEQELFSGGNTGINFEK	KPLPPSERLEQELFSG	NTGINFEKYDDIPVEA	R	L	E	E	K	Y	0	0	2	0	0	1	3	3	0	1	2	1	0	2	0	1	1	0	0	0	0	17	0	1881.91	sp|Q62095|DDX3Y_MOUSE;sp|Q62167|DDX3X_MOUSE;sp|P16381|DDX3L_MOUSE	sp|Q62167|DDX3X_MOUSE	146	162	no	no	2	1.5235e-12	158.92	1	1	2037800	1445100			673	199;198
LETPNTFPK	TPQAKKVKLETPNTFP	ETPNTFPKRKKGERRA	K	L	E	P	K	R	0	0	1	0	0	0	1	0	0	0	1	1	0	1	2	0	2	0	0	0	0	9	0	1045.54	tr|E9Q5C9|E9Q5C9_MOUSE	tr|E9Q5C9|E9Q5C9_MOUSE	608	616	yes	yes	2	0.019763	54.066		1	0	578590			674	344
LFDEEEGPNEK	FEDNSNEKLFDEEEGP	EEEGPNEKLFDDSDER	K	L	F	E	K	L	0	0	1	1	0	0	4	1	0	0	1	1	0	1	1	0	0	0	0	0	0	11	0	1305.57	sp|Q8BGC0|HTSF1_MOUSE	sp|Q8BGC0|HTSF1_MOUSE	709	719	yes	yes	2	0.0012957	80.245		1	0	534800			675	230
LFDFVNAK	IEREEYGKLFDFVNAK	LFDFVNAKKLNIKNRG	K	L	F	A	K	K	1	0	1	1	0	0	0	0	0	0	1	1	0	2	0	0	0	0	0	1	0	8	0	952.502	tr|A2AW05|A2AW05_MOUSE;sp|Q08943|SSRP1_MOUSE;sp|Q08943-2|SSRP1_MOUSE	tr|A2AW05|A2AW05_MOUSE	414	421	yes	no	2	0.029793	52.716		1	0	321710			676	166
LFEAEAQDLFR	LQNTDNRRLFEAEAQD	AEAQDLFRDIQSLPQK	R	L	F	F	R	D	2	1	0	1	0	1	2	0	0	0	2	0	0	2	0	0	0	0	0	0	0	11	0	1337.66	sp|Q9EQP2|EHD4_MOUSE	sp|Q9EQP2|EHD4_MOUSE	273	283	yes	yes	2	4.2845e-05	122.33	1	1	700640	330410			677	309
LFEPVVIPVGR	MESIWKQKLFEPVVIP	PVVIPVGRLFRPNERQ	K	L	F	G	R	L	0	1	0	0	0	0	1	1	0	1	1	0	0	1	2	0	0	0	0	3	0	11	0	1224.72	tr|A0A087WPH0|A0A087WPH0_MOUSE;sp|O70145|NCF2_MOUSE	tr|A0A087WPH0|A0A087WPH0_MOUSE	93	103	yes	no	2	0.0008925	87.789	1	1	797450	472600			678	47
LFGAPEPSTIAR	PTDALANKLFGAPEPS	PEPSTIARSLPTTVPE	K	L	F	A	R	S	2	1	0	0	0	0	1	1	0	1	1	0	0	1	2	1	1	0	0	0	0	12	0	1257.67	tr|Z4YJT3|Z4YJT3_MOUSE;sp|Q6ZQ58|LARP1_MOUSE	tr|Z4YJT3|Z4YJT3_MOUSE	731	742	yes	no	2	0.0058748	60.255		1	0	327320			679	217
LFQTALQEEIK	REEYLLLRLFQTALQE	TALQEEIKSKVDQIQE	R	L	F	I	K	S	1	0	0	0	0	2	2	0	0	1	2	1	0	1	0	0	1	0	0	0	0	11	0	1318.71	sp|Q9JKF1|IQGA1_MOUSE	sp|Q9JKF1|IQGA1_MOUSE	1025	1035	yes	yes	2	0.0002175	107.09	1	1	1714900	958880			680	316
LFVSEGSPGSLPVLAAAAR	________________	PVLAAAARARGRAELL	R	L	F	A	R	A	4	1	0	0	0	0	1	2	0	0	3	0	0	1	2	3	0	0	0	2	0	19	0	1841	sp|Q68FL6|SYMC_MOUSE;tr|E9QB02|E9QB02_MOUSE	sp|Q68FL6|SYMC_MOUSE	3	21	yes	no	2	6.0573e-06	91.518	1		310620	0			681	206
LGAASLGAEDPETQVVLINAVK	TRLADVVKLGAASLGA	VVLINAVKDVAKALGD	K	L	G	V	K	D	4	0	1	1	0	1	2	2	0	1	3	1	0	0	1	1	1	0	0	3	0	22	0	2194.18	sp|P26039|TLN1_MOUSE	sp|P26039|TLN1_MOUSE	2064	2085	yes	yes	2	1.4719e-07	102.07	1	1	413110	409340			682	86
LGAEPTSETQDELQR	SEGDQEERLGAEPTSE	ETQDELQRLLGLLRDQ	R	L	G	Q	R	L	1	1	0	1	0	2	3	1	0	0	2	0	0	0	1	1	2	0	0	0	0	15	0	1672.79	sp|Q9DBY8|NVL_MOUSE	sp|Q9DBY8|NVL_MOUSE	515	529	yes	yes	2	0.00030937	87.447		1	0	620580			683	305
LGDLYEEEMR	LKGQGKSRLGDLYEEE	DLYEEEMRELRRQVDQ	R	L	G	M	R	E	0	1	0	1	0	0	3	1	0	0	2	0	1	0	0	0	0	0	1	0	0	10	0	1253.56	sp|P20152|VIME_MOUSE	sp|P20152|VIME_MOUSE	146	155	yes	yes	2	0.0002724	101.3	2	2	1613900	4025300			684	79
LGDPLEAFPVFK	AKVDAANRLGDPLEAF	LEAFPVFKKYDRNGLN	R	L	G	F	K	K	1	0	0	1	0	0	1	1	0	0	2	1	0	2	2	0	0	0	0	1	0	12	0	1331.71	sp|Q8VE10|NAA40_MOUSE	sp|Q8VE10|NAA40_MOUSE	35	46	yes	yes	2	0.010932	54.005	1		246270	0			685	264
LGEHNIDVLEGNEQFINAAK	YKSRIQVRLGEHNIDV	EQFINAAKIITHPNFN	R	L	G	A	K	I	2	0	3	1	0	1	3	2	1	2	2	1	0	1	0	0	0	0	0	1	0	20	0	2210.1	CON__P00761	CON__P00761	58	77	yes	yes	2;3	1.3772e-11	132.87	2	2	82194000	30991000		+	686	1
LGEYGFQNALIVR	QNCDQFEKLGEYGFQN	FQNALIVRYTRKVPQV	K	L	G	V	R	Y	1	1	1	0	0	1	1	2	0	1	2	0	0	1	0	0	0	0	1	1	0	13	0	1478.79	CON__P02769	CON__P02769	421	433	yes	yes	2	2.2186e-13	175.48	1	1	3628700	2789500		+	687	8
LGFAGVVQEISFGTTK	FSELTSEKLGFAGVVQ	EISFGTTKDKMLVIEK	K	L	G	T	K	D	1	0	0	0	0	1	1	3	0	1	1	1	0	2	0	1	2	0	0	2	0	16	0	1652.88	sp|P80316|TCPE_MOUSE	sp|P80316|TCPE_MOUSE	353	368	yes	yes	2	0.0010353	70.117	1	1	181310	161300			688	156
LGGIPVGVVAVETR	TVVVGRARLGGIPVGV	GVVAVETRTVELSIPA	R	L	G	T	R	T	1	1	0	0	0	0	1	3	0	1	1	0	0	0	1	0	1	0	0	4	0	14	0	1365.8	sp|Q5SWU9|ACACA_MOUSE;sp|Q5SWU9-2|ACACA_MOUSE	sp|Q5SWU9|ACACA_MOUSE	1977	1990	yes	no	2	0.015286	48.527	1	1	462610	272020			689	182
LGIHEDSTNR	EAFSKNLKLGIHEDST	IHEDSTNRRRLSELLR	K	L	G	N	R	R	0	1	1	1	0	0	1	1	1	1	1	0	0	0	0	1	1	0	0	0	0	10	0	1140.55	sp|P11499|HS90B_MOUSE;tr|E9Q0C3|E9Q0C3_MOUSE	sp|P11499|HS90B_MOUSE	439	448	yes	no	2;3	0.018605	48.284	2	1	2876900	898120			690	67
LGIIGVVNR	MGRVIPVKLGIIGVVN	GIIGVVNRSQLDINNK	K	L	G	N	R	S	0	1	1	0	0	0	0	2	0	2	1	0	0	0	0	0	0	0	0	2	0	9	0	939.587	sp|Q8K1M6-3|DNM1L_MOUSE;tr|E9PUD2|E9PUD2_MOUSE;sp|Q8K1M6-2|DNM1L_MOUSE;sp|Q8K1M6|DNM1L_MOUSE;sp|Q8K1M6-4|DNM1L_MOUSE	sp|Q8K1M6-3|DNM1L_MOUSE	239	247	yes	no	2	0.00061993	93.162	1	1	943500	514300			691	256
LGLAPQIQDLYGK	ALSLYLFKLGLAPQIQ	QIQDLYGKVDFTEEEI	K	L	G	G	K	V	1	0	0	1	0	2	0	2	0	1	3	1	0	0	1	0	0	0	1	0	0	13	0	1414.78	sp|Q9JKF1|IQGA1_MOUSE	sp|Q9JKF1|IQGA1_MOUSE	162	174	yes	yes	2	0.0010188	78.529	1	1	1182500	977140			692	316
LGNFFSPK	RNGVYLAKLGNFFSPK	LGNFFSPKVVSLKKIY	K	L	G	P	K	V	0	0	1	0	0	0	0	1	0	0	1	1	0	2	1	1	0	0	0	0	0	8	0	908.476	sp|Q9JKF1|IQGA1_MOUSE	sp|Q9JKF1|IQGA1_MOUSE	81	88	yes	yes	2	0.012745	68.016	1		536410	0			693	316
LGSSEVEQVQLVVDGVK	FDISNADRLGSSEVEQ	QLVVDGVKLMVEMEKK	R	L	G	V	K	L	0	0	0	1	0	2	2	2	0	0	2	1	0	0	0	2	0	0	0	5	0	17	0	1784.95	sp|P07310|KCRM_MOUSE	sp|P07310|KCRM_MOUSE	342	358	yes	yes	2;3	1.9892e-12	157.84	2	1	2454200	973070			694	54
LGSTVFVANLDYK	RAMQKAGRLGSTVFVA	FVANLDYKVGWKKLKE	R	L	G	Y	K	V	1	0	1	1	0	0	0	1	0	0	2	1	0	1	0	1	1	0	1	2	0	13	0	1425.75	sp|Q9D0E1-2|HNRPM_MOUSE;sp|Q9D0E1|HNRPM_MOUSE;tr|B8JK33|B8JK33_MOUSE;tr|B8JK32|B8JK32_MOUSE;tr|F6W322|F6W322_MOUSE	sp|Q9D0E1-2|HNRPM_MOUSE	162	174	yes	no	2	0.001482	72.898	1	1	1044100	1233300			695	298
LGTLSALDILIK	RKNQRALKLGTLSALD	SALDILIKNYSDSLTA	K	L	G	I	K	N	1	0	0	1	0	0	0	1	0	2	4	1	0	0	0	1	1	0	0	0	0	12	0	1255.78	sp|Q6ZQ38|CAND1_MOUSE	sp|Q6ZQ38|CAND1_MOUSE	668	679	yes	yes	2	0.020072	48.513	1		102400	0			696	216
LIADVAPSAIR	MGIHGLAKLIADVAPS	DVAPSAIRENDIKSYF	K	L	I	I	R	E	3	1	0	1	0	0	0	0	0	2	1	0	0	0	1	1	0	0	0	1	0	11	0	1124.66	sp|P39749|FEN1_MOUSE;tr|Q91Z50|Q91Z50_MOUSE	sp|P39749|FEN1_MOUSE	9	19	yes	no	2	0.0037248	68.786	1	1	645420	536150			697	102
LIFQMPQNK	TNPTYLAKLIFQMPQN	IFQMPQNKSTKFMDSV	K	L	I	N	K	S	0	0	1	0	0	2	0	0	0	1	1	1	1	1	1	0	0	0	0	0	0	9	0	1117.6	sp|Q9JKF1|IQGA1_MOUSE;sp|Q3UQ44|IQGA2_MOUSE;tr|F8VQ29|F8VQ29_MOUSE	sp|Q9JKF1|IQGA1_MOUSE	989	997	yes	no	2	0.00065557	94.114	2		426800	0			698	316
LINAIELK	DQCDRCGKLINAIELK	LINAIELKKPQCKICR	K	L	I	L	K	K	1	0	1	0	0	0	1	0	0	2	2	1	0	0	0	0	0	0	0	0	0	8	0	912.564	sp|Q68FL6|SYMC_MOUSE;tr|E9QB02|E9QB02_MOUSE	sp|Q68FL6|SYMC_MOUSE	426	433	yes	no	2	0.022687	56.434	1		338930	0			699	206
LINLVGESLR	EGREEDQRLINLVGES	NLVGESLRLLGNTFVA	R	L	I	L	R	L	0	1	1	0	0	0	1	1	0	1	3	0	0	0	0	1	0	0	0	1	0	10	0	1112.66	tr|G3UYQ2|G3UYQ2_MOUSE;tr|Q3TDL4|Q3TDL4_MOUSE;tr|G3UZT6|G3UZT6_MOUSE;tr|Q3UF95|Q3UF95_MOUSE;sp|Q9Z1R2|BAG6_MOUSE;tr|G3UXT8|G3UXT8_MOUSE	tr|G3UYQ2|G3UYQ2_MOUSE	300	309	yes	no	2	0.0010486	83.045	1		375610	0			700	334
LISLTDENALAGNEELTVK	SDALDKIRLISLTDEN	GNEELTVKIKCDKEKN	R	L	I	V	K	I	2	0	2	1	0	0	3	1	0	1	4	1	0	0	0	1	2	0	0	1	0	19	0	2029.06	sp|P08113|ENPL_MOUSE	sp|P08113|ENPL_MOUSE	117	135	yes	yes	2	0.0014313	61.963	1		265600	0			701	57
LISQIVSSITASLR	PTYTNLNRLISQIVSS	SSITASLRFDGALNVD	R	L	I	L	R	F	1	1	0	0	0	1	0	0	0	3	2	0	0	0	0	4	1	0	0	1	0	14	0	1486.87	sp|P05213|TBA1B_MOUSE;sp|P68368|TBA4A_MOUSE;sp|P68373|TBA1C_MOUSE;sp|Q9JJZ2|TBA8_MOUSE	sp|P05213|TBA1B_MOUSE	230	243	no	no	2	0.0017707	70.26	1		258930	0			702	52;152;150
LISWYDNEYGYSNR	ALNDNFVKLISWYDNE	NEYGYSNRVVDLMAYM	K	L	I	N	R	V	0	1	2	1	0	0	1	1	0	1	1	0	0	0	0	2	0	1	3	0	0	14	0	1778.79	sp|P16858|G3P_MOUSE;tr|S4R257|S4R257_MOUSE;tr|S4R1W1|S4R1W1_MOUSE;tr|D3YYI5|D3YYI5_MOUSE;tr|D3Z0Z9|D3Z0Z9_MOUSE	sp|P16858|G3P_MOUSE	308	321	yes	no	2	1.6574e-06	126.56	1	1	1483800	317750			703	75
LITPAVVSER	CKEVPNYKLITPAVVS	TPAVVSERLKIRGSLA	K	L	I	E	R	L	1	1	0	0	0	0	1	0	0	1	1	0	0	0	1	1	1	0	0	2	0	10	0	1083.63	sp|P62852|RS25_MOUSE	sp|P62852|RS25_MOUSE	67	76	yes	yes	2	0.0010646	82.831		1	0	950120			704	139
LITPLAFALTSDNR	YKILQDPRLITPLAFA	FALTSDNREQVQSGLG	R	L	I	N	R	E	2	1	1	1	0	0	0	0	0	1	3	0	0	1	1	1	2	0	0	0	0	14	0	1530.84	tr|D3Z7B5|D3Z7B5_MOUSE;sp|Q8BWY9|CIP2A_MOUSE	tr|D3Z7B5|D3Z7B5_MOUSE	510	523	yes	no	2	0.0046688	57.414		1	0	116160			705	241
LIVPVLLDASVPPYDK	EKIKDAMKLIVPVLLD	ASVPPYDKIRVLLLYI	K	L	I	D	K	I	1	0	0	2	0	0	0	0	0	1	3	1	0	0	3	1	0	0	1	3	0	16	0	1737.99	sp|Q64324|STXB2_MOUSE;tr|F8WGM5|F8WGM5_MOUSE	sp|Q64324|STXB2_MOUSE	388	403	yes	no	2	0.0014445	67.646	1	1	197860	114710			706	203
LKEVLEYNALGGK	EIGDAIARLKEVLEYN	EYNALGGKYNRGLTVV	R	L	K	G	K	Y	1	0	1	0	0	0	2	2	0	0	3	2	0	0	0	0	0	0	1	1	0	13	1	1432.79	sp|Q920E5|FPPS_MOUSE	sp|Q920E5|FPPS_MOUSE	45	57	yes	yes	3	0.0056224	73.219	1		704560	0			707	273
LKYENEVALR	RLAADDFRLKYENEVA	YENEVALRQSVEADIN	R	L	K	L	R	Q	1	1	1	0	0	0	2	0	0	0	2	1	0	0	0	0	0	0	1	1	0	10	1	1233.67	CON__P13645	CON__P13645	236	245	yes	yes	2;3	2.2378e-10	167.11	1	2	11883000	18184000		+	708	13
LLADQAEAR	KADKARKKLLADQAEA	LADQAEARRSKTKEAR	K	L	L	A	R	R	3	1	0	1	0	1	1	0	0	0	2	0	0	0	0	0	0	0	0	0	0	9	0	985.519	tr|A2A547|A2A547_MOUSE;sp|P84099|RL19_MOUSE	tr|A2A547|A2A547_MOUSE	152	160	yes	no	2	0.032005	47.844		1	0	473450			709	159
LLAEGHPDPDAELQR	ELEEIRQRLLAEGHPD	DPDAELQRMEQEAERR	R	L	L	Q	R	M	2	1	0	2	0	1	2	1	1	0	3	0	0	0	2	0	0	0	0	0	0	15	0	1659.82	tr|S4R2B0|S4R2B0_MOUSE;sp|B2RY56|RBM25_MOUSE	tr|S4R2B0|S4R2B0_MOUSE	545	559	yes	no	3	0.036626	29.912		1	0	762280			710	35
LLAEQEELER	RRKELRRKLLAEQEEL	AEQEELERQMKELQAA	K	L	L	E	R	Q	1	1	0	0	0	1	4	0	0	0	3	0	0	0	0	0	0	0	0	0	0	10	0	1228.63	sp|Q6A028|SWP70_MOUSE	sp|Q6A028|SWP70_MOUSE	330	339	yes	yes	2	0.00056422	89.561	1		686730	0			711	207
LLAGQIR				L	L	I	R		1	1	0	0	0	1	0	1	0	1	2	0	0	0	0	0	0	0	0	0	0	7	0	769.481		REV__sp|O09008|MFNG_MOUSE			yes	yes	2	0.0083155	87.582	1		254680	0	+		712	31
LLDAQLATGGIVDPR	IPAEEALRLLDAQLAT	TGGIVDPRLGFHLPLE	R	L	L	P	R	L	2	1	0	2	0	1	0	2	0	1	3	0	0	0	1	0	1	0	0	1	0	15	0	1537.85	tr|E9Q3W4|E9Q3W4_MOUSE;sp|Q9QXS1-15|PLEC_MOUSE;sp|Q9QXS1-10|PLEC_MOUSE;sp|Q9QXS1-9|PLEC_MOUSE;sp|Q9QXS1-12|PLEC_MOUSE;sp|Q9QXS1-11|PLEC_MOUSE;sp|Q9QXS1-13|PLEC_MOUSE;sp|Q9QXS1-5|PLEC_MOUSE;sp|Q9QXS1-3|PLEC_MOUSE;sp|Q9QXS1-16|PLEC_MOUSE;sp|Q9QXS1-4|PLEC_MOUSE;sp|Q9QXS1-14|PLEC_MOUSE;sp|Q9QXS1-6|PLEC_MOUSE;sp|Q9QXS1-7|PLEC_MOUSE;sp|Q9QXS1-8|PLEC_MOUSE;sp|Q9QXS1-2|PLEC_MOUSE;sp|Q9QXS1|PLEC_MOUSE	tr|E9Q3W4|E9Q3W4_MOUSE	3638	3652	yes	no	2	0.00068316	73.833		1	0	712510			713	321
LLDAQLSTGGIVDPSK	IPREQGLRLLDAQLST	GGIVDPSKSHRVPLDV	R	L	L	S	K	S	1	0	0	2	0	1	0	2	0	1	3	1	0	0	1	2	1	0	0	1	0	16	0	1612.87	tr|E9Q3W4|E9Q3W4_MOUSE;sp|Q9QXS1-15|PLEC_MOUSE;sp|Q9QXS1-10|PLEC_MOUSE;sp|Q9QXS1-9|PLEC_MOUSE;sp|Q9QXS1-12|PLEC_MOUSE;sp|Q9QXS1-11|PLEC_MOUSE;sp|Q9QXS1-13|PLEC_MOUSE;sp|Q9QXS1-5|PLEC_MOUSE;sp|Q9QXS1-3|PLEC_MOUSE;sp|Q9QXS1-16|PLEC_MOUSE;sp|Q9QXS1-4|PLEC_MOUSE;sp|Q9QXS1-14|PLEC_MOUSE;sp|Q9QXS1-6|PLEC_MOUSE;sp|Q9QXS1-7|PLEC_MOUSE;sp|Q9QXS1-8|PLEC_MOUSE;sp|Q9QXS1-2|PLEC_MOUSE;sp|Q9QXS1|PLEC_MOUSE;tr|…	tr|E9Q3W4|E9Q3W4_MOUSE	2972	2987	yes	no	2	0.0030009	58.246		1	0	904260			714	321
LLDEDEIR	ESVELALKLLDEDEIR	LLDEDEIRGYKLHVEV	K	L	L	I	R	G	0	1	0	2	0	0	2	0	0	1	2	0	0	0	0	0	0	0	0	0	0	8	0	1001.5	sp|Q8BGC0|HTSF1_MOUSE	sp|Q8BGC0|HTSF1_MOUSE	201	208	yes	yes	2	0.0037008	85.676		1	0	680230			715	230
LLDEEEATDNDLR	EILEESLRLLDEEEAT	EATDNDLRAKFKDRWQ	R	L	L	L	R	A	1	1	1	3	0	0	3	0	0	0	3	0	0	0	0	0	1	0	0	0	0	13	0	1531.7	sp|Q9WU78|PDC6I_MOUSE;sp|Q9WU78-3|PDC6I_MOUSE	sp|Q9WU78|PDC6I_MOUSE	457	469	yes	no	2	0.0007823	84.753	1		839130	0			716	327
LLDGWWVVR	EAIEVIHKLLDGWWVV	LDGWWVVRKGDITGYF	K	L	L	V	R	K	0	1	0	1	0	0	0	1	0	0	2	0	0	0	0	0	0	2	0	2	0	9	0	1142.62	tr|S4R293|S4R293_MOUSE;sp|Q09014|NCF1_MOUSE;tr|F8WH69|F8WH69_MOUSE	tr|S4R293|S4R293_MOUSE	259	267	yes	no	2	0.01545	56.258	1		177940	0			717	167
LLDNWDTLASTLSK	LGKQLNLKLLDNWDTL	TLASTLSKVREQLGPV	K	L	L	S	K	V	1	0	1	2	0	0	0	0	0	0	4	1	0	0	0	2	2	1	0	0	0	14	0	1575.81	CON__P15497	CON__P15497	69	82	yes	yes	2	3.9925e-07	131.61	1	1	1528500	982260		+	718	16
LLDPEDVDVPQPDEK	ERDLGVTRLLDPEDVD	DVPQPDEKSIITYVSS	R	L	L	E	K	S	0	0	0	4	0	1	2	0	0	0	2	1	0	0	3	0	0	0	0	2	0	15	0	1707.82	tr|E9Q3W4|E9Q3W4_MOUSE;sp|Q9QXS1-15|PLEC_MOUSE;sp|Q9QXS1-10|PLEC_MOUSE;sp|Q9QXS1-9|PLEC_MOUSE;sp|Q9QXS1-12|PLEC_MOUSE;sp|Q9QXS1-11|PLEC_MOUSE;sp|Q9QXS1-13|PLEC_MOUSE;sp|Q9QXS1-5|PLEC_MOUSE;sp|Q9QXS1-3|PLEC_MOUSE;sp|Q9QXS1-16|PLEC_MOUSE;sp|Q9QXS1-4|PLEC_MOUSE;sp|Q9QXS1-14|PLEC_MOUSE;sp|Q9QXS1-6|PLEC_MOUSE;sp|Q9QXS1-7|PLEC_MOUSE;sp|Q9QXS1-8|PLEC_MOUSE;sp|Q9QXS1-2|PLEC_MOUSE;sp|Q9QXS1|PLEC_MOUSE;tr|…	tr|E9Q3W4|E9Q3W4_MOUSE	78	92	yes	no	2	0.0040533	56.514		1	0	437630			719	321
LLEAQIATGGIIDPK	IEKGHGIRLLEAQIAT	TGGIIDPKESHRLPVD	R	L	L	P	K	E	2	0	0	1	0	1	1	2	0	3	2	1	0	0	1	0	1	0	0	0	0	15	0	1537.87	tr|E9PZW0|E9PZW0_MOUSE;sp|E9Q557|DESP_MOUSE	tr|E9PZW0|E9PZW0_MOUSE	1780	1794	yes	no	2	1.1008e-05	118.71	1	1	513770	281130			720	36
LLEGEDAHLSSSQFSSGSQSSR	QEIATYRRLLEGEDAH	SSGSQSSRDVTSSSRQ	R	L	L	S	R	D	1	1	0	1	0	2	2	2	1	0	3	0	0	1	0	8	0	0	0	0	0	22	0	2308.06	CON__P02533;CON__Q61782	CON__P02533	418	439	yes	no	3	1.118e-09	117.27	1	1	3069000	1691600		+	721	4
LLEGEECR	VEIATYRKLLEGEECR	LLEGEECRMSGDLSSN	K	L	L	C	R	M	0	1	0	0	1	0	3	1	0	0	2	0	0	0	0	0	0	0	0	0	0	8	0	1004.46	CON__P35908;CON__Q01546;sp|Q6NXH9|K2C73_MOUSE;CON__Q6NXH9;sp|P07744|K2C4_MOUSE;CON__P07744;CON__P02538;CON__P48668;CON__P04259;CON__O95678;tr|E9Q1Z0|E9Q1Z0_MOUSE;CON__P13647;CON__Q8N1N4-2;CON__Q7RTT2;sp|Q3UV17|K22O_MOUSE;CON__Q7RTS7;CON__Q32MB2	CON__P35908	489	496	no	no	2	0.00090049	101.25	1	1	1411500	581030		+	722	20;5;15;27;174
LLEGEEER	MEIHAYRKLLEGEEER	LLEGEEERLRLSPSPT	K	L	L	E	R	L	0	1	0	0	0	0	4	1	0	0	2	0	0	0	0	0	0	0	0	0	0	8	0	973.472	sp|P14733|LMNB1_MOUSE;sp|P21619-2|LMNB2_MOUSE;sp|P21619|LMNB2_MOUSE;sp|P48678|LMNA_MOUSE;sp|P48678-2|LMNA_MOUSE;sp|P48678-3|LMNA_MOUSE	sp|P48678|LMNA_MOUSE	379	386	no	no	2	0.020184	59.35	1	1	396220	1622800			723	113;73
LLEGEESR	IEIATYRKLLEGEESR	LLEGEESRISLPLPTF	K	L	L	S	R	I	0	1	0	0	0	0	3	1	0	0	2	0	0	0	0	1	0	0	0	0	0	8	0	931.461	sp|P20152|VIME_MOUSE;sp|P31001|DESM_MOUSE;sp|P15331-3|PERI_MOUSE;tr|G5E846|G5E846_MOUSE;sp|P15331|PERI_MOUSE;tr|G3X981|G3X981_MOUSE;sp|P15331-2|PERI_MOUSE	sp|P20152|VIME_MOUSE	403	410	no	no	2	0.019216	60.478		1	0	1148400			724	79
LLEGEEYR	IEIATYRKLLEGEEYR	LLEGEEYRMSGECQSA	K	L	L	Y	R	M	0	1	0	0	0	0	3	1	0	0	2	0	0	0	0	0	0	0	1	0	0	8	0	1007.49	CON__P19013	CON__P19013	516	523	yes	yes	2	0.021464	57.859	1		432790	0		+	725	17
LLEPVLLLGK	EPRTLQYKLLEPVLLL	EPVLLLGKERFAGVDI	K	L	L	G	K	E	0	0	0	0	0	0	1	1	0	0	5	1	0	0	1	0	0	0	0	1	0	10	0	1093.71	sp|P14131|RS16_MOUSE	sp|P14131|RS16_MOUSE	51	60	yes	yes	2	0.0079962	61.78	1	1	569240	1493000			726	71
LLETTDRPDGHQNNLR	SFELIVQKLLETTDRP	DGHQNNLRSSAYESLM	K	L	L	L	R	S	0	2	2	2	0	1	1	1	1	0	3	0	0	0	1	0	2	0	0	0	0	16	1	1877.93	sp|P70168|IMB1_MOUSE	sp|P70168|IMB1_MOUSE	510	525	yes	yes	3	0.0084355	63.727	1		626200	0			727	153
LLGEIAQGNENYAGIAAR	AVSSAIAKLLGEIAQG	NYAGIAARDVAGGLRS	K	L	L	A	R	D	4	1	2	0	0	1	2	3	0	2	2	0	0	0	0	0	0	0	1	0	0	18	0	1858.95	sp|P26039|TLN1_MOUSE	sp|P26039|TLN1_MOUSE	1105	1122	yes	yes	2	0.001712	61.87	1	1	631070	539480			728	86
LLGGLAVR	QAESLRYKLLGGLAVR	LLGGLAVRRACYGVLR	K	L	L	V	R	R	1	1	0	0	0	0	0	2	0	0	3	0	0	0	0	0	0	0	0	1	0	8	0	797.512	sp|P62908|RS3_MOUSE;tr|D3YV43|D3YV43_MOUSE	sp|P62908|RS3_MOUSE	109	116	yes	no	2	0.023994	55.676		1	0	502330			729	141
LLGMSGK	DEDEEDVKLLGMSGKR	KLLGMSGKRSAPGGGN	K	L	L	G	K	R	0	0	0	0	0	0	0	2	0	0	2	1	1	0	0	1	0	0	0	0	0	7	0	704.389	tr|Q9DAY9|Q9DAY9_MOUSE;tr|Q5SQB5|Q5SQB5_MOUSE;sp|Q61937|NPM_MOUSE;tr|Q5SQB0|Q5SQB0_MOUSE;tr|E9Q5T3|E9Q5T3_MOUSE	tr|Q9DAY9|Q9DAY9_MOUSE	135	141	yes	no	2	0.026759	40.573		1	0	0			730	195
LLLEDLGYTVK	QVDLREMKLLLEDLGY	EDLGYTVKVKENLTAL	K	L	L	V	K	V	0	0	0	1	0	0	1	1	0	0	4	1	0	0	0	0	1	0	1	1	0	11	0	1262.71	sp|P29452|CASP1_MOUSE	sp|P29452|CASP1_MOUSE	190	200	yes	yes	2	0.0015049	76.332	1		235990	0			731	91
LLLLGAGESGK	QVYRATHRLLLLGAGE	LGAGESGKSTIVKQMR	R	L	L	G	K	S	1	0	0	0	0	0	1	3	0	0	4	1	0	0	0	1	0	0	0	0	0	11	0	1056.62	tr|A2A610|A2A610_MOUSE;tr|A2AE31|A2AE31_MOUSE;tr|A2AE32|A2AE32_MOUSE;sp|P20612|GNAT1_MOUSE;sp|Q9DC51|GNAI3_MOUSE;sp|Q3V3I2|GNAT3_MOUSE;sp|P50149|GNAT2_MOUSE;sp|P18872-2|GNAO_MOUSE;sp|P18872|GNAO_MOUSE;sp|B2RSH2|GNAI1_MOUSE;sp|P08752|GNAI2_MOUSE;tr|Z4YKV1|Z4YKV1_MOUSE;sp|P63094-2|GNAS2_MOUSE;sp|Q8CGK7|GNAL_MOUSE;sp|P63094|GNAS2_MOUSE;tr|Q66L47|Q66L47_MOUSE;sp|Q6R0H7-4|GNAS1_MOUSE;sp|Q6R0H7|GNAS1_M…	tr|A2A610|A2A610_MOUSE	43	53	yes	no	2	0.0063972	62.166	1		319160	0			732	34
LLPLTQYTDSSVR	PDRCVVQRLLPLTQYT	QYTDSSVRRGGVVGTL	R	L	L	V	R	R	0	1	0	1	0	1	0	0	0	0	3	0	0	0	1	2	2	0	1	1	0	13	0	1491.79	sp|Q8C3I8|HGH1_MOUSE	sp|Q8C3I8|HGH1_MOUSE	211	223	yes	yes	2	0.0051742	59.227		1	0	348930			733	247
LLQAFLER	GNIPALVRLLQAFLER	LLQAFLERGSSTIATA	R	L	L	E	R	G	1	1	0	0	0	1	1	0	0	0	3	0	0	1	0	0	0	0	0	0	0	8	0	988.571	tr|E9Q1T9|E9Q1T9_MOUSE;sp|Q9ERK4|XPO2_MOUSE;tr|F6ZEW4|F6ZEW4_MOUSE	tr|E9Q1T9|E9Q1T9_MOUSE	651	658	yes	no	2	0.0010019	100.02	1		5275700	0			734	311
LLQDFFNGK	TRIPKIQKLLQDFFNG	LQDFFNGKELNKSINP	K	L	L	G	K	E	0	0	1	1	0	1	0	1	0	0	2	1	0	2	0	0	0	0	0	0	0	9	0	1080.56	sp|P63017|HSP7C_MOUSE;tr|Q504P4|Q504P4_MOUSE;sp|P17156|HSP72_MOUSE	sp|P63017|HSP7C_MOUSE	349	357	yes	no	2	0.001666	85.807	1	1	487390	455710			735	143
LLQLVEDR	ANQAINPKLLQLVEDR	LLQLVEDRGSGRSRGR	K	L	L	D	R	G	0	1	0	1	0	1	1	0	0	0	3	0	0	0	0	0	0	0	0	1	0	8	0	984.56	sp|Q61656|DDX5_MOUSE;tr|Q8BTS0|Q8BTS0_MOUSE	sp|Q61656|DDX5_MOUSE	471	478	yes	no	2	0.00022999	109.71	1	1	788200	783010			736	193
LLQTAATAAQQGGQANHPTAAVVTEK	RCLWEESRLLQTAATA	TAAVVTEKQQMLEQHL	R	L	L	E	K	Q	7	0	1	0	0	4	1	2	1	0	2	1	0	0	1	0	4	0	0	2	0	26	0	2575.34	sp|P42227-2|STAT3_MOUSE;sp|P42227-3|STAT3_MOUSE;sp|P42227|STAT3_MOUSE	sp|P42227-2|STAT3_MOUSE	115	140	yes	no	3	1.0616e-08	97.623	1	1	2130600	902270			737	104
LLQTSNITK	GMPEQWARLLQTSNIT	LQTSNITKLEQKKNPQ	R	L	L	T	K	L	0	0	1	0	0	1	0	0	0	1	2	1	0	0	0	1	2	0	0	0	0	9	0	1016.59	sp|Q8CIN4|PAK2_MOUSE;tr|G5E884|G5E884_MOUSE;sp|O88643|PAK1_MOUSE;tr|A3KGC3|A3KGC3_MOUSE;tr|S4R2K7|S4R2K7_MOUSE;tr|A3KGC4|A3KGC4_MOUSE;tr|A3KGC5|A3KGC5_MOUSE;sp|Q61036-2|PAK3_MOUSE;sp|Q61036|PAK3_MOUSE	sp|Q8CIN4|PAK2_MOUSE	105	113	yes	no	2	0.0043734	72.928	1	1	676680	482240			738	254
LLQVETASNSAR	QKLEERLRLLQVETAS	ETASNSARAAERSSAL	R	L	L	A	R	A	2	1	1	0	0	1	1	0	0	0	2	0	0	0	0	2	1	0	0	1	0	12	0	1287.68	tr|E9Q7G0|E9Q7G0_MOUSE	tr|E9Q7G0|E9Q7G0_MOUSE	1267	1278	yes	yes	2	5.2035e-05	120.84		1	0	874740			739	345
LLSDEDVGLMVK	DAEGDLVRLLSDEDVG	EDVGLMVKQARGLPSQ	R	L	L	V	K	Q	0	0	0	2	0	0	1	1	0	0	3	1	1	0	0	1	0	0	0	2	0	12	0	1317.68	sp|P97369|NCF4_MOUSE	sp|P97369|NCF4_MOUSE	297	308	yes	yes	2	0.037512	38.3	1		299230	0			740	160
LLSGGSVLDIIK	DELWLVMKLLSGGSVL	GSVLDIIKHIVAKGEH	K	L	L	I	K	H	0	0	0	1	0	0	0	2	0	2	3	1	0	0	0	2	0	0	0	1	0	12	0	1213.73	sp|Q6P9R2|OXSR1_MOUSE	sp|Q6P9R2|OXSR1_MOUSE	94	105	yes	yes	2	0.011605	53.6	1	1	773390	441400			741	211
LLTSLLK	HVRWPGVRLLTSLLKQ	RLLTSLLKQLGPPVQQ	R	L	L	L	K	Q	0	0	0	0	0	0	0	0	0	0	4	1	0	0	0	1	1	0	0	0	0	7	0	786.521	sp|Q9Z1Z0-2|USO1_MOUSE;sp|Q9Z1Z0|USO1_MOUSE;sp|Q9Z1Z0-3|USO1_MOUSE	sp|Q9Z1Z0-2|USO1_MOUSE	145	151	yes	no	2	0.035143	58.981	1		300760	0			742	335
LLVTDMSDAEQYR	RRVYEILRLLVTDMSD	MSDAEQYRSYRLDIKR	R	L	L	Y	R	S	1	1	0	2	0	1	1	0	0	0	2	0	1	0	0	1	1	0	1	1	0	13	0	1539.72	sp|Q8BY71|HAT1_MOUSE;tr|A2ATU9|A2ATU9_MOUSE	sp|Q8BY71|HAT1_MOUSE	334	346	yes	no	2	5.5632e-05	116.71	2	1	593140	0			743	242
LLVVTDPR	QAAFREPRLLVVTDPR	LLVVTDPRADHQPLTE	R	L	L	P	R	A	0	1	0	1	0	0	0	0	0	0	2	0	0	0	1	0	1	0	0	2	0	8	0	911.544	sp|P14206|RSSA_MOUSE	sp|P14206|RSSA_MOUSE	121	128	yes	yes	2	0.0013389	95.909	1	1	439360	348510			744	72
LLVVYPWTQR	VGGEALGRLLVVYPWT	VVYPWTQRFFESFGDL	R	L	L	Q	R	F	0	1	0	0	0	1	0	0	0	0	2	0	0	0	1	0	1	1	1	2	0	10	0	1273.72	CON__P02070;tr|E9Q223|E9Q223_MOUSE;tr|A8DUK4|A8DUK4_MOUSE;sp|P02104|HBE_MOUSE;sp|P02089|HBB2_MOUSE;sp|P02088|HBB1_MOUSE;CON__Q3SX09	CON__P02070	30	39	yes	no	2	0.0012238	80.688	1	1	1388700	983770		+	745	3
LMTTGNNTVR	PIHPPRVKLMTTGNNT	TTGNNTVRFNPNFYRN	K	L	M	V	R	F	0	1	2	0	0	0	0	1	0	0	1	0	1	0	0	0	3	0	0	1	0	10	0	1105.56	sp|Q3UE37|UBE2Z_MOUSE	sp|Q3UE37|UBE2Z_MOUSE	169	178	yes	yes	2	0.0071374	58.699	1		0	0			746	171
LNDLEDALQQAK	ALKDAKNKLNDLEDAL	EDALQQAKEDLARLLR	K	L	N	A	K	E	2	0	1	2	0	2	1	0	0	0	3	1	0	0	0	0	0	0	0	0	0	12	0	1356.69	CON__P04264	CON__P04264	444	455	yes	yes	2	2.4553e-17	184.96	1	1	23364000	15706000		+	747	9
LNDLEEALQQAK	ALKDARNKLNDLEEAL	EEALQQAKEDLARLLR	K	L	N	A	K	E	2	0	1	1	0	2	2	0	0	0	3	1	0	0	0	0	0	0	0	0	0	12	0	1370.7	CON__P35908	CON__P35908	448	459	yes	yes	2	0.00025507	105.95	1	1	6350100	4730000		+	748	20
LNEAAAGLNQAATELVQASR	TFQEAQSRLNEAAAGL	TELVQASRGTPQDLAR	R	L	N	S	R	G	6	1	2	0	0	2	2	1	0	0	3	0	0	0	0	1	1	0	0	1	0	20	0	2026.04	sp|P26039|TLN1_MOUSE	sp|P26039|TLN1_MOUSE	1242	1261	yes	yes	2	6.199e-09	113.36	1	1	344710	475580			749	86
LNITPNSGATGNNAGPK	SHTSEDARLNITPNSG	TGNNAGPKSMEVSC__	R	L	N	P	K	S	2	0	4	0	0	0	0	3	0	1	1	1	0	0	2	1	2	0	0	0	0	17	0	1624.82	sp|Q62433|NDRG1_MOUSE	sp|Q62433|NDRG1_MOUSE	372	388	yes	yes	2	5.3612e-12	149.99	1	1	2596200	2584800			750	201
LNSNTQVVLLSATMPSDVLEVTK	QIYDIFQKLNSNTQVV	SDVLEVTKKFMRDPIR	K	L	N	T	K	K	1	0	2	1	0	1	1	0	0	0	4	1	1	0	1	3	3	0	0	4	0	23	0	2458.3	sp|P60843|IF4A1_MOUSE	sp|P60843|IF4A1_MOUSE	203	225	yes	yes	2;3	0.00023114	69.27	2	2	0	0			751	120
LNTLLQR	KQMADTGKLNTLLQRA	KLNTLLQRAPQCLGKF	K	L	N	Q	R	A	0	1	1	0	0	1	0	0	0	0	3	0	0	0	0	0	1	0	0	0	0	7	0	856.513	tr|G3XA10|G3XA10_MOUSE;sp|Q8VEK3|HNRPU_MOUSE	tr|G3XA10|G3XA10_MOUSE	528	534	yes	no	2	0.0049017	94.262		1	0	926180			752	266
LNYKPQEEYPDLSK	GNTHNKFKLNYKPQEE	EEYPDLSKHNNHMAKV	K	L	N	S	K	H	0	0	1	1	0	1	2	0	0	0	2	2	0	0	2	1	0	0	2	0	0	14	1	1722.85	sp|P07310|KCRM_MOUSE	sp|P07310|KCRM_MOUSE	12	25	yes	yes	3	0.0020924	86.262	1		1197100	0			753	54
LPAAGVGDMVMATVK	GIKGRLNRLPAAGVGD	DMVMATVKKGKPELRK	R	L	P	V	K	K	3	0	0	1	0	0	0	2	0	0	1	1	2	0	1	0	1	0	0	3	0	15	0	1458.76	sp|P62830|RL23_MOUSE	sp|P62830|RL23_MOUSE	52	66	yes	yes	2	0.0001801	95.195	1	3	288270	1550000			754	138
LPIVNENDELVAIIAR	LQRSKKGKLPIVNEND	ELVAIIARTDLKKNRD	K	L	P	A	R	T	2	1	2	1	0	0	2	0	0	3	2	0	0	0	1	0	0	0	0	2	0	16	0	1777.99	sp|P24547|IMDH2_MOUSE	sp|P24547|IMDH2_MOUSE	209	224	yes	yes	2	0.025849	37.177		1	0	103820			755	83
LPLQDVYK	RPTDKPLRLPLQDVYK	LPLQDVYKIGGIGTVP	R	L	P	Y	K	I	0	0	0	1	0	1	0	0	0	0	2	1	0	0	1	0	0	0	1	1	0	8	0	974.544	sp|P10126|EF1A1_MOUSE;sp|P62631|EF1A2_MOUSE	sp|P10126|EF1A1_MOUSE	248	255	yes	no	2	0.0028605	88.177	1	1	6205300	3085000			756	63
LPNSVLGK	KKEMVTSKLPNSVLGK	LPNSVLGKIWKLADCD	K	L	P	G	K	I	0	0	1	0	0	0	0	1	0	0	2	1	0	0	1	1	0	0	0	1	0	8	0	826.491	sp|Q9EQP2|EHD4_MOUSE	sp|Q9EQP2|EHD4_MOUSE	479	486	no	no	2	0.036245	49.423	1		202740	0			757	309
LPSSSPPLEPTDTSVTSR	VTVDNLAKLPSSSPPL	TDTSVTSRRQARTGLR	K	L	P	S	R	R	0	1	0	1	0	0	1	0	0	0	2	0	0	0	4	5	3	0	0	1	0	18	0	1869.93	tr|E9PVX6|E9PVX6_MOUSE	tr|E9PVX6|E9PVX6_MOUSE	2421	2438	yes	yes	2	0.021808	36.637		1	0	518400			758	342
LPSYLDK	QGIPSKSRLPSYLDKV	RLPSYLDKVLKKRILN	R	L	P	D	K	V	0	0	0	1	0	0	0	0	0	0	2	1	0	0	1	1	0	0	1	0	0	7	0	834.449	tr|D3YW26|D3YW26_MOUSE;tr|D3Z4Z0|D3Z4Z0_MOUSE	tr|D3YW26|D3YW26_MOUSE	318	324	yes	no	2	0.0022564	104.75	1		1325100	0			759	339
LPVDVAYQR	IDPVHSHRLPVDVAYQ	PVDVAYQRGYFDEEMN	R	L	P	Q	R	G	1	1	0	1	0	1	0	0	0	0	1	0	0	0	1	0	0	0	1	2	0	9	0	1059.57	tr|E9Q3W4|E9Q3W4_MOUSE;sp|Q9QXS1-15|PLEC_MOUSE;sp|Q9QXS1-10|PLEC_MOUSE;sp|Q9QXS1-9|PLEC_MOUSE;sp|Q9QXS1-12|PLEC_MOUSE;sp|Q9QXS1-11|PLEC_MOUSE;sp|Q9QXS1-13|PLEC_MOUSE;sp|Q9QXS1-5|PLEC_MOUSE;sp|Q9QXS1-3|PLEC_MOUSE;sp|Q9QXS1-16|PLEC_MOUSE;sp|Q9QXS1-4|PLEC_MOUSE;sp|Q9QXS1-14|PLEC_MOUSE;sp|Q9QXS1-6|PLEC_MOUSE;sp|Q9QXS1-7|PLEC_MOUSE;sp|Q9QXS1-8|PLEC_MOUSE;sp|Q9QXS1-2|PLEC_MOUSE;sp|Q9QXS1|PLEC_MOUSE	tr|E9Q3W4|E9Q3W4_MOUSE	3322	3330	yes	no	2	0.0048277	72.243		1	0	835150			760	321
LPYDVTPEQALSHEEVK	SQTGEASKLPYDVTPE	ALSHEEVKTRLDNSIR	K	L	P	V	K	T	1	0	0	1	0	1	3	0	1	0	2	1	0	0	2	1	1	0	1	2	0	17	0	1953.97	sp|Q9JKF1|IQGA1_MOUSE	sp|Q9JKF1|IQGA1_MOUSE	1112	1128	yes	yes	3	5.1808e-05	87.99	1	1	2914400	1671700			761	316
LQDEIQNMKEEMAR	NYQDTIGRLQDEIQNM	NMKEEMARHLREYQDL	R	L	Q	A	R	H	1	1	1	1	0	2	3	0	0	1	1	1	2	0	0	0	0	0	0	0	0	14	1	1733.81	sp|P20152|VIME_MOUSE	sp|P20152|VIME_MOUSE	365	378	yes	yes	3	0.0079944	69.314		1	0	921860			762	79
LQDLEEALQQSK	ALQDAWQKLQDLEEAL	EEALQQSKEELARLLR	K	L	Q	S	K	E	1	0	0	1	0	3	2	0	0	0	3	1	0	0	0	1	0	0	0	0	0	12	0	1400.71	CON__Q7Z794	CON__Q7Z794	428	439	yes	yes	2	0.0056669	60.901	1		500380	0		+	763	28
LQEALEDER	ELEDMYLKLQEALEDE	QEALEDERQARQDEET	K	L	Q	E	R	Q	1	1	0	1	0	1	3	0	0	0	2	0	0	0	0	0	0	0	0	0	0	9	0	1101.53	sp|Q6A028|SWP70_MOUSE	sp|Q6A028|SWP70_MOUSE	429	437	yes	yes	2	0.0097516	64.82	1		436300	0			764	207
LQEEMLQR	DIMRLREKLQEEMLQR	LQEEMLQREEAESTLQ	K	L	Q	Q	R	E	0	1	0	0	0	2	2	0	0	0	2	0	1	0	0	0	0	0	0	0	0	8	0	1045.52	sp|P20152|VIME_MOUSE	sp|P20152|VIME_MOUSE	189	196	yes	yes	2	0.0054548	80.455	1	2	630770	1710100			765	79
LQELIQK	LHSIMVLKLQELIQKG	KLQELIQKGTKLVLEQ	K	L	Q	Q	K	G	0	0	0	0	0	2	1	0	0	1	2	1	0	0	0	0	0	0	0	0	0	7	0	870.517	sp|Q8BKC5|IPO5_MOUSE;sp|Q8BKC5-2|IPO5_MOUSE	sp|Q8BKC5|IPO5_MOUSE	497	503	yes	no	2	0.0023921	104.21	1	1	664790	259410			766	235
LQEQLQDLEELQK	AKKQQNQKLQEQLQDL	QDLEELQKENKELRSE	K	L	Q	Q	K	E	0	0	0	1	0	4	3	0	0	0	4	1	0	0	0	0	0	0	0	0	0	13	0	1612.83	tr|E9Q7G0|E9Q7G0_MOUSE;tr|F6ZQA3|F6ZQA3_MOUSE	tr|E9Q7G0|E9Q7G0_MOUSE	1613	1625	yes	no	2	0.038768	36.592		1	0	747490			767	345
LQGEIAHVK	ELNRVIQRLQGEIAHV	QGEIAHVKKQCKNVQD	R	L	Q	V	K	K	1	0	0	0	0	1	1	1	1	1	1	1	0	0	0	0	0	0	0	1	0	9	0	993.561	CON__P35908	CON__P35908	412	420	yes	yes	2;3	0.011768	61.78	1	2	1166900	589080		+	768	20
LQLWDTAGQER	YLEDRTIRLQLWDTAG	WDTAGQERFRSLIPSY	R	L	Q	E	R	F	1	1	0	1	0	2	1	1	0	0	2	0	0	0	0	0	1	1	0	0	0	11	0	1315.65	tr|D3YV69|D3YV69_MOUSE;sp|P61294|RAB6B_MOUSE;sp|P35279-2|RAB6A_MOUSE;sp|P35279|RAB6A_MOUSE;sp|Q8BHD0|RB39A_MOUSE	tr|D3YV69|D3YV69_MOUSE	31	41	yes	no	2	0.0072083	60.157	1	1	512560	426280			769	94
LQMEAPHIIVGTPGR	NVRAEVQKLQMEAPHI	IIVGTPGRVFDMLNRR	K	L	Q	G	R	V	1	1	0	0	0	1	1	2	1	2	1	0	1	0	2	0	1	0	0	1	0	15	0	1617.87	sp|P60843|IF4A1_MOUSE	sp|P60843|IF4A1_MOUSE	147	161	yes	yes	3	0.00021336	85.163	2	2	1223800	580200			770	120
LQNTLNEQR	AKAELEMRLQNTLNEQ	QNTLNEQRVEFAALQE	R	L	Q	Q	R	V	0	1	2	0	0	2	1	0	0	0	2	0	0	0	0	0	1	0	0	0	0	9	0	1114.57	tr|E9Q7G0|E9Q7G0_MOUSE	tr|E9Q7G0|E9Q7G0_MOUSE	1021	1029	yes	yes	2	0.028908	49.418		1	0	252680			771	345
LQQVLQMESHIQSTSDR	TTLVIMERLQQVLQME	HIQSTSDRIQFNDLQS	R	L	Q	D	R	I	0	1	0	1	0	4	1	0	1	1	2	0	1	0	0	3	1	0	0	1	0	17	0	1998.98	sp|P70168|IMB1_MOUSE	sp|P70168|IMB1_MOUSE	558	574	yes	yes	3	0.0062239	47.548	1		0	0			772	153
LQSIGTENTEENRR	STGSIAKRLQSIGTEN	ENTEENRRFYRQLLLT	R	L	Q	R	R	F	0	2	2	0	0	1	3	1	0	1	1	0	0	0	0	1	2	0	0	0	0	14	1	1645.8	sp|P05064|ALDOA_MOUSE;tr|A6ZI44|A6ZI44_MOUSE;tr|D3Z510|D3Z510_MOUSE;tr|D3YV98|D3YV98_MOUSE;tr|D3YWI1|D3YWI1_MOUSE;tr|A6ZI47|A6ZI47_MOUSE;tr|Q9CPQ9|Q9CPQ9_MOUSE;tr|A6ZI46|A6ZI46_MOUSE	sp|P05064|ALDOA_MOUSE	44	57	yes	no	3	0.024484	38.674	1		782770	0			773	51
LQTQLNELQAQLSQK	ESQQEVQRLQTQLNEL	LQAQLSQKEQAAEHYK	R	L	Q	Q	K	E	1	0	1	0	0	5	1	0	0	0	4	1	0	0	0	1	1	0	0	0	0	15	0	1740.94	tr|E9Q7G0|E9Q7G0_MOUSE;tr|F6ZQA3|F6ZQA3_MOUSE	tr|E9Q7G0|E9Q7G0_MOUSE	1571	1585	yes	no	2	0.022684	40.547		1	0	555900			774	345
LQTQVELQTR	AADEEKKRLQTQVELQ	TQVELQTRFSTELERE	R	L	Q	T	R	F	0	1	0	0	0	3	1	0	0	0	2	0	0	0	0	0	2	0	0	1	0	10	0	1214.66	sp|Q6A028|SWP70_MOUSE	sp|Q6A028|SWP70_MOUSE	377	386	yes	yes	2	0.0045306	68.515	1	1	569180	508510			775	207
LQVELDSVTGLLSQSDSK	ELADKVTKLQVELDSV	LLSQSDSKSSKLTKDF	K	L	Q	S	K	S	0	0	0	2	0	2	1	1	0	0	4	1	0	0	0	4	1	0	0	2	0	18	0	1917.99	sp|Q8VDD5|MYH9_MOUSE	sp|Q8VDD5|MYH9_MOUSE	1278	1295	yes	yes	2	3.3015e-13	161.14		1	0	819060			776	262
LRSEIDNVKK	ELNRVIQRLRSEIDNV	SEIDNVKKQISNLQQS	R	L	R	K	K	Q	0	1	1	1	0	0	1	0	0	1	1	2	0	0	0	1	0	0	0	1	0	10	2	1200.68	CON__P04264	CON__P04264	408	417	no	no	3;4	0.011113	65.695	2		8274600	0		+	777	9
LSFNPTQLEEQCHI	KALPMHIRLSFNPTQL	QLEEQCHI________	R	L	S	H	I	-	0	0	1	0	1	2	2	0	1	1	2	0	0	1	1	1	1	0	0	0	0	14	0	1714.8	CON__P02754	CON__P02754	149	162	yes	yes	2	0.0007344	79.875	1		461580	0		+	778	7
LSNIFVIGK	NGNSFATRLSNIFVIG	SNIFVIGKGNKPWISL	R	L	S	G	K	G	0	0	1	0	0	0	0	1	0	2	1	1	0	1	0	1	0	0	0	1	0	9	0	989.591	sp|P62702|RS4X_MOUSE;tr|Q3V1Z5|Q3V1Z5_MOUSE;tr|V9GWY0|V9GWY0_MOUSE	sp|P62702|RS4X_MOUSE	222	230	yes	no	2	0.003533	74.841	1	1	568690	1327200			779	133
LSPLAQELR	KVQELQDKLSPLAQEL	SPLAQELRDRARAHVE	K	L	S	L	R	D	1	1	0	0	0	1	1	0	0	0	3	0	0	0	1	1	0	0	0	0	0	9	0	1025.59	CON__P15497	CON__P15497	164	172	yes	yes	2	0.0055056	71.221	1	1	4592500	1293200		+	780	16
LSQLEDQATR	KNEILQGKLSQLEDQA	QLEDQATRLQESPAPE	K	L	S	T	R	L	1	1	0	1	0	2	1	0	0	0	2	0	0	0	0	1	1	0	0	0	0	10	0	1159.58	tr|E9Q7G0|E9Q7G0_MOUSE	tr|E9Q7G0|E9Q7G0_MOUSE	385	394	yes	yes	2	0.0073214	63.091		1	0	479760			781	345
LSSEMNTSTVNSAR	HAKLENARLSSEMNTS	TSTVNSAREELMESRM	R	L	S	A	R	E	1	1	2	0	0	0	1	0	0	0	1	0	1	0	0	4	2	0	0	1	0	14	0	1495.69	sp|P14733|LMNB1_MOUSE	sp|P14733|LMNB1_MOUSE	278	291	yes	yes	2	0.0025251	68.044	1	2	0	779080			782	73
LSSFIGAIAIGDLVK	EERAETARLSSFIGAI	IAIGDLVKSTLGPKGM	R	L	S	V	K	S	2	0	0	1	0	0	0	2	0	3	2	1	0	1	0	2	0	0	0	1	0	15	0	1502.87	sp|P80314|TCPB_MOUSE	sp|P80314|TCPB_MOUSE	26	40	yes	yes	2	0.031058	36.592	1		156830	0			783	155
LSSPATLNSR	DNDIMLIKLSSPATLN	SPATLNSRVATVSLPR	K	L	S	S	R	V	1	1	1	0	0	0	0	0	0	0	2	0	0	0	1	3	1	0	0	0	0	10	0	1044.56	CON__P00761	CON__P00761	98	107	yes	yes	2	6.1549e-13	178.54	1	1	62067000	53576000		+	784	1
LSVEALNSLTGEFK	GERRAVEKLSVEALNS	NSLTGEFKGKYYPLKS	K	L	S	F	K	G	1	0	1	0	0	0	2	1	0	0	3	1	0	1	0	2	1	0	0	1	0	14	0	1506.79	sp|P07310|KCRM_MOUSE	sp|P07310|KCRM_MOUSE	157	170	yes	yes	2	1.8911e-07	138.55	1	1	2228600	1230100			785	54
LSVLGAITSVQQR	NIKSRVNRLSVLGAIT	AITSVQQRLKLYNKVP	R	L	S	Q	R	L	1	1	0	0	0	2	0	1	0	1	2	0	0	0	0	2	1	0	0	2	0	13	0	1370.79	sp|Q8BWY3|ERF1_MOUSE	sp|Q8BWY3|ERF1_MOUSE	69	81	yes	yes	2	2.8375e-09	148.96	1	1	922180	484240			786	240
LTAEDLYEAR	SYDYVRRRLTAEDLYE	AEDLYEARIISLETYN	R	L	T	A	R	I	2	1	0	1	0	0	2	0	0	0	2	0	0	0	0	0	1	0	1	0	0	10	0	1179.58	tr|E9Q3W4|E9Q3W4_MOUSE;sp|Q9QXS1-15|PLEC_MOUSE;sp|Q9QXS1-10|PLEC_MOUSE;sp|Q9QXS1-9|PLEC_MOUSE;sp|Q9QXS1-12|PLEC_MOUSE;sp|Q9QXS1-11|PLEC_MOUSE;sp|Q9QXS1-13|PLEC_MOUSE;sp|Q9QXS1-5|PLEC_MOUSE;sp|Q9QXS1-3|PLEC_MOUSE;sp|Q9QXS1-16|PLEC_MOUSE;sp|Q9QXS1-4|PLEC_MOUSE;sp|Q9QXS1-14|PLEC_MOUSE;sp|Q9QXS1-6|PLEC_MOUSE;sp|Q9QXS1-7|PLEC_MOUSE;sp|Q9QXS1-8|PLEC_MOUSE;sp|Q9QXS1-2|PLEC_MOUSE;sp|Q9QXS1|PLEC_MOUSE	tr|E9Q3W4|E9Q3W4_MOUSE	3486	3495	yes	no	2	0.033282	44.543		1	0	377110			787	321
LTEGCSFR	QPTGGKARLTEGCSFR	LTEGCSFRRKQH____	R	L	T	F	R	R	0	1	0	0	1	0	1	1	0	0	1	0	0	1	0	1	1	0	0	0	0	8	0	968.439	sp|Q6ZWU9|RS27_MOUSE;sp|Q6ZWY3|RS27L_MOUSE	sp|Q6ZWU9|RS27_MOUSE	73	80	yes	no	2	0.012847	67.897	1	1	229990	429640			788	218
LTELGTVDPK	KIQTGLKKLTELGTVD	ELGTVDPKNRYQELIN	K	L	T	P	K	N	0	0	0	1	0	0	1	1	0	0	2	1	0	0	1	0	2	0	0	1	0	10	0	1071.58	sp|Q9JKF1|IQGA1_MOUSE	sp|Q9JKF1|IQGA1_MOUSE	1466	1475	yes	yes	2	0.00021694	102.95	1	1	1616600	0			789	316
LTIAEER	LPRGKGIRLTIAEERD	RLTIAEERDKRLAAKQ	R	L	T	E	R	D	1	1	0	0	0	0	2	0	0	1	1	0	0	0	0	0	1	0	0	0	0	7	0	830.45	sp|P62702|RS4X_MOUSE;tr|Q3V1Z5|Q3V1Z5_MOUSE;tr|V9GWY0|V9GWY0_MOUSE	sp|P62702|RS4X_MOUSE	246	252	yes	no	2	0.00313	101.28	1	1	432280	1206900			790	133
LTMQNLNDR	GLLAGNEKLTMQNLND	TMQNLNDRLASYLDKV	K	L	T	D	R	L	0	1	2	1	0	1	0	0	0	0	2	0	1	0	0	0	1	0	0	0	0	9	0	1103.54	CON__P08727	CON__P08727	82	90	yes	yes	2	0.0033949	75.652	1		1919100	0		+	791	10
LTPEEEEILNK	LGRKKGAKLTPEEEEI	EEEEILNKKRSKKIQK	K	L	T	N	K	K	0	0	1	0	0	0	4	0	0	1	2	1	0	0	1	0	1	0	0	0	0	11	0	1313.67	sp|P62242|RS8_MOUSE	sp|P62242|RS8_MOUSE	129	139	yes	yes	2	0.00064642	92.943		1	0	4176700			792	127
LTPEEIER	TITNDQNRLTPEEIER	LTPEEIERMVNDAEKF	R	L	T	E	R	M	0	1	0	0	0	0	3	0	0	1	1	0	0	0	1	0	1	0	0	0	0	8	0	985.508	sp|P20029|GRP78_MOUSE	sp|P20029|GRP78_MOUSE	534	541	yes	yes	2	0.033026	51.066		1	0	789710			793	78
LTPIPSTSPNLQAYHQGNTQVSR	RSTSPPLKLTPIPSTS	QGNTQVSRKKLLPVLQ	K	L	T	S	R	K	1	1	2	0	0	3	0	1	1	1	2	0	0	0	3	3	3	0	1	1	0	23	0	2508.27	sp|Q8BIW1|PRUNE_MOUSE	sp|Q8BIW1|PRUNE_MOUSE	326	348	yes	yes	3	0.040015	20.606		1	0	511790			794	232
LTQLYEQAR	DPKTDPVRLTQLYEQA	TQLYEQARWDLLTEEI	R	L	T	A	R	W	1	1	0	0	0	2	1	0	0	0	2	0	0	0	0	0	1	0	1	0	0	9	0	1120.59	sp|Q8K1B8|URP2_MOUSE	sp|Q8K1B8|URP2_MOUSE	268	276	yes	yes	2	0.00013027	108.47	1	1	1903700	1089300			795	255
LTTEEVIK	AFLAIDAKLTTEEVIK	LTTEEVIKELAQIAGR	K	L	T	I	K	E	0	0	0	0	0	0	2	0	0	1	1	1	0	0	0	0	2	0	0	1	0	8	0	931.523	sp|Q61074|PPM1G_MOUSE	sp|Q61074|PPM1G_MOUSE	105	112	yes	yes	2	0.020501	58.981		1	0	527310			796	187
LTVADALEPVQFEDGQK	ESLDKWERLTVADALE	VQFEDGQKIVVQGEPG	R	L	T	Q	K	I	2	0	0	2	0	2	2	1	0	0	2	1	0	1	1	0	1	0	0	2	0	17	0	1858.93	sp|Q9DBC7|KAP0_MOUSE	sp|Q9DBC7|KAP0_MOUSE	265	281	yes	yes	2	0.0014029	66.022		1	0	505330			797	304
LTVDEAVR	IDPATSARLTVDEAVR	LTVDEAVRAGLVGPEL	R	L	T	V	R	A	1	1	0	1	0	0	1	0	0	0	1	0	0	0	0	0	1	0	0	2	0	8	0	901.487	tr|E9Q3W4|E9Q3W4_MOUSE;sp|Q9QXS1-15|PLEC_MOUSE;sp|Q9QXS1-10|PLEC_MOUSE;sp|Q9QXS1-9|PLEC_MOUSE;sp|Q9QXS1-12|PLEC_MOUSE;sp|Q9QXS1-11|PLEC_MOUSE;sp|Q9QXS1-13|PLEC_MOUSE;sp|Q9QXS1-5|PLEC_MOUSE;sp|Q9QXS1-3|PLEC_MOUSE;sp|Q9QXS1-16|PLEC_MOUSE;sp|Q9QXS1-4|PLEC_MOUSE;sp|Q9QXS1-14|PLEC_MOUSE;sp|Q9QXS1-6|PLEC_MOUSE;sp|Q9QXS1-7|PLEC_MOUSE;sp|Q9QXS1-8|PLEC_MOUSE;sp|Q9QXS1-2|PLEC_MOUSE;sp|Q9QXS1|PLEC_MOUSE;tr|…	tr|E9Q3W4|E9Q3W4_MOUSE	2915	2922	yes	no	2	0.0055519	80.165		1	0	924540			798	321
[truncated: 609 more rows]
[truncated: 6 more columns]

## Sheet: Filtered Data with Ratio
Protein IDs	Majority protein IDs	Peptide counts (all)	Peptide counts (razor+unique)	Peptide counts (unique)	Fasta headers	Intensity Ratio Mt-II/CTRL	Number of proteins	Peptides	Razor + unique peptides	Unique peptides	Peptides CTRL	Peptides Mt-II	Razor + unique peptides CTRL	Razor + unique peptides Mt-II	Unique peptides CTRL	Unique peptides Mt-II	Sequence coverage [%]	Unique + razor sequence coverage [%]	Unique sequence coverage [%]	Mol. weight [kDa]	Sequence length	Sequence lengths	Q-value	Sequence coverage Cn [%]	Sequence coverage M [%]	Intensity CTRL	Intensity Mt-II	MS/MS Count CTRL	MS/MS Count Mt-II	MS/MS Count	Only identified by site	Reverse	Potential contaminant	id	Peptide IDs	Peptide is razor	Mod. peptide IDs	Evidence IDs	MS/MS IDs	Best MS/MS	Oxidation (M) site IDs	Oxidation (M) site positions
[truncated: 108 more rows]
